# Supplementary material for: The short-term impact of 3 smoked cannabis preparations versus placebo on PTSD symptoms: A randomized cross-over clinical trial
Source: PLoS One. 2021 Mar 17;16(3):e0246990. doi: 10.1371/journal.pone.0246990 (PMC7968689; doi:10.1371/journal.pone.0246990)
Supplement: S1 File — (CSV) [file pone.0246990.s003.csv]

SubjectID	Site	SubjectStatus	Visit	VisitRepeatLabel	Form	FormRepeatLabel	FormEntryDate	DEMOGRAPHICS_GENDER	DEMOGRAPHICS_GENDER_CODED	DEMOGRAPHICS_SCREENING_NUMBER	DEMOGRAPHICS_SCREENING_NU_CODED	DEMOGRAPHICS_DATE_OF_ENROLLMENT	DEMOGRAPHICS_DATE_OF_ENRO_CODED	DEMOGRAPHICS_AGE_AT_ENROLLMENT	DEMOGRAPHICS_AGE_AT_ENROL_CODED	DEMOGRAPHICS_ETHNICITY	DEMOGRAPHICS_ETHNICITY_CODED	DEMOGRAPHICS_ETHNICITY_SPECIFY	DEMOGRAPHICS_ETHNICITY_SP_CODED	DEMOGRAPHICS_EDUCATION_LEVEL	DEMOGRAPHICS_EDUCATION_LE_CODED	DEMOGRAPHICS_EDUCATION_YEARS	DEMOGRAPHICS_EDUCATION_YE_CODED	DEMOGRAPHICS_MARITAL_STATUS	DEMOGRAPHICS_MARITAL_STAT_CODED	DEMOGRAPHICS_EMPLOYMENT	DEMOGRAPHICS_EMPLOYMENT_CODED	DEMOGRAPHICS_EMPLOYMENT_SPECIFY	DEMOGRAPHICS_EMPLOYMENT_S_CODED	DEMOGRAPHICS_CURRENT_OCCUPATION	DEMOGRAPHICS_CURRENT_OCCU_CODED	DEMOGRAPHICS_DISABILITY_WORK	DEMOGRAPHICS_DISABILITY_W_CODED	DEMOGRAPHICS_SOCIAL_SECURITY	DEMOGRAPHICS_SOCIAL_SECUR_CODED	DEMOGRAPHICS_DISABILITY_VA	DEMOGRAPHICS_DISABILITY_V_CODED	DEMOGRAPHICS_SERVICE_CONNECTION	DEMOGRAPHICS_SERVICE_CONN_CODED	DEMOGRAPHICS_MEDICAL_VA	DEMOGRAPHICS_MEDICAL_VA_CODED	DEMOGRAPHICS_PSYCHIATRIC_VA	DEMOGRAPHICS_PSYCHIATRIC__CODED	DEMOGRAPHICS_PTSD_VA	DEMOGRAPHICS_PTSD_VA_CODED	DEMOGRAPHICS_CONFLICTS	DEMOGRAPHICS_CONFLICTS_CODED	DEMOGRAPHICS_CONFLICTS_SPECIFY	DEMOGRAPHICS_CONFLICTS_SP_CODED
1101	Site 01: (SRI) Phoenix, Arizona USA	Enrolled	Screen 1		Demographics			Male	2	S1033		2/3/2017		40.09		White/Caucasian	6
1102	Site 01: (SRI) Phoenix, Arizona USA	Enrolled	Screen 1		Demographics			Male	2	S1022		2/7/2017		40.09		White/Caucasian	6
1103	Site 01: (SRI) Phoenix, Arizona USA	Enrolled	Screen 1		Demographics			Male	2	S1067		2/22/2017		36.75		Latino/Hispanic	3			High School Graduate (or equivalent)	3	12		Married or Living with a Partner	1	Student/Training Program	6					Yes	1	No	0	Yes	1	Medical,PTSD	13	70				70		Afghanistan Conflict	5
1104	Site 01: (SRI) Phoenix, Arizona USA	Enrolled	Screen 1		Demographics			Male	2	S1079		3/8/2017		36.16		Other (specify)	7	black/hispanic		Part College	4	15		Married or Living with a Partner	1	Full-time (35 or more hours per week)	1			Surgical tech		Yes	1	No	0	Yes	1	Medical,PTSD	13	40				50		Iraq Conflict,Other War/Conflict (specify)	67	Kuwait
1105	Site 01: (SRI) Phoenix, Arizona USA	Enrolled	Screen 1		Demographics			Male	2	S1056		3/9/2017		52.58		White/Caucasian	6			Graduated from a 2-year College	5	14		Married or Living with a Partner	1	Disabled	3			N/A		Yes	1	No	0	Yes	1	Medical,PTSD	13	30				50		Gulf War,Other War/Conflict (specify)	37	Panama
1106	Site 01: (SRI) Phoenix, Arizona USA	Enrolled	Screen 1		Demographics			Male	2	S1100		3/30/2017		47.84		White/Caucasian	6			Completed Graduate/Professional School	8	18		Married or Living with a Partner	1	Full-time (35 or more hours per week)	1			marketing for USAF		Yes	1	No	0	Yes	1	Medical,PTSD	13	40				50		Gulf War,Afghanistan Conflict,Iraq Conflict,Other War/Conflict (specify)	3567	Somalia
1107	Site 01: (SRI) Phoenix, Arizona USA	Enrolled	Screen 1		Demographics			Male	2	S1065		4/10/2017		45.24		White/Caucasian	6			Graduated from a 4-year College	6	16		Never Married	5	Full-time (35 or more hours per week)	1			stage and lighting technician		No	0	No	0	No	0									Gulf War,Iraq Conflict	36
1108	Site 01: (SRI) Phoenix, Arizona USA	Enrolled	Screen 1		Demographics			Male	2	S1120		4/17/2017		58.06		White/Caucasian	6			Completed Graduate/Professional School	8	25		Married or Living with a Partner	1	Regular, Part-time (less than 35 hours per week)	2			college professor		Yes	1	No	0	Yes	1	Medical,PTSD	13	100				50		Gulf War,Balkans Conflict,Iraq Conflict	346
1109	Site 01: (SRI) Phoenix, Arizona USA	Enrolled	Screen 1		Demographics			Male	2	S1110		4/19/2017		41.08		Latino/Hispanic	3
1112	Site 01: (SRI) Phoenix, Arizona USA	Enrolled	Screen 1		Demographics			Male	2	S1047		5/1/2017		24.3		White/Caucasian	6			Graduated from a 4-year College	6	16		Married or Living with a Partner	1	Student/Training Program	6					Yes	1	No	0	Yes	1	Medical,PTSD	13	80				80		Afghanistan Conflict	5
1110	Site 01: (SRI) Phoenix, Arizona USA	Enrolled	Screen 1		Demographics			Male	2	S1099		4/27/2017		56.84		Native American	5			Completed Graduate/Professional School	8	22		Divorced	4	Regular, Part-time (less than 35 hours per week)	2			yoga teacher		Yes	1	Yes	1	Yes	1	Medical,PTSD	13							Iraq Conflict	6
1111	Site 01: (SRI) Phoenix, Arizona USA	Enrolled	Screen 1		Demographics			Male	2	S1127		4/27/2017		44.82		White/Caucasian	6			Part College	4	14		Separated	3	Disabled	3					Yes	1	Yes	1	Yes	1	Medical,PTSD	13	70				70		Iraq Conflict	6
1113	Site 01: (SRI) Phoenix, Arizona USA	Enrolled	Screen 1		Demographics			Male	2	S1119		5/1/2017		33.15		Latino/Hispanic	3			Graduated from a 2-year College	5	14		Married or Living with a Partner	1	Full-time (35 or more hours per week)	1			pharmacy tech		Yes	1	No	0	Yes	1	PTSD	3					70		Iraq Conflict	6
1114	Site 01: (SRI) Phoenix, Arizona USA	Enrolled	Screen 1		Demographics			Male	2	S1141		5/4/2017		46.49		Other (specify)	7	Caucasian/Hispanic		Graduated from a 2-year College	5	14		Divorced	4	Regular, Part-time (less than 35 hours per week)	2			HVAC technician		Yes	1	No	0	Yes	1	Medical,PTSD	13	10				70		Gulf War	3
1115	Site 01: (SRI) Phoenix, Arizona USA	Enrolled	Screen 1		Demographics			Male	2	S1151		5/16/2017		47.04		White/Caucasian	6			Graduated from a 2-year College	5	14		Divorced	4	Disabled	3					Yes	1	No	0	Yes	1	Medical,PTSD	13	100				80		Gulf War	3
1116	Site 01: (SRI) Phoenix, Arizona USA	Enrolled	Screen 1		Demographics			Male	2	S1072		5/18/2017		27.51		White/Caucasian	6			Graduated from a 2-year College	5	14		Never Married	5	Student/Training Program	6					Yes	1	No	0	Yes	1	Medical,PTSD	13	30				70		Afghanistan Conflict	5
1117	Site 01: (SRI) Phoenix, Arizona USA	Enrolled	Screen 1		Demographics			Male	2	S1161		5/29/2017		36.62		White/Caucasian	6			Completed Graduate/Professional School	8	19		Married or Living with a Partner	1	Full-time (35 or more hours per week)	1			lawyer		Yes	1	No	0	Yes	1	Medical,PTSD	13	30				40		Iraq Conflict	6
1118	Site 01: (SRI) Phoenix, Arizona USA	Enrolled	Screen 1		Demographics			Male	2	S1111		5/31/2017		27.16		White/Caucasian	6			Part College	4	13		Divorced	4	Disabled	3					Yes	1	No	0	Yes	1	Medical,PTSD	13	30				50		Afghanistan Conflict	5
1119	Site 01: (SRI) Phoenix, Arizona USA	Enrolled	Screen 1		Demographics			Male	2	S1131		6/26/2017		77.25		White/Caucasian	6
1120	Site 01: (SRI) Phoenix, Arizona USA	Enrolled	Screen 1		Demographics			Male	2	S1208		7/8/2017		40.49		White/Caucasian	6
1121	Site 01: (SRI) Phoenix, Arizona USA	Enrolled	Screen 1		Demographics			Male	2	S1233		8/7/2017		71.06		White/Caucasian	6
1122	Site 01: (SRI) Phoenix, Arizona USA	Enrolled	Screen 1		Demographics			Male	2	S1255		8/9/2017		37.47		Black/African American	2			Graduated from a 4-year College	6	16		Married or Living with a Partner	1	Disabled	3					Yes	1	No	0	Yes	1	Medical,PTSD	13	20				50		Afghanistan Conflict,Iraq Conflict	56
1123	Site 01: (SRI) Phoenix, Arizona USA	Enrolled	Screen 1		Demographics			Male	2	S1229		8/10/2017		35.91		White/Caucasian	6
1124	Site 01: (SRI) Phoenix, Arizona USA	Enrolled	Screen 1		Demographics			Male	2	S1277		8/15/2017		31.98		Other (specify)	7	Mixed
1125	Site 01: (SRI) Phoenix, Arizona USA	Enrolled	Screen 1		Demographics			Male	2	S1299		8/29/2017		68.86		White/Caucasian	6			Graduated from a 2-year College	5	14		Divorced	4	Retired	7					Yes	1	Yes	1	Yes	1	Medical,PTSD	13	80				70		Vietnam Conflict	2
1126	Site 01: (SRI) Phoenix, Arizona USA	Enrolled	Screen 1		Demographics			Male	2	S1292		9/6/2017		49.78		White/Caucasian	6
1127	Site 01: (SRI) Phoenix, Arizona USA	Enrolled	Screen 1		Demographics			Male	2	S1305		9/20/2017		35.77		White/Caucasian	6			Graduated from a 4-year College	6	16		Married or Living with a Partner	1	Full-time (35 or more hours per week)	1			business owner		Yes	1	No	0	Yes	1	Medical,PTSD	13	20				70		Iraq Conflict	6
1128	Site 01: (SRI) Phoenix, Arizona USA	Enrolled	Screen 1		Demographics			Male	2	S1293		10/11/2017		35.3		White/Caucasian	6			Graduated from a 4-year College	6	16		Married or Living with a Partner	1	Student/Training Program	6					Yes	1	No	0	Yes	1	Medical,PTSD	13	50				50		Afghanistan Conflict,Iraq Conflict	56
1129	Site 01: (SRI) Phoenix, Arizona USA	Enrolled	Screen 1		Demographics			Female	1	S1316		10/23/2017		37.31		White/Caucasian	6			Part Graduate/Professional School	7	19		Married or Living with a Partner	1	Student/Training Program	6																			Gulf War	3
1130	Site 01: (SRI) Phoenix, Arizona USA	Enrolled	Screen 1		Demographics			Male	2	S1343		10/26/2017		37.64		White/Caucasian	6			Part College	4	14		Divorced	4	Unemployed	4					No	0	No	0	No	0									Iraq Conflict	6
1131	Site 01: (SRI) Phoenix, Arizona USA	Enrolled	Screen 1		Demographics			Female	1	S1346		11/1/2017		33.14		Latino/Hispanic	3			Part College	4	14		Married or Living with a Partner	1	Disabled	3					Yes	1	No	0	Yes	1	Medical,PTSD	13	40				70		Iraq Conflict	6
1132	Site 01: (SRI) Phoenix, Arizona USA	Enrolled	Screen 1		Demographics			Male	2	S1337		11/14/2017		49.55		Latino/Hispanic	3			Part College	4	14		Never Married	5	Full-time (35 or more hours per week)	1			postal worker		Yes	1	No	0	Yes	1	PTSD	3					100		Gulf War	3
1133	Site 01: (SRI) Phoenix, Arizona USA	Enrolled	Screen 1		Demographics			Female	1	S1365		12/12/2017		31.95		White/Caucasian	6			Part College	4	15		Divorced	4	Disabled	3					Yes	1	Yes	1	No	0									Iraq Conflict	6
1134	Site 01: (SRI) Phoenix, Arizona USA	Enrolled	Screen 1		Demographics			Female	1	S1334		12/21/2017		30.69		White/Caucasian	6			Graduated from a 2-year College	5	14		Divorced	4	Student/Training Program	6					Yes	1	No	0	Yes	1	Medical,PTSD	13	20				50		Iraq Conflict	6
1135	Site 01: (SRI) Phoenix, Arizona USA	Enrolled	Screen 1		Demographics			Male	2	S1403		1/2/2018		50.34		White/Caucasian	6			Graduated from a 2-year College	5	14		Married or Living with a Partner	1	Regular, Part-time (less than 35 hours per week)	2			ticket sales		No	0	No	0	No	0									Other War/Conflict (specify)	7	Somalia
1136	Site 01: (SRI) Phoenix, Arizona USA	Enrolled	Screen 1		Demographics			Male	2	S1414		1/7/2018		30.89		Other (specify)	7	White/middle eastern		Graduated from a 4-year College	6	16		Married or Living with a Partner	1	Full-time (35 or more hours per week)	1			farmer		No	0	No	0	No	0									Afghanistan Conflict,Iraq Conflict	56
1137	Site 01: (SRI) Phoenix, Arizona USA	Enrolled	Screen 1		Demographics			Male	2	S1407		1/14/2018		44.78		Latino/Hispanic	3
1138	Site 01: (SRI) Phoenix, Arizona USA	Enrolled	Screen 1		Demographics			Male	2	S1246		1/30/2018		34.78		Latino/Hispanic	3			Graduated from a 2-year College	5	14		Never Married	5	Unemployed	4					No	0	No	0	No	0									Peace Time	0
1139	Site 01: (SRI) Phoenix, Arizona USA	Enrolled	Screen 1		Demographics			Male	2	S1396		2/4/2018		29.39		White/Caucasian	6			Part College	4	14		Married or Living with a Partner	1	Full-time (35 or more hours per week)	1			loan originator		Yes	1	No	0	Yes	1	Medical	1	100						Peace Time	0
1140	Site 01: (SRI) Phoenix, Arizona USA	Enrolled	Screen 1		Demographics			Male	2	S1413		2/5/2018		67.82		White/Caucasian	6			High School Graduate (or equivalent)	3	12		Married or Living with a Partner	1	Disabled	3					Yes	1	Yes	1	Yes	1	PTSD	3					100		Vietnam Conflict	2
1141	Site 01: (SRI) Phoenix, Arizona USA	Enrolled	Screen 1		Demographics			Male	2	S1330		2/8/2018		53.09		White/Caucasian	6			High School Graduate (or equivalent)	3	12		Widowed	2	Disabled	3			N/A		Yes	1	No	0	No	0									Gulf War	3
1142	Site 01: (SRI) Phoenix, Arizona USA	Enrolled	Screen 1		Demographics			Male	2	S1412		2/12/2018		31.24		Black/African American	2
1143	Site 01: (SRI) Phoenix, Arizona USA	Enrolled	Screen 1		Demographics			Male	2	S1378		2/27/2018		49.21		White/Caucasian	6			Completed Graduate/Professional School	8	22		Married or Living with a Partner	1	Disabled	3			N/A		Yes	1	No	0	No	0									Gulf War	3
1144	Site 01: (SRI) Phoenix, Arizona USA	Enrolled	Screen 1		Demographics			Male	2	S1482		3/1/2018		30.59		Native American	5			Part College	4	15		Married or Living with a Partner	1	Disabled	3			N/A		Yes	1	No	0	Yes	1	Medical,PTSD	13	10				50		Iraq Conflict	6
1145	Site 01: (SRI) Phoenix, Arizona USA	Enrolled	Screen 1		Demographics			Male	2	S1437		3/6/2018		33.5		White/Caucasian	6			Part College	4	14		Married or Living with a Partner	1	Unemployed	4					Yes	1	No	0	Yes	1	Medical,PTSD	13	30				70		Iraq Conflict	6
1146	Site 01: (SRI) Phoenix, Arizona USA	Enrolled	Screen 1		Demographics			Male	2	S1430		3/6/2018		36.82		White/Caucasian	6			Part College	4	14		Married or Living with a Partner	1	Disabled	3			none		Yes	1	No	0	Yes	1	Medical,PTSD	13	50				50		Iraq Conflict	6
1147	Site 01: (SRI) Phoenix, Arizona USA	Enrolled	Screen 1		Demographics			Male	2	S1415		3/12/2018		49.01		White/Caucasian	6			Part College	4	16		Married or Living with a Partner	1	Disabled	3			N/A		Yes	1	No	0	Yes	1	PTSD	3					70		Gulf War	3
1148	Site 01: (SRI) Phoenix, Arizona USA	Enrolled	Screen 1		Demographics			Male	2	S1444		3/14/2018		42.05		White/Caucasian	6			Graduated from a 2-year College	5	14		Married or Living with a Partner	1	Unemployed	4					Yes	1	Yes	1	Yes	1	Medical,PTSD	13	30				70		Iraq Conflict	6
1149	Site 01: (SRI) Phoenix, Arizona USA	Enrolled	Screen 1		Demographics			Male	2	S1439		3/18/2018		67.96		White/Caucasian	6			Graduated from a 2-year College	5	14		Divorced	4	Regular, Part-time (less than 35 hours per week)	2			cashier		No	0	Yes	1	No	0									Vietnam Conflict	2
1150	Site 01: (SRI) Phoenix, Arizona USA	Enrolled	Screen 1		Demographics			Female	1	S1487		3/22/2018		53.73		Other (specify)	7	black/hispanic		Graduated from a 2-year College	5	14		Divorced	4	Unemployed	4					Yes	1	No	0	Yes	1	Medical,PTSD	13	10				70		Gulf War	3
1151	Site 01: (SRI) Phoenix, Arizona USA	Enrolled	Screen 1		Demographics			Male	2	S1473		3/26/2018		42.3		Asian/Pacific Islander	1			Part Graduate/Professional School	7	16		Married or Living with a Partner	1	Full-time (35 or more hours per week)	1			immigration officer		Yes	1	No	0	Yes	1	Medical,PTSD	13	10				50		Iraq Conflict	6
1152	Site 01: (SRI) Phoenix, Arizona USA	Enrolled	Screen 1		Demographics			Male	2	S1509		3/26/2018		36.68		White/Caucasian	6			Part College	4	15		Married or Living with a Partner	1	Disabled	3			n/a		Yes	1	Yes	1	Yes	1	Medical,PTSD	13	90				50		Afghanistan Conflict,Iraq Conflict	56
1153	Site 01: (SRI) Phoenix, Arizona USA	Enrolled	Screen 1		Demographics			Male	2	S1500		3/28/2018		31.58		White/Caucasian	6			Part College	4	14		Married or Living with a Partner	1	Full-time (35 or more hours per week)	1			General Contractor		No	0	Yes	1	Yes	1	Medical,PTSD	13	90				30		Iraq Conflict	6
1154	Site 01: (SRI) Phoenix, Arizona USA	Enrolled	Screen 1		Demographics			Male	2	S1466		4/3/2018		63.73		White/Caucasian	6			Graduated from a 4-year College	6	16		Divorced	4	Disabled	3			n/a		Yes	1	Yes	1	No	0									Vietnam Conflict	2
1155	Site 01: (SRI) Phoenix, Arizona USA	Enrolled	Screen 1		Demographics			Male	2	S1457		4/5/2018		69.93		White/Caucasian	6			Graduated from a 2-year College	5	14		Married or Living with a Partner	1	Retired	7					Yes	1	Yes	1	No	0									Vietnam Conflict	2
1156	Site 01: (SRI) Phoenix, Arizona USA	Enrolled	Screen 1		Demographics			Male	2	S1519		4/16/2018		30.14		White/Caucasian	6			Part College	4	13		Married or Living with a Partner	1	Student/Training Program	6					No	0	No	0	No	0									Afghanistan Conflict,Iraq Conflict	56
1157	Site 01: (SRI) Phoenix, Arizona USA	Enrolled	Screen 1		Demographics			Male	2	S1518		4/18/2018		29.8		Latino/Hispanic	3			High School Graduate (or equivalent)	3	12		Divorced	4	Unemployed	4					Yes	1	No	0	Yes	1	PTSD	3					90		Afghanistan Conflict,Iraq Conflict	56
1158	Site 01: (SRI) Phoenix, Arizona USA	Enrolled	Screen 1		Demographics			Male	2	S1514		4/23/2018		43.32		Other (specify)	7	Filipino/German		Part College	4	13		Divorced	4	Regular, Part-time (less than 35 hours per week)	2			telecommunications		Yes	1	No	0	Yes	1	PTSD	3					70		Gulf War	3
1159	Site 01: (SRI) Phoenix, Arizona USA	Enrolled	Screen 1		Demographics			Male	2	S1525		4/26/2018		68.77		White/Caucasian	6			Part College	4	13		Married or Living with a Partner	1	Retired	7					Yes	1	Yes	1	Yes	1	Medical,PTSD	13	40				70		Vietnam Conflict	2
1160	Site 01: (SRI) Phoenix, Arizona USA	Enrolled	Screen 1		Demographics			Female	1	S1526		5/3/2018		56.8		White/Caucasian	6			Part Graduate/Professional School	7	16		Never Married	5	Disabled	3			N/A		Yes	1	Yes	1	Yes	1	Medical,PTSD	13	90				100		Peace Time,Gulf War	3
1161	Site 01: (SRI) Phoenix, Arizona USA	Enrolled	Screen 1		Demographics			Male	2	S1536		5/6/2018		45		Latino/Hispanic	3			Graduated from a 4-year College	6	16		Married or Living with a Partner	1	Disabled	3			N/A		Yes	1	No	0	Yes	1	Medical,PTSD	13	80				70		Other War/Conflict (specify)	7	Kuwait, Jordan
1162	Site 01: (SRI) Phoenix, Arizona USA	Enrolled	Screen 1		Demographics			Male	2	S1544		5/16/2018		41.24		White/Caucasian	6			Part Graduate/Professional School	7	19		Married or Living with a Partner	1	Disabled	3			N/A		Yes	1	No	0	Yes	1	Medical,PTSD	13	40				100		Afghanistan Conflict	5
1163	Site 01: (SRI) Phoenix, Arizona USA	Enrolled	Screen 1		Demographics			Male	2	S1542		5/22/2018		66.16		Other (specify)	7	White/native american		Part College	4	13		Divorced	4	Disabled	3			N/A		Yes	1	Yes	1	No	0									Vietnam Conflict	2
1164	Site 01: (SRI) Phoenix, Arizona USA	Enrolled	Screen 1		Demographics			Male	2	S1549		5/23/2018		58.08		White/Caucasian	6			Part College	4	14		Divorced	4	Disabled	3			n/a		Yes	1	No	0	Yes	1	Medical,Psychiatric,PTSD	123	100		100		70		Other War/Conflict (specify)	7	Lebanon
1165	Site 01: (SRI) Phoenix, Arizona USA	Enrolled	Screen 1		Demographics			Male	2	S1478		6/11/2018		57.9		Other (specify)	7	black/hispanic		Completed Graduate/Professional School	8	18		Married or Living with a Partner	1	Disabled	3			N/A		Yes	1	Yes	1	Yes	1	PTSD	3					100		Gulf War	3
1166	Site 01: (SRI) Phoenix, Arizona USA	Enrolled	Screen 1		Demographics			Male	2	S1556		6/13/2018		26.99		White/Caucasian	6			Part College	4	13		Never Married	5	Other (specify)	8	VA work study		VA work study at ASU		Yes	1	No	0	Yes	1	Medical,PTSD	13	10				30		Afghanistan Conflict	5
1167	Site 01: (SRI) Phoenix, Arizona USA	Enrolled	Screen 1		Demographics			Male	2	S1590		6/25/2018		61.3		White/Caucasian	6			High School Graduate (or equivalent)	3	16		Married or Living with a Partner	1	Disabled	3			Unemployed		No	0	No	0	No	0									Vietnam Conflict	2
1168	Site 01: (SRI) Phoenix, Arizona USA	Enrolled	Screen 1		Demographics			Male	2	S1592		6/26/2018		24.45		Latino/Hispanic	3			Part College	4	12		Married or Living with a Partner	1	Student/Training Program	6					Yes	1	No	0	Yes	1	PTSD	3					70		Peace Time	0
1169	Site 01: (SRI) Phoenix, Arizona USA	Enrolled	Screen 1		Demographics			Male	2	S1615		7/12/2018		62.54		Black/African American	2			Completed Graduate/Professional School	8	18		Married or Living with a Partner	1	Retired	7					Yes	1	No	0	Yes	1	Medical,PTSD	13	10				60		Vietnam Conflict	2
1170	Site 01: (SRI) Phoenix, Arizona USA	Enrolled	Screen 1		Demographics			Male	2	S1510		7/12/2018		72.62		White/Caucasian	6			Part College	4	14		Married or Living with a Partner	1	Retired	7					Yes	1	Yes	1	Yes	1	Medical,PTSD	13	50				50		Vietnam Conflict	2
1171	Site 01: (SRI) Phoenix, Arizona USA	Enrolled	Screen 1		Demographics			Male	2	S1579		7/19/2018		58.16		Other (specify)	7	white/Native American		Graduated from a 2-year College	5	16		Widowed	2	Full-time (35 or more hours per week)	1			utility systems repair operator		Yes	1	No	0	Yes	1	Medical	1	60						Peace Time	0
1172	Site 01: (SRI) Phoenix, Arizona USA	Enrolled	Screen 1		Demographics			Male	2	S1606		7/23/2018		69.75		White/Caucasian	6			Part College	4	15		Married or Living with a Partner	1	Retired	7					No	0	Yes	1	No	0									Vietnam Conflict	2
1173	Site 01: (SRI) Phoenix, Arizona USA	Enrolled	Screen 1		Demographics			Male	2	S1608		7/30/2018		33.65		White/Caucasian	6			Graduated from a 2-year College	5	14		Married or Living with a Partner	1	Student/Training Program	6					Yes	1	No	0	Yes	1	PTSD	3					100		Peace Time	0
1174	Site 01: (SRI) Phoenix, Arizona USA	Enrolled	Screen 1		Demographics			Female	1	S1573		8/5/2018		33.82		White/Caucasian	6			Completed Graduate/Professional School	8	19		Divorced	4	Student/Training Program	6					Yes	1	No	0	Yes	1	Medical,PTSD	13	10				50		Afghanistan Conflict,Iraq Conflict	56
1175	Site 01: (SRI) Phoenix, Arizona USA	Enrolled	Screen 1		Demographics			Male	2	S1554		8/13/2018		39.2		White/Caucasian	6			Part College	4	14		Married or Living with a Partner	1	Unemployed	4					Yes	1	No	0	Yes	1	PTSD	3					50		Iraq Conflict	6
1176	Site 01: (SRI) Phoenix, Arizona USA	Enrolled	Screen 1		Demographics			Male	2	S1618		8/9/2018		40.41		Other (specify)	7	caucasian/hispanic		Part College	4	14		Divorced	4	Full-time (35 or more hours per week)	1			merchant services		Yes	1	No	0	Yes	1	Medical,PTSD	13	50				50		Afghanistan Conflict,Iraq Conflict,Other War/Conflict (specify)	567	Kuwait/Saudi Arabia
1177	Site 01: (SRI) Phoenix, Arizona USA	Enrolled	Screen 1		Demographics			Female	1	S1641		8/29/2018		28.24		Latino/Hispanic	3			Graduated from a 4-year College	6	16		Married or Living with a Partner	1	Regular, Part-time (less than 35 hours per week)	2			Research Assistant		No	0	No	0	No	0									Other War/Conflict (specify)	7	Conflict in China 2011
1178	Site 01: (SRI) Phoenix, Arizona USA	Enrolled	Screen 1		Demographics			Male	2	S1602		9/4/2018		68.96		White/Caucasian	6			High School Graduate (or equivalent)	3	12		Married or Living with a Partner	1	Retired	7					Yes	1	Yes	1	Yes	1	PTSD	3					70		Vietnam Conflict	2
1179	Site 01: (SRI) Phoenix, Arizona USA	Enrolled	Screen 1		Demographics			Male	2	S1647		9/11/2018		36.21		White/Caucasian	6			Graduated from a 2-year College	5	14		Never Married	5	Unemployed	4					Yes	1	No	0	Yes	1	Medical,PTSD	13	40				50		Iraq Conflict	6
1180	Site 01: (SRI) Phoenix, Arizona USA	Enrolled	Screen 1		Demographics			Male	2	S1667		10/8/2018		45.8		White/Caucasian	6			Part College	4	13		Divorced	4	Unemployed	4					No	0	No	0	No	0									Gulf War	3
[truncated: 11 more columns]
