# Supplementary material for: The short-term impact of 3 smoked cannabis preparations versus placebo on PTSD symptoms: A randomized cross-over clinical trial
Source: PLoS One. 2021 Mar 17;16(3):e0246990. doi: 10.1371/journal.pone.0246990 (PMC7968689; doi:10.1371/journal.pone.0246990)
Supplement: S2 File — (TXT) [file pone.0246990.s004.txt]

SubjectID	Site	SubjectStatus	Visit	VisitRepeatLabel	Form	FormRepeatLabel	FormEntryDate	AE_NONE	AE_NONE_CODED	VarGroup1Row	AE_NUMBER	AE_NUMBER_CODED	AE_DIAGNOSIS	AE_DIAGNOSIS_CODED	AE_DIAGNOSIS_CODED	AE_DIAGNOSIS_LLT	AE_DIAGNOSIS_LLTID	AE_DIAGNOSIS_PT	AE_DIAGNOSIS_PTID	AE_DIAGNOSIS_HLT	AE_DIAGNOSIS_HLTID	AE_DIAGNOSIS_HLGT	AE_DIAGNOSIS_HLGTID	AE_DIAGNOSIS_SOC	AE_DIAGNOSIS_SOCID	AE_SERIOUSNESS	AE_SERIOUSNESS_CODED	AE_DATE_OF_ONSET	AE_DATE_OF_ONSET_P	AE_DATE_OF_ONSET_CODED	AE_DATE_OF_RESOLUTION	AE_DATE_OF_RESOLUTION_P	AE_DATE_OF_RESOLUTION_CODED	AE_SEVERITY	AE_SEVERITY_CODED	AE_FREQUENCY	AE_FREQUENCY_CODED	AE_ACTION_TREATMENT	AE_ACTION_TREATMENT_CODED	AE_ACTION_SPECIFY	AE_ACTION_SPECIFY_CODED	AE_OUTCOME	AE_OUTCOME_CODED	AE_RELATIONSHIP_TO_DRUG	AE_RELATIONSHIP_TO_DRUG_CODED	SubjectVisitFormID
01101	Site 01: (SRI) Phoenix, Arizona USA	Enrolled	Logs		Adverse Events (AE)			No	0																																					9150659
01101	Site 01: (SRI) Phoenix, Arizona USA	Enrolled	Logs		Adverse Events (AE)					1	1		Emesis		Emesis	Emesis	10014542	Vomiting	10047700	Nausea and vomiting symptoms	10028817	Gastrointestinal signs and symptoms	10018012	Gastrointestinal disorders	10017947	Not Serious	0	06-Feb-2017			06-Feb-2017			Severe	3	Single/Intermittent	1	None	0			Full Recovery/Return to Baseline	1	Probably Related	2	9150659	
01101	Site 01: (SRI) Phoenix, Arizona USA	Enrolled	Logs		Adverse Events (AE)					2	2		Muscle tremor		Tremor muscle	Tremor muscle	10044573	Tremor	10044565	Tremor (excl congenital)	10044566	Movement disorders (incl parkinsonism)	10028037	Nervous system disorders	10029205	Not Serious	0	06-Feb-2017			06-Feb-2017			Moderate	2	Single/Intermittent	1	None	0			Full Recovery/Return to Baseline	1	Probably Related	2	9150659	
01101	Site 01: (SRI) Phoenix, Arizona USA	Enrolled	Logs		Adverse Events (AE)					3	3		Paranoia		Paranoia	Paranoia	10033864	Paranoia	10033864	Behaviour and socialisation disturbances	10004209	Personality disorders and disturbances in behaviour	10034726	Psychiatric disorders	10037175	Not Serious	0	06-Feb-2017			06-Feb-2017			Moderate	2	Single/Intermittent	1	None	0			Full Recovery/Return to Baseline	1	Probably Related	2	9150659	
01101	Site 01: (SRI) Phoenix, Arizona USA	Enrolled	Logs		Adverse Events (AE)					4	4		Nausea		Nausea	Nausea	10028813	Nausea	10028813	Nausea and vomiting symptoms	10028817	Gastrointestinal signs and symptoms	10018012	Gastrointestinal disorders	10017947	Not Serious	0	06-Feb-2017			06-Feb-2017			Severe	3	Single/Intermittent	1	None	0			Full Recovery/Return to Baseline	1	Probably Related	2	9150659	
01101	Site 01: (SRI) Phoenix, Arizona USA	Enrolled	Logs		Adverse Events (AE)					5	5		Weakness		Feelings of weakness	Feelings of weakness	10016373	Asthenia	10003549	Asthenic conditions	10003550	General system disorders NEC	10018073	General disorders and administration site conditions	10018065	Not Serious	0	06-Feb-2017			06-Feb-2017			Moderate	2	Single/Intermittent	1	None	0			Full Recovery/Return to Baseline	1	Probably Related	2	9150659	
01101	Site 01: (SRI) Phoenix, Arizona USA	Enrolled	Logs		Adverse Events (AE)					6	6		Exacerbation of Anxiety		Exacerbation of anxiety	Exacerbation of anxiety	10015574	Anxiety	10002855	Anxiety symptoms	10002869	Anxiety disorders and symptoms	10002861	Psychiatric disorders	10037175	Not Serious	0	06-Feb-2017			06-Feb-2017			Severe	3	Continuous	2	None	0			Full Recovery/Return to Baseline	1	Probably Related	2	9150659	
01101	Site 01: (SRI) Phoenix, Arizona USA	Enrolled	Logs		Adverse Events (AE)					7	7		Dizziness		Dizziness	Dizziness	10013573	Dizziness	10013573	Neurological signs and symptoms NEC	10029306	Neurological disorders NEC	10029305	Nervous system disorders	10029205	Not Serious	0	07-Feb-2017			07-Feb-2017			Moderate	2	Single/Intermittent	1	None	0			Full Recovery/Return to Baseline	1	Probably Related	2	9150659	
01101	Site 01: (SRI) Phoenix, Arizona USA	Enrolled	Logs		Adverse Events (AE)					8	8		Foot pain		Foot pain	Foot pain	10016974	Pain in extremity	10033425	Musculoskeletal and connective tissue pain and discomfort	10068757	Musculoskeletal and connective tissue disorders NEC	10028393	Musculoskeletal and connective tissue disorders	10028395	Not Serious	0	12-Feb-2017			14-Feb-2017			Severe	3	Continuous	2	None	0			Full Recovery/Return to Baseline	1	Not Related	0	9150659	
01101	Site 01: (SRI) Phoenix, Arizona USA	Enrolled	Logs		Adverse Events (AE)					9	9		Difficulty Concentrating		Concentration impaired	Concentration impaired	10010249	Disturbance in attention	10013496	Mental impairment (excl dementia and memory loss)	10027375	Mental impairment disorders	10057167	Nervous system disorders	10029205	Not Serious	0	08-Feb-2017			08-Feb-2017			Moderate	2	Continuous	2	None	0			Full Recovery/Return to Baseline	1	Probably Related	2	9150659	
01101	Site 01: (SRI) Phoenix, Arizona USA	Enrolled	Logs		Adverse Events (AE)					10	10		Difficulty Concentrating		Concentration impaired	Concentration impaired	10010249	Disturbance in attention	10013496	Mental impairment (excl dementia and memory loss)	10027375	Mental impairment disorders	10057167	Nervous system disorders	10029205	Not Serious	0	13-Feb-2017			13-Feb-2017			Moderate	2	Continuous	2	None	0			Full Recovery/Return to Baseline	1	Probably Related	2	9150659	
01101	Site 01: (SRI) Phoenix, Arizona USA	Enrolled	Logs		Adverse Events (AE)					11	11		Dizziness		Dizziness	Dizziness	10013573	Dizziness	10013573	Neurological signs and symptoms NEC	10029306	Neurological disorders NEC	10029305	Nervous system disorders	10029205	Not Serious	0	11-Feb-2017			13-Feb-2017			Moderate	2	Single/Intermittent	1	None	0			Full Recovery/Return to Baseline	1	Probably Related	2	9150659	
01101	Site 01: (SRI) Phoenix, Arizona USA	Enrolled	Logs		Adverse Events (AE)					12	12		Dizziness		Dizziness	Dizziness	10013573	Dizziness	10013573	Neurological signs and symptoms NEC	10029306	Neurological disorders NEC	10029305	Nervous system disorders	10029205	Not Serious	0	15-Feb-2017			15-Feb-2017			Moderate	2	Single/Intermittent	1	None	0			Full Recovery/Return to Baseline	1	Probably Related	2	9150659	
01101	Site 01: (SRI) Phoenix, Arizona USA	Enrolled	Logs		Adverse Events (AE)					13	13		Light-headedness		Light headedness	Light headedness	10024461	Dizziness	10013573	Neurological signs and symptoms NEC	10029306	Neurological disorders NEC	10029305	Nervous system disorders	10029205	Not Serious	0	21-Feb-2017			24-Feb-2017			Moderate	2	Single/Intermittent	1	None	0			Full Recovery/Return to Baseline	1	Probably Related	2	9150659	
01101	Site 01: (SRI) Phoenix, Arizona USA	Enrolled	Logs		Adverse Events (AE)					14	14		light-headedness		Light headedness	Light headedness	10024461	Dizziness	10013573	Neurological signs and symptoms NEC	10029306	Neurological disorders NEC	10029305	Nervous system disorders	10029205	Not Serious	0	27-Feb-2017			27-Feb-2017			Moderate	2	Single/Intermittent	1	None	0			Full Recovery/Return to Baseline	1	Probably Related	2	9150659	
01101	Site 01: (SRI) Phoenix, Arizona USA	Enrolled	Logs		Adverse Events (AE)					16	15		Exacerbation of back pain		Back pain aggravated	Back pain aggravated	10048412	Back pain	10003988	Musculoskeletal and connective tissue pain and discomfort	10068757	Musculoskeletal and connective tissue disorders NEC	10028393	Musculoskeletal and connective tissue disorders	10028395	Not Serious	0	04-Apr-2017			11-Apr-2017			Moderate	2	Continuous	2	None	0			Full Recovery/Return to Baseline	1	Not Related	0	9150659	
01101	Site 01: (SRI) Phoenix, Arizona USA	Enrolled	Logs		Adverse Events (AE)					17	16		Upper respiratory infection		Upper respiratory infection	Upper respiratory infection	10046300	Upper respiratory tract infection	10046306	Upper respiratory tract infections	10046309	Infections - pathogen unspecified	10021879	Infections and infestations	10021881	Not Serious	0	19-Apr-2017			22-Apr-2017			Severe	3	Continuous	2	Non-prescription Medication	5			Full Recovery/Return to Baseline	1	Not Related	0	9150659	
01101	Site 01: (SRI) Phoenix, Arizona USA	Enrolled	Logs		Adverse Events (AE)					18	17		Upper respiratory infection		Upper respiratory infection	Upper respiratory infection	10046300	Upper respiratory tract infection	10046306	Upper respiratory tract infections	10046309	Infections - pathogen unspecified	10021879	Infections and infestations	10021881	Not Serious	0	23-Apr-2017			25-Apr-2017			Moderate	2	Continuous	2	Non-prescription Medication	5			Full Recovery/Return to Baseline	1	Not Related	0	9150659	
01102	Site 01: (SRI) Phoenix, Arizona USA	Enrolled	Logs		Adverse Events (AE)			No	0																																					9708345
01102	Site 01: (SRI) Phoenix, Arizona USA	Enrolled	Logs		Adverse Events (AE)					1	1		Upper respiratory infection		Upper respiratory infection	Upper respiratory infection	10046300	Upper respiratory tract infection	10046306	Upper respiratory tract infections	10046309	Infections - pathogen unspecified	10021879	Infections and infestations	10021881	Not Serious	0	20-Mar-2017			05-Apr-2017			Mild	1	Continuous	2	Non-prescription Medication	5			Full Recovery/Return to Baseline	1	Not Related	0	9708345	
01102	Site 01: (SRI) Phoenix, Arizona USA	Enrolled	Logs		Adverse Events (AE)					3	2		upper respiratory infection		Upper respiratory infection	Upper respiratory infection	10046300	Upper respiratory tract infection	10046306	Upper respiratory tract infections	10046309	Infections - pathogen unspecified	10021879	Infections and infestations	10021881	Not Serious	0	16-Apr-2017			24-Apr-2017			Moderate	2	Continuous	2	Prescription Medication,Non-prescription Medication	4,5			Full Recovery/Return to Baseline	1	Not Related	0	9708345	
01103	Site 01: (SRI) Phoenix, Arizona USA	Enrolled	Logs		Adverse Events (AE)			No	0																																					9667659
01103	Site 01: (SRI) Phoenix, Arizona USA	Enrolled	Logs		Adverse Events (AE)					1	1		Exacerbation of anxiety		Exacerbation of anxiety	Exacerbation of anxiety	10015574	Anxiety	10002855	Anxiety symptoms	10002869	Anxiety disorders and symptoms	10002861	Psychiatric disorders	10037175	Not Serious	0	29-Mar-2017			31-Mar-2017			Moderate	2	Single/Intermittent	1	None	0			Full Recovery/Return to Baseline	1	Probably Related	2	9667659	
01103	Site 01: (SRI) Phoenix, Arizona USA	Enrolled	Logs		Adverse Events (AE)					2	2		Paranoia		Paranoia	Paranoia	10033864	Paranoia	10033864	Behaviour and socialisation disturbances	10004209	Personality disorders and disturbances in behaviour	10034726	Psychiatric disorders	10037175	Not Serious	0	16-Apr-2017			16-Apr-2017			Mild	1	Continuous	2	None	0			Full Recovery/Return to Baseline	1	Probably Related	2	9667659	
01103	Site 01: (SRI) Phoenix, Arizona USA	Enrolled	Logs		Adverse Events (AE)					3	3		Irritability		Irritability	Irritability	10022998	Irritability	10022998	Emotional and mood disturbances NEC	10014556	Mood disorders and disturbances NEC	10027946	Psychiatric disorders	10037175	Not Serious	0	19-Apr-2017			19-Apr-2017			Mild	1	Continuous	2	None	0			Full Recovery/Return to Baseline	1	Not Related	0	9667659	
01103	Site 01: (SRI) Phoenix, Arizona USA	Enrolled	Logs		Adverse Events (AE)					4	4		Cough		Cough	Cough	10011224	Cough	10011224	Coughing and associated symptoms	10011233	Respiratory disorders NEC	10038716	Respiratory, thoracic and mediastinal disorders	10038738	Not Serious	0	23-Feb-2017			23-Feb-2017			Mild	1	Single/Intermittent	1	None	0			Full Recovery/Return to Baseline	1	Probably Related	2	9667659	
01104	Site 01: (SRI) Phoenix, Arizona USA	Enrolled	Logs		Adverse Events (AE)			No	0																																					9669213
01104	Site 01: (SRI) Phoenix, Arizona USA	Enrolled	Logs		Adverse Events (AE)					1	1		nasal congestion		Nasal congestion	Nasal congestion	10028735	Nasal congestion	10028735	Nasal congestion and inflammations	10028736	Upper respiratory tract disorders (excl infections)	10046304	Respiratory, thoracic and mediastinal disorders	10038738	Not Serious	0	13-Mar-2017			15-Mar-2017			Mild	1	Single/Intermittent	1	Non-prescription Medication	5			Full Recovery/Return to Baseline	1	Not Related	0	9669213	
01104	Site 01: (SRI) Phoenix, Arizona USA	Enrolled	Logs		Adverse Events (AE)					3	2		dizziness		Dizziness	Dizziness	10013573	Dizziness	10013573	Neurological signs and symptoms NEC	10029306	Neurological disorders NEC	10029305	Nervous system disorders	10029205	Not Serious	0	25-Apr-2017			25-Apr-2017			Moderate	2	Continuous	2	None	0			Full Recovery/Return to Baseline	1	Probably Related	2	9669213	
01104	Site 01: (SRI) Phoenix, Arizona USA	Enrolled	Logs		Adverse Events (AE)					4	3		exacerbation of anxiety		Exacerbation of anxiety	Exacerbation of anxiety	10015574	Anxiety	10002855	Anxiety symptoms	10002869	Anxiety disorders and symptoms	10002861	Psychiatric disorders	10037175	Not Serious	0	25-Apr-2017			25-Apr-2017			Moderate	2	Continuous	2	None	0			Full Recovery/Return to Baseline	1	Probably Related	2	9669213	
01104	Site 01: (SRI) Phoenix, Arizona USA	Enrolled	Logs		Adverse Events (AE)					5	4		dizziness		Dizziness	Dizziness	10013573	Dizziness	10013573	Neurological signs and symptoms NEC	10029306	Neurological disorders NEC	10029305	Nervous system disorders	10029205	Not Serious	0	26-Apr-2017			26-Apr-2017			Mild	1	Continuous	2	None	0			Full Recovery/Return to Baseline	1	Probably Related	2	9669213	
01104	Site 01: (SRI) Phoenix, Arizona USA	Enrolled	Logs		Adverse Events (AE)					6	5		difficulty concentrating		Concentration impaired	Concentration impaired	10010249	Disturbance in attention	10013496	Mental impairment (excl dementia and memory loss)	10027375	Mental impairment disorders	10057167	Nervous system disorders	10029205	Not Serious	0	02-May-2017			14-May-2017			Moderate	2	Single/Intermittent	1	None	0			Full Recovery/Return to Baseline	1	Possibly Related	1	9669213	
01105	Site 01: (SRI) Phoenix, Arizona USA	Enrolled	Logs		Adverse Events (AE)			No	0																																					9669291
01105	Site 01: (SRI) Phoenix, Arizona USA	Enrolled	Logs		Adverse Events (AE)					1	1		Throat irritation		Throat irritation	Throat irritation	10043521	Throat irritation	10043521	Upper respiratory tract signs and symptoms	10046313	Respiratory disorders NEC	10038716	Respiratory, thoracic and mediastinal disorders	10038738	Not Serious	0	15-Mar-2017			07-Apr-2017			Mild	1	Single/Intermittent	1	None	0			Full Recovery/Return to Baseline	1	Probably Related	2	9669291	
01105	Site 01: (SRI) Phoenix, Arizona USA	Enrolled	Logs		Adverse Events (AE)					2	2		Cough		Cough	Cough	10011224	Cough	10011224	Coughing and associated symptoms	10011233	Respiratory disorders NEC	10038716	Respiratory, thoracic and mediastinal disorders	10038738	Not Serious	0	17-Mar-2017			07-Apr-2017			Mild	1	Single/Intermittent	1	None	0			Full Recovery/Return to Baseline	1	Probably Related	2	9669291	
01105	Site 01: (SRI) Phoenix, Arizona USA	Enrolled	Logs		Adverse Events (AE)					3	3		Upper respiratory infection		Upper respiratory infection	Upper respiratory infection	10046300	Upper respiratory tract infection	10046306	Upper respiratory tract infections	10046309	Infections - pathogen unspecified	10021879	Infections and infestations	10021881	Not Serious	0	22-Apr-2017			24-Apr-2017			Mild	1	Continuous	2	Non-prescription Medication	5			Full Recovery/Return to Baseline	1	Not Related	0	9669291	
01105	Site 01: (SRI) Phoenix, Arizona USA	Enrolled	Logs		Adverse Events (AE)					4	4		heat exhaustion		Heat exhaustion	Heat exhaustion	10019332	Heat exhaustion	10019332	Heat injuries (excl thermal burns)	10019338	Injuries by physical agents	10022119	Injury, poisoning and procedural complications	10022117	Not Serious	0	02-May-2017			04-May-2017			Moderate	2	Continuous	2	None	0			Full Recovery/Return to Baseline	1	Not Related	0	9669291	
01105	Site 01: (SRI) Phoenix, Arizona USA	Enrolled	Logs		Adverse Events (AE)					5	5		Foggy dreamlike feeling		Foggy feeling in head	Foggy feeling in head	10016876	Feeling abnormal	10016322	Feelings and sensations NEC	10068759	General system disorders NEC	10018073	General disorders and administration site conditions	10018065	Not Serious	0	16-May-2017			29-Dec-2017			Mild	1	Continuous	2	None	0			Full Recovery/Return to Baseline	1	Possibly Related	1	9669291	
01105	Site 01: (SRI) Phoenix, Arizona USA	Enrolled	Logs		Adverse Events (AE)					6	6		muscle soreness		Muscle soreness	Muscle soreness	10028332	Myalgia	10028411	Muscle pains	10028323	Muscle disorders	10028302	Musculoskeletal and connective tissue disorders	10028395	Not Serious	0	28-May-2017			29-May-2017			Mild	1	Continuous	2	Other (specify)	8	hot shower		Full Recovery/Return to Baseline	1	Not Related	0	9669291	
01106	Site 01: (SRI) Phoenix, Arizona USA	Enrolled	Logs		Adverse Events (AE)			No	0																																					9710578
01106	Site 01: (SRI) Phoenix, Arizona USA	Enrolled	Logs		Adverse Events (AE)					1	1		Headache		Headache	Headache	10019211	Headache	10019211	Headaches NEC	10019233	Headaches	10019231	Nervous system disorders	10029205	Not Serious	0	30-Mar-2017			30-Mar-2017			Mild	1	Continuous	2	Non-prescription Medication	5			Full Recovery/Return to Baseline	1	Possibly Related	1	9710578	
01106	Site 01: (SRI) Phoenix, Arizona USA	Enrolled	Logs		Adverse Events (AE)					2	2		Neck pain		Neck pain	Neck pain	10028836	Neck pain	10028836	Musculoskeletal and connective tissue pain and discomfort	10068757	Musculoskeletal and connective tissue disorders NEC	10028393	Musculoskeletal and connective tissue disorders	10028395	Not Serious	0	07-Apr-2017			14-May-2017			Mild	1	Continuous	2	Procedure or Therapy	1			Full Recovery/Return to Baseline	1	Not Related	0	9710578	
01106	Site 01: (SRI) Phoenix, Arizona USA	Enrolled	Logs		Adverse Events (AE)					3	3		Sinus Infection		Sinus infection	Sinus infection	10040745	Sinusitis	10040753	Upper respiratory tract infections	10046309	Infections - pathogen unspecified	10021879	Infections and infestations	10021881	Not Serious	0	12-May-2017			19-May-2017			Mild	1	Continuous	2	Prescription Medication,Non-prescription Medication	4,5			Full Recovery/Return to Baseline	1	Not Related	0	9710578	
01106	Site 01: (SRI) Phoenix, Arizona USA	Enrolled	Logs		Adverse Events (AE)					4	4		increased appetite		Increased appetite	Increased appetite	10021654	Increased appetite	10021654	Appetite disorders	10003022	Appetite and general nutritional disorders	10003018	Metabolism and nutrition disorders	10027433	Not Serious	0	20-May-2017			20-May-2017			Mild	1	Continuous	2	None	0			Full Recovery/Return to Baseline	1	Probably Related	2	9710578	
01107	Site 01: (SRI) Phoenix, Arizona USA	Enrolled	Logs		Adverse Events (AE)			No	0																																					9675015
01107	Site 01: (SRI) Phoenix, Arizona USA	Enrolled	Logs		Adverse Events (AE)					1	1		Agitation		Agitation	Agitation	10001497	Agitation	10001497	Anxiety symptoms	10002869	Anxiety disorders and symptoms	10002861	Psychiatric disorders	10037175	Not Serious	0	18-May-2017			18-May-2017			Severe	3	Continuous	2	None	0			Full Recovery/Return to Baseline	1	Possibly Related	1	9675015	
01107	Site 01: (SRI) Phoenix, Arizona USA	Enrolled	Logs		Adverse Events (AE)					2	2		Agitation		Agitation	Agitation	10001497	Agitation	10001497	Anxiety symptoms	10002869	Anxiety disorders and symptoms	10002861	Psychiatric disorders	10037175	Not Serious	0	19-May-2017			21-May-2017			Mild	1	Continuous	2	None	0			Full Recovery/Return to Baseline	1	Possibly Related	1	9675015	
01107	Site 01: (SRI) Phoenix, Arizona USA	Enrolled	Logs		Adverse Events (AE)					3	3		Exacerbation of anxiety		Exacerbation of anxiety	Exacerbation of anxiety	10015574	Anxiety	10002855	Anxiety symptoms	10002869	Anxiety disorders and symptoms	10002861	Psychiatric disorders	10037175	Not Serious	0	18-May-2017			18-May-2017			Severe	3	Continuous	2	None	0			Full Recovery/Return to Baseline	1	Possibly Related	1	9675015	
01107	Site 01: (SRI) Phoenix, Arizona USA	Enrolled	Logs		Adverse Events (AE)					4	4		Exacerbation of anxiety		Exacerbation of anxiety	Exacerbation of anxiety	10015574	Anxiety	10002855	Anxiety symptoms	10002869	Anxiety disorders and symptoms	10002861	Psychiatric disorders	10037175	Not Serious	0	19-May-2017			21-May-2017			Mild	1	Single/Intermittent	1	None	0			Full Recovery/Return to Baseline	1	Possibly Related	1	9675015	
01107	Site 01: (SRI) Phoenix, Arizona USA	Enrolled	Logs		Adverse Events (AE)					5	5		Hostility		Hostility	Hostility	10020400	Hostility	10020400	Behaviour and socialisation disturbances	10004209	Personality disorders and disturbances in behaviour	10034726	Psychiatric disorders	10037175	Not Serious	0	18-May-2017			18-May-2017			Moderate	2	Single/Intermittent	1	None	0			Full Recovery/Return to Baseline	1	Possibly Related	1	9675015	
01107	Site 01: (SRI) Phoenix, Arizona USA	Enrolled	Logs		Adverse Events (AE)					6	6		Back pain		Back pain	Back pain	10003988	Back pain	10003988	Musculoskeletal and connective tissue pain and discomfort	10068757	Musculoskeletal and connective tissue disorders NEC	10028393	Musculoskeletal and connective tissue disorders	10028395	Not Serious	0	03-Jun-2017			04-Jun-2017			Moderate	2	Continuous	2	Non-prescription Medication,Other (specify)	5,8	heating pad and swimming		Full Recovery/Return to Baseline	1	Not Related	0	9675015	
01107	Site 01: (SRI) Phoenix, Arizona USA	Enrolled	Logs		Adverse Events (AE)					7	7		increased headache frequency		Frequent headaches	Frequent headaches	10052403	Headache	10019211	Headaches NEC	10019233	Headaches	10019231	Nervous system disorders	10029205	Not Serious	0	18-Jun-2017			21-Jun-2017			Moderate	2	Continuous	2	Prescription Medication	4			Full Recovery/Return to Baseline	1	Possibly Related	1	9675015	
01107	Site 01: (SRI) Phoenix, Arizona USA	Enrolled	Logs		Adverse Events (AE)					8	8		exacerbation of insomnia		Insomnia exacerbated	Insomnia exacerbated	10022440	Insomnia	10022437	Disturbances in initiating and maintaining sleep	10013510	Sleep disorders and disturbances	10040991	Psychiatric disorders	10037175	Not Serious	0	18-May-2017			18-May-2017			Severe	3	Continuous	2	None	0			Full Recovery/Return to Baseline	1	Possibly Related	1	9675015	
01107	Site 01: (SRI) Phoenix, Arizona USA	Enrolled	Logs		Adverse Events (AE)					9	9		exacerbation of insomnia		Insomnia exacerbated	Insomnia exacerbated	10022440	Insomnia	10022437	Disturbances in initiating and maintaining sleep	10013510	Sleep disorders and disturbances	10040991	Psychiatric disorders	10037175	Not Serious	0	19-May-2017			21-May-2017			Mild	1	Continuous	2	None	0			Full Recovery/Return to Baseline	1	Possibly Related	1	9675015	
01108	Site 01: (SRI) Phoenix, Arizona USA	Enrolled	Logs		Adverse Events (AE)			No	0																																					9675018
01108	Site 01: (SRI) Phoenix, Arizona USA	Enrolled	Logs		Adverse Events (AE)					1	1		Nausea		Nausea	Nausea	10028813	Nausea	10028813	Nausea and vomiting symptoms	10028817	Gastrointestinal signs and symptoms	10018012	Gastrointestinal disorders	10017947	Not Serious	0	18-Apr-2017			18-Apr-2017			Severe	3	Continuous	2	None	0			Full Recovery/Return to Baseline	1	Probably Related	2	9675018	
01108	Site 01: (SRI) Phoenix, Arizona USA	Enrolled	Logs		Adverse Events (AE)					2	2		Dizziness		Dizziness	Dizziness	10013573	Dizziness	10013573	Neurological signs and symptoms NEC	10029306	Neurological disorders NEC	10029305	Nervous system disorders	10029205	Not Serious	0	18-Apr-2017			18-Apr-2017			Severe	3	Continuous	2	None	0			Full Recovery/Return to Baseline	1	Probably Related	2	9675018	
01108	Site 01: (SRI) Phoenix, Arizona USA	Enrolled	Logs		Adverse Events (AE)					3	3		Tight Chest		Tight chest	Tight chest	10043854	Chest discomfort	10008469	Pain and discomfort NEC	10033372	General system disorders NEC	10018073	General disorders and administration site conditions	10018065	Not Serious	0	18-Apr-2017			18-Apr-2017			Severe	3	Continuous	2	None	0			Full Recovery/Return to Baseline	1	Probably Related	2	9675018	
01108	Site 01: (SRI) Phoenix, Arizona USA	Enrolled	Logs		Adverse Events (AE)					4	4		Exacerbation of Paranoia		Paranoia aggravated	Paranoia aggravated	10033865	Paranoia	10033864	Behaviour and socialisation disturbances	10004209	Personality disorders and disturbances in behaviour	10034726	Psychiatric disorders	10037175	Not Serious	0	18-Apr-2017			18-Apr-2017			Moderate	2	Continuous	2	None	0			Full Recovery/Return to Baseline	1	Probably Related	2	9675018	
01108	Site 01: (SRI) Phoenix, Arizona USA	Enrolled	Logs		Adverse Events (AE)					5	5		Anxiety		Anxiety	Anxiety	10002855	Anxiety	10002855	Anxiety symptoms	10002869	Anxiety disorders and symptoms	10002861	Psychiatric disorders	10037175	Not Serious	0	18-Apr-2017			18-Apr-2017			Moderate	2	Continuous	2	None	0			Full Recovery/Return to Baseline	1	Probably Related	2	9675018	
01108	Site 01: (SRI) Phoenix, Arizona USA	Enrolled	Logs		Adverse Events (AE)					6	6		throat irritation		Throat irritation	Throat irritation	10043521	Throat irritation	10043521	Upper respiratory tract signs and symptoms	10046313	Respiratory disorders NEC	10038716	Respiratory, thoracic and mediastinal disorders	10038738	Not Serious	0	24-Apr-2017			24-Apr-2017			Mild	1	Continuous	2	None	0			Full Recovery/Return to Baseline	1	Probably Related	2	9675018	
01108	Site 01: (SRI) Phoenix, Arizona USA	Enrolled	Logs		Adverse Events (AE)					7	7		Exacerbation of paranoia		Paranoia aggravated	Paranoia aggravated	10033865	Paranoia	10033864	Behaviour and socialisation disturbances	10004209	Personality disorders and disturbances in behaviour	10034726	Psychiatric disorders	10037175	Not Serious	0	21-Apr-2017			21-Apr-2017			Mild	1	Continuous	2	None	0			Full Recovery/Return to Baseline	1	Not Related	0	9675018	
01108	Site 01: (SRI) Phoenix, Arizona USA	Enrolled	Logs		Adverse Events (AE)					8	8		exacerbation of paranoia		Paranoia aggravated	Paranoia aggravated	10033865	Paranoia	10033864	Behaviour and socialisation disturbances	10004209	Personality disorders and disturbances in behaviour	10034726	Psychiatric disorders	10037175	Not Serious	0	10-Jun-2017			12-Jun-2017			Moderate	2	Continuous	2	Other (specify)	8	study drug		Full Recovery/Return to Baseline	1	Possibly Related	1	9675018	
01108	Site 01: (SRI) Phoenix, Arizona USA	Enrolled	Logs		Adverse Events (AE)					9	9		irritability		Irritability	Irritability	10022998	Irritability	10022998	Emotional and mood disturbances NEC	10014556	Mood disorders and disturbances NEC	10027946	Psychiatric disorders	10037175	Not Serious	0	20-Jul-2017			20-Jul-2017			Mild	1	Single/Intermittent	1	None	0			Full Recovery/Return to Baseline	1	Possibly Related	1	9675018	
01108	Site 01: (SRI) Phoenix, Arizona USA	Enrolled	Logs		Adverse Events (AE)					10	10		exacerbation of paranoia		Paranoia aggravated	Paranoia aggravated	10033865	Paranoia	10033864	Behaviour and socialisation disturbances	10004209	Personality disorders and disturbances in behaviour	10034726	Psychiatric disorders	10037175	Not Serious	0	21-Jul-2017			25-Jul-2017			Moderate	2	Single/Intermittent	1	None	0			Full Recovery/Return to Baseline	1	Possibly Related	1	9675018	
01109	Site 01: (SRI) Phoenix, Arizona USA	Enrolled	Logs		Adverse Events (AE)			No	0																																					9854159
01109	Site 01: (SRI) Phoenix, Arizona USA	Enrolled	Logs		Adverse Events (AE)					1	1		Fatigue		Fatigue	Fatigue	10016256	Fatigue	10016256	Asthenic conditions	10003550	General system disorders NEC	10018073	General disorders and administration site conditions	10018065	Not Serious	0	27-May-2017			06-Jun-2017			Moderate	2	Single/Intermittent	1	Other (specify)	8	'slept a lot'		Full Recovery/Return to Baseline	1	Possibly Related	1	9854159	
01109	Site 01: (SRI) Phoenix, Arizona USA	Enrolled	Logs		Adverse Events (AE)					2	2		shortness of breath		Shortness of breath	Shortness of breath	10040604	Dyspnoea	10013968	Breathing abnormalities	10006334	Respiratory disorders NEC	10038716	Respiratory, thoracic and mediastinal disorders	10038738	Not Serious	0	09-Jun-2017			09-Jun-2017			Mild	1	Single/Intermittent	1	Prescription Medication	4			Full Recovery/Return to Baseline	1	Probably Related	2	9854159	
01112	Site 01: (SRI) Phoenix, Arizona USA	Enrolled	Logs		Adverse Events (AE)			No	0																																					9710818
01112	Site 01: (SRI) Phoenix, Arizona USA	Enrolled	Logs		Adverse Events (AE)					1	1		upper respiratory infection		Upper respiratory infection	Upper respiratory infection	10046300	Upper respiratory tract infection	10046306	Upper respiratory tract infections	10046309	Infections - pathogen unspecified	10021879	Infections and infestations	10021881	Not Serious	0	15-May-2017			17-May-2017			Mild	1	Continuous	2	Non-prescription Medication	5			Full Recovery/Return to Baseline	1	Not Related	0	9710818	
01112	Site 01: (SRI) Phoenix, Arizona USA	Enrolled	Logs		Adverse Events (AE)					2	2		Tachycardia		Tachycardia	Tachycardia	10043071	Tachycardia	10043071	Rate and rhythm disorders NEC	10037908	Cardiac arrhythmias	10007521	Cardiac disorders	10007541	Not Serious	0	16-May-2017			16-May-2017			Mild	1	Continuous	2	None	0			Full Recovery/Return to Baseline	1	Probably Related	2	9710818	
01112	Site 01: (SRI) Phoenix, Arizona USA	Enrolled	Logs		Adverse Events (AE)					3	3		Agitation		Agitation	Agitation	10001497	Agitation	10001497	Anxiety symptoms	10002869	Anxiety disorders and symptoms	10002861	Psychiatric disorders	10037175	Not Serious	0	16-May-2017			16-May-2017			Mild	1	Continuous	2	None	0			Full Recovery/Return to Baseline	1	Probably Related	2	9710818	
01112	Site 01: (SRI) Phoenix, Arizona USA	Enrolled	Logs		Adverse Events (AE)					4	4		Food poisoning		Food poisoning	Food poisoning	10016952	Food poisoning	10016952	Gastrointestinal disorders NEC	10017948	Gastrointestinal conditions NEC	10017943	Gastrointestinal disorders	10017947	Not Serious	0	31-May-2017			01-Jun-2017			Moderate	2	Continuous	2	Non-prescription Medication	5			Full Recovery/Return to Baseline	1	Not Related	0	9710818	
01112	Site 01: (SRI) Phoenix, Arizona USA	Enrolled	Logs		Adverse Events (AE)					5	5		Exacerbation of Back pain		Back pain aggravated	Back pain aggravated	10048412	Back pain	10003988	Musculoskeletal and connective tissue pain and discomfort	10068757	Musculoskeletal and connective tissue disorders NEC	10028393	Musculoskeletal and connective tissue disorders	10028395	Not Serious	0	18-Jun-2017			22-Jun-2017			Mild	1	Continuous	2	None	0			Full Recovery/Return to Baseline	1	Not Related	0	9710818	
01112	Site 01: (SRI) Phoenix, Arizona USA	Enrolled	Logs		Adverse Events (AE)					6	6		Throat irritation		Throat irritation	Throat irritation	10043521	Throat irritation	10043521	Upper respiratory tract signs and symptoms	10046313	Respiratory disorders NEC	10038716	Respiratory, thoracic and mediastinal disorders	10038738	Not Serious	0	08-Jun-2017			28-Jun-2017			Mild	1	Single/Intermittent	1	None	0			Full Recovery/Return to Baseline	1	Probably Related	2	9710818	
01110	Site 01: (SRI) Phoenix, Arizona USA	Enrolled	Logs		Adverse Events (AE)			No	0																																					9710661
01110	Site 01: (SRI) Phoenix, Arizona USA	Enrolled	Logs		Adverse Events (AE)					1	1		Headache		Headache	Headache	10019211	Headache	10019211	Headaches NEC	10019233	Headaches	10019231	Nervous system disorders	10029205	Not Serious	0	29-Apr-2017			30-Apr-2017			Severe	3	Continuous	2	None	0			Full Recovery/Return to Baseline	1	Possibly Related	1	9710661	
01110	Site 01: (SRI) Phoenix, Arizona USA	Enrolled	Logs		Adverse Events (AE)					2	2		upper respiratory infection		Upper respiratory infection	Upper respiratory infection	10046300	Upper respiratory tract infection	10046306	Upper respiratory tract infections	10046309	Infections - pathogen unspecified	10021879	Infections and infestations	10021881	Not Serious	0	02-May-2017			04-May-2017			Moderate	2	Continuous	2	None	0			Full Recovery/Return to Baseline	1	Not Related	0	9710661	
01110	Site 01: (SRI) Phoenix, Arizona USA	Enrolled	Logs		Adverse Events (AE)					3	3		exacerbation of insomnia		Insomnia exacerbated	Insomnia exacerbated	10022440	Insomnia	10022437	Disturbances in initiating and maintaining sleep	10013510	Sleep disorders and disturbances	10040991	Psychiatric disorders	10037175	Not Serious	0	11-May-2017			08-Jul-2017			Moderate	2	Continuous	2	Non-prescription Medication	5			Full Recovery/Return to Baseline	1	Possibly Related	1	9710661	
01110	Site 01: (SRI) Phoenix, Arizona USA	Enrolled	Logs		Adverse Events (AE)					4	4		Depression		Depression	Depression	10012378	Depression	10012378	Depressive disorders	10012401	Depressed mood disorders and disturbances	10012375	Psychiatric disorders	10037175	Not Serious	0	12-Jun-2017			15-Aug-2017			Moderate	2	Continuous	2	None	0			Full Recovery/Return to Baseline	1	Possibly Related	1	9710661	
01110	Site 01: (SRI) Phoenix, Arizona USA	Enrolled	Logs		Adverse Events (AE)					5	5		constricted breathing		Difficulty breathing	Difficulty breathing	10012791	Dyspnoea	10013968	Breathing abnormalities	10006334	Respiratory disorders NEC	10038716	Respiratory, thoracic and mediastinal disorders	10038738	Not Serious	0	03-Jul-2017			12-Jul-2017			Moderate	2	Continuous	2	Prescription Medication,Other (specify)	4,8	seen in ER		Full Recovery/Return to Baseline	1	Not Related	0	9710661	
01110	Site 01: (SRI) Phoenix, Arizona USA	Enrolled	Logs		Adverse Events (AE)					6	6		exacerbation of anxiety		Exacerbation of anxiety	Exacerbation of anxiety	10015574	Anxiety	10002855	Anxiety symptoms	10002869	Anxiety disorders and symptoms	10002861	Psychiatric disorders	10037175	Not Serious	0	03-Jul-2017			12-Jul-2017			Moderate	2	Continuous	2	None	0			Full Recovery/Return to Baseline	1	Not Related	0	9710661	
01111	Site 01: (SRI) Phoenix, Arizona USA	Enrolled	Logs		Adverse Events (AE)			Yes	1																																					9854892
01113	Site 01: (SRI) Phoenix, Arizona USA	Enrolled	Logs		Adverse Events (AE)			No	0																																					9650706
01113	Site 01: (SRI) Phoenix, Arizona USA	Enrolled	Logs		Adverse Events (AE)					1	1		Difficulty concentrating		Concentration impaired	Concentration impaired	10010249	Disturbance in attention	10013496	Mental impairment (excl dementia and memory loss)	10027375	Mental impairment disorders	10057167	Nervous system disorders	10029205	Not Serious	0	19-May-2017			19-May-2017			Mild	1	Continuous	2	None	0			Full Recovery/Return to Baseline	1	Probably Related	2	9650706	
01113	Site 01: (SRI) Phoenix, Arizona USA	Enrolled	Logs		Adverse Events (AE)					2	2		Exacerbation of insomnia		Insomnia exacerbated	Insomnia exacerbated	10022440	Insomnia	10022437	Disturbances in initiating and maintaining sleep	10013510	Sleep disorders and disturbances	10040991	Psychiatric disorders	10037175	Not Serious	0	25-May-2017			31-May-2017			Mild	1	Single/Intermittent	1	None	0			Full Recovery/Return to Baseline	1	Probably Related	2	9650706	
01113	Site 01: (SRI) Phoenix, Arizona USA	Enrolled	Logs		Adverse Events (AE)					3	3		Difficulty concentrating		Concentration impaired	Concentration impaired	10010249	Disturbance in attention	10013496	Mental impairment (excl dementia and memory loss)	10027375	Mental impairment disorders	10057167	Nervous system disorders	10029205	Not Serious	0	16-May-2017			16-May-2017			Mild	1	Continuous	2	None	0			Full Recovery/Return to Baseline	1	Probably Related	2	9650706	
01113	Site 01: (SRI) Phoenix, Arizona USA	Enrolled	Logs		Adverse Events (AE)					4	4		Difficulty Concentrating		Concentration impaired	Concentration impaired	10010249	Disturbance in attention	10013496	Mental impairment (excl dementia and memory loss)	10027375	Mental impairment disorders	10057167	Nervous system disorders	10029205	Not Serious	0	10-May-2017			10-May-2017			Mild	1	Continuous	2	None	0			Full Recovery/Return to Baseline	1	Probably Related	2	9650706	
01113	Site 01: (SRI) Phoenix, Arizona USA	Enrolled	Logs		Adverse Events (AE)					5	5		Difficulty concentrating		Concentration impaired	Concentration impaired	10010249	Disturbance in attention	10013496	Mental impairment (excl dementia and memory loss)	10027375	Mental impairment disorders	10057167	Nervous system disorders	10029205	Not Serious	0	02-May-2017			03-May-2017			Mild	1	Continuous	2	None	0			Full Recovery/Return to Baseline	1	Probably Related	2	9650706	
01113	Site 01: (SRI) Phoenix, Arizona USA	Enrolled	Logs		Adverse Events (AE)					6	6		Difficulty concentrating		Concentration impaired	Concentration impaired	10010249	Disturbance in attention	10013496	Mental impairment (excl dementia and memory loss)	10027375	Mental impairment disorders	10057167	Nervous system disorders	10029205	Not Serious	0	07-May-2017			07-May-2017			Mild	1	Continuous	2	None	0			Full Recovery/Return to Baseline	1	Probably Related	2	9650706	
01113	Site 01: (SRI) Phoenix, Arizona USA	Enrolled	Logs		Adverse Events (AE)					7	7		Exacerbation of anxiety		Exacerbation of anxiety	Exacerbation of anxiety	10015574	Anxiety	10002855	Anxiety symptoms	10002869	Anxiety disorders and symptoms	10002861	Psychiatric disorders	10037175	Not Serious	0	31-May-2017			01-Jun-2017			Moderate	2	Single/Intermittent	1	None	0			Full Recovery/Return to Baseline	1	Probably Related	2	9650706	
01113	Site 01: (SRI) Phoenix, Arizona USA	Enrolled	Logs		Adverse Events (AE)					8	8		Irritability		Irritability	Irritability	10022998	Irritability	10022998	Emotional and mood disturbances NEC	10014556	Mood disorders and disturbances NEC	10027946	Psychiatric disorders	10037175	Not Serious	0	24-May-2017			20-Jul-2017			Mild	1	Single/Intermittent	1	None	0			Full Recovery/Return to Baseline	1	Possibly Related	1	9650706	
01113	Site 01: (SRI) Phoenix, Arizona USA	Enrolled	Logs		Adverse Events (AE)					9	9		Fatigue		Fatigue	Fatigue	10016256	Fatigue	10016256	Asthenic conditions	10003550	General system disorders NEC	10018073	General disorders and administration site conditions	10018065	Not Serious	0	10-Jun-2017			16-Jun-2017			Moderate	2	Continuous	2	None	0			Full Recovery/Return to Baseline	1	Possibly Related	1	9650706	
01113	Site 01: (SRI) Phoenix, Arizona USA	Enrolled	Logs		Adverse Events (AE)					10	10		Stomach discomfort		Stomach discomfort	Stomach discomfort	10042101	Abdominal discomfort	10000059	Gastrointestinal signs and symptoms NEC	10027678	Gastrointestinal signs and symptoms	10018012	Gastrointestinal disorders	10017947	Not Serious	0	13-Jun-2017			13-Jun-2017			Mild	1	Continuous	2	None	0			Full Recovery/Return to Baseline	1	Not Related	0	9650706	
01113	Site 01: (SRI) Phoenix, Arizona USA	Enrolled	Logs		Adverse Events (AE)					11	11		Bronchitis		Bronchitis	Bronchitis	10006451	Bronchitis	10006451	Lower respiratory tract and lung infections	10025101	Infections - pathogen unspecified	10021879	Infections and infestations	10021881	Not Serious	0	10-Jul-2017			14-Jul-2017			Moderate	2	Single/Intermittent	1	Prescription Medication	4			Full Recovery/Return to Baseline	1	Not Related	0	9650706	
01113	Site 01: (SRI) Phoenix, Arizona USA	Enrolled	Logs		Adverse Events (AE)					12	12		Confusion		Confusion	Confusion	10010300	Confusional state	10010305	Confusion and disorientation	10010301	Deliria (incl confusion)	10012221	Psychiatric disorders	10037175	Not Serious	0	28-Jun-2017			30-Jun-2017			Moderate	2	Continuous	2	Non-prescription Medication	5			Full Recovery/Return to Baseline	1	Possibly Related	1	9650706	
01113	Site 01: (SRI) Phoenix, Arizona USA	Enrolled	Logs		Adverse Events (AE)					14	13		Exacerbation of Fatigue		Fatigue aggravated	Fatigue aggravated	10048415	Fatigue	10016256	Asthenic conditions	10003550	General system disorders NEC	10018073	General disorders and administration site conditions	10018065	Not Serious	0	14-Jul-2017			23-Nov-2017			Mild	1	Single/Intermittent	1	None	0			Full Recovery/Return to Baseline	1	Not Related	0	9650706	
01113	Site 01: (SRI) Phoenix, Arizona USA	Enrolled	Logs		Adverse Events (AE)					16	14		irritability		Irritability	Irritability	10022998	Irritability	10022998	Emotional and mood disturbances NEC	10014556	Mood disorders and disturbances NEC	10027946	Psychiatric disorders	10037175	Not Serious	0	05-Jul-2017			21-Jul-2017			Mild	1	Single/Intermittent	1	None	0			Full Recovery/Return to Baseline	1	Not Related	0	9650706	
01114	Site 01: (SRI) Phoenix, Arizona USA	Enrolled	Logs		Adverse Events (AE)			No	0																																					9771831
01114	Site 01: (SRI) Phoenix, Arizona USA	Enrolled	Logs		Adverse Events (AE)					1	1		light-headedness		Lightheadedness	Lightheadedness	10024492	Dizziness	10013573	Neurological signs and symptoms NEC	10029306	Neurological disorders NEC	10029305	Nervous system disorders	10029205	Not Serious	0	04-May-2017			04-May-2017			Mild	1	Continuous	2	None	0			Full Recovery/Return to Baseline	1	Probably Related	2	9771831	
01114	Site 01: (SRI) Phoenix, Arizona USA	Enrolled	Logs		Adverse Events (AE)					2	2		vomiting		Vomiting	Vomiting	10047700	Vomiting	10047700	Nausea and vomiting symptoms	10028817	Gastrointestinal signs and symptoms	10018012	Gastrointestinal disorders	10017947	Not Serious	0	18-May-2017			18-May-2017			Mild	1	Single/Intermittent	1	None	0			Full Recovery/Return to Baseline	1	Not Related	0	9771831	
01114	Site 01: (SRI) Phoenix, Arizona USA	Enrolled	Logs		Adverse Events (AE)					3	3		vomiting		Vomiting	Vomiting	10047700	Vomiting	10047700	Nausea and vomiting symptoms	10028817	Gastrointestinal signs and symptoms	10018012	Gastrointestinal disorders	10017947	Not Serious	0	26-May-2017			26-May-2017			Mild	1	Single/Intermittent	1	None	0			Full Recovery/Return to Baseline	1	Not Related	0	9771831	
01114	Site 01: (SRI) Phoenix, Arizona USA	Enrolled	Logs		Adverse Events (AE)					4	4		paranoia		Paranoia	Paranoia	10033864	Paranoia	10033864	Behaviour and socialisation disturbances	10004209	Personality disorders and disturbances in behaviour	10034726	Psychiatric disorders	10037175	Not Serious	0	13-Jun-2017			13-Jun-2017			Mild	1	Single/Intermittent	1	None	0			Full Recovery/Return to Baseline	1	Probably Related	2	9771831	
01114	Site 01: (SRI) Phoenix, Arizona USA	Enrolled	Logs		Adverse Events (AE)					5	5		paranoia		Paranoia	Paranoia	10033864	Paranoia	10033864	Behaviour and socialisation disturbances	10004209	Personality disorders and disturbances in behaviour	10034726	Psychiatric disorders	10037175	Not Serious	0	17-Jun-2017			20-Jun-2017			Moderate	2	Single/Intermittent	1	None	0			Full Recovery/Return to Baseline	1	Probably Related	2	9771831	
01114	Site 01: (SRI) Phoenix, Arizona USA	Enrolled	Logs		Adverse Events (AE)					6	6		Nausea		Nausea	Nausea	10028813	Nausea	10028813	Nausea and vomiting symptoms	10028817	Gastrointestinal signs and symptoms	10018012	Gastrointestinal disorders	10017947	Not Serious	0	17-Jun-2017			20-Jun-2017			Moderate	2	Continuous	2	Other (specify)	8	decreased food intake		Full Recovery/Return to Baseline	1	Probably Related	2	9771831	
01114	Site 01: (SRI) Phoenix, Arizona USA	Enrolled	Logs		Adverse Events (AE)					7	7		exacerbation of anxiety		Exacerbation of anxiety	Exacerbation of anxiety	10015574	Anxiety	10002855	Anxiety symptoms	10002869	Anxiety disorders and symptoms	10002861	Psychiatric disorders	10037175	Not Serious	0	17-Jun-2017			20-Jun-2017			Moderate	2	Single/Intermittent	1	Other (specify)	8	decreased study drug dose		Full Recovery/Return to Baseline	1	Probably Related	2	9771831	
01114	Site 01: (SRI) Phoenix, Arizona USA	Enrolled	Logs		Adverse Events (AE)					8	8		Throat irritation		Throat irritation	Throat irritation	10043521	Throat irritation	10043521	Upper respiratory tract signs and symptoms	10046313	Respiratory disorders NEC	10038716	Respiratory, thoracic and mediastinal disorders	10038738	Not Serious	0	25-Jun-2017			05-Jul-2017			Mild	1	Single/Intermittent	1	None	0			Full Recovery/Return to Baseline	1	Probably Related	2	9771831	
01114	Site 01: (SRI) Phoenix, Arizona USA	Enrolled	Logs		Adverse Events (AE)					11	9		Stomach virus		Stomach virus	Stomach virus	10042125	Gastroenteritis viral	10017918	Viral infections NEC	10047465	Viral infectious disorders	10047438	Infections and infestations	10021881	Not Serious	0	14-Jul-2017			17-Jul-2017			Mild	1	Continuous	2	None	0			Full Recovery/Return to Baseline	1	Not Related	0	9771831	
01114	Site 01: (SRI) Phoenix, Arizona USA	Enrolled	Logs		Adverse Events (AE)					12	10		insect bites		Insect bite NOS	Insect bite NOS	10022403	Arthropod bite	10003399	Non-site specific injuries NEC	10029511	Injuries NEC	10022114	Injury, poisoning and procedural complications	10022117	Not Serious	0	01-Jun-2017			01-Jul-2017			Mild	1	Single/Intermittent	1	Non-prescription Medication	5			Full Recovery/Return to Baseline	1	Not Related	0	9771831	
01115	Site 01: (SRI) Phoenix, Arizona USA	Enrolled	Logs		Adverse Events (AE)			No	0																																					9968779
01115	Site 01: (SRI) Phoenix, Arizona USA	Enrolled	Logs		Adverse Events (AE)					1	1		Throat irritation		Throat irritation	Throat irritation	10043521	Throat irritation	10043521	Upper respiratory tract signs and symptoms	10046313	Respiratory disorders NEC	10038716	Respiratory, thoracic and mediastinal disorders	10038738	Not Serious	0	24-May-2017			08-Jun-2017			Mild	1	Single/Intermittent	1	None	0			Full Recovery/Return to Baseline	1	Probably Related	2	9968779	
01116	Site 01: (SRI) Phoenix, Arizona USA	Enrolled	Logs		Adverse Events (AE)			Yes	1																																					9968790
01117	Site 01: (SRI) Phoenix, Arizona USA	Enrolled	Logs		Adverse Events (AE)			No	0																																					9866626
01117	Site 01: (SRI) Phoenix, Arizona USA	Enrolled	Logs		Adverse Events (AE)					1	1		Exacerbation of back pain		Back pain aggravated	Back pain aggravated	10048412	Back pain	10003988	Musculoskeletal and connective tissue pain and discomfort	10068757	Musculoskeletal and connective tissue disorders NEC	10028393	Musculoskeletal and connective tissue disorders	10028395	Not Serious	0	30-May-2017			01-Aug-2017			Moderate	2	Continuous	2	Prescription Medication,Other (specify)	4,8	study drug		Full Recovery/Return to Baseline	1	Not Related	0	9866626	
01117	Site 01: (SRI) Phoenix, Arizona USA	Enrolled	Logs		Adverse Events (AE)					2	2		irritability		Irritability	Irritability	10022998	Irritability	10022998	Emotional and mood disturbances NEC	10014556	Mood disorders and disturbances NEC	10027946	Psychiatric disorders	10037175	Not Serious	0	01-Aug-2017						Mild	1	Continuous	2	None	0			Persists, Diminishing	2	Possibly Related	1	9866626	
01117	Site 01: (SRI) Phoenix, Arizona USA	Enrolled	Logs		Adverse Events (AE)					3	3		increased libido		Increased libido	Increased libido	10021669	Libido increased	10024421	Sexual desire disorders	10040470	Sexual dysfunctions, disturbances and gender identity disorders	10040480	Psychiatric disorders	10037175	Not Serious	0	31-May-2017			25-Aug-2017			Mild	1	Continuous	2	None	0			Full Recovery/Return to Baseline	1	Probably Related	2	9866626	
01118	Site 01: (SRI) Phoenix, Arizona USA	Enrolled	Logs		Adverse Events (AE)			No	0																																					9786869
01118	Site 01: (SRI) Phoenix, Arizona USA	Enrolled	Logs		Adverse Events (AE)					1	1		Headache		Headache	Headache	10019211	Headache	10019211	Headaches NEC	10019233	Headaches	10019231	Nervous system disorders	10029205	Not Serious	0	01-Jun-2017			01-Jun-2017			Mild	1	Continuous	2	Non-prescription Medication	5			Full Recovery/Return to Baseline	1	Possibly Related	1	9786869	
01118	Site 01: (SRI) Phoenix, Arizona USA	Enrolled	Logs		Adverse Events (AE)					2	2		cough		Cough	Cough	10011224	Cough	10011224	Coughing and associated symptoms	10011233	Respiratory disorders NEC	10038716	Respiratory, thoracic and mediastinal disorders	10038738	Not Serious	0	12-Jul-2017			15-Jul-2017			Mild	1	Single/Intermittent	1	None	0			Full Recovery/Return to Baseline	1	Probably Related	2	9786869	
01119	Site 01: (SRI) Phoenix, Arizona USA	Enrolled	Logs		Adverse Events (AE)			No	0																																					9866888
01119	Site 01: (SRI) Phoenix, Arizona USA	Enrolled	Logs		Adverse Events (AE)					1	1		Exacerbation of Memory impairment		Memory impairment	Memory impairment	10027175	Memory impairment	10027175	Memory loss (excl dementia)	10027177	Mental impairment disorders	10057167	Nervous system disorders	10029205	Not Serious	0	26-Jun-2017			11-Jul-2017			Mild	1	Single/Intermittent	1	None	0			Full Recovery/Return to Baseline	1	Probably Related	2	9866888	
01119	Site 01: (SRI) Phoenix, Arizona USA	Enrolled	Logs		Adverse Events (AE)					3	2		Respiratory infection		Respiratory infection	Respiratory infection	10038700	Respiratory tract infection	10062352	Infections NEC	10021902	Infections - pathogen unspecified	10021879	Infections and infestations	10021881	Not Serious	0	09-Jul-2017			19-Jul-2017			Moderate	2	Continuous	2	Prescription Medication	4			Full Recovery/Return to Baseline	1	Possibly Related	1	9866888	
01119	Site 01: (SRI) Phoenix, Arizona USA	Enrolled	Logs		Adverse Events (AE)					4	3		Contusions		Contusion	Contusion	10050584	Contusion	10050584	Skin injuries NEC	10027699	Injuries NEC	10022114	Injury, poisoning and procedural complications	10022117	Not Serious	0	07-Jul-2017			31-Jul-2017			Mild	1	Continuous	2	None	0			Full Recovery/Return to Baseline	1	Not Related	0	9866888	
01119	Site 01: (SRI) Phoenix, Arizona USA	Enrolled	Logs		Adverse Events (AE)					5	4		Throat irritation		Throat irritation	Throat irritation	10043521	Throat irritation	10043521	Upper respiratory tract signs and symptoms	10046313	Respiratory disorders NEC	10038716	Respiratory, thoracic and mediastinal disorders	10038738	Not Serious	0	01-Jul-2017			19-Jul-2017			Moderate	2	Single/Intermittent	1	Withdrawn from Study Due to Adverse Event	3			Full Recovery/Return to Baseline	1	Probably Related	2	9866888	
01119	Site 01: (SRI) Phoenix, Arizona USA	Enrolled	Logs		Adverse Events (AE)					6	5		Exacerbation of back pain		Back pain aggravated	Back pain aggravated	10048412	Back pain	10003988	Musculoskeletal and connective tissue pain and discomfort	10068757	Musculoskeletal and connective tissue disorders NEC	10028393	Musculoskeletal and connective tissue disorders	10028395	Not Serious	0	07-Jul-2017				UN-Sep-2017		Moderate	2	Continuous	2	None	0			Full Recovery/Return to Baseline	1	Not Related	0	9866888	
01119	Site 01: (SRI) Phoenix, Arizona USA	Enrolled	Logs		Adverse Events (AE)					7	6		Fall		Fall	Fall	10016173	Fall	10016173	Non-site specific injuries NEC	10029511	Injuries NEC	10022114	Injury, poisoning and procedural complications	10022117	Not Serious	0	07-Jul-2017			07-Jul-2017			Moderate	2	Single/Intermittent	1	None	0			Full Recovery/Return to Baseline	1	Probably Related	2	9866888	
01120	Site 01: (SRI) Phoenix, Arizona USA	Enrolled	Logs		Adverse Events (AE)			No	0																																					9866889
01120	Site 01: (SRI) Phoenix, Arizona USA	Enrolled	Logs		Adverse Events (AE)					1	1		Exacerbation of Depression		Depression aggravated	Depression aggravated	10012379	Depression	10012378	Depressive disorders	10012401	Depressed mood disorders and disturbances	10012375	Psychiatric disorders	10037175	Not Serious	0	12-Jul-2017			15-Jul-2017			Moderate	2	Single/Intermittent	1	Withdrawn from Study Due to Adverse Event	3			Full Recovery/Return to Baseline	1	Probably Related	2	9866889	
01121	Site 01: (SRI) Phoenix, Arizona USA	Enrolled	Logs		Adverse Events (AE)			No	0																																					9953178
01121	Site 01: (SRI) Phoenix, Arizona USA	Enrolled	Logs		Adverse Events (AE)					1	1		paranoia		Paranoia	Paranoia	10033864	Paranoia	10033864	Behaviour and socialisation disturbances	10004209	Personality disorders and disturbances in behaviour	10034726	Psychiatric disorders	10037175	Not Serious	0	07-Aug-2017			07-Aug-2017			Mild	1	Single/Intermittent	1	None	0			Full Recovery/Return to Baseline	1	Probably Related	2	9953178	
01121	Site 01: (SRI) Phoenix, Arizona USA	Enrolled	Logs		Adverse Events (AE)					2	2		cough		Cough	Cough	10011224	Cough	10011224	Coughing and associated symptoms	10011233	Respiratory disorders NEC	10038716	Respiratory, thoracic and mediastinal disorders	10038738	Not Serious	0	08-Aug-2017			29-Aug-2017			Moderate	2	Single/Intermittent	1	None	0			Full Recovery/Return to Baseline	1	Probably Related	2	9953178	
01121	Site 01: (SRI) Phoenix, Arizona USA	Enrolled	Logs		Adverse Events (AE)					3	3		Heart palpitations		Palpitations	Palpitations	10033557	Palpitations	10033557	Cardiac signs and symptoms NEC	10007609	Cardiac disorder signs and symptoms	10007539	Cardiac disorders	10007541	Not Serious	0	12-Sep-2017						Mild	1	Single/Intermittent	1	None	0			Persists, Worsening	4	Not Related	0	9953178	
01121	Site 01: (SRI) Phoenix, Arizona USA	Enrolled	Logs		Adverse Events (AE)					4	4		heart palpitations		Palpitations	Palpitations	10033557	Palpitations	10033557	Cardiac signs and symptoms NEC	10007609	Cardiac disorder signs and symptoms	10007539	Cardiac disorders	10007541	Serious	1	16-Sep-2017						Moderate	2	Single/Intermittent	1	Withdrawn from Study Due to Adverse Event,Hospitalization	3,6			Persists, Diminishing	2	Not Related	0	9953178	
01121	Site 01: (SRI) Phoenix, Arizona USA	Enrolled	Logs		Adverse Events (AE)					5	5		Heart palpitations		Palpitations	Palpitations	10033557	Palpitations	10033557	Cardiac signs and symptoms NEC	10007609	Cardiac disorder signs and symptoms	10007539	Cardiac disorders	10007541	Not Serious	0	18-Sep-2017						Mild	1	Single/Intermittent	1	None	0			Persists, the Same	3	Not Related	0	9953178	
01121	Site 01: (SRI) Phoenix, Arizona USA	Enrolled	Logs		Adverse Events (AE)					6	6		increased awareness of somatic symptoms		Abnormal physical sensation	Abnormal physical sensation	10000163	Sensory disturbance	10040026	Sensory abnormalities NEC	10040021	Neurological disorders NEC	10029305	Nervous system disorders	10029205	Not Serious	0	14-Aug-2017			14-Aug-2017			Mild	1	Single/Intermittent	1	None	0			Full Recovery/Return to Baseline	1	Possibly Related	1	9953178	
01122	Site 01: (SRI) Phoenix, Arizona USA	Enrolled	Logs		Adverse Events (AE)			No	0																																					10064375
01122	Site 01: (SRI) Phoenix, Arizona USA	Enrolled	Logs		Adverse Events (AE)					1	1		increased headache frequency		Frequent headaches	Frequent headaches	10052403	Headache	10019211	Headaches NEC	10019233	Headaches	10019231	Nervous system disorders	10029205	Not Serious	0	15-Sep-2017			22-Sep-2017			Mild	1	Continuous	2	None	0			Full Recovery/Return to Baseline	1	Not Related	0	10064375	
01122	Site 01: (SRI) Phoenix, Arizona USA	Enrolled	Logs		Adverse Events (AE)					2	2		Upper respiratory infection		Upper respiratory infection	Upper respiratory infection	10046300	Upper respiratory tract infection	10046306	Upper respiratory tract infections	10046309	Infections - pathogen unspecified	10021879	Infections and infestations	10021881	Not Serious	0	22-Sep-2017			25-Sep-2017			Moderate	2	Continuous	2	Non-prescription Medication	5			Full Recovery/Return to Baseline	1	Not Related	0	10064375	
01122	Site 01: (SRI) Phoenix, Arizona USA	Enrolled	Logs		Adverse Events (AE)					3	3		Irritability		Irritability	Irritability	10022998	Irritability	10022998	Emotional and mood disturbances NEC	10014556	Mood disorders and disturbances NEC	10027946	Psychiatric disorders	10037175	Not Serious	0	09-Oct-2017			19-Oct-2017			Moderate	2	Continuous	2	None	0			Full Recovery/Return to Baseline	1	Not Related	0	10064375	
01123	Site 01: (SRI) Phoenix, Arizona USA	Enrolled	Logs		Adverse Events (AE)			No	0																																					10004056
01123	Site 01: (SRI) Phoenix, Arizona USA	Enrolled	Logs		Adverse Events (AE)					1	1		Throat irritation		Throat irritation	Throat irritation	10043521	Throat irritation	10043521	Upper respiratory tract signs and symptoms	10046313	Respiratory disorders NEC	10038716	Respiratory, thoracic and mediastinal disorders	10038738	Not Serious	0	11-Aug-2017			31-Aug-2017			Mild	1	Single/Intermittent	1	None	0			Full Recovery/Return to Baseline	1	Probably Related	2	10004056	
01123	Site 01: (SRI) Phoenix, Arizona USA	Enrolled	Logs		Adverse Events (AE)					2	2		upper respiratory congestion		Upper respiratory tract congestion	Upper respiratory tract congestion	10052252	Upper respiratory tract congestion	10052252	Upper respiratory tract signs and symptoms	10046313	Respiratory disorders NEC	10038716	Respiratory, thoracic and mediastinal disorders	10038738	Not Serious	0	11-Aug-2017			31-Aug-2017			Mild	1	Single/Intermittent	1	None	0			Full Recovery/Return to Baseline	1	Probably Related	2	10004056	
01123	Site 01: (SRI) Phoenix, Arizona USA	Enrolled	Logs		Adverse Events (AE)					3	3		cough		Cough	Cough	10011224	Cough	10011224	Coughing and associated symptoms	10011233	Respiratory disorders NEC	10038716	Respiratory, thoracic and mediastinal disorders	10038738	Not Serious	0	11-Aug-2017			31-Aug-2017			Mild	1	Single/Intermittent	1	None	0			Full Recovery/Return to Baseline	1	Probably Related	2	10004056	
01123	Site 01: (SRI) Phoenix, Arizona USA	Enrolled	Logs		Adverse Events (AE)					4	4		skin irritation		Skin irritation	Skin irritation	10040880	Skin irritation	10040880	Dermatitis and eczema	10012435	Epidermal and dermal conditions	10014982	Skin and subcutaneous tissue disorders	10040785	Not Serious	0	17-Aug-2017			20-Aug-2017			Mild	1	Continuous	2	Non-prescription Medication	5			Full Recovery/Return to Baseline	1	Not Related	0	10004056	
01123	Site 01: (SRI) Phoenix, Arizona USA	Enrolled	Logs		Adverse Events (AE)					5	5		upper respiratory congestion		Upper respiratory tract congestion	Upper respiratory tract congestion	10052252	Upper respiratory tract congestion	10052252	Upper respiratory tract signs and symptoms	10046313	Respiratory disorders NEC	10038716	Respiratory, thoracic and mediastinal disorders	10038738	Not Serious	0	04-Sep-2017			17-Sep-2017			Mild	1	Single/Intermittent	1	None	0			Full Recovery/Return to Baseline	1	Not Related	0	10004056	
01123	Site 01: (SRI) Phoenix, Arizona USA	Enrolled	Logs		Adverse Events (AE)					6	6		Throat irritation		Throat irritation	Throat irritation	10043521	Throat irritation	10043521	Upper respiratory tract signs and symptoms	10046313	Respiratory disorders NEC	10038716	Respiratory, thoracic and mediastinal disorders	10038738	Not Serious	0	12-Sep-2017			04-Oct-2017			Mild	1	Single/Intermittent	1	None	0			Full Recovery/Return to Baseline	1	Probably Related	2	10004056	
01123	Site 01: (SRI) Phoenix, Arizona USA	Enrolled	Logs		Adverse Events (AE)					7	7		Cough		Cough	Cough	10011224	Cough	10011224	Coughing and associated symptoms	10011233	Respiratory disorders NEC	10038716	Respiratory, thoracic and mediastinal disorders	10038738	Not Serious	0	12-Sep-2017			04-Oct-2017			Mild	1	Single/Intermittent	1	None	0			Full Recovery/Return to Baseline	1	Probably Related	2	10004056	
01123	Site 01: (SRI) Phoenix, Arizona USA	Enrolled	Logs		Adverse Events (AE)					8	8		irritability		Irritability	Irritability	10022998	Irritability	10022998	Emotional and mood disturbances NEC	10014556	Mood disorders and disturbances NEC	10027946	Psychiatric disorders	10037175	Not Serious	0	10-Aug-2017			10-Aug-2017			Mild	1	Single/Intermittent	1	None	0			Full Recovery/Return to Baseline	1	Possibly Related	1	10004056	
01123	Site 01: (SRI) Phoenix, Arizona USA	Enrolled	Logs		Adverse Events (AE)					9	9		recurrence of panic attack		Panic attack	Panic attack	10033664	Panic attack	10033664	Panic attacks and disorders	10068300	Anxiety disorders and symptoms	10002861	Psychiatric disorders	10037175	Not Serious	0	26-Sep-2017			27-Sep-2017			Moderate	2	Single/Intermittent	1	Other (specify)	8	study IP		Full Recovery/Return to Baseline	1	Not Related	0	10004056	
01123	Site 01: (SRI) Phoenix, Arizona USA	Enrolled	Logs		Adverse Events (AE)					10	10		Exacerbation of back pain		Back pain aggravated	Back pain aggravated	10048412	Back pain	10003988	Musculoskeletal and connective tissue pain and discomfort	10068757	Musculoskeletal and connective tissue disorders NEC	10028393	Musculoskeletal and connective tissue disorders	10028395	Not Serious	0	13-Oct-2017			06-Nov-2017			Moderate	2	Single/Intermittent	1	None	0			Full Recovery/Return to Baseline	1	Not Related	0	10004056	
01124	Site 01: (SRI) Phoenix, Arizona USA	Enrolled	Logs		Adverse Events (AE)			No	0																																					10002100
01124	Site 01: (SRI) Phoenix, Arizona USA	Enrolled	Logs		Adverse Events (AE)					1	1		sleepiness		Sleepiness	Sleepiness	10041014	Somnolence	10041349	Disturbances in consciousness NEC	10013509	Neurological disorders NEC	10029305	Nervous system disorders	10029205	Not Serious	0	15-Aug-2017			16-Aug-2017			Mild	1	Continuous	2	None	0			Full Recovery/Return to Baseline	1	Probably Related	2	10002100	
01125	Site 01: (SRI) Phoenix, Arizona USA	Enrolled	Logs		Adverse Events (AE)			No	0																																					10039090
01125	Site 01: (SRI) Phoenix, Arizona USA	Enrolled	Logs		Adverse Events (AE)					1	1		sinus congestion		Sinus congestion	Sinus congestion	10040742	Sinus congestion	10040742	Paranasal sinus disorders (excl infections and neoplasms)	10040743	Upper respiratory tract disorders (excl infections)	10046304	Respiratory, thoracic and mediastinal disorders	10038738	Not Serious	0	02-Sep-2017			31-Oct-2017			Mild	1	Continuous	2	Non-prescription Medication	5			Full Recovery/Return to Baseline	1	Not Related	0	10039090	
01125	Site 01: (SRI) Phoenix, Arizona USA	Enrolled	Logs		Adverse Events (AE)					2	2		throat irritation		Throat irritation	Throat irritation	10043521	Throat irritation	10043521	Upper respiratory tract signs and symptoms	10046313	Respiratory disorders NEC	10038716	Respiratory, thoracic and mediastinal disorders	10038738	Not Serious	0	29-Aug-2017			21-Sep-2017			Moderate	2	Single/Intermittent	1	Prescription Medication,Non-prescription Medication	4,5			Full Recovery/Return to Baseline	1	Probably Related	2	10039090	
01125	Site 01: (SRI) Phoenix, Arizona USA	Enrolled	Logs		Adverse Events (AE)					3	3		cough		Cough	Cough	10011224	Cough	10011224	Coughing and associated symptoms	10011233	Respiratory disorders NEC	10038716	Respiratory, thoracic and mediastinal disorders	10038738	Not Serious	0	29-Aug-2017			21-Sep-2017			Mild	1	Single/Intermittent	1	Prescription Medication,Non-prescription Medication	4,5			Full Recovery/Return to Baseline	1	Probably Related	2	10039090	
01125	Site 01: (SRI) Phoenix, Arizona USA	Enrolled	Logs		Adverse Events (AE)					5	4		diarrhea		Diarrhea	Diarrhea	10012727	Diarrhoea	10012735	Diarrhoea (excl infective)	10012736	Gastrointestinal motility and defaecation conditions	10017977	Gastrointestinal disorders	10017947	Not Serious	0	16-Sep-2017			17-Sep-2017			Mild	1	Single/Intermittent	1	None	0			Full Recovery/Return to Baseline	1	Not Related	0	10039090	
01125	Site 01: (SRI) Phoenix, Arizona USA	Enrolled	Logs		Adverse Events (AE)					6	5		nausea		Nausea	Nausea	10028813	Nausea	10028813	Nausea and vomiting symptoms	10028817	Gastrointestinal signs and symptoms	10018012	Gastrointestinal disorders	10017947	Not Serious	0	16-Sep-2017			17-Sep-2017			Mild	1	Single/Intermittent	1	None	0			Full Recovery/Return to Baseline	1	Not Related	0	10039090	
01125	Site 01: (SRI) Phoenix, Arizona USA	Enrolled	Logs		Adverse Events (AE)					7	6		irritability		Irritability	Irritability	10022998	Irritability	10022998	Emotional and mood disturbances NEC	10014556	Mood disorders and disturbances NEC	10027946	Psychiatric disorders	10037175	Not Serious	0	12-Sep-2017			12-Sep-2017			Mild	1	Continuous	2	None	0			Full Recovery/Return to Baseline	1	Possibly Related	1	10039090	
01125	Site 01: (SRI) Phoenix, Arizona USA	Enrolled	Logs		Adverse Events (AE)					8	7		irritability		Irritability	Irritability	10022998	Irritability	10022998	Emotional and mood disturbances NEC	10014556	Mood disorders and disturbances NEC	10027946	Psychiatric disorders	10037175	Not Serious	0	22-Sep-2017			17-Oct-2017			Moderate	2	Single/Intermittent	1	None	0			Full Recovery/Return to Baseline	1	Possibly Related	1	10039090	
01125	Site 01: (SRI) Phoenix, Arizona USA	Enrolled	Logs		Adverse Events (AE)					9	8		exacerbation of anxiety		Exacerbation of anxiety	Exacerbation of anxiety	10015574	Anxiety	10002855	Anxiety symptoms	10002869	Anxiety disorders and symptoms	10002861	Psychiatric disorders	10037175	Not Serious	0	22-Sep-2017			17-Oct-2017			Moderate	2	Single/Intermittent	1	None	0			Full Recovery/Return to Baseline	1	Possibly Related	1	10039090	
01125	Site 01: (SRI) Phoenix, Arizona USA	Enrolled	Logs		Adverse Events (AE)					10	9		peripheral neuropathy		Peripheral neuropathy NOS	Peripheral neuropathy NOS	10034610	Neuropathy peripheral	10029331	Peripheral neuropathies NEC	10034607	Peripheral neuropathies	10034606	Nervous system disorders	10029205	Not Serious	0	15-Nov-2017						Moderate	2	Single/Intermittent	1	Procedure or Therapy	1			Persists, the Same	3	Not Related	0	10039090	
01126	Site 01: (SRI) Phoenix, Arizona USA	Enrolled	Logs		Adverse Events (AE)			No	0																																					10021383
01126	Site 01: (SRI) Phoenix, Arizona USA	Enrolled	Logs		Adverse Events (AE)					1	1		diarrhea		Diarrhea	Diarrhea	10012727	Diarrhoea	10012735	Diarrhoea (excl infective)	10012736	Gastrointestinal motility and defaecation conditions	10017977	Gastrointestinal disorders	10017947	Not Serious	0	08-Sep-2017			10-Sep-2017			Mild	1	Single/Intermittent	1	None	0			Full Recovery/Return to Baseline	1	Possibly Related	1	10021383	
01126	Site 01: (SRI) Phoenix, Arizona USA	Enrolled	Logs		Adverse Events (AE)					2	2		Exacerbation of arthritis		Arthritis aggravated	Arthritis aggravated	10003247	Arthritis	10003246	Arthropathies NEC	10003284	Joint disorders	10023213	Musculoskeletal and connective tissue disorders	10028395	Not Serious	0	15-Sep-2017			04-Apr-2018			Severe	3	Continuous	2	Prescription Medication	4			Full Recovery/Return to Baseline	1	Not Related	0	10021383	
01126	Site 01: (SRI) Phoenix, Arizona USA	Enrolled	Logs		Adverse Events (AE)					3	3		Pulmonary embolism		Pulmonary embolism	Pulmonary embolism	10037377	Pulmonary embolism	10037377	Pulmonary thrombotic and embolic conditions	10037439	Pulmonary vascular disorders	10037454	Respiratory, thoracic and mediastinal disorders	10038738	Serious	1	17-Oct-2017			25-Oct-2017			Severe	3	Continuous	2	Withdrawn from Study Due to Adverse Event,Prescription Medication,Hospitalization	3,4,6			Full Recovery/Return to Baseline	1	Not Related	0	10021383	
01126	Site 01: (SRI) Phoenix, Arizona USA	Enrolled	Logs		Adverse Events (AE)					4	4		Pulmonary embolism		Pulmonary embolism	Pulmonary embolism	10037377	Pulmonary embolism	10037377	Pulmonary thrombotic and embolic conditions	10037439	Pulmonary vascular disorders	10037454	Respiratory, thoracic and mediastinal disorders	10038738	Not Serious	0	26-Oct-2017			30-Jan-2018			Mild	1	Continuous	2	Prescription Medication	4			Full Recovery/Return to Baseline	1	Not Related	0	10021383	
01127	Site 01: (SRI) Phoenix, Arizona USA	Enrolled	Logs		Adverse Events (AE)			Yes	1																																					11362544
01128	Site 01: (SRI) Phoenix, Arizona USA	Enrolled	Logs		Adverse Events (AE)			No	0																																					11362551
01128	Site 01: (SRI) Phoenix, Arizona USA	Enrolled	Logs		Adverse Events (AE)					2	1		cough		Cough	Cough	10011224	Cough	10011224	Coughing and associated symptoms	10011233	Respiratory disorders NEC	10038716	Respiratory, thoracic and mediastinal disorders	10038738	Not Serious	0	11-Oct-2017			18-Oct-2017			Mild	1	Single/Intermittent	1	None	0			Full Recovery/Return to Baseline	1	Probably Related	2	11362551	
01128	Site 01: (SRI) Phoenix, Arizona USA	Enrolled	Logs		Adverse Events (AE)					3	2		Exacerbation of anxiety		Exacerbation of anxiety	Exacerbation of anxiety	10015574	Anxiety	10002855	Anxiety symptoms	10002869	Anxiety disorders and symptoms	10002861	Psychiatric disorders	10037175	Not Serious	0	11-Oct-2017			23-Oct-2017			Mild	1	Single/Intermittent	1	None	0			Full Recovery/Return to Baseline	1	Possibly Related	1	11362551	
01128	Site 01: (SRI) Phoenix, Arizona USA	Enrolled	Logs		Adverse Events (AE)					4	3		cough		Cough	Cough	10011224	Cough	10011224	Coughing and associated symptoms	10011233	Respiratory disorders NEC	10038716	Respiratory, thoracic and mediastinal disorders	10038738	Not Serious	0	19-Nov-2017			26-Nov-2017			Mild	1	Single/Intermittent	1	None	0			Full Recovery/Return to Baseline	1	Probably Related	2	11362551	
01129	Site 01: (SRI) Phoenix, Arizona USA	Enrolled	Logs		Adverse Events (AE)			No	0																																					10125962
01129	Site 01: (SRI) Phoenix, Arizona USA	Enrolled	Logs		Adverse Events (AE)					1	1		nausea		Nausea	Nausea	10028813	Nausea	10028813	Nausea and vomiting symptoms	10028817	Gastrointestinal signs and symptoms	10018012	Gastrointestinal disorders	10017947	Not Serious	0	24-Oct-2017			24-Oct-2017			Mild	1	Single/Intermittent	1	None	0			Full Recovery/Return to Baseline	1	Probably Related	2	10125962	
01129	Site 01: (SRI) Phoenix, Arizona USA	Enrolled	Logs		Adverse Events (AE)					2	2		nausea		Nausea	Nausea	10028813	Nausea	10028813	Nausea and vomiting symptoms	10028817	Gastrointestinal signs and symptoms	10018012	Gastrointestinal disorders	10017947	Not Serious	0	02-Nov-2017			02-Nov-2017			Moderate	2	Single/Intermittent	1	None	0			Full Recovery/Return to Baseline	1	Probably Related	2	10125962	
01129	Site 01: (SRI) Phoenix, Arizona USA	Enrolled	Logs		Adverse Events (AE)					3	3		upper respiratory infection		Upper respiratory infection	Upper respiratory infection	10046300	Upper respiratory tract infection	10046306	Upper respiratory tract infections	10046309	Infections - pathogen unspecified	10021879	Infections and infestations	10021881	Not Serious	0	10-Nov-2017			14-Nov-2017			Mild	1	Continuous	2	None	0			Full Recovery/Return to Baseline	1	Not Related	0	10125962	
01129	Site 01: (SRI) Phoenix, Arizona USA	Enrolled	Logs		Adverse Events (AE)					4	4		headache		Headache	Headache	10019211	Headache	10019211	Headaches NEC	10019233	Headaches	10019231	Nervous system disorders	10029205	Not Serious	0	10-Nov-2017			14-Nov-2017			Moderate	2	Continuous	2	Other (specify)	8	icepack		Full Recovery/Return to Baseline	1	Not Related	0	10125962	
01129	Site 01: (SRI) Phoenix, Arizona USA	Enrolled	Logs		Adverse Events (AE)					5	5		Nausea		Nausea	Nausea	10028813	Nausea	10028813	Nausea and vomiting symptoms	10028817	Gastrointestinal signs and symptoms	10018012	Gastrointestinal disorders	10017947	Not Serious	0	09-Nov-2017			09-Nov-2017			Mild	1	Single/Intermittent	1	None	0			Full Recovery/Return to Baseline	1	Probably Related	2	10125962	
01129	Site 01: (SRI) Phoenix, Arizona USA	Enrolled	Logs		Adverse Events (AE)					6	6		streptococcus infection		Streptococcal infection	Streptococcal infection	10061372	Streptococcal infection	10061372	Streptococcal infections	10042180	Bacterial infectious disorders	10004018	Infections and infestations	10021881	Not Serious	0	14-Jan-2018			20-Jan-2018			Severe	3	Continuous	2	Prescription Medication	4			Full Recovery/Return to Baseline	1	Not Related	0	10125962	
01129	Site 01: (SRI) Phoenix, Arizona USA	Enrolled	Logs		Adverse Events (AE)					7	7		dislocated shoulder		Dislocated shoulder	Dislocated shoulder	10013156	Joint dislocation	10023204	Fractures and dislocations NEC	10027677	Bone and joint injuries	10005942	Injury, poisoning and procedural complications	10022117	Not Serious	0	26-Dec-2017			28-Dec-2017			Moderate	2	Single/Intermittent	1	None	0			Full Recovery/Return to Baseline	1	Not Related	0	10125962	
01129	Site 01: (SRI) Phoenix, Arizona USA	Enrolled	Logs		Adverse Events (AE)					8	8		dislocated shoulder		Dislocated shoulder	Dislocated shoulder	10013156	Joint dislocation	10023204	Fractures and dislocations NEC	10027677	Bone and joint injuries	10005942	Injury, poisoning and procedural complications	10022117	Not Serious	0	13-Jan-2018			13-Jan-2018			Moderate	2	Single/Intermittent	1	None	0			Full Recovery/Return to Baseline	1	Not Related	0	10125962	
01129	Site 01: (SRI) Phoenix, Arizona USA	Enrolled	Logs		Adverse Events (AE)					9	9		nasal congestion		Nasal congestion	Nasal congestion	10028735	Nasal congestion	10028735	Nasal congestion and inflammations	10028736	Upper respiratory tract disorders (excl infections)	10046304	Respiratory, thoracic and mediastinal disorders	10038738	Not Serious	0	30-Jan-2018			22-Feb-2018			Mild	1	Single/Intermittent	1	None	0			Full Recovery/Return to Baseline	1	Probably Related	2	10125962	
01129	Site 01: (SRI) Phoenix, Arizona USA	Enrolled	Logs		Adverse Events (AE)					10	10		shoulder injury		Injury to shoulder NOS	Injury to shoulder NOS	10022336	Joint injury	10060820	Bone and joint injuries NEC	10074485	Bone and joint injuries	10005942	Injury, poisoning and procedural complications	10022117	Not Serious	0	04-Mar-2018						Severe	3	Continuous	2	Other (specify)	8	ER visit		Persists, the Same	3	Not Related	0	10125962	
01129	Site 01: (SRI) Phoenix, Arizona USA	Enrolled	Logs		Adverse Events (AE)					11	11		upper respiratory infection		Upper respiratory infection	Upper respiratory infection	10046300	Upper respiratory tract infection	10046306	Upper respiratory tract infections	10046309	Infections - pathogen unspecified	10021879	Infections and infestations	10021881	Not Serious	0	10-Mar-2018			30-Mar-2018			Mild	1	Continuous	2	Non-prescription Medication	5			Full Recovery/Return to Baseline	1	Not Related	0	10125962	
01129	Site 01: (SRI) Phoenix, Arizona USA	Enrolled	Logs		Adverse Events (AE)					12	12		exacerbation of hypothyroidism		Hypothyroidism	Hypothyroidism	10021114	Hypothyroidism	10021114	Thyroid hypofunction disorders	10043741	Thyroid gland disorders	10043739	Endocrine disorders	10014698	Not Serious	0	24-Apr-2018						Moderate	2	Continuous	2	Other (specify)	8	increased dosage of thyroid meds		Persists, the Same	3	Not Related	0	10125962	
01129	Site 01: (SRI) Phoenix, Arizona USA	Enrolled	Logs		Adverse Events (AE)					13	13		upper respiratory infection		Upper respiratory infection	Upper respiratory infection	10046300	Upper respiratory tract infection	10046306	Upper respiratory tract infections	10046309	Infections - pathogen unspecified	10021879	Infections and infestations	10021881	Not Serious	0	25-Dec-2017			28-Dec-2017			Moderate	2	Continuous	2	Non-prescription Medication	5			Full Recovery/Return to Baseline	1	Not Related	0	10125962	
01130	Site 01: (SRI) Phoenix, Arizona USA	Enrolled	Logs		Adverse Events (AE)			Yes	1																																					11376028
01131	Site 01: (SRI) Phoenix, Arizona USA	Enrolled	Logs		Adverse Events (AE)			No	0																																					11363754
01131	Site 01: (SRI) Phoenix, Arizona USA	Enrolled	Logs		Adverse Events (AE)					1	1		dry mouth		Dry mouth	Dry mouth	10013781	Dry mouth	10013781	Oral dryness and saliva altered	10030975	Salivary gland conditions	10039404	Gastrointestinal disorders	10017947	Not Serious	0	01-Nov-2017			27-Nov-2017			Mild	1	Single/Intermittent	1	None	0			Full Recovery/Return to Baseline	1	Probably Related	2	11363754	
01131	Site 01: (SRI) Phoenix, Arizona USA	Enrolled	Logs		Adverse Events (AE)					2	2		irritability		Irritability	Irritability	10022998	Irritability	10022998	Emotional and mood disturbances NEC	10014556	Mood disorders and disturbances NEC	10027946	Psychiatric disorders	10037175	Not Serious	0	29-Nov-2017			11-Dec-2017			Moderate	2	Continuous	2	None	0			Full Recovery/Return to Baseline	1	Possibly Related	1	11363754	
01131	Site 01: (SRI) Phoenix, Arizona USA	Enrolled	Logs		Adverse Events (AE)					3	3		emotional lability		Emotional lability	Emotional lability	10014555	Affect lability	10054196	Affect alterations NEC	10001438	Mood disorders and disturbances NEC	10027946	Psychiatric disorders	10037175	Not Serious	0	29-Nov-2017			11-Dec-2017			Moderate	2	Continuous	2	None	0			Full Recovery/Return to Baseline	1	Possibly Related	1	11363754	
01131	Site 01: (SRI) Phoenix, Arizona USA	Enrolled	Logs		Adverse Events (AE)					4	4		anger		Anger	Anger	10002368	Anger	10002368	Emotional and mood disturbances NEC	10014556	Mood disorders and disturbances NEC	10027946	Psychiatric disorders	10037175	Not Serious	0	29-Nov-2017			11-Dec-2017			Moderate	2	Continuous	2	None	0			Full Recovery/Return to Baseline	1	Possibly Related	1	11363754	
01131	Site 01: (SRI) Phoenix, Arizona USA	Enrolled	Logs		Adverse Events (AE)					5	5		Exacerbation of anxiety		Exacerbation of anxiety	Exacerbation of anxiety	10015574	Anxiety	10002855	Anxiety symptoms	10002869	Anxiety disorders and symptoms	10002861	Psychiatric disorders	10037175	Not Serious	0	01-Dec-2017			11-Dec-2017			Moderate	2	Continuous	2	None	0			Full Recovery/Return to Baseline	1	Possibly Related	1	11363754	
01131	Site 01: (SRI) Phoenix, Arizona USA	Enrolled	Logs		Adverse Events (AE)					6	6		paranoia		Paranoia	Paranoia	10033864	Paranoia	10033864	Behaviour and socialisation disturbances	10004209	Personality disorders and disturbances in behaviour	10034726	Psychiatric disorders	10037175	Not Serious	0	02-Dec-2017			11-Dec-2017			Moderate	2	Continuous	2	None	0			Full Recovery/Return to Baseline	1	Possibly Related	1	11363754	
01131	Site 01: (SRI) Phoenix, Arizona USA	Enrolled	Logs		Adverse Events (AE)					7	7		dry eyes		Dry eyes	Dry eyes	10013778	Dry eye	10013774	Lacrimation disorders	10072989	Eye disorders NEC	10015917	Eye disorders	10015919	Not Serious	0	01-Nov-2017			27-Nov-2017			Mild	1	Single/Intermittent	1	None	0			Full Recovery/Return to Baseline	1	Probably Related	2	11363754	
01131	Site 01: (SRI) Phoenix, Arizona USA	Enrolled	Logs		Adverse Events (AE)					8	8		headache		Headache	Headache	10019211	Headache	10019211	Headaches NEC	10019233	Headaches	10019231	Nervous system disorders	10029205	Not Serious	0	12-Dec-2017			03-Jan-2018			Mild	1	Single/Intermittent	1	None	0			Full Recovery/Return to Baseline	1	Probably Related	2	11363754	
01131	Site 01: (SRI) Phoenix, Arizona USA	Enrolled	Logs		Adverse Events (AE)					9	9		exacerbation of migraines		Migraine aggravated	Migraine aggravated	10027600	Migraine	10027599	Migraine headaches	10027603	Headaches	10019231	Nervous system disorders	10029205	Not Serious	0	13-Dec-2017			23-Dec-2017			Mild	1	Single/Intermittent	1	None	0			Full Recovery/Return to Baseline	1	Probably Related	2	11363754	
01131	Site 01: (SRI) Phoenix, Arizona USA	Enrolled	Logs		Adverse Events (AE)					10	10		nausea		Nausea	Nausea	10028813	Nausea	10028813	Nausea and vomiting symptoms	10028817	Gastrointestinal signs and symptoms	10018012	Gastrointestinal disorders	10017947	Not Serious	0	27-Dec-2017			11-Jan-2018			Mild	1	Single/Intermittent	1	None	0			Full Recovery/Return to Baseline	1	Possibly Related	1	11363754	
01131	Site 01: (SRI) Phoenix, Arizona USA	Enrolled	Logs		Adverse Events (AE)					11	11		emesis		Emesis	Emesis	10014542	Vomiting	10047700	Nausea and vomiting symptoms	10028817	Gastrointestinal signs and symptoms	10018012	Gastrointestinal disorders	10017947	Not Serious	0	30-Dec-2017			30-Dec-2017			Moderate	2	Single/Intermittent	1	None	0			Full Recovery/Return to Baseline	1	Possibly Related	1	11363754	
01131	Site 01: (SRI) Phoenix, Arizona USA	Enrolled	Logs		Adverse Events (AE)					12	12		increased sensitivity to smells		Altered smell sensation	Altered smell sensation	10001853	Parosmia	10034018	Olfactory nerve disorders	10030281	Cranial nerve disorders (excl neoplasms)	10011305	Nervous system disorders	10029205	Not Serious	0	27-Dec-2017			11-Jan-2018			Moderate	2	Single/Intermittent	1	None	0			Full Recovery/Return to Baseline	1	Probably Related	2	11363754	
01131	Site 01: (SRI) Phoenix, Arizona USA	Enrolled	Logs		Adverse Events (AE)					13	13		pressure at temples		Sensation of pressure NOS	Sensation of pressure NOS	10040005	Discomfort	10013082	Pain and discomfort NEC	10033372	General system disorders NEC	10018073	General disorders and administration site conditions	10018065	Not Serious	0	12-Dec-2017			11-Jan-2018			Mild	1	Single/Intermittent	1	None	0			Full Recovery/Return to Baseline	1	Possibly Related	1	11363754	
01131	Site 01: (SRI) Phoenix, Arizona USA	Enrolled	Logs		Adverse Events (AE)					14	14		dizziness		Dizziness	Dizziness	10013573	Dizziness	10013573	Neurological signs and symptoms NEC	10029306	Neurological disorders NEC	10029305	Nervous system disorders	10029205	Not Serious	0	30-Dec-2017			11-Jan-2018			Moderate	2	Single/Intermittent	1	None	0			Full Recovery/Return to Baseline	1	Not Related	0	11363754	
01131	Site 01: (SRI) Phoenix, Arizona USA	Enrolled	Logs		Adverse Events (AE)					15	15		lethargy		Lethargy	Lethargy	10024264	Lethargy	10024264	Disturbances in consciousness NEC	10013509	Neurological disorders NEC	10029305	Nervous system disorders	10029205	Not Serious	0	09-Jan-2018			24-Jan-2018			Mild	1	Single/Intermittent	1	None	0			Full Recovery/Return to Baseline	1	Not Related	0	11363754	
01131	Site 01: (SRI) Phoenix, Arizona USA	Enrolled	Logs		Adverse Events (AE)					16	16		irritability		Irritability	Irritability	10022998	Irritability	10022998	Emotional and mood disturbances NEC	10014556	Mood disorders and disturbances NEC	10027946	Psychiatric disorders	10037175	Not Serious	0	09-Jan-2018			24-Jan-2018			Mild	1	Single/Intermittent	1	None	0			Full Recovery/Return to Baseline	1	Not Related	0	11363754	
01131	Site 01: (SRI) Phoenix, Arizona USA	Enrolled	Logs		Adverse Events (AE)					17	17		irritability		Irritability	Irritability	10022998	Irritability	10022998	Emotional and mood disturbances NEC	10014556	Mood disorders and disturbances NEC	10027946	Psychiatric disorders	10037175	Not Serious	0	06-Nov-2017			17-Nov-2017			Mild	1	Single/Intermittent	1	None	0			Full Recovery/Return to Baseline	1	Possibly Related	1	11363754	
01132	Site 01: (SRI) Phoenix, Arizona USA	Enrolled	Logs		Adverse Events (AE)			No	0																																					10086107
01132	Site 01: (SRI) Phoenix, Arizona USA	Enrolled	Logs		Adverse Events (AE)					1	1		sinus congestion		Sinus congestion	Sinus congestion	10040742	Sinus congestion	10040742	Paranasal sinus disorders (excl infections and neoplasms)	10040743	Upper respiratory tract disorders (excl infections)	10046304	Respiratory, thoracic and mediastinal disorders	10038738	Not Serious	0	14-Nov-2017			17-Nov-2017			Mild	1	Continuous	2	Non-prescription Medication	5			Full Recovery/Return to Baseline	1	Possibly Related	1	10086107	
01132	Site 01: (SRI) Phoenix, Arizona USA	Enrolled	Logs		Adverse Events (AE)					2	2		headache		Headache	Headache	10019211	Headache	10019211	Headaches NEC	10019233	Headaches	10019231	Nervous system disorders	10029205	Not Serious	0	17-Nov-2017			17-Nov-2017			Mild	1	Continuous	2	None	0			Full Recovery/Return to Baseline	1	Not Related	0	10086107	
01132	Site 01: (SRI) Phoenix, Arizona USA	Enrolled	Logs		Adverse Events (AE)					3	3		throat irritation		Throat irritation	Throat irritation	10043521	Throat irritation	10043521	Upper respiratory tract signs and symptoms	10046313	Respiratory disorders NEC	10038716	Respiratory, thoracic and mediastinal disorders	10038738	Not Serious	0	14-Nov-2017			07-Dec-2017			Mild	1	Single/Intermittent	1	None	0			Full Recovery/Return to Baseline	1	Probably Related	2	10086107	
01132	Site 01: (SRI) Phoenix, Arizona USA	Enrolled	Logs		Adverse Events (AE)					4	4		cough		Cough	Cough	10011224	Cough	10011224	Coughing and associated symptoms	10011233	Respiratory disorders NEC	10038716	Respiratory, thoracic and mediastinal disorders	10038738	Not Serious	0	14-Nov-2017			07-Dec-2017			Mild	1	Single/Intermittent	1	None	0			Full Recovery/Return to Baseline	1	Probably Related	2	10086107	
01132	Site 01: (SRI) Phoenix, Arizona USA	Enrolled	Logs		Adverse Events (AE)					5	5		disrupted equilibrium		Equilibrium disorder of (NOS)	Equilibrium disorder of (NOS)	10015111	Balance disorder	10049848	Coordination and balance disturbances	10072984	Neurological disorders NEC	10029305	Nervous system disorders	10029205	Not Serious	0	02-Dec-2017			02-Dec-2017			Moderate	2	Continuous	2	None	0			Full Recovery/Return to Baseline	1	Possibly Related	1	10086107	
01132	Site 01: (SRI) Phoenix, Arizona USA	Enrolled	Logs		Adverse Events (AE)					6	6		anger		Anger	Anger	10002368	Anger	10002368	Emotional and mood disturbances NEC	10014556	Mood disorders and disturbances NEC	10027946	Psychiatric disorders	10037175	Not Serious	0	08-Dec-2017			14-Jan-2018			Mild	1	Continuous	2	None	0			Full Recovery/Return to Baseline	1	Not Related	0	10086107	
01132	Site 01: (SRI) Phoenix, Arizona USA	Enrolled	Logs		Adverse Events (AE)					7	7		increased intrusive thoughts		Obsessive thoughts	Obsessive thoughts	10029897	Obsessive thoughts	10029897	Obsessive-compulsive disorders and symptoms	10068758	Anxiety disorders and symptoms	10002861	Psychiatric disorders	10037175	Not Serious	0	23-Dec-2017			14-Jan-2018			Moderate	2	Continuous	2	None	0			Full Recovery/Return to Baseline	1	Not Related	0	10086107	
01132	Site 01: (SRI) Phoenix, Arizona USA	Enrolled	Logs		Adverse Events (AE)					8	8		general malaise		General malaise	General malaise	10018066	Malaise	10025482	Asthenic conditions	10003550	General system disorders NEC	10018073	General disorders and administration site conditions	10018065	Not Serious	0	28-Dec-2017			02-Jan-2018			Severe	3	Continuous	2	None	0			Full Recovery/Return to Baseline	1	Not Related	0	10086107	
01132	Site 01: (SRI) Phoenix, Arizona USA	Enrolled	Logs		Adverse Events (AE)					9	9		diarrhea		Diarrhea	Diarrhea	10012727	Diarrhoea	10012735	Diarrhoea (excl infective)	10012736	Gastrointestinal motility and defaecation conditions	10017977	Gastrointestinal disorders	10017947	Not Serious	0	27-Dec-2017			28-Dec-2017			Moderate	2	Single/Intermittent	1	Non-prescription Medication	5			Full Recovery/Return to Baseline	1	Not Related	0	10086107	
01132	Site 01: (SRI) Phoenix, Arizona USA	Enrolled	Logs		Adverse Events (AE)					10	10		diarrhea		Diarrhea	Diarrhea	10012727	Diarrhoea	10012735	Diarrhoea (excl infective)	10012736	Gastrointestinal motility and defaecation conditions	10017977	Gastrointestinal disorders	10017947	Not Serious	0	10-Jan-2018			13-Jan-2018			Moderate	2	Single/Intermittent	1	Non-prescription Medication	5			Full Recovery/Return to Baseline	1	Not Related	0	10086107	
01132	Site 01: (SRI) Phoenix, Arizona USA	Enrolled	Logs		Adverse Events (AE)					11	11		cough		Cough	Cough	10011224	Cough	10011224	Coughing and associated symptoms	10011233	Respiratory disorders NEC	10038716	Respiratory, thoracic and mediastinal disorders	10038738	Not Serious	0	12-Jan-2018			12-Jan-2018			Moderate	2	Single/Intermittent	1	None	0			Full Recovery/Return to Baseline	1	Probably Related	2	10086107	
01132	Site 01: (SRI) Phoenix, Arizona USA	Enrolled	Logs		Adverse Events (AE)					12	12		exacerbation of tinnitus		Tinnitus aggravated	Tinnitus aggravated	10043883	Tinnitus	10043882	Inner ear signs and symptoms	10022398	Inner ear and VIIIth cranial nerve disorders	10022396	Ear and labyrinth disorders	10013993	Not Serious	0	22-Feb-2018						Mild	1	Single/Intermittent	1	None	0			Persists, the Same	3	Not Related	0	10086107	
01132	Site 01: (SRI) Phoenix, Arizona USA	Enrolled	Logs		Adverse Events (AE)					13	13		sore throat		Sore throat	Sore throat	10041367	Oropharyngeal pain	10068319	Upper respiratory tract signs and symptoms	10046313	Respiratory disorders NEC	10038716	Respiratory, thoracic and mediastinal disorders	10038738	Not Serious	0	26-Feb-2018			27-Feb-2018			Mild	1	Single/Intermittent	1	Non-prescription Medication	5			Full Recovery/Return to Baseline	1	Not Related	0	10086107	
01132	Site 01: (SRI) Phoenix, Arizona USA	Enrolled	Logs		Adverse Events (AE)					14	14		cloudy urine		Cloudy urine	Cloudy urine	10009686	Urine abnormality	10046607	Urinary abnormalities	10000196	Urinary tract signs and symptoms	10046590	Renal and urinary disorders	10038359	Not Serious	0	17-Nov-2017			17-Nov-2017			Mild	1	Single/Intermittent	1	None	0			Full Recovery/Return to Baseline	1	Not Related	0	10086107	
01132	Site 01: (SRI) Phoenix, Arizona USA	Enrolled	Logs		Adverse Events (AE)					15	15		sore throat		Sore throat	Sore throat	10041367	Oropharyngeal pain	10068319	Upper respiratory tract signs and symptoms	10046313	Respiratory disorders NEC	10038716	Respiratory, thoracic and mediastinal disorders	10038738	Not Serious	0	08-Dec-2017			09-Dec-2017			Mild	1	Single/Intermittent	1	Non-prescription Medication	5			Full Recovery/Return to Baseline	1	Not Related	0	10086107	
01132	Site 01: (SRI) Phoenix, Arizona USA	Enrolled	Logs		Adverse Events (AE)					16	16		emotional disturbance		Emotional disturbance NOS	Emotional disturbance NOS	10014553	Emotional disorder	10014551	Emotional and mood disturbances NEC	10014556	Mood disorders and disturbances NEC	10027946	Psychiatric disorders	10037175	Not Serious	0	18-Jan-2018			18-Jan-2018			Mild	1	Single/Intermittent	1	None	0			Full Recovery/Return to Baseline	1	Not Related	0	10086107	
01133	Site 01: (SRI) Phoenix, Arizona USA	Enrolled	Logs		Adverse Events (AE)			No	0																																					11369190
01133	Site 01: (SRI) Phoenix, Arizona USA	Enrolled	Logs		Adverse Events (AE)					1	1		Cough		Cough	Cough	10011224	Cough	10011224	Coughing and associated symptoms	10011233	Respiratory disorders NEC	10038716	Respiratory, thoracic and mediastinal disorders	10038738	Not Serious	0	14-Dec-2017			04-Jan-2018			Mild	1	Single/Intermittent	1	None	0			Full Recovery/Return to Baseline	1	Probably Related	2	11369190	
01133	Site 01: (SRI) Phoenix, Arizona USA	Enrolled	Logs		Adverse Events (AE)					2	2		muscle soreness		Muscle soreness	Muscle soreness	10028332	Myalgia	10028411	Muscle pains	10028323	Muscle disorders	10028302	Musculoskeletal and connective tissue disorders	10028395	Not Serious	0	25-Dec-2017			01-Jan-2018			Mild	1	Single/Intermittent	1	Non-prescription Medication	5			Full Recovery/Return to Baseline	1	Not Related	0	11369190	
01133	Site 01: (SRI) Phoenix, Arizona USA	Enrolled	Logs		Adverse Events (AE)					3	3		acute torticollis		Acute torticollis	Acute torticollis	10066657	Torticollis	10044074	Muscle tone abnormalities	10028343	Muscle disorders	10028302	Musculoskeletal and connective tissue disorders	10028395	Not Serious	0	01-Jan-2018			10-Jan-2018			Moderate	2	Single/Intermittent	1	Prescription Medication	4			Full Recovery/Return to Baseline	1	Not Related	0	11369190	
01133	Site 01: (SRI) Phoenix, Arizona USA	Enrolled	Logs		Adverse Events (AE)					4	4		exacerbation of depression		Depression aggravated	Depression aggravated	10012379	Depression	10012378	Depressive disorders	10012401	Depressed mood disorders and disturbances	10012375	Psychiatric disorders	10037175	Not Serious	0	08-Jan-2018			13-Jan-2018			Mild	1	Continuous	2	None	0			Full Recovery/Return to Baseline	1	Probably Related	2	11369190	
01133	Site 01: (SRI) Phoenix, Arizona USA	Enrolled	Logs		Adverse Events (AE)					5	5		dry eyes		Dry eyes	Dry eyes	10013778	Dry eye	10013774	Lacrimation disorders	10072989	Eye disorders NEC	10015917	Eye disorders	10015919	Not Serious	0	16-Jan-2018			09-Feb-2018			Mild	1	Single/Intermittent	1	None	0			Full Recovery/Return to Baseline	1	Probably Related	2	11369190	
01133	Site 01: (SRI) Phoenix, Arizona USA	Enrolled	Logs		Adverse Events (AE)					6	6		dry mouth		Dry mouth	Dry mouth	10013781	Dry mouth	10013781	Oral dryness and saliva altered	10030975	Salivary gland conditions	10039404	Gastrointestinal disorders	10017947	Not Serious	0	28-Jan-2018			09-Feb-2018			Mild	1	Single/Intermittent	1	None	0			Full Recovery/Return to Baseline	1	Probably Related	2	11369190	
01133	Site 01: (SRI) Phoenix, Arizona USA	Enrolled	Logs		Adverse Events (AE)					7	7		upper respiratory infection		Upper respiratory infection	Upper respiratory infection	10046300	Upper respiratory tract infection	10046306	Upper respiratory tract infections	10046309	Infections - pathogen unspecified	10021879	Infections and infestations	10021881	Not Serious	0	02-Feb-2018			05-Feb-2018			Moderate	2	Continuous	2	Non-prescription Medication	5			Full Recovery/Return to Baseline	1	Not Related	0	11369190	
01133	Site 01: (SRI) Phoenix, Arizona USA	Enrolled	Logs		Adverse Events (AE)					9	8		muscle tension		Muscle tension	Muscle tension	10070541	Muscle tightness	10049816	Muscle related signs and symptoms NEC	10028326	Muscle disorders	10028302	Musculoskeletal and connective tissue disorders	10028395	Not Serious	0	15-Dec-2017			17-Dec-2017			Mild	1	Continuous	2	None	0			Full Recovery/Return to Baseline	1	Not Related	0	11369190	
01134	Site 01: (SRI) Phoenix, Arizona USA	Enrolled	Logs		Adverse Events (AE)			No	0																																					11369211
01134	Site 01: (SRI) Phoenix, Arizona USA	Enrolled	Logs		Adverse Events (AE)					2	1		recurrence of panic attack		Panic attack	Panic attack	10033664	Panic attack	10033664	Panic attacks and disorders	10068300	Anxiety disorders and symptoms	10002861	Psychiatric disorders	10037175	Not Serious	0	10-Jan-2018			10-Jan-2018			Moderate	2	Single/Intermittent	1	Other (specify)	8	study drug		Full Recovery/Return to Baseline	1	Not Related	0	11369211	
01134	Site 01: (SRI) Phoenix, Arizona USA	Enrolled	Logs		Adverse Events (AE)					3	2		yeast infection		Yeast infection	Yeast infection	10049080	Fungal infection	10017533	Fungal infections NEC	10017536	Fungal infectious disorders	10017528	Infections and infestations	10021881	Not Serious	0	18-Jan-2018			06-Feb-2018			Mild	1	Continuous	2	Prescription Medication	4			Full Recovery/Return to Baseline	1	Not Related	0	11369211	
01134	Site 01: (SRI) Phoenix, Arizona USA	Enrolled	Logs		Adverse Events (AE)					4	3		bacterial vaginosis		Bacterial vaginosis	Bacterial vaginosis	10004055	Bacterial vaginosis	10004055	Bacterial infections NEC	10004047	Bacterial infectious disorders	10004018	Infections and infestations	10021881	Not Serious	0	18-Jan-2018			06-Feb-2018			Mild	1	Continuous	2	Prescription Medication	4			Full Recovery/Return to Baseline	1	Not Related	0	11369211	
01135	Site 01: (SRI) Phoenix, Arizona USA	Enrolled	Logs		Adverse Events (AE)			No	0																																					11362982
01135	Site 01: (SRI) Phoenix, Arizona USA	Enrolled	Logs		Adverse Events (AE)					1	1		nausea		Nausea	Nausea	10028813	Nausea	10028813	Nausea and vomiting symptoms	10028817	Gastrointestinal signs and symptoms	10018012	Gastrointestinal disorders	10017947	Not Serious	0	02-Jan-2018			02-Jan-2018			Mild	1	Single/Intermittent	1	None	0			Full Recovery/Return to Baseline	1	Probably Related	2	11362982	
01135	Site 01: (SRI) Phoenix, Arizona USA	Enrolled	Logs		Adverse Events (AE)					2	2		bacterial infection not otherwise specified		Bacterial infection NOS	Bacterial infection NOS	10004044	Bacterial infection	10060945	Bacterial infections NEC	10004047	Bacterial infectious disorders	10004018	Infections and infestations	10021881	Not Serious	0	02-Mar-2018			09-Mar-2018			Severe	3	Continuous	2	Prescription Medication,Non-prescription Medication	4,5			Full Recovery/Return to Baseline	1	Not Related	0	11362982	
01136	Site 01: (SRI) Phoenix, Arizona USA	Enrolled	Logs		Adverse Events (AE)			No	0																																					11375312
01136	Site 01: (SRI) Phoenix, Arizona USA	Enrolled	Logs		Adverse Events (AE)					1	1		dry mouth		Dry mouth	Dry mouth	10013781	Dry mouth	10013781	Oral dryness and saliva altered	10030975	Salivary gland conditions	10039404	Gastrointestinal disorders	10017947	Not Serious	0	07-Jan-2018			29-Jan-2018			Mild	1	Single/Intermittent	1	None	0			Full Recovery/Return to Baseline	1	Probably Related	2	11375312	
01136	Site 01: (SRI) Phoenix, Arizona USA	Enrolled	Logs		Adverse Events (AE)					2	2		influenza		Influenza	Influenza	10022000	Influenza	10022000	Influenza viral infections	10022005	Viral infectious disorders	10047438	Infections and infestations	10021881	Not Serious	0	09-Jan-2018			15-Jan-2018			Severe	3	Continuous	2	Non-prescription Medication	5			Full Recovery/Return to Baseline	1	Not Related	0	11375312	
01136	Site 01: (SRI) Phoenix, Arizona USA	Enrolled	Logs		Adverse Events (AE)					3	3		Exacerbation of anxiety		Exacerbation of anxiety	Exacerbation of anxiety	10015574	Anxiety	10002855	Anxiety symptoms	10002869	Anxiety disorders and symptoms	10002861	Psychiatric disorders	10037175	Not Serious	0	11-Feb-2018			21-Feb-2018			Moderate	2	Continuous	2	None	0			Full Recovery/Return to Baseline	1	Not Related	0	11375312	
01136	Site 01: (SRI) Phoenix, Arizona USA	Enrolled	Logs		Adverse Events (AE)					4	4		irritability		Irritability	Irritability	10022998	Irritability	10022998	Emotional and mood disturbances NEC	10014556	Mood disorders and disturbances NEC	10027946	Psychiatric disorders	10037175	Not Serious	0	11-Feb-2018			21-Feb-2018			Mild	1	Continuous	2	None	0			Full Recovery/Return to Baseline	1	Not Related	0	11375312	
01136	Site 01: (SRI) Phoenix, Arizona USA	Enrolled	Logs		Adverse Events (AE)					5	5		dry mouth		Dry mouth	Dry mouth	10013781	Dry mouth	10013781	Oral dryness and saliva altered	10030975	Salivary gland conditions	10039404	Gastrointestinal disorders	10017947	Not Serious	0	21-Feb-2018			23-Feb-2018			Mild	1	Single/Intermittent	1	None	0			Full Recovery/Return to Baseline	1	Probably Related	2	11375312	
01136	Site 01: (SRI) Phoenix, Arizona USA	Enrolled	Logs		Adverse Events (AE)					6	6		dry eyes		Dry eyes	Dry eyes	10013778	Dry eye	10013774	Lacrimation disorders	10072989	Eye disorders NEC	10015917	Eye disorders	10015919	Not Serious	0	21-Feb-2018			23-Feb-2018			Mild	1	Single/Intermittent	1	None	0			Full Recovery/Return to Baseline	1	Probably Related	2	11375312	
01136	Site 01: (SRI) Phoenix, Arizona USA	Enrolled	Logs		Adverse Events (AE)					7	7		diarrhea		Diarrhea	Diarrhea	10012727	Diarrhoea	10012735	Diarrhoea (excl infective)	10012736	Gastrointestinal motility and defaecation conditions	10017977	Gastrointestinal disorders	10017947	Not Serious	0	25-Feb-2018			26-Feb-2018			Moderate	2	Single/Intermittent	1	None	0			Full Recovery/Return to Baseline	1	Not Related	0	11375312	
01136	Site 01: (SRI) Phoenix, Arizona USA	Enrolled	Logs		Adverse Events (AE)					8	8		nausea		Nausea	Nausea	10028813	Nausea	10028813	Nausea and vomiting symptoms	10028817	Gastrointestinal signs and symptoms	10018012	Gastrointestinal disorders	10017947	Not Serious	0	25-Feb-2018			26-Feb-2018			Moderate	2	Single/Intermittent	1	None	0			Full Recovery/Return to Baseline	1	Not Related	0	11375312	
01136	Site 01: (SRI) Phoenix, Arizona USA	Enrolled	Logs		Adverse Events (AE)					9	9		nausea		Nausea	Nausea	10028813	Nausea	10028813	Nausea and vomiting symptoms	10028817	Gastrointestinal signs and symptoms	10018012	Gastrointestinal disorders	10017947	Not Serious	0	04-Mar-2018			09-Mar-2018			Moderate	2	Single/Intermittent	1	None	0			Full Recovery/Return to Baseline	1	Not Related	0	11375312	
01136	Site 01: (SRI) Phoenix, Arizona USA	Enrolled	Logs		Adverse Events (AE)					10	10		vomiting		Vomiting NOS	Vomiting NOS	10047706	Vomiting	10047700	Nausea and vomiting symptoms	10028817	Gastrointestinal signs and symptoms	10018012	Gastrointestinal disorders	10017947	Not Serious	0	04-Mar-2018			09-Mar-2018			Moderate	2	Single/Intermittent	1	None	0			Full Recovery/Return to Baseline	1	Not Related	0	11375312	
01136	Site 01: (SRI) Phoenix, Arizona USA	Enrolled	Logs		Adverse Events (AE)					11	11		diarrhea		Diarrhea	Diarrhea	10012727	Diarrhoea	10012735	Diarrhoea (excl infective)	10012736	Gastrointestinal motility and defaecation conditions	10017977	Gastrointestinal disorders	10017947	Not Serious	0	04-Mar-2018			09-Mar-2018			Moderate	2	Single/Intermittent	1	None	0			Full Recovery/Return to Baseline	1	Not Related	0	11375312	
01136	Site 01: (SRI) Phoenix, Arizona USA	Enrolled	Logs		Adverse Events (AE)					12	12		jaw tension		Tightness in jaw	Tightness in jaw	10043859	Muscle tightness	10049816	Muscle related signs and symptoms NEC	10028326	Muscle disorders	10028302	Musculoskeletal and connective tissue disorders	10028395	Not Serious	0	10-Jan-2018						Mild	1	Single/Intermittent	1	None	0			Persists, Diminishing	2	Possibly Related	1	11375312	
01137	Site 01: (SRI) Phoenix, Arizona USA	Enrolled	Logs		Adverse Events (AE)			No	0																																					11423436
01137	Site 01: (SRI) Phoenix, Arizona USA	Enrolled	Logs		Adverse Events (AE)					1	1		exacerbation of headache		Headache aggravated	Headache aggravated	10048567	Headache	10019211	Headaches NEC	10019233	Headaches	10019231	Nervous system disorders	10029205	Not Serious	0	14-Jan-2018			14-Jan-2018			Mild	1	Single/Intermittent	1	None	0			Full Recovery/Return to Baseline	1	Possibly Related	1	11423436	
01137	Site 01: (SRI) Phoenix, Arizona USA	Enrolled	Logs		Adverse Events (AE)					2	2		exacerbation of anxiety		Exacerbation of anxiety	Exacerbation of anxiety	10015574	Anxiety	10002855	Anxiety symptoms	10002869	Anxiety disorders and symptoms	10002861	Psychiatric disorders	10037175	Not Serious	0	22-Feb-2018			22-Feb-2018			Severe	3	Single/Intermittent	1	None	0			Full Recovery/Return to Baseline	1	Probably Related	2	11423436	
01137	Site 01: (SRI) Phoenix, Arizona USA	Enrolled	Logs		Adverse Events (AE)					3	3		nausea		Nausea	Nausea	10028813	Nausea	10028813	Nausea and vomiting symptoms	10028817	Gastrointestinal signs and symptoms	10018012	Gastrointestinal disorders	10017947	Not Serious	0	22-Feb-2018			22-Feb-2018			Mild	1	Single/Intermittent	1	None	0			Full Recovery/Return to Baseline	1	Probably Related	2	11423436	
01137	Site 01: (SRI) Phoenix, Arizona USA	Enrolled	Logs		Adverse Events (AE)					4	4		disrupted equilibrium		Equilibrium trouble	Equilibrium trouble	10050074	Balance disorder	10049848	Coordination and balance disturbances	10072984	Neurological disorders NEC	10029305	Nervous system disorders	10029205	Not Serious	0	22-Feb-2018			22-Feb-2018			Moderate	2	Single/Intermittent	1	None	0			Full Recovery/Return to Baseline	1	Probably Related	2	11423436	
01137	Site 01: (SRI) Phoenix, Arizona USA	Enrolled	Logs		Adverse Events (AE)					5	5		intoxication		Intoxication	Intoxication	10022727	Poisoning	10061355	Poisoning and toxicity	10035777	Exposures, chemical injuries and poisoning	10071947	Injury, poisoning and procedural complications	10022117	Not Serious	0	22-Feb-2018			22-Feb-2018			Moderate	2	Single/Intermittent	1	None	0			Full Recovery/Return to Baseline	1	Probably Related	2	11423436	
01138	Site 01: (SRI) Phoenix, Arizona USA	Enrolled	Logs		Adverse Events (AE)			No	0																																					11440268
01138	Site 01: (SRI) Phoenix, Arizona USA	Enrolled	Logs		Adverse Events (AE)					1	1		cough		Cough	Cough	10011224	Cough	10011224	Coughing and associated symptoms	10011233	Respiratory disorders NEC	10038716	Respiratory, thoracic and mediastinal disorders	10038738	Not Serious	0	30-Jan-2018			22-Feb-2018			Mild	1	Single/Intermittent	1	None	0			Full Recovery/Return to Baseline	1	Probably Related	2	11440268	
01138	Site 01: (SRI) Phoenix, Arizona USA	Enrolled	Logs		Adverse Events (AE)					2	2		dry mouth		Dry mouth	Dry mouth	10013781	Dry mouth	10013781	Oral dryness and saliva altered	10030975	Salivary gland conditions	10039404	Gastrointestinal disorders	10017947	Not Serious	0	30-Jan-2018			22-Feb-2018			Mild	1	Single/Intermittent	1	None	0			Full Recovery/Return to Baseline	1	Probably Related	2	11440268	
01138	Site 01: (SRI) Phoenix, Arizona USA	Enrolled	Logs		Adverse Events (AE)					3	3		exacerbation of dry eyes		Dry eyes aggravated	Dry eyes aggravated	10048422	Dry eye	10013774	Lacrimation disorders	10072989	Eye disorders NEC	10015917	Eye disorders	10015919	Not Serious	0	30-Jan-2018			22-Feb-2018			Mild	1	Single/Intermittent	1	None	0			Full Recovery/Return to Baseline	1	Probably Related	2	11440268	
01138	Site 01: (SRI) Phoenix, Arizona USA	Enrolled	Logs		Adverse Events (AE)					4	4		sleepiness		Sleepiness	Sleepiness	10041014	Somnolence	10041349	Disturbances in consciousness NEC	10013509	Neurological disorders NEC	10029305	Nervous system disorders	10029205	Not Serious	0	07-Feb-2018			14-Feb-2018			Mild	1	Single/Intermittent	1	None	0			Full Recovery/Return to Baseline	1	Probably Related	2	11440268	
01138	Site 01: (SRI) Phoenix, Arizona USA	Enrolled	Logs		Adverse Events (AE)					5	5		dry throat		Dry throat	Dry throat	10013789	Dry throat	10013789	Upper respiratory tract signs and symptoms	10046313	Respiratory disorders NEC	10038716	Respiratory, thoracic and mediastinal disorders	10038738	Not Serious	0	11-Mar-2018			31-Mar-2018			Mild	1	Single/Intermittent	1	None	0			Full Recovery/Return to Baseline	1	Probably Related	2	11440268	
01138	Site 01: (SRI) Phoenix, Arizona USA	Enrolled	Logs		Adverse Events (AE)					6	6		frequent urination		Urinary frequency	Urinary frequency	10046539	Pollakiuria	10036018	Bladder and urethral symptoms	10004995	Urinary tract signs and symptoms	10046590	Renal and urinary disorders	10038359	Not Serious	0	13-Mar-2018			20-Mar-2018			Mild	1	Single/Intermittent	1	None	0			Full Recovery/Return to Baseline	1	Possibly Related	1	11440268	
01138	Site 01: (SRI) Phoenix, Arizona USA	Enrolled	Logs		Adverse Events (AE)					7	8		upper respiratory infection		Upper respiratory infection	Upper respiratory infection	10046300	Upper respiratory tract infection	10046306	Upper respiratory tract infections	10046309	Infections - pathogen unspecified	10021879	Infections and infestations	10021881	Not Serious	0	20-Feb-2018			25-Feb-2018			Mild	1	Continuous	2	Non-prescription Medication	5			Full Recovery/Return to Baseline	1	Not Related	0	11440268	
01138	Site 01: (SRI) Phoenix, Arizona USA	Enrolled	Logs		Adverse Events (AE)					8	7		cough		Cough	Cough	10011224	Cough	10011224	Coughing and associated symptoms	10011233	Respiratory disorders NEC	10038716	Respiratory, thoracic and mediastinal disorders	10038738	Not Serious	0	02-Mar-2018			31-Mar-2018			Moderate	2	Single/Intermittent	1	None	0			Full Recovery/Return to Baseline	1	Not Related	0	11440268	
01138	Site 01: (SRI) Phoenix, Arizona USA	Enrolled	Logs		Adverse Events (AE)					9	9		sweating		Sweating	Sweating	10042661	Hyperhidrosis	10020642	Apocrine and eccrine gland disorders	10002982	Skin appendage conditions	10040798	Skin and subcutaneous tissue disorders	10040785	Not Serious	0	19-Mar-2018			24-Mar-2018			Mild	1	Single/Intermittent	1	None	0			Full Recovery/Return to Baseline	1	Possibly Related	1	11440268	
01139	Site 01: (SRI) Phoenix, Arizona USA	Enrolled	Logs		Adverse Events (AE)			No	0																																					11436947
01139	Site 01: (SRI) Phoenix, Arizona USA	Enrolled	Logs		Adverse Events (AE)					1	1		upper respiratory infection		Upper respiratory infection	Upper respiratory infection	10046300	Upper respiratory tract infection	10046306	Upper respiratory tract infections	10046309	Infections - pathogen unspecified	10021879	Infections and infestations	10021881	Not Serious	0	14-Feb-2018			20-Feb-2018			Mild	1	Continuous	2	None	0			Full Recovery/Return to Baseline	1	Not Related	0	11436947	
01139	Site 01: (SRI) Phoenix, Arizona USA	Enrolled	Logs		Adverse Events (AE)					2	2		upper respiratory infection		Upper respiratory infection	Upper respiratory infection	10046300	Upper respiratory tract infection	10046306	Upper respiratory tract infections	10046309	Infections - pathogen unspecified	10021879	Infections and infestations	10021881	Not Serious	0	03-Mar-2018			21-Mar-2018			Mild	1	Continuous	2	None	0			Full Recovery/Return to Baseline	1	Not Related	0	11436947	
01139	Site 01: (SRI) Phoenix, Arizona USA	Enrolled	Logs		Adverse Events (AE)					3	3		insomnia		Insomnia	Insomnia	10022437	Insomnia	10022437	Disturbances in initiating and maintaining sleep	10013510	Sleep disorders and disturbances	10040991	Psychiatric disorders	10037175	Not Serious	0	21-Mar-2018			17-Apr-2018			Mild	1	Single/Intermittent	1	None	0			Full Recovery/Return to Baseline	1	Possibly Related	1	11436947	
01139	Site 01: (SRI) Phoenix, Arizona USA	Enrolled	Logs		Adverse Events (AE)					4	4		stomach pain		Stomach pain	Stomach pain	10042112	Abdominal pain upper	10000087	Gastrointestinal and abdominal pains (excl oral and throat)	10017926	Gastrointestinal signs and symptoms	10018012	Gastrointestinal disorders	10017947	Not Serious	0	11-Apr-2018			18-Apr-2018			Moderate	2	Single/Intermittent	1	None	0			Full Recovery/Return to Baseline	1	Not Related	0	11436947	
01140	Site 01: (SRI) Phoenix, Arizona USA	Enrolled	Logs		Adverse Events (AE)			Yes	1																																					100000176870
01141	Site 01: (SRI) Phoenix, Arizona USA	Enrolled	Logs		Adverse Events (AE)			No	0																																					11606854
01141	Site 01: (SRI) Phoenix, Arizona USA	Enrolled	Logs		Adverse Events (AE)					1	1		Upper respiratory infection		Upper respiratory infection	Upper respiratory infection	10046300	Upper respiratory tract infection	10046306	Upper respiratory tract infections	10046309	Infections - pathogen unspecified	10021879	Infections and infestations	10021881	Not Serious	0	17-Feb-2018			21-Feb-2018			Mild	1	Continuous	2	None	0			Full Recovery/Return to Baseline	1	Not Related	0	11606854	
01141	Site 01: (SRI) Phoenix, Arizona USA	Enrolled	Logs		Adverse Events (AE)					2	2		dry mouth		Dry mouth	Dry mouth	10013781	Dry mouth	10013781	Oral dryness and saliva altered	10030975	Salivary gland conditions	10039404	Gastrointestinal disorders	10017947	Not Serious	0	08-Feb-2018			02-Mar-2018			Mild	1	Single/Intermittent	1	None	0			Full Recovery/Return to Baseline	1	Probably Related	2	11606854	
01141	Site 01: (SRI) Phoenix, Arizona USA	Enrolled	Logs		Adverse Events (AE)					3	3		dry mouth		Dry mouth	Dry mouth	10013781	Dry mouth	10013781	Oral dryness and saliva altered	10030975	Salivary gland conditions	10039404	Gastrointestinal disorders	10017947	Not Serious	0	15-Mar-2018			05-Apr-2018			Mild	1	Single/Intermittent	1	None	0			Full Recovery/Return to Baseline	1	Probably Related	2	11606854	
01141	Site 01: (SRI) Phoenix, Arizona USA	Enrolled	Logs		Adverse Events (AE)					4	4		dry mouth		Dry mouth	Dry mouth	10013781	Dry mouth	10013781	Oral dryness and saliva altered	10030975	Salivary gland conditions	10039404	Gastrointestinal disorders	10017947	Not Serious	0	18-Apr-2018			27-Apr-2018			Mild	1	Single/Intermittent	1	None	0			Full Recovery/Return to Baseline	1	Probably Related	2	11606854	
01142	Site 01: (SRI) Phoenix, Arizona USA	Enrolled	Logs		Adverse Events (AE)			No	0																																					11440220
01142	Site 01: (SRI) Phoenix, Arizona USA	Enrolled	Logs		Adverse Events (AE)					1	1		suicidal ideation		Suicidal ideation	Suicidal ideation	10042458	Suicidal ideation	10042458	Suicidal and self-injurious behaviour	10042459	Suicidal and self-injurious behaviours NEC	10042460	Psychiatric disorders	10037175	Not Serious	0	16-Feb-2018			28-Feb-2018			Severe	3	Single/Intermittent	1	Withdrawn from Study Due to Adverse Event	3			Full Recovery/Return to Baseline	1	Possibly Related	1	11440220	
01143	Site 01: (SRI) Phoenix, Arizona USA	Enrolled	Logs		Adverse Events (AE)			Yes	1																																					100000082948
01144	Site 01: (SRI) Phoenix, Arizona USA	Enrolled	Logs		Adverse Events (AE)			No	0																																					11504167
01144	Site 01: (SRI) Phoenix, Arizona USA	Enrolled	Logs		Adverse Events (AE)					1	1		dizziness		Dizziness	Dizziness	10013573	Dizziness	10013573	Neurological signs and symptoms NEC	10029306	Neurological disorders NEC	10029305	Nervous system disorders	10029205	Not Serious	0	02-Mar-2018			02-Mar-2018			Mild	1	Single/Intermittent	1	None	0			Full Recovery/Return to Baseline	1	Probably Related	2	11504167	
01144	Site 01: (SRI) Phoenix, Arizona USA	Enrolled	Logs		Adverse Events (AE)					2	2		nausea		Nausea	Nausea	10028813	Nausea	10028813	Nausea and vomiting symptoms	10028817	Gastrointestinal signs and symptoms	10018012	Gastrointestinal disorders	10017947	Not Serious	0	02-Mar-2018			02-Mar-2018			Mild	1	Single/Intermittent	1	None	0			Full Recovery/Return to Baseline	1	Probably Related	2	11504167	
01145	Site 01: (SRI) Phoenix, Arizona USA	Enrolled	Logs		Adverse Events (AE)			No	0																																					11627012
01145	Site 01: (SRI) Phoenix, Arizona USA	Enrolled	Logs		Adverse Events (AE)					1	1		influenza		Influenza	Influenza	10022000	Influenza	10022000	Influenza viral infections	10022005	Viral infectious disorders	10047438	Infections and infestations	10021881	Not Serious	0	19-Mar-2018			26-Mar-2018			Severe	3	Continuous	2	IV Fluids	7			Full Recovery/Return to Baseline	1	Not Related	0	11627012	
01145	Site 01: (SRI) Phoenix, Arizona USA	Enrolled	Logs		Adverse Events (AE)					2	2		pneumonia		Pneumonia	Pneumonia	10035664	Pneumonia	10035664	Lower respiratory tract and lung infections	10025101	Infections - pathogen unspecified	10021879	Infections and infestations	10021881	Not Serious	0	23-Mar-2018			27-Apr-2018			Severe	3	Continuous	2	Withdrawn from Study Due to Adverse Event,Prescription Medication	3,4			Full Recovery/Return to Baseline	1	Not Related	0	11627012	
01146	Site 01: (SRI) Phoenix, Arizona USA	Enrolled	Logs		Adverse Events (AE)			No	0																																					11504184
01146	Site 01: (SRI) Phoenix, Arizona USA	Enrolled	Logs		Adverse Events (AE)					1	1		restlessness		Restlessness	Restlessness	10038743	Restlessness	10038743	Increased physical activity levels	10021672	Changes in physical activity	10008401	Psychiatric disorders	10037175	Not Serious	0	17-Mar-2018			18-Mar-2018			Mild	1	Single/Intermittent	1	None	0			Full Recovery/Return to Baseline	1	Probably Related	2	11504184	
01146	Site 01: (SRI) Phoenix, Arizona USA	Enrolled	Logs		Adverse Events (AE)					2	2		exacerbation of left arm pain		Pain in arm	Pain in arm	10033421	Pain in extremity	10033425	Musculoskeletal and connective tissue pain and discomfort	10068757	Musculoskeletal and connective tissue disorders NEC	10028393	Musculoskeletal and connective tissue disorders	10028395	Not Serious	0	20-Mar-2018						Moderate	2	Single/Intermittent	1	Prescription Medication	4			Persists, the Same	3	Not Related	0	11504184	
01146	Site 01: (SRI) Phoenix, Arizona USA	Enrolled	Logs		Adverse Events (AE)					3	3		exacerbation of low back pain		Back pain aggravated	Back pain aggravated	10048412	Back pain	10003988	Musculoskeletal and connective tissue pain and discomfort	10068757	Musculoskeletal and connective tissue disorders NEC	10028393	Musculoskeletal and connective tissue disorders	10028395	Not Serious	0	15-Apr-2018						Moderate	2	Single/Intermittent	1	Prescription Medication	4			Persists, the Same	3	Not Related	0	11504184	
01146	Site 01: (SRI) Phoenix, Arizona USA	Enrolled	Logs		Adverse Events (AE)					4	4		recurrence of nightmares		Nightmares	Nightmares	10029414	Nightmare	10029412	Parasomnias	10033920	Sleep disorders and disturbances	10040991	Psychiatric disorders	10037175	Not Serious	0	13-Apr-2018						Moderate	2	Single/Intermittent	1	None	0			Persists, the Same	3	Not Related	0	11504184	
01146	Site 01: (SRI) Phoenix, Arizona USA	Enrolled	Logs		Adverse Events (AE)					5	5		Exacerbation of insomnia		Insomnia exacerbated	Insomnia exacerbated	10022440	Insomnia	10022437	Disturbances in initiating and maintaining sleep	10013510	Sleep disorders and disturbances	10040991	Psychiatric disorders	10037175	Not Serious	0	29-Apr-2018			30-Apr-2018			Mild	1	Continuous	2	None	0			Full Recovery/Return to Baseline	1	Possibly Related	1	11504184	
01146	Site 01: (SRI) Phoenix, Arizona USA	Enrolled	Logs		Adverse Events (AE)					6	6		exacerbation of anxiety		Exacerbation of anxiety	Exacerbation of anxiety	10015574	Anxiety	10002855	Anxiety symptoms	10002869	Anxiety disorders and symptoms	10002861	Psychiatric disorders	10037175	Not Serious	0	03-May-2018			12-May-2018			Moderate	2	Single/Intermittent	1	None	0			Full Recovery/Return to Baseline	1	Not Related	0	11504184	
01147	Site 01: (SRI) Phoenix, Arizona USA	Enrolled	Logs		Adverse Events (AE)			No	0																																					11481384
01147	Site 01: (SRI) Phoenix, Arizona USA	Enrolled	Logs		Adverse Events (AE)					1	1		drowsiness		Drowsiness	Drowsiness	10013649	Somnolence	10041349	Disturbances in consciousness NEC	10013509	Neurological disorders NEC	10029305	Nervous system disorders	10029205	Not Serious	0	13-Mar-2018			20-Mar-2018			Moderate	2	Single/Intermittent	1	None	0			Full Recovery/Return to Baseline	1	Probably Related	2	11481384	
01147	Site 01: (SRI) Phoenix, Arizona USA	Enrolled	Logs		Adverse Events (AE)					2	2		headache		Headache	Headache	10019211	Headache	10019211	Headaches NEC	10019233	Headaches	10019231	Nervous system disorders	10029205	Not Serious	0	15-Mar-2018			05-Apr-2018			Mild	1	Single/Intermittent	1	None	0			Full Recovery/Return to Baseline	1	Probably Related	2	11481384	
01147	Site 01: (SRI) Phoenix, Arizona USA	Enrolled	Logs		Adverse Events (AE)					3	3		food poisoning		Food poisoning, unspecified	Food poisoning, unspecified	10016958	Food poisoning	10016952	Gastrointestinal disorders NEC	10017948	Gastrointestinal conditions NEC	10017943	Gastrointestinal disorders	10017947	Not Serious	0	19-Apr-2018			23-Apr-2018			Moderate	2	Continuous	2	None	0			Full Recovery/Return to Baseline	1	Not Related	0	11481384	
01147	Site 01: (SRI) Phoenix, Arizona USA	Enrolled	Logs		Adverse Events (AE)					4	4		muscle soreness		Muscle soreness	Muscle soreness	10028332	Myalgia	10028411	Muscle pains	10028323	Muscle disorders	10028302	Musculoskeletal and connective tissue disorders	10028395	Not Serious	0	10-May-2018			27-May-2018			Mild	1	Continuous	2	Non-prescription Medication	5			Full Recovery/Return to Baseline	1	Not Related	0	11481384	
01147	Site 01: (SRI) Phoenix, Arizona USA	Enrolled	Logs		Adverse Events (AE)					5	5		diarrhea		Diarrhea	Diarrhea	10012727	Diarrhoea	10012735	Diarrhoea (excl infective)	10012736	Gastrointestinal motility and defaecation conditions	10017977	Gastrointestinal disorders	10017947	Not Serious	0	31-May-2018			02-Jun-2018			Moderate	2	Single/Intermittent	1	Non-prescription Medication	5			Full Recovery/Return to Baseline	1	Not Related	0	11481384	
01147	Site 01: (SRI) Phoenix, Arizona USA	Enrolled	Logs		Adverse Events (AE)					6	6		back spasms		Muscle spasm	Muscle spasm	10028333	Muscle spasms	10028334	Muscle related signs and symptoms NEC	10028326	Muscle disorders	10028302	Musculoskeletal and connective tissue disorders	10028395	Not Serious	0	29-May-2018			30-May-2018			Moderate	2	Continuous	2	Non-prescription Medication	5			Full Recovery/Return to Baseline	1	Not Related	0	11481384	
01147	Site 01: (SRI) Phoenix, Arizona USA	Enrolled	Logs		Adverse Events (AE)					7	7		exacerbation of shoulder pain		Shoulder pain	Shoulder pain	10040617	Musculoskeletal pain	10028391	Musculoskeletal and connective tissue pain and discomfort	10068757	Musculoskeletal and connective tissue disorders NEC	10028393	Musculoskeletal and connective tissue disorders	10028395	Not Serious	0	07-Jun-2018						Moderate	2	Continuous	2	None	0			Persists, the Same	3	Not Related	0	11481384	
01148	Site 01: (SRI) Phoenix, Arizona USA	Enrolled	Logs		Adverse Events (AE)			No	0																																					100000020280
01148	Site 01: (SRI) Phoenix, Arizona USA	Enrolled	Logs		Adverse Events (AE)					1	1		exacerbation of back pain		Back pain aggravated	Back pain aggravated	10048412	Back pain	10003988	Musculoskeletal and connective tissue pain and discomfort	10068757	Musculoskeletal and connective tissue disorders NEC	10028393	Musculoskeletal and connective tissue disorders	10028395	Not Serious	0	25-May-2018			01-Jun-2018			Severe	3	Continuous	2	None	0			Full Recovery/Return to Baseline	1	Not Related	0	100000020280	
01149	Site 01: (SRI) Phoenix, Arizona USA	Enrolled	Logs		Adverse Events (AE)			No	0																																					100000034578
01149	Site 01: (SRI) Phoenix, Arizona USA	Enrolled	Logs		Adverse Events (AE)					1	1		exacerbation of shoulder pain		Shoulder pain	Shoulder pain	10040617	Musculoskeletal pain	10028391	Musculoskeletal and connective tissue pain and discomfort	10068757	Musculoskeletal and connective tissue disorders NEC	10028393	Musculoskeletal and connective tissue disorders	10028395	Not Serious	0	11-May-2018						Moderate	2	Single/Intermittent	1	None	0			Persists, the Same	3	Not Related	0	100000034578	
01149	Site 01: (SRI) Phoenix, Arizona USA	Enrolled	Logs		Adverse Events (AE)					2	2		craving for cannabis		Drug craving	Drug craving	10048481	Drug dependence	10013663	Substance-related disorders	10064465	Psychiatric disorders NEC	10037176	Psychiatric disorders	10037175	Not Serious	0	26-May-2018			20-Jun-2018			Mild	1	Single/Intermittent	1	None	0			Full Recovery/Return to Baseline	1	Possibly Related	1	100000034578	
01150	Site 01: (SRI) Phoenix, Arizona USA	Enrolled	Logs		Adverse Events (AE)			Yes	1																																					100000056686
01151	Site 01: (SRI) Phoenix, Arizona USA	Enrolled	Logs		Adverse Events (AE)			No	0																																					11529965
01151	Site 01: (SRI) Phoenix, Arizona USA	Enrolled	Logs		Adverse Events (AE)					1	1		throat irritation		Throat irritation	Throat irritation	10043521	Throat irritation	10043521	Upper respiratory tract signs and symptoms	10046313	Respiratory disorders NEC	10038716	Respiratory, thoracic and mediastinal disorders	10038738	Not Serious	0	26-Mar-2018			12-May-2018			Mild	1	Single/Intermittent	1	None	0			Full Recovery/Return to Baseline	1	Probably Related	2	11529965	
01151	Site 01: (SRI) Phoenix, Arizona USA	Enrolled	Logs		Adverse Events (AE)					2	2		forgetfulness		Forgetfulness	Forgetfulness	10017060	Memory impairment	10027175	Memory loss (excl dementia)	10027177	Mental impairment disorders	10057167	Nervous system disorders	10029205	Not Serious	0	30-Mar-2018			12-May-2018			Moderate	2	Single/Intermittent	1	None	0			Full Recovery/Return to Baseline	1	Probably Related	2	11529965	
01151	Site 01: (SRI) Phoenix, Arizona USA	Enrolled	Logs		Adverse Events (AE)					3	3		upper respiratory infection		Upper respiratory infection	Upper respiratory infection	10046300	Upper respiratory tract infection	10046306	Upper respiratory tract infections	10046309	Infections - pathogen unspecified	10021879	Infections and infestations	10021881	Not Serious	0	06-May-2018			10-May-2018			Mild	1	Continuous	2	Non-prescription Medication	5			Full Recovery/Return to Baseline	1	Not Related	0	11529965	
01151	Site 01: (SRI) Phoenix, Arizona USA	Enrolled	Logs		Adverse Events (AE)					4	4		exacerbation of knee pain		Knee pain	Knee pain	10023477	Arthralgia	10003239	Joint related signs and symptoms	10023226	Joint disorders	10023213	Musculoskeletal and connective tissue disorders	10028395	Not Serious	0	18-May-2018			01-Jun-2018			Mild	1	Single/Intermittent	1	None	0			Full Recovery/Return to Baseline	1	Not Related	0	11529965	
01152	Site 01: (SRI) Phoenix, Arizona USA	Enrolled	Logs		Adverse Events (AE)			Yes	1																																					100000055699
01153	Site 01: (SRI) Phoenix, Arizona USA	Enrolled	Logs		Adverse Events (AE)			No	0																																					11531070
01153	Site 01: (SRI) Phoenix, Arizona USA	Enrolled	Logs		Adverse Events (AE)					1	1		Throat Irritation		Throat irritation	Throat irritation	10043521	Throat irritation	10043521	Upper respiratory tract signs and symptoms	10046313	Respiratory disorders NEC	10038716	Respiratory, thoracic and mediastinal disorders	10038738	Not Serious	0	28-Mar-2018			10-Apr-2018			Mild	1	Continuous	2	None	0			Full Recovery/Return to Baseline	1	Probably Related	2	11531070	
01153	Site 01: (SRI) Phoenix, Arizona USA	Enrolled	Logs		Adverse Events (AE)					2	2		increased awareness of musculoskeletal pain		Musculoskeletal pain	Musculoskeletal pain	10028391	Musculoskeletal pain	10028391	Musculoskeletal and connective tissue pain and discomfort	10068757	Musculoskeletal and connective tissue disorders NEC	10028393	Musculoskeletal and connective tissue disorders	10028395	Not Serious	0	08-May-2018			08-May-2018			Moderate	2	Single/Intermittent	1	Withdrawn from Study Due to Adverse Event	3			Full Recovery/Return to Baseline	1	Probably Related	2	11531070	
01153	Site 01: (SRI) Phoenix, Arizona USA	Enrolled	Logs		Adverse Events (AE)					3	3		sweating		Sweating	Sweating	10042661	Hyperhidrosis	10020642	Apocrine and eccrine gland disorders	10002982	Skin appendage conditions	10040798	Skin and subcutaneous tissue disorders	10040785	Not Serious	0	08-May-2018			08-May-2018			Mild	1	Single/Intermittent	1	None	0			Full Recovery/Return to Baseline	1	Probably Related	2	11531070	
01153	Site 01: (SRI) Phoenix, Arizona USA	Enrolled	Logs		Adverse Events (AE)					4	4		exacerbation of anxiety		Exacerbation of anxiety	Exacerbation of anxiety	10015574	Anxiety	10002855	Anxiety symptoms	10002869	Anxiety disorders and symptoms	10002861	Psychiatric disorders	10037175	Not Serious	0	08-May-2018			12-May-2018			Moderate	2	Single/Intermittent	1	Withdrawn from Study Due to Adverse Event	3			Full Recovery/Return to Baseline	1	Probably Related	2	11531070	
01153	Site 01: (SRI) Phoenix, Arizona USA	Enrolled	Logs		Adverse Events (AE)					5	5		emesis		Emesis	Emesis	10014542	Vomiting	10047700	Nausea and vomiting symptoms	10028817	Gastrointestinal signs and symptoms	10018012	Gastrointestinal disorders	10017947	Not Serious	0	08-May-2018			08-May-2018			Moderate	2	Single/Intermittent	1	None	0			Full Recovery/Return to Baseline	1	Probably Related	2	11531070	
01153	Site 01: (SRI) Phoenix, Arizona USA	Enrolled	Logs		Adverse Events (AE)					6	6		disorientation		Disorientation	Disorientation	10013395	Disorientation	10013395	Confusion and disorientation	10010301	Deliria (incl confusion)	10012221	Psychiatric disorders	10037175	Not Serious	0	08-May-2018			12-May-2018			Severe	3	Single/Intermittent	1	Withdrawn from Study Due to Adverse Event	3			Full Recovery/Return to Baseline	1	Probably Related	2	11531070	
01153	Site 01: (SRI) Phoenix, Arizona USA	Enrolled	Logs		Adverse Events (AE)					7	7		unpleasant body high		Feeling abnormal	Feeling abnormal	10016322	Feeling abnormal	10016322	Feelings and sensations NEC	10068759	General system disorders NEC	10018073	General disorders and administration site conditions	10018065	Not Serious	0	08-May-2018			12-May-2018			Moderate	2	Single/Intermittent	1	Withdrawn from Study Due to Adverse Event	3			Full Recovery/Return to Baseline	1	Probably Related	2	11531070	
01154	Site 01: (SRI) Phoenix, Arizona USA	Enrolled	Logs		Adverse Events (AE)			No	0																																					11606851
01154	Site 01: (SRI) Phoenix, Arizona USA	Enrolled	Logs		Adverse Events (AE)					1	1		broken foot		Broken foot	Broken foot	10006385	Foot fracture	10016970	Lower limb fractures and dislocations	10024957	Bone and joint injuries	10005942	Injury, poisoning and procedural complications	10022117	Not Serious	0	21-Apr-2018						Moderate	2	Continuous	2	None	0			Persists, the Same	3	Not Related	0	11606851	
01154	Site 01: (SRI) Phoenix, Arizona USA	Enrolled	Logs		Adverse Events (AE)					2	2		recurrence of syncopal episodes		Syncopal attack	Syncopal attack	10042771	Syncope	10042772	Disturbances in consciousness NEC	10013509	Neurological disorders NEC	10029305	Nervous system disorders	10029205	Not Serious	0	10-May-2018			10-May-2018			Moderate	2	Single/Intermittent	1	Withdrawn from Study Due to Adverse Event	3			Full Recovery/Return to Baseline	1	Not Related	0	11606851	
01155	Site 01: (SRI) Phoenix, Arizona USA	Enrolled	Logs		Adverse Events (AE)			No	0																																					11626198
01155	Site 01: (SRI) Phoenix, Arizona USA	Enrolled	Logs		Adverse Events (AE)					1	1		cough		Cough	Cough	10011224	Cough	10011224	Coughing and associated symptoms	10011233	Respiratory disorders NEC	10038716	Respiratory, thoracic and mediastinal disorders	10038738	Not Serious	0	05-Apr-2018			27-Apr-2018			Moderate	2	Single/Intermittent	1	None	0			Full Recovery/Return to Baseline	1	Probably Related	2	11626198	
01155	Site 01: (SRI) Phoenix, Arizona USA	Enrolled	Logs		Adverse Events (AE)					2	2		cough		Cough	Cough	10011224	Cough	10011224	Coughing and associated symptoms	10011233	Respiratory disorders NEC	10038716	Respiratory, thoracic and mediastinal disorders	10038738	Not Serious	0	14-May-2018			07-Jun-2018			Moderate	2	Single/Intermittent	1	None	0			Full Recovery/Return to Baseline	1	Probably Related	2	11626198	
01155	Site 01: (SRI) Phoenix, Arizona USA	Enrolled	Logs		Adverse Events (AE)					3	3		cough		Cough	Cough	10011224	Cough	10011224	Coughing and associated symptoms	10011233	Respiratory disorders NEC	10038716	Respiratory, thoracic and mediastinal disorders	10038738	Not Serious	0	22-Jun-2018			29-Jun-2018			Moderate	2	Single/Intermittent	1	None	0			Full Recovery/Return to Baseline	1	Probably Related	2	11626198	
01156	Site 01: (SRI) Phoenix, Arizona USA	Enrolled	Logs		Adverse Events (AE)			No	0																																					11603890
01156	Site 01: (SRI) Phoenix, Arizona USA	Enrolled	Logs		Adverse Events (AE)					1	1		Headache		Headache	Headache	10019211	Headache	10019211	Headaches NEC	10019233	Headaches	10019231	Nervous system disorders	10029205	Not Serious	0	17-Apr-2018			18-Apr-2018			Mild	1	Continuous	2	Non-prescription Medication	5			Full Recovery/Return to Baseline	1	Probably Related	2	11603890	
01157	Site 01: (SRI) Phoenix, Arizona USA	Enrolled	Logs		Adverse Events (AE)			No	0																																					100000043307
01157	Site 01: (SRI) Phoenix, Arizona USA	Enrolled	Logs		Adverse Events (AE)					1	1		exacerbation of back pain		Back pain aggravated	Back pain aggravated	10048412	Back pain	10003988	Musculoskeletal and connective tissue pain and discomfort	10068757	Musculoskeletal and connective tissue disorders NEC	10028393	Musculoskeletal and connective tissue disorders	10028395	Not Serious	0	25-May-2018			29-May-2018			Moderate	2	Single/Intermittent	1	None	0			Full Recovery/Return to Baseline	1	Not Related	0	100000043307	
01157	Site 01: (SRI) Phoenix, Arizona USA	Enrolled	Logs		Adverse Events (AE)					2	2		right leg numbness		Numbness in leg	Numbness in leg	10029839	Hypoaesthesia	10020937	Paraesthesias and dysaesthesias	10033788	Neurological disorders NEC	10029305	Nervous system disorders	10029205	Not Serious	0	24-May-2018			29-May-2018			Moderate	2	Single/Intermittent	1	None	0			Full Recovery/Return to Baseline	1	Not Related	0	100000043307	
01158	Site 01: (SRI) Phoenix, Arizona USA	Enrolled	Logs		Adverse Events (AE)			No	0																																					11611561
01158	Site 01: (SRI) Phoenix, Arizona USA	Enrolled	Logs		Adverse Events (AE)					1	1		headache		Headache	Headache	10019211	Headache	10019211	Headaches NEC	10019233	Headaches	10019231	Nervous system disorders	10029205	Not Serious	0	23-Apr-2018			03-May-2018			Mild	1	Single/Intermittent	1	None	0			Full Recovery/Return to Baseline	1	Probably Related	2	11611561	
01158	Site 01: (SRI) Phoenix, Arizona USA	Enrolled	Logs		Adverse Events (AE)					2	2		exacerbation of hand/wrist pain		Hand pain	Hand pain	10019116	Pain in extremity	10033425	Musculoskeletal and connective tissue pain and discomfort	10068757	Musculoskeletal and connective tissue disorders NEC	10028393	Musculoskeletal and connective tissue disorders	10028395	Not Serious	0	21-May-2018						Moderate	2	Continuous	2	Prescription Medication	4			Persists, the Same	3	Not Related	0	11611561	
01159	Site 01: (SRI) Phoenix, Arizona USA	Enrolled	Logs		Adverse Events (AE)			No	0																																					11611652
01159	Site 01: (SRI) Phoenix, Arizona USA	Enrolled	Logs		Adverse Events (AE)					2	1		headache		Headache	Headache	10019211	Headache	10019211	Headaches NEC	10019233	Headaches	10019231	Nervous system disorders	10029205	Not Serious	0	02-May-2018			02-May-2018			Mild	1	Continuous	2	Non-prescription Medication	5			Full Recovery/Return to Baseline	1	Possibly Related	1	11611652	
01159	Site 01: (SRI) Phoenix, Arizona USA	Enrolled	Logs		Adverse Events (AE)					3	2		diarrhea		Diarrhea	Diarrhea	10012727	Diarrhoea	10012735	Diarrhoea (excl infective)	10012736	Gastrointestinal motility and defaecation conditions	10017977	Gastrointestinal disorders	10017947	Not Serious	0	14-May-2018			15-May-2018			Moderate	2	Single/Intermittent	1	None	0			Full Recovery/Return to Baseline	1	Not Related	0	11611652	
01159	Site 01: (SRI) Phoenix, Arizona USA	Enrolled	Logs		Adverse Events (AE)					4	3		nausea		Nausea	Nausea	10028813	Nausea	10028813	Nausea and vomiting symptoms	10028817	Gastrointestinal signs and symptoms	10018012	Gastrointestinal disorders	10017947	Not Serious	0	14-May-2018			15-May-2018			Moderate	2	Single/Intermittent	1	None	0			Full Recovery/Return to Baseline	1	Not Related	0	11611652	
01159	Site 01: (SRI) Phoenix, Arizona USA	Enrolled	Logs		Adverse Events (AE)					5	4		headache		Headache	Headache	10019211	Headache	10019211	Headaches NEC	10019233	Headaches	10019231	Nervous system disorders	10029205	Not Serious	0	26-May-2018			27-May-2018			Moderate	2	Continuous	2	Non-prescription Medication	5			Full Recovery/Return to Baseline	1	Not Related	0	11611652	
01159	Site 01: (SRI) Phoenix, Arizona USA	Enrolled	Logs		Adverse Events (AE)					6	5		exacerbation of light-headedness		Dizziness aggravated	Dizziness aggravated	10048324	Dizziness	10013573	Neurological signs and symptoms NEC	10029306	Neurological disorders NEC	10029305	Nervous system disorders	10029205	Not Serious	0	06-Jun-2018			06-Jun-2018			Mild	1	Single/Intermittent	1	None	0			Full Recovery/Return to Baseline	1	Probably Related	2	11611652	
01159	Site 01: (SRI) Phoenix, Arizona USA	Enrolled	Logs		Adverse Events (AE)					7	6		nausea		Nausea	Nausea	10028813	Nausea	10028813	Nausea and vomiting symptoms	10028817	Gastrointestinal signs and symptoms	10018012	Gastrointestinal disorders	10017947	Not Serious	0	06-Jun-2018			06-Jun-2018			Moderate	2	Single/Intermittent	1	None	0			Full Recovery/Return to Baseline	1	Probably Related	2	11611652	
01159	Site 01: (SRI) Phoenix, Arizona USA	Enrolled	Logs		Adverse Events (AE)					8	7		sensation of heaviness		Sensation of heaviness	Sensation of heaviness	10040000	Discomfort	10013082	Pain and discomfort NEC	10033372	General system disorders NEC	10018073	General disorders and administration site conditions	10018065	Not Serious	0	06-Jun-2018			06-Jun-2018			Moderate	2	Single/Intermittent	1	None	0			Full Recovery/Return to Baseline	1	Probably Related	2	11611652	
01159	Site 01: (SRI) Phoenix, Arizona USA	Enrolled	Logs		Adverse Events (AE)					9	8		leg cramps		Leg cramps	Leg cramps	10024125	Muscle spasms	10028334	Muscle related signs and symptoms NEC	10028326	Muscle disorders	10028302	Musculoskeletal and connective tissue disorders	10028395	Not Serious	0	15-Jun-2018			18-Jun-2018			Mild	1	Single/Intermittent	1	Non-prescription Medication	5			Full Recovery/Return to Baseline	1	Possibly Related	1	11611652	
01159	Site 01: (SRI) Phoenix, Arizona USA	Enrolled	Logs		Adverse Events (AE)					10	9		exacerbation of neuropathy		Peripheral neuropathy aggravated	Peripheral neuropathy aggravated	10034608	Neuropathy peripheral	10029331	Peripheral neuropathies NEC	10034607	Peripheral neuropathies	10034606	Nervous system disorders	10029205	Not Serious	0	17-Jul-2018						Moderate	2	Single/Intermittent	1	None	0			Persists, the Same	3	Possibly Related	1	11611652	
01159	Site 01: (SRI) Phoenix, Arizona USA	Enrolled	Logs		Adverse Events (AE)					11	10		suicidal ideation		Suicidal ideation	Suicidal ideation	10042458	Suicidal ideation	10042458	Suicidal and self-injurious behaviour	10042459	Suicidal and self-injurious behaviours NEC	10042460	Psychiatric disorders	10037175	Not Serious	0	11-Jun-2018			11-Jun-2018			Mild	1	Single/Intermittent	1	None	0			Full Recovery/Return to Baseline	1	Possibly Related	1	11611652	
01160	Site 01: (SRI) Phoenix, Arizona USA	Enrolled	Logs		Adverse Events (AE)			No	0																																					100000041653
01160	Site 01: (SRI) Phoenix, Arizona USA	Enrolled	Logs		Adverse Events (AE)					1	1		exacerbation of musculoskeletal pain		Musculoskeletal pain	Musculoskeletal pain	10028391	Musculoskeletal pain	10028391	Musculoskeletal and connective tissue pain and discomfort	10068757	Musculoskeletal and connective tissue disorders NEC	10028393	Musculoskeletal and connective tissue disorders	10028395	Not Serious	0	29-May-2018			21-Jun-2018			Moderate	2	Continuous	2	None	0			Full Recovery/Return to Baseline	1	Not Related	0	100000041653	
01160	Site 01: (SRI) Phoenix, Arizona USA	Enrolled	Logs		Adverse Events (AE)					2	2		tooth infection		Tooth infection	Tooth infection	10048762	Tooth infection	10048762	Dental and oral soft tissue infections	10012326	Infections - pathogen unspecified	10021879	Infections and infestations	10021881	Not Serious	0	28-Jun-2018			18-Jul-2018			Mild	1	Continuous	2	Procedure or Therapy,Prescription Medication	1,4			Full Recovery/Return to Baseline	1	Not Related	0	100000041653	
01160	Site 01: (SRI) Phoenix, Arizona USA	Enrolled	Logs		Adverse Events (AE)					3	3		throat irritation		Throat irritation	Throat irritation	10043521	Throat irritation	10043521	Upper respiratory tract signs and symptoms	10046313	Respiratory disorders NEC	10038716	Respiratory, thoracic and mediastinal disorders	10038738	Not Serious	0	03-May-2018			25-May-2018			Mild	1	Single/Intermittent	1	None	0			Full Recovery/Return to Baseline	1	Probably Related	2	100000041653	
01160	Site 01: (SRI) Phoenix, Arizona USA	Enrolled	Logs		Adverse Events (AE)					4	4		throat irritation		Throat irritation	Throat irritation	10043521	Throat irritation	10043521	Upper respiratory tract signs and symptoms	10046313	Respiratory disorders NEC	10038716	Respiratory, thoracic and mediastinal disorders	10038738	Not Serious	0	05-Jun-2018			27-Jun-2018			Mild	1	Single/Intermittent	1	None	0			Full Recovery/Return to Baseline	1	Probably Related	2	100000041653	
01160	Site 01: (SRI) Phoenix, Arizona USA	Enrolled	Logs		Adverse Events (AE)					5	5		dry mouth		Dry mouth	Dry mouth	10013781	Dry mouth	10013781	Oral dryness and saliva altered	10030975	Salivary gland conditions	10039404	Gastrointestinal disorders	10017947	Not Serious	0	05-Jun-2018			01-Jul-2018			Mild	1	Single/Intermittent	1	None	0			Full Recovery/Return to Baseline	1	Probably Related	2	100000041653	
01160	Site 01: (SRI) Phoenix, Arizona USA	Enrolled	Logs		Adverse Events (AE)					6	6		exacerbation of muscle spasms		Muscle spasms	Muscle spasms	10028334	Muscle spasms	10028334	Muscle related signs and symptoms NEC	10028326	Muscle disorders	10028302	Musculoskeletal and connective tissue disorders	10028395	Not Serious	0	28-Jun-2018			09-Jul-2018			Moderate	2	Single/Intermittent	1	None	0			Full Recovery/Return to Baseline	1	Not Related	0	100000041653	
01160	Site 01: (SRI) Phoenix, Arizona USA	Enrolled	Logs		Adverse Events (AE)					7	7		root canal		Root canal procedure	Root canal procedure	10051092	Endodontic procedure	10051085	Dental and gingival therapeutic procedures	10012317	Head and neck therapeutic procedures	10019190	Surgical and medical procedures	10042613	Not Serious	0	09-Jul-2018			09-Jul-2018			Moderate	2	Single/Intermittent	1	Non-prescription Medication	5			Full Recovery/Return to Baseline	1	Not Related	0	100000041653	
01161	Site 01: (SRI) Phoenix, Arizona USA	Enrolled	Logs		Adverse Events (AE)			No	0																																					11626197
01161	Site 01: (SRI) Phoenix, Arizona USA	Enrolled	Logs		Adverse Events (AE)					1	1		nausea		Nausea	Nausea	10028813	Nausea	10028813	Nausea and vomiting symptoms	10028817	Gastrointestinal signs and symptoms	10018012	Gastrointestinal disorders	10017947	Not Serious	0	07-May-2018			07-May-2018			Mild	1	Single/Intermittent	1	None	0			Full Recovery/Return to Baseline	1	Probably Related	2	11626197	
01161	Site 01: (SRI) Phoenix, Arizona USA	Enrolled	Logs		Adverse Events (AE)					2	2		exacerbation of headache		Headache aggravated	Headache aggravated	10048567	Headache	10019211	Headaches NEC	10019233	Headaches	10019231	Nervous system disorders	10029205	Not Serious	0	06-May-2018			06-May-2018			Mild	1	Single/Intermittent	1	None	0			Full Recovery/Return to Baseline	1	Probably Related	2	11626197	
01161	Site 01: (SRI) Phoenix, Arizona USA	Enrolled	Logs		Adverse Events (AE)					3	3		sensation of pressure around head		Head pressure	Head pressure	10019200	Head discomfort	10019194	Neurological signs and symptoms NEC	10029306	Neurological disorders NEC	10029305	Nervous system disorders	10029205	Not Serious	0	10-May-2018			22-Jul-2018			Mild	1	Single/Intermittent	1	None	0			Full Recovery/Return to Baseline	1	Possibly Related	1	11626197	
01161	Site 01: (SRI) Phoenix, Arizona USA	Enrolled	Logs		Adverse Events (AE)					4	4		increased aggression		Aggression aggravated	Aggression aggravated	10001489	Aggression	10001488	Behaviour and socialisation disturbances	10004209	Personality disorders and disturbances in behaviour	10034726	Psychiatric disorders	10037175	Not Serious	0	21-May-2018			23-May-2018			Mild	1	Single/Intermittent	1	None	0			Full Recovery/Return to Baseline	1	Possibly Related	1	11626197	
01161	Site 01: (SRI) Phoenix, Arizona USA	Enrolled	Logs		Adverse Events (AE)					5	5		dull/foggy feeling		Foggy feeling in head	Foggy feeling in head	10016876	Feeling abnormal	10016322	Feelings and sensations NEC	10068759	General system disorders NEC	10018073	General disorders and administration site conditions	10018065	Not Serious	0	28-May-2018			19-Jun-2018			Moderate	2	Single/Intermittent	1	None	0			Full Recovery/Return to Baseline	1	Not Related	0	11626197	
01161	Site 01: (SRI) Phoenix, Arizona USA	Enrolled	Logs		Adverse Events (AE)					6	6		chest congestion		Chest congestion	Chest congestion	10008467	Respiratory tract congestion	10052251	Respiratory tract disorders NEC	10057184	Respiratory disorders NEC	10038716	Respiratory, thoracic and mediastinal disorders	10038738	Not Serious	0	17-Jun-2018			07-Jul-2018			Mild	1	Continuous	2	None	0			Full Recovery/Return to Baseline	1	Not Related	0	11626197	
01161	Site 01: (SRI) Phoenix, Arizona USA	Enrolled	Logs		Adverse Events (AE)					7	7		sore throat		Sore throat	Sore throat	10041367	Oropharyngeal pain	10068319	Upper respiratory tract signs and symptoms	10046313	Respiratory disorders NEC	10038716	Respiratory, thoracic and mediastinal disorders	10038738	Not Serious	0	18-Jun-2018			24-Jun-2018			Mild	1	Continuous	2	None	0			Full Recovery/Return to Baseline	1	Probably Related	2	11626197	
01161	Site 01: (SRI) Phoenix, Arizona USA	Enrolled	Logs		Adverse Events (AE)					8	8		foggy feeling		Foggy feeling in head	Foggy feeling in head	10016876	Feeling abnormal	10016322	Feelings and sensations NEC	10068759	General system disorders NEC	10018073	General disorders and administration site conditions	10018065	Not Serious	0	30-Jun-2018			22-Jul-2018			Moderate	2	Single/Intermittent	1	None	0			Full Recovery/Return to Baseline	1	Probably Related	2	11626197	
01161	Site 01: (SRI) Phoenix, Arizona USA	Enrolled	Logs		Adverse Events (AE)					9	9		weight gain		Weight gain	Weight gain	10047896	Weight increased	10047899	Physical examination procedures and organ system status	10071941	Physical examination and organ system status topics	10071940	Investigations	10022891	Not Serious	0	21-May-2018						Mild	1	Continuous	2	None	0			Persists, the Same	3	Possibly Related	1	11626197	
01161	Site 01: (SRI) Phoenix, Arizona USA	Enrolled	Logs		Adverse Events (AE)					10	10		sore throat		Sore throat	Sore throat	10041367	Oropharyngeal pain	10068319	Upper respiratory tract signs and symptoms	10046313	Respiratory disorders NEC	10038716	Respiratory, thoracic and mediastinal disorders	10038738	Not Serious	0	20-Jun-2018			21-Jun-2018			Mild	1	Single/Intermittent	1	None	0			Full Recovery/Return to Baseline	1	Probably Related	2	11626197	
01162	Site 01: (SRI) Phoenix, Arizona USA	Enrolled	Logs		Adverse Events (AE)			Yes	1																																					100000225579
01163	Site 01: (SRI) Phoenix, Arizona USA	Enrolled	Logs		Adverse Events (AE)			No	0																																					11650339
01163	Site 01: (SRI) Phoenix, Arizona USA	Enrolled	Logs		Adverse Events (AE)					1	1		exacerbation of cough		Cough aggravated	Cough aggravated	10048381	Cough	10011224	Coughing and associated symptoms	10011233	Respiratory disorders NEC	10038716	Respiratory, thoracic and mediastinal disorders	10038738	Not Serious	0	22-May-2018			14-Jun-2018			Moderate	2	Single/Intermittent	1	None	0			Full Recovery/Return to Baseline	1	Probably Related	2	11650339	
01163	Site 01: (SRI) Phoenix, Arizona USA	Enrolled	Logs		Adverse Events (AE)					2	2		fall		Fall	Fall	10016173	Fall	10016173	Non-site specific injuries NEC	10029511	Injuries NEC	10022114	Injury, poisoning and procedural complications	10022117	Not Serious	0	22-May-2018			22-May-2018			Mild	1	Single/Intermittent	1	None	0			Full Recovery/Return to Baseline	1	Not Related	0	11650339	
01163	Site 01: (SRI) Phoenix, Arizona USA	Enrolled	Logs		Adverse Events (AE)					3	3		headache		Headache	Headache	10019211	Headache	10019211	Headaches NEC	10019233	Headaches	10019231	Nervous system disorders	10029205	Not Serious	0	31-May-2018			31-May-2018			Mild	1	Single/Intermittent	1	None	0			Full Recovery/Return to Baseline	1	Possibly Related	1	11650339	
01163	Site 01: (SRI) Phoenix, Arizona USA	Enrolled	Logs		Adverse Events (AE)					4	4		heat exhaustion		Heat exhaustion	Heat exhaustion	10019332	Heat exhaustion	10019332	Heat injuries (excl thermal burns)	10019338	Injuries by physical agents	10022119	Injury, poisoning and procedural complications	10022117	Not Serious	0	02-Jul-2018			02-Jul-2018			Moderate	2	Continuous	2	None	0			Full Recovery/Return to Baseline	1	Not Related	0	11650339	
01163	Site 01: (SRI) Phoenix, Arizona USA	Enrolled	Logs		Adverse Events (AE)					5	5		heat exhaustion		Heat exhaustion	Heat exhaustion	10019332	Heat exhaustion	10019332	Heat injuries (excl thermal burns)	10019338	Injuries by physical agents	10022119	Injury, poisoning and procedural complications	10022117	Not Serious	0	09-Jul-2018			09-Jul-2018			Moderate	2	Continuous	2	None	0			Full Recovery/Return to Baseline	1	Not Related	0	11650339	
01163	Site 01: (SRI) Phoenix, Arizona USA	Enrolled	Logs		Adverse Events (AE)					6	6		exacerbation of musculoskeletal pain		Musculoskeletal pain	Musculoskeletal pain	10028391	Musculoskeletal pain	10028391	Musculoskeletal and connective tissue pain and discomfort	10068757	Musculoskeletal and connective tissue disorders NEC	10028393	Musculoskeletal and connective tissue disorders	10028395	Not Serious	0	08-Jul-2018			10-Jul-2018			Moderate	2	Single/Intermittent	1	None	0			Full Recovery/Return to Baseline	1	Not Related	0	11650339	
01163	Site 01: (SRI) Phoenix, Arizona USA	Enrolled	Logs		Adverse Events (AE)					7	7		exacerbation of cough		Cough aggravated	Cough aggravated	10048381	Cough	10011224	Coughing and associated symptoms	10011233	Respiratory disorders NEC	10038716	Respiratory, thoracic and mediastinal disorders	10038738	Not Serious	0	10-Jul-2018						Moderate	2	Single/Intermittent	1	None	0			Persists, the Same	3	Possibly Related	1	11650339	
01163	Site 01: (SRI) Phoenix, Arizona USA	Enrolled	Logs		Adverse Events (AE)					8	8		throat irritation		Throat irritation	Throat irritation	10043521	Throat irritation	10043521	Upper respiratory tract signs and symptoms	10046313	Respiratory disorders NEC	10038716	Respiratory, thoracic and mediastinal disorders	10038738	Not Serious	0	08-Aug-2018			21-Aug-2018			Moderate	2	Single/Intermittent	1	None	0			Full Recovery/Return to Baseline	1	Probably Related	2	11650339	
01164	Site 01: (SRI) Phoenix, Arizona USA	Enrolled	Logs		Adverse Events (AE)			No	0																																					100000041572
01164	Site 01: (SRI) Phoenix, Arizona USA	Enrolled	Logs		Adverse Events (AE)					1	1		exacerbation of anxiety		Exacerbation of anxiety	Exacerbation of anxiety	10015574	Anxiety	10002855	Anxiety symptoms	10002869	Anxiety disorders and symptoms	10002861	Psychiatric disorders	10037175	Not Serious	0	10-Jun-2018			14-Jun-2018			Moderate	2	Continuous	2	None	0			Full Recovery/Return to Baseline	1	Possibly Related	1	100000041572	
01165	Site 01: (SRI) Phoenix, Arizona USA	Enrolled	Logs		Adverse Events (AE)			No	0																																					100000035120
01165	Site 01: (SRI) Phoenix, Arizona USA	Enrolled	Logs		Adverse Events (AE)					1	1		stomach discomfort		Stomach discomfort	Stomach discomfort	10042101	Abdominal discomfort	10000059	Gastrointestinal signs and symptoms NEC	10027678	Gastrointestinal signs and symptoms	10018012	Gastrointestinal disorders	10017947	Not Serious	0	11-Jun-2018			26-Jun-2018			Moderate	2	Single/Intermittent	1	None	0			Full Recovery/Return to Baseline	1	Possibly Related	1	100000035120	
01166	Site 01: (SRI) Phoenix, Arizona USA	Enrolled	Logs		Adverse Events (AE)			No	0																																					100000144128
01166	Site 01: (SRI) Phoenix, Arizona USA	Enrolled	Logs		Adverse Events (AE)					1	1		suicidal ideation		Suicidal ideation	Suicidal ideation	10042458	Suicidal ideation	10042458	Suicidal and self-injurious behaviour	10042459	Suicidal and self-injurious behaviours NEC	10042460	Psychiatric disorders	10037175	Not Serious	0	28-Jul-2018			28-Jul-2018			Mild	1	Single/Intermittent	1	Withdrawn from Study Due to Adverse Event	3			Full Recovery/Return to Baseline	1	Possibly Related	1	100000144128	
01166	Site 01: (SRI) Phoenix, Arizona USA	Enrolled	Logs		Adverse Events (AE)					2	2		recurrence of anxiety		Anxiety	Anxiety	10002855	Anxiety	10002855	Anxiety symptoms	10002869	Anxiety disorders and symptoms	10002861	Psychiatric disorders	10037175	Not Serious	0	26-Jul-2018			01-Aug-2018			Moderate	2	Continuous	2	Withdrawn from Study Due to Adverse Event	3			Full Recovery/Return to Baseline	1	Possibly Related	1	100000144128	
01166	Site 01: (SRI) Phoenix, Arizona USA	Enrolled	Logs		Adverse Events (AE)					3	3		recurrence of insomnia		Insomnia	Insomnia	10022437	Insomnia	10022437	Disturbances in initiating and maintaining sleep	10013510	Sleep disorders and disturbances	10040991	Psychiatric disorders	10037175	Not Serious	0	26-Jul-2018			01-Aug-2018			Moderate	2	Continuous	2	Withdrawn from Study Due to Adverse Event	3			Full Recovery/Return to Baseline	1	Possibly Related	1	100000144128	
01167	Site 01: (SRI) Phoenix, Arizona USA	Enrolled	Logs		Adverse Events (AE)			No	0																																					100000081036
01167	Site 01: (SRI) Phoenix, Arizona USA	Enrolled	Logs		Adverse Events (AE)					2	1		abscess		Abscess	Abscess	10000269	Abscess	10000269	Infections NEC	10021902	Infections - pathogen unspecified	10021879	Infections and infestations	10021881	Serious	1	16-Jul-2018			19-Jul-2018			Severe	3	Continuous	2	Procedure or Therapy,Prescription Medication,Hospitalization	1,4,6			Full Recovery/Return to Baseline	1	Not Related	0	100000081036	
01167	Site 01: (SRI) Phoenix, Arizona USA	Enrolled	Logs		Adverse Events (AE)					3	2		cellulitis		Cellulitis	Cellulitis	10007882	Cellulitis	10007882	Bacterial infections NEC	10004047	Bacterial infectious disorders	10004018	Infections and infestations	10021881	Not Serious	0	16-Jul-2018			28-Jul-2018			Moderate	2	Continuous	2	Prescription Medication	4			Full Recovery/Return to Baseline	1	Not Related	0	100000081036	
01167	Site 01: (SRI) Phoenix, Arizona USA	Enrolled	Logs		Adverse Events (AE)					4	3		exacerbation of anxiety		Exacerbation of anxiety	Exacerbation of anxiety	10015574	Anxiety	10002855	Anxiety symptoms	10002869	Anxiety disorders and symptoms	10002861	Psychiatric disorders	10037175	Not Serious	0	03-Aug-2018			03-Aug-2018			Moderate	2	Continuous	2	None	0			Full Recovery/Return to Baseline	1	Not Related	0	100000081036	
01167	Site 01: (SRI) Phoenix, Arizona USA	Enrolled	Logs		Adverse Events (AE)					5	4		throat irritation		Throat irritation	Throat irritation	10043521	Throat irritation	10043521	Upper respiratory tract signs and symptoms	10046313	Respiratory disorders NEC	10038716	Respiratory, thoracic and mediastinal disorders	10038738	Not Serious	0	26-Jun-2018			25-Jul-2018			Mild	1	Single/Intermittent	1	None	0			Full Recovery/Return to Baseline	1	Probably Related	2	100000081036	
01167	Site 01: (SRI) Phoenix, Arizona USA	Enrolled	Logs		Adverse Events (AE)					6	5		exacerbation of depression		Depression aggravated	Depression aggravated	10012379	Depression	10012378	Depressive disorders	10012401	Depressed mood disorders and disturbances	10012375	Psychiatric disorders	10037175	Not Serious	0	03-Aug-2018			03-Aug-2018			Moderate	2	Continuous	2	None	0			Full Recovery/Return to Baseline	1	Not Related	0	100000081036	
01167	Site 01: (SRI) Phoenix, Arizona USA	Enrolled	Logs		Adverse Events (AE)					7	6		exacerbation of nightmares		Nightmares	Nightmares	10029414	Nightmare	10029412	Parasomnias	10033920	Sleep disorders and disturbances	10040991	Psychiatric disorders	10037175	Not Serious	0	03-Aug-2018			03-Aug-2018			Moderate	2	Single/Intermittent	1	None	0			Full Recovery/Return to Baseline	1	Not Related	0	100000081036	
01167	Site 01: (SRI) Phoenix, Arizona USA	Enrolled	Logs		Adverse Events (AE)					8	7		surgical incision		Surgical procedure	Surgical procedure	10051332	Surgery	10042609	Therapeutic procedures NEC	10027700	Therapeutic procedures and supportive care NEC	10043413	Surgical and medical procedures	10042613	Not Serious	0	17-Jul-2018			01-Oct-2018			Moderate	2	Single/Intermittent	1	Procedure or Therapy,Prescription Medication	1,4			Full Recovery/Return to Baseline	1	Not Related	0	100000081036	
01167	Site 01: (SRI) Phoenix, Arizona USA	Enrolled	Logs		Adverse Events (AE)					9	8		recurrence of abscess		Abscess	Abscess	10000269	Abscess	10000269	Infections NEC	10021902	Infections - pathogen unspecified	10021879	Infections and infestations	10021881	Not Serious	0	13-Sep-2018						Moderate	2	Continuous	2	Procedure or Therapy	1			Persists, the Same	3	Not Related	0	100000081036	
01167	Site 01: (SRI) Phoenix, Arizona USA	Enrolled	Logs		Adverse Events (AE)					10	9		rectal pain		Rectal pain	Rectal pain	10038072	Proctalgia	10036772	Anal and rectal pains	10002115	Anal and rectal conditions NEC	10002112	Gastrointestinal disorders	10017947	Not Serious	0	15-Jul-2018			19-Jul-2018			Severe	3	Continuous	2	Hospitalization	6			Full Recovery/Return to Baseline	1	Not Related	0	100000081036	
01167	Site 01: (SRI) Phoenix, Arizona USA	Enrolled	Logs		Adverse Events (AE)					11	10		increased urinary frequency		Increased urinary frequency	Increased urinary frequency	10021692	Pollakiuria	10036018	Bladder and urethral symptoms	10004995	Urinary tract signs and symptoms	10046590	Renal and urinary disorders	10038359	Not Serious	0	15-Jul-2018			19-Jul-2018			Moderate	2	Single/Intermittent	1	Hospitalization	6			Full Recovery/Return to Baseline	1	Not Related	0	100000081036	
01168	Site 01: (SRI) Phoenix, Arizona USA	Enrolled	Logs		Adverse Events (AE)			No	0																																					100000144067
01168	Site 01: (SRI) Phoenix, Arizona USA	Enrolled	Logs		Adverse Events (AE)					1	1		paranoia		Paranoia	Paranoia	10033864	Paranoia	10033864	Behaviour and socialisation disturbances	10004209	Personality disorders and disturbances in behaviour	10034726	Psychiatric disorders	10037175	Not Serious	0	02-Aug-2018			02-Aug-2018			Mild	1	Single/Intermittent	1	None	0			Full Recovery/Return to Baseline	1	Probably Related	2	100000144067	
01168	Site 01: (SRI) Phoenix, Arizona USA	Enrolled	Logs		Adverse Events (AE)					2	2		difficulty concentrating		Concentration impaired	Concentration impaired	10010249	Disturbance in attention	10013496	Mental impairment (excl dementia and memory loss)	10027375	Mental impairment disorders	10057167	Nervous system disorders	10029205	Not Serious	0	02-Aug-2018			23-Aug-2018			Mild	1	Single/Intermittent	1	None	0			Full Recovery/Return to Baseline	1	Probably Related	2	100000144067	
01168	Site 01: (SRI) Phoenix, Arizona USA	Enrolled	Logs		Adverse Events (AE)					3	3		headache		Headache	Headache	10019211	Headache	10019211	Headaches NEC	10019233	Headaches	10019231	Nervous system disorders	10029205	Not Serious	0	21-Aug-2018			21-Aug-2018			Mild	1	Continuous	2	Non-prescription Medication	5			Full Recovery/Return to Baseline	1	Possibly Related	1	100000144067	
01168	Site 01: (SRI) Phoenix, Arizona USA	Enrolled	Logs		Adverse Events (AE)					4	4		upper respiratory infection		Upper respiratory infection	Upper respiratory infection	10046300	Upper respiratory tract infection	10046306	Upper respiratory tract infections	10046309	Infections - pathogen unspecified	10021879	Infections and infestations	10021881	Not Serious	0	03-Sep-2018			05-Sep-2018			Moderate	2	Continuous	2	Non-prescription Medication	5			Full Recovery/Return to Baseline	1	Not Related	0	100000144067	
01169	Site 01: (SRI) Phoenix, Arizona USA	Enrolled	Logs		Adverse Events (AE)			No	0																																					100000064245
01169	Site 01: (SRI) Phoenix, Arizona USA	Enrolled	Logs		Adverse Events (AE)					1	1		increased appetite		Increased appetite	Increased appetite	10021654	Increased appetite	10021654	Appetite disorders	10003022	Appetite and general nutritional disorders	10003018	Metabolism and nutrition disorders	10027433	Not Serious	0	12-Jul-2018			03-Aug-2018			Mild	1	Single/Intermittent	1	None	0			Full Recovery/Return to Baseline	1	Probably Related	2	100000064245	
01169	Site 01: (SRI) Phoenix, Arizona USA	Enrolled	Logs		Adverse Events (AE)					2	2		muscle soreness		Muscle soreness	Muscle soreness	10028332	Myalgia	10028411	Muscle pains	10028323	Muscle disorders	10028302	Musculoskeletal and connective tissue disorders	10028395	Not Serious	0	16-Jul-2018						Mild	1	Continuous	2	None	0			Persists, the Same	3	Not Related	0	100000064245	
01169	Site 01: (SRI) Phoenix, Arizona USA	Enrolled	Logs		Adverse Events (AE)					3	3		cough		Cough	Cough	10011224	Cough	10011224	Coughing and associated symptoms	10011233	Respiratory disorders NEC	10038716	Respiratory, thoracic and mediastinal disorders	10038738	Not Serious	0	19-Jul-2018			03-Aug-2018			Mild	1	Single/Intermittent	1	None	0			Full Recovery/Return to Baseline	1	Probably Related	2	100000064245	
01169	Site 01: (SRI) Phoenix, Arizona USA	Enrolled	Logs		Adverse Events (AE)					4	4		hand tremor		Tremor of hands	Tremor of hands	10044577	Tremor	10044565	Tremor (excl congenital)	10044566	Movement disorders (incl parkinsonism)	10028037	Nervous system disorders	10029205	Not Serious	0	15-Jul-2018						Moderate	2	Continuous	2	None	0			Persists, the Same	3	Not Related	0	100000064245	
01169	Site 01: (SRI) Phoenix, Arizona USA	Enrolled	Logs		Adverse Events (AE)					5	5		exacerbation of anxiety		Exacerbation of anxiety	Exacerbation of anxiety	10015574	Anxiety	10002855	Anxiety symptoms	10002869	Anxiety disorders and symptoms	10002861	Psychiatric disorders	10037175	Not Serious	0	20-Jul-2018			17-Aug-2018			Moderate	2	Single/Intermittent	1	None	0			Full Recovery/Return to Baseline	1	Possibly Related	1	100000064245	
01169	Site 01: (SRI) Phoenix, Arizona USA	Enrolled	Logs		Adverse Events (AE)					6	6		exacerbation of nightmares		Nightmares	Nightmares	10029414	Nightmare	10029412	Parasomnias	10033920	Sleep disorders and disturbances	10040991	Psychiatric disorders	10037175	Not Serious	0	14-Jul-2018			17-Aug-2018			Moderate	2	Single/Intermittent	1	None	0			Full Recovery/Return to Baseline	1	Possibly Related	1	100000064245	
01169	Site 01: (SRI) Phoenix, Arizona USA	Enrolled	Logs		Adverse Events (AE)					7	7		exacerbation of depression		Depression aggravated	Depression aggravated	10012379	Depression	10012378	Depressive disorders	10012401	Depressed mood disorders and disturbances	10012375	Psychiatric disorders	10037175	Not Serious	0	09-Sep-2018			22-Sep-2018			Severe	3	Continuous	2	None	0			Full Recovery/Return to Baseline	1	Not Related	0	100000064245	
01169	Site 01: (SRI) Phoenix, Arizona USA	Enrolled	Logs		Adverse Events (AE)					8	8		exacerbation of anxiety		Exacerbation of anxiety	Exacerbation of anxiety	10015574	Anxiety	10002855	Anxiety symptoms	10002869	Anxiety disorders and symptoms	10002861	Psychiatric disorders	10037175	Not Serious	0	09-Sep-2018			22-Sep-2018			Severe	3	Continuous	2	None	0			Full Recovery/Return to Baseline	1	Not Related	0	100000064245	
01169	Site 01: (SRI) Phoenix, Arizona USA	Enrolled	Logs		Adverse Events (AE)					9	9		exacerbation of insomnia		Insomnia exacerbated	Insomnia exacerbated	10022440	Insomnia	10022437	Disturbances in initiating and maintaining sleep	10013510	Sleep disorders and disturbances	10040991	Psychiatric disorders	10037175	Not Serious	0	09-Sep-2018			22-Sep-2018			Severe	3	Continuous	2	Non-prescription Medication	5			Full Recovery/Return to Baseline	1	Not Related	0	100000064245	
01169	Site 01: (SRI) Phoenix, Arizona USA	Enrolled	Logs		Adverse Events (AE)					10	10		exacerbation of panic attacks		Panic attacks	Panic attacks	10033665	Panic attack	10033664	Panic attacks and disorders	10068300	Anxiety disorders and symptoms	10002861	Psychiatric disorders	10037175	Not Serious	0	09-Sep-2018			22-Sep-2018			Severe	3	Single/Intermittent	1	None	0			Full Recovery/Return to Baseline	1	Not Related	0	100000064245	
01169	Site 01: (SRI) Phoenix, Arizona USA	Enrolled	Logs		Adverse Events (AE)					12	11		emotional distress		Emotional distress	Emotional distress	10049119	Emotional distress	10049119	Emotional and mood disturbances NEC	10014556	Mood disorders and disturbances NEC	10027946	Psychiatric disorders	10037175	Not Serious	0	18-Jul-2018			24-Jul-2018			Mild	1	Single/Intermittent	1	None	0			Full Recovery/Return to Baseline	1	Not Related	0	100000064245	
01170	Site 01: (SRI) Phoenix, Arizona USA	Enrolled	Logs		Adverse Events (AE)			No	0																																					100000079524
01170	Site 01: (SRI) Phoenix, Arizona USA	Enrolled	Logs		Adverse Events (AE)					1	1		nausea		Nausea	Nausea	10028813	Nausea	10028813	Nausea and vomiting symptoms	10028817	Gastrointestinal signs and symptoms	10018012	Gastrointestinal disorders	10017947	Not Serious	0	12-Jul-2018			12-Jul-2018			Severe	3	Single/Intermittent	1	None	0			Full Recovery/Return to Baseline	1	Probably Related	2	100000079524	
01170	Site 01: (SRI) Phoenix, Arizona USA	Enrolled	Logs		Adverse Events (AE)					2	2		dizziness		Dizziness	Dizziness	10013573	Dizziness	10013573	Neurological signs and symptoms NEC	10029306	Neurological disorders NEC	10029305	Nervous system disorders	10029205	Not Serious	0	12-Jul-2018			12-Jul-2018			Moderate	2	Single/Intermittent	1	None	0			Full Recovery/Return to Baseline	1	Probably Related	2	100000079524	
01170	Site 01: (SRI) Phoenix, Arizona USA	Enrolled	Logs		Adverse Events (AE)					3	3		closed eye hallucinations		Visual hallucinations	Visual hallucinations	10047570	Hallucination, visual	10019075	Perception disturbances	10034374	Disturbances in thinking and perception	10013511	Psychiatric disorders	10037175	Not Serious	0	12-Jul-2018			12-Jul-2018			Moderate	2	Single/Intermittent	1	None	0			Full Recovery/Return to Baseline	1	Probably Related	2	100000079524	
01170	Site 01: (SRI) Phoenix, Arizona USA	Enrolled	Logs		Adverse Events (AE)					4	4		paranoia		Paranoia	Paranoia	10033864	Paranoia	10033864	Behaviour and socialisation disturbances	10004209	Personality disorders and disturbances in behaviour	10034726	Psychiatric disorders	10037175	Not Serious	0	12-Jul-2018			12-Jul-2018			Moderate	2	Single/Intermittent	1	None	0			Full Recovery/Return to Baseline	1	Probably Related	2	100000079524	
01170	Site 01: (SRI) Phoenix, Arizona USA	Enrolled	Logs		Adverse Events (AE)					5	5		numbness in face		Numbness in face	Numbness in face	10029836	Hypoaesthesia	10020937	Paraesthesias and dysaesthesias	10033788	Neurological disorders NEC	10029305	Nervous system disorders	10029205	Not Serious	0	12-Jul-2018			12-Jul-2018			Mild	1	Single/Intermittent	1	None	0			Full Recovery/Return to Baseline	1	Probably Related	2	100000079524	
01170	Site 01: (SRI) Phoenix, Arizona USA	Enrolled	Logs		Adverse Events (AE)					6	6		nausea		Nausea	Nausea	10028813	Nausea	10028813	Nausea and vomiting symptoms	10028817	Gastrointestinal signs and symptoms	10018012	Gastrointestinal disorders	10017947	Not Serious	0	13-Jul-2018			03-Aug-2018			Mild	1	Single/Intermittent	1	None	0			Full Recovery/Return to Baseline	1	Probably Related	2	100000079524	
01170	Site 01: (SRI) Phoenix, Arizona USA	Enrolled	Logs		Adverse Events (AE)					7	7		dizziness		Dizziness	Dizziness	10013573	Dizziness	10013573	Neurological signs and symptoms NEC	10029306	Neurological disorders NEC	10029305	Nervous system disorders	10029205	Not Serious	0	23-Jul-2018			23-Jul-2018			Moderate	2	Single/Intermittent	1	None	0			Full Recovery/Return to Baseline	1	Probably Related	2	100000079524	
01170	Site 01: (SRI) Phoenix, Arizona USA	Enrolled	Logs		Adverse Events (AE)					8	8		fall		Fall	Fall	10016173	Fall	10016173	Non-site specific injuries NEC	10029511	Injuries NEC	10022114	Injury, poisoning and procedural complications	10022117	Not Serious	0	05-Sep-2018			05-Sep-2018			Moderate	2	Single/Intermittent	1	Non-prescription Medication	5			Full Recovery/Return to Baseline	1	Not Related	0	100000079524	
01170	Site 01: (SRI) Phoenix, Arizona USA	Enrolled	Logs		Adverse Events (AE)					9	9		exacerbation of back pain		Back pain aggravated	Back pain aggravated	10048412	Back pain	10003988	Musculoskeletal and connective tissue pain and discomfort	10068757	Musculoskeletal and connective tissue disorders NEC	10028393	Musculoskeletal and connective tissue disorders	10028395	Not Serious	0	01-Nov-2018			14-Nov-2018			Moderate	2	Continuous	2	Prescription Medication	4			Full Recovery/Return to Baseline	1	Not Related	0	100000079524	
01170	Site 01: (SRI) Phoenix, Arizona USA	Enrolled	Logs		Adverse Events (AE)					10	10		exacerbation of neck pain		Neck pain	Neck pain	10028836	Neck pain	10028836	Musculoskeletal and connective tissue pain and discomfort	10068757	Musculoskeletal and connective tissue disorders NEC	10028393	Musculoskeletal and connective tissue disorders	10028395	Not Serious	0	05-Sep-2018						Moderate	2	Single/Intermittent	1	Non-prescription Medication	5			Persists, the Same	3	Not Related	0	100000079524	
01170	Site 01: (SRI) Phoenix, Arizona USA	Enrolled	Logs		Adverse Events (AE)					11	11		exacerbation of anxiety		Exacerbation of anxiety	Exacerbation of anxiety	10015574	Anxiety	10002855	Anxiety symptoms	10002869	Anxiety disorders and symptoms	10002861	Psychiatric disorders	10037175	Not Serious	0	10-Aug-2018			10-Sep-2018			Moderate	2	Continuous	2	None	0			Full Recovery/Return to Baseline	1	Not Related	0	100000079524	
01170	Site 01: (SRI) Phoenix, Arizona USA	Enrolled	Logs		Adverse Events (AE)					12	12		exacerbation of back pain		Back pain aggravated	Back pain aggravated	10048412	Back pain	10003988	Musculoskeletal and connective tissue pain and discomfort	10068757	Musculoskeletal and connective tissue disorders NEC	10028393	Musculoskeletal and connective tissue disorders	10028395	Not Serious	0	10-Aug-2018			18-Aug-2018			Moderate	2	Continuous	2	Prescription Medication	4			Full Recovery/Return to Baseline	1	Not Related	0	100000079524	
01171	Site 01: (SRI) Phoenix, Arizona USA	Enrolled	Logs		Adverse Events (AE)			No	0																																					100000081616
01171	Site 01: (SRI) Phoenix, Arizona USA	Enrolled	Logs		Adverse Events (AE)					1	1		dry eyes		Dry eyes	Dry eyes	10013778	Dry eye	10013774	Lacrimation disorders	10072989	Eye disorders NEC	10015917	Eye disorders	10015919	Not Serious	0	20-Jul-2018			20-Jul-2018			Mild	1	Single/Intermittent	1	None	0			Full Recovery/Return to Baseline	1	Probably Related	2	100000081616	
01171	Site 01: (SRI) Phoenix, Arizona USA	Enrolled	Logs		Adverse Events (AE)					2	2		drowsiness		Drowsiness	Drowsiness	10013649	Somnolence	10041349	Disturbances in consciousness NEC	10013509	Neurological disorders NEC	10029305	Nervous system disorders	10029205	Not Serious	0	23-Aug-2018			15-Sep-2018			Moderate	2	Single/Intermittent	1	None	0			Full Recovery/Return to Baseline	1	Probably Related	2	100000081616	
01171	Site 01: (SRI) Phoenix, Arizona USA	Enrolled	Logs		Adverse Events (AE)					3	3		lower back nerve ablation		Therapeutic nerve ablation	Therapeutic nerve ablation	10070755	Therapeutic nerve ablation	10070755	Therapeutic procedures NEC	10027700	Therapeutic procedures and supportive care NEC	10043413	Surgical and medical procedures	10042613	Not Serious	0	21-Sep-2018			22-Sep-2018			Mild	1	Single/Intermittent	1	None	0			Full Recovery/Return to Baseline	1	Not Related	0	100000081616	
01172	Site 01: (SRI) Phoenix, Arizona USA	Enrolled	Logs		Adverse Events (AE)			Yes	1																																					100000202905
01173	Site 01: (SRI) Phoenix, Arizona USA	Enrolled	Logs		Adverse Events (AE)			No	0																																					100000089428
01173	Site 01: (SRI) Phoenix, Arizona USA	Enrolled	Logs		Adverse Events (AE)					1	1		Constipation		Constipation	Constipation	10010774	Constipation	10010774	Gastrointestinal atonic and hypomotility disorders NEC	10017933	Gastrointestinal motility and defaecation conditions	10017977	Gastrointestinal disorders	10017947	Not Serious	0	06-Aug-2018			07-Aug-2018			Mild	1	Continuous	2	Non-prescription Medication	5			Full Recovery/Return to Baseline	1	Not Related	0	100000089428	
01173	Site 01: (SRI) Phoenix, Arizona USA	Enrolled	Logs		Adverse Events (AE)					2	2		increased appetite		Increased appetite	Increased appetite	10021654	Increased appetite	10021654	Appetite disorders	10003022	Appetite and general nutritional disorders	10003018	Metabolism and nutrition disorders	10027433	Not Serious	0	30-Jul-2018			25-Aug-2018			Mild	1	Single/Intermittent	1	None	0			Full Recovery/Return to Baseline	1	Probably Related	2	100000089428	
01173	Site 01: (SRI) Phoenix, Arizona USA	Enrolled	Logs		Adverse Events (AE)					3	3		Fainting		Fainting	Fainting	10016169	Syncope	10042772	Disturbances in consciousness NEC	10013509	Neurological disorders NEC	10029305	Nervous system disorders	10029205	Not Serious	0	11-Sep-2018			11-Sep-2018			Moderate	2	Single/Intermittent	1	None	0			Full Recovery/Return to Baseline	1	Not Related	0	100000089428	
01173	Site 01: (SRI) Phoenix, Arizona USA	Enrolled	Logs		Adverse Events (AE)					4	4		upper respiratory infection		Upper respiratory infection	Upper respiratory infection	10046300	Upper respiratory tract infection	10046306	Upper respiratory tract infections	10046309	Infections - pathogen unspecified	10021879	Infections and infestations	10021881	Not Serious	0	22-Sep-2018			26-Sep-2018			Mild	1	Continuous	2	Non-prescription Medication	5			Full Recovery/Return to Baseline	1	Not Related	0	100000089428	
01173	Site 01: (SRI) Phoenix, Arizona USA	Enrolled	Logs		Adverse Events (AE)					5	5		diarrhea		Diarrhea	Diarrhea	10012727	Diarrhoea	10012735	Diarrhoea (excl infective)	10012736	Gastrointestinal motility and defaecation conditions	10017977	Gastrointestinal disorders	10017947	Not Serious	0	25-Sep-2018			28-Sep-2018			Moderate	2	Single/Intermittent	1	None	0			Full Recovery/Return to Baseline	1	Not Related	0	100000089428	
01173	Site 01: (SRI) Phoenix, Arizona USA	Enrolled	Logs		Adverse Events (AE)					6	6		emesis		Emesis	Emesis	10014542	Vomiting	10047700	Nausea and vomiting symptoms	10028817	Gastrointestinal signs and symptoms	10018012	Gastrointestinal disorders	10017947	Not Serious	0	25-Sep-2018			27-Sep-2018			Moderate	2	Single/Intermittent	1	None	0			Full Recovery/Return to Baseline	1	Not Related	0	100000089428	
01174	Site 01: (SRI) Phoenix, Arizona USA	Enrolled	Logs		Adverse Events (AE)			No	0																																					100000089425
01174	Site 01: (SRI) Phoenix, Arizona USA	Enrolled	Logs		Adverse Events (AE)					1	1		throat irritation		Throat irritation	Throat irritation	10043521	Throat irritation	10043521	Upper respiratory tract signs and symptoms	10046313	Respiratory disorders NEC	10038716	Respiratory, thoracic and mediastinal disorders	10038738	Not Serious	0	06-Aug-2018			06-Aug-2018			Mild	1	Single/Intermittent	1	None	0			Full Recovery/Return to Baseline	1	Probably Related	2	100000089425	
01175	Site 01: (SRI) Phoenix, Arizona USA	Enrolled	Logs		Adverse Events (AE)			No	0																																					100000149259
01175	Site 01: (SRI) Phoenix, Arizona USA	Enrolled	Logs		Adverse Events (AE)					1	1		throat irritation		Throat irritation	Throat irritation	10043521	Throat irritation	10043521	Upper respiratory tract signs and symptoms	10046313	Respiratory disorders NEC	10038716	Respiratory, thoracic and mediastinal disorders	10038738	Not Serious	0	14-Aug-2018			22-Sep-2018			Mild	1	Single/Intermittent	1	None	0			Full Recovery/Return to Baseline	1	Probably Related	2	100000149259	
01175	Site 01: (SRI) Phoenix, Arizona USA	Enrolled	Logs		Adverse Events (AE)					2	2		ear infection		Ear infection	Ear infection	10014011	Ear infection	10014011	Ear infections	10014013	Infections - pathogen unspecified	10021879	Infections and infestations	10021881	Not Serious	0	03-Sep-2018						Mild	1	Continuous	2	Procedure or Therapy,Prescription Medication	1,4			Persists, Diminishing	2	Not Related	0	100000149259	
01175	Site 01: (SRI) Phoenix, Arizona USA	Enrolled	Logs		Adverse Events (AE)					3	3		light-headedness		Light headedness	Light headedness	10024461	Dizziness	10013573	Neurological signs and symptoms NEC	10029306	Neurological disorders NEC	10029305	Nervous system disorders	10029205	Not Serious	0	28-Sep-2018			30-Sep-2018			Severe	3	Single/Intermittent	1	Other (specify)	8	discontinued buspirone		Full Recovery/Return to Baseline	1	Not Related	0	100000149259	
01175	Site 01: (SRI) Phoenix, Arizona USA	Enrolled	Logs		Adverse Events (AE)					4	4		increased appetite		Increased appetite	Increased appetite	10021654	Increased appetite	10021654	Appetite disorders	10003022	Appetite and general nutritional disorders	10003018	Metabolism and nutrition disorders	10027433	Not Serious	0	14-Oct-2018			15-Nov-2018			Moderate	2	Single/Intermittent	1	None	0			Full Recovery/Return to Baseline	1	Probably Related	2	100000149259	
01175	Site 01: (SRI) Phoenix, Arizona USA	Enrolled	Logs		Adverse Events (AE)					5	5		suicidal ideation		Suicidal ideation	Suicidal ideation	10042458	Suicidal ideation	10042458	Suicidal and self-injurious behaviour	10042459	Suicidal and self-injurious behaviours NEC	10042460	Psychiatric disorders	10037175	Not Serious	0	21-Nov-2018			21-Nov-2018			Mild	1	Single/Intermittent	1	None	0			Full Recovery/Return to Baseline	1	Not Related	0	100000149259	
01176	Site 01: (SRI) Phoenix, Arizona USA	Enrolled	Logs		Adverse Events (AE)			No	0																																					100000152731
01176	Site 01: (SRI) Phoenix, Arizona USA	Enrolled	Logs		Adverse Events (AE)					1	1		sinus infection		Sinus infection	Sinus infection	10040745	Sinusitis	10040753	Upper respiratory tract infections	10046309	Infections - pathogen unspecified	10021879	Infections and infestations	10021881	Not Serious	0	16-Sep-2018			25-Sep-2018			Moderate	2	Continuous	2	Prescription Medication,Non-prescription Medication	4,5			Full Recovery/Return to Baseline	1	Not Related	0	100000152731	
01176	Site 01: (SRI) Phoenix, Arizona USA	Enrolled	Logs		Adverse Events (AE)					2	2		cough		Cough	Cough	10011224	Cough	10011224	Coughing and associated symptoms	10011233	Respiratory disorders NEC	10038716	Respiratory, thoracic and mediastinal disorders	10038738	Not Serious	0	01-Oct-2018			01-Oct-2018			Mild	1	Single/Intermittent	1	None	0			Full Recovery/Return to Baseline	1	Possibly Related	1	100000152731	
01176	Site 01: (SRI) Phoenix, Arizona USA	Enrolled	Logs		Adverse Events (AE)					3	3		exacerbation of anxiety		Exacerbation of anxiety	Exacerbation of anxiety	10015574	Anxiety	10002855	Anxiety symptoms	10002869	Anxiety disorders and symptoms	10002861	Psychiatric disorders	10037175	Not Serious	0	12-Nov-2018			16-Nov-2018			Moderate	2	Single/Intermittent	1	None	0			Full Recovery/Return to Baseline	1	Not Related	0	100000152731	
01176	Site 01: (SRI) Phoenix, Arizona USA	Enrolled	Logs		Adverse Events (AE)					4	4		mood disturbance		Mood change	Mood change	10027941	Mood altered	10027940	Emotional and mood disturbances NEC	10014556	Mood disorders and disturbances NEC	10027946	Psychiatric disorders	10037175	Not Serious	0	06-Oct-2018			21-Oct-2018			Moderate	2	Continuous	2	None	0			Full Recovery/Return to Baseline	1	Not Related	0	100000152731	
01177	Site 01: (SRI) Phoenix, Arizona USA	Enrolled	Logs		Adverse Events (AE)			No	0																																					100000144065
01177	Site 01: (SRI) Phoenix, Arizona USA	Enrolled	Logs		Adverse Events (AE)					1	1		wisdom tooth eruption		No adverse event	No adverse event	10067482	No adverse event	10067482	Adverse effect absent	10001424	General system disorders NEC	10018073	General disorders and administration site conditions	10018065	Not Serious	0	07-Sep-2018			23-Oct-2018			Mild	1	Continuous	2	Procedure or Therapy,Non-prescription Medication	1,5			Full Recovery/Return to Baseline	1	Not Related	0	100000144065	
01177	Site 01: (SRI) Phoenix, Arizona USA	Enrolled	Logs		Adverse Events (AE)					2	2		dental fillings		Dental fillings	Dental fillings	10012323	Tooth repair	10044051	Dental and gingival therapeutic procedures	10012317	Head and neck therapeutic procedures	10019190	Surgical and medical procedures	10042613	Not Serious	0	18-Sep-2018			18-Sep-2018			Moderate	2	Single/Intermittent	1	Non-prescription Medication	5			Full Recovery/Return to Baseline	1	Not Related	0	100000144065	
01177	Site 01: (SRI) Phoenix, Arizona USA	Enrolled	Logs		Adverse Events (AE)					4	3		tooth pain		Tooth pain	Tooth pain	10059723	Toothache	10044055	Dental pain and sensation disorders	10044049	Dental and gingival conditions	10044018	Gastrointestinal disorders	10017947	Not Serious	0	18-Sep-2018			08-Oct-2018			Mild	1	Continuous	2	Non-prescription Medication	5			Full Recovery/Return to Baseline	1	Not Related	0	100000144065	
01177	Site 01: (SRI) Phoenix, Arizona USA	Enrolled	Logs		Adverse Events (AE)					5	4		cough		Cough	Cough	10011224	Cough	10011224	Coughing and associated symptoms	10011233	Respiratory disorders NEC	10038716	Respiratory, thoracic and mediastinal disorders	10038738	Not Serious	0	03-Oct-2018			05-Oct-2018			Mild	1	Single/Intermittent	1	None	0			Full Recovery/Return to Baseline	1	Probably Related	2	100000144065	
01177	Site 01: (SRI) Phoenix, Arizona USA	Enrolled	Logs		Adverse Events (AE)					6	5		post-surgery pain--wisdom tooth removal		Post procedural pain	Post procedural pain	10049749	Procedural pain	10064882	Non-site specific procedural complications	10029559	Procedural related injuries and complications NEC	10069888	Injury, poisoning and procedural complications	10022117	Not Serious	0	23-Oct-2018			03-Nov-2018			Moderate	2	Continuous	2	Prescription Medication,Non-prescription Medication	4,5			Full Recovery/Return to Baseline	1	Not Related	0	100000144065	
01177	Site 01: (SRI) Phoenix, Arizona USA	Enrolled	Logs		Adverse Events (AE)					7	6		wisdom tooth removal		Wisdom teeth removal	Wisdom teeth removal	10047991	Wisdom teeth removal	10047991	Dental and gingival therapeutic procedures	10012317	Head and neck therapeutic procedures	10019190	Surgical and medical procedures	10042613	Not Serious	0	23-Oct-2018			23-Oct-2018			Moderate	2	Single/Intermittent	1	None	0			Full Recovery/Return to Baseline	1	Not Related	0	100000144065	
01178	Site 01: (SRI) Phoenix, Arizona USA	Enrolled	Logs		Adverse Events (AE)			No	0																																					100000144066
01178	Site 01: (SRI) Phoenix, Arizona USA	Enrolled	Logs		Adverse Events (AE)					1	1		headache		Headache	Headache	10019211	Headache	10019211	Headaches NEC	10019233	Headaches	10019231	Nervous system disorders	10029205	Not Serious	0	06-Sep-2018			06-Sep-2018			Mild	1	Continuous	2	None	0			Full Recovery/Return to Baseline	1	Possibly Related	1	100000144066	
01178	Site 01: (SRI) Phoenix, Arizona USA	Enrolled	Logs		Adverse Events (AE)					2	2		exacerbation of anxiety		Exacerbation of anxiety	Exacerbation of anxiety	10015574	Anxiety	10002855	Anxiety symptoms	10002869	Anxiety disorders and symptoms	10002861	Psychiatric disorders	10037175	Not Serious	0	17-Oct-2018			17-Oct-2018			Mild	1	Single/Intermittent	1	None	0			Full Recovery/Return to Baseline	1	Possibly Related	1	100000144066	
01178	Site 01: (SRI) Phoenix, Arizona USA	Enrolled	Logs		Adverse Events (AE)					3	3		headache		Headache	Headache	10019211	Headache	10019211	Headaches NEC	10019233	Headaches	10019231	Nervous system disorders	10029205	Not Serious	0	30-Oct-2018			31-Oct-2018			Mild	1	Single/Intermittent	1	Non-prescription Medication	5			Full Recovery/Return to Baseline	1	Possibly Related	1	100000144066	
01178	Site 01: (SRI) Phoenix, Arizona USA	Enrolled	Logs		Adverse Events (AE)					4	4		headache		Headache	Headache	10019211	Headache	10019211	Headaches NEC	10019233	Headaches	10019231	Nervous system disorders	10029205	Not Serious	0	01-Nov-2018			30-Nov-2018			Mild	1	Single/Intermittent	1	None	0			Full Recovery/Return to Baseline	1	Not Related	0	100000144066	
01178	Site 01: (SRI) Phoenix, Arizona USA	Enrolled	Logs		Adverse Events (AE)					5	5		paranoia		Paranoia	Paranoia	10033864	Paranoia	10033864	Behaviour and socialisation disturbances	10004209	Personality disorders and disturbances in behaviour	10034726	Psychiatric disorders	10037175	Not Serious	0	04-Sep-2018			04-Sep-2018			Moderate	2	Single/Intermittent	1	None	0			Full Recovery/Return to Baseline	1	Probably Related	2	100000144066	
01179	Site 01: (SRI) Phoenix, Arizona USA	Enrolled	Logs		Adverse Events (AE)			No	0																																					100000141740
01179	Site 01: (SRI) Phoenix, Arizona USA	Enrolled	Logs		Adverse Events (AE)					1	1		throat irritation		Throat irritation	Throat irritation	10043521	Throat irritation	10043521	Upper respiratory tract signs and symptoms	10046313	Respiratory disorders NEC	10038716	Respiratory, thoracic and mediastinal disorders	10038738	Not Serious	0	11-Sep-2018			03-Oct-2018			Mild	1	Single/Intermittent	1	None	0			Full Recovery/Return to Baseline	1	Probably Related	2	100000141740	
01179	Site 01: (SRI) Phoenix, Arizona USA	Enrolled	Logs		Adverse Events (AE)					2	2		increased appetite		Increased appetite	Increased appetite	10021654	Increased appetite	10021654	Appetite disorders	10003022	Appetite and general nutritional disorders	10003018	Metabolism and nutrition disorders	10027433	Not Serious	0	15-Oct-2018			05-Nov-2018			Mild	1	Single/Intermittent	1	None	0			Full Recovery/Return to Baseline	1	Probably Related	2	100000141740	
01179	Site 01: (SRI) Phoenix, Arizona USA	Enrolled	Logs		Adverse Events (AE)					3	3		hazy feeling		Feeling dazed	Feeling dazed	10050462	Feeling abnormal	10016322	Feelings and sensations NEC	10068759	General system disorders NEC	10018073	General disorders and administration site conditions	10018065	Not Serious	0	18-Oct-2018			05-Nov-2018			Mild	1	Single/Intermittent	1	None	0			Full Recovery/Return to Baseline	1	Probably Related	2	100000141740	
01179	Site 01: (SRI) Phoenix, Arizona USA	Enrolled	Logs		Adverse Events (AE)					4	4		weight loss		Weight loss	Weight loss	10047900	Weight decreased	10047895	Physical examination procedures and organ system status	10071941	Physical examination and organ system status topics	10071940	Investigations	10022891	Not Serious	0	30-Sep-2018			01-Dec-2018			Mild	1	Single/Intermittent	1	None	0			Full Recovery/Return to Baseline	1	Not Related	0	100000141740	
01180	Site 01: (SRI) Phoenix, Arizona USA	Enrolled	Logs		Adverse Events (AE)			No	0																																					100000229276
01180	Site 01: (SRI) Phoenix, Arizona USA	Enrolled	Logs		Adverse Events (AE)					1	1		exacerbation of back pain		Back pain aggravated	Back pain aggravated	10048412	Back pain	10003988	Musculoskeletal and connective tissue pain and discomfort	10068757	Musculoskeletal and connective tissue disorders NEC	10028393	Musculoskeletal and connective tissue disorders	10028395	Not Serious	0	10-Oct-2018						Severe	3	Continuous	2	None	0			Persists, the Same	3	Not Related	0	100000229276	
01180	Site 01: (SRI) Phoenix, Arizona USA	Enrolled	Logs		Adverse Events (AE)					2	2		suicidal ideation		Suicidal ideation	Suicidal ideation	10042458	Suicidal ideation	10042458	Suicidal and self-injurious behaviour	10042459	Suicidal and self-injurious behaviours NEC	10042460	Psychiatric disorders	10037175	Not Serious	0	10-Dec-2018						Mild	1	Single/Intermittent	1	Other (specify)	8	regular contact w/ study MD		Persists, Diminishing	2	Not Related	0	100000229276	
