# Supplementary material for: The short-term impact of 3 smoked cannabis preparations versus placebo on PTSD symptoms: A randomized cross-over clinical trial
Source: PLoS One. 2021 Mar 17;16(3):e0246990. doi: 10.1371/journal.pone.0246990 (PMC7968689; doi:10.1371/journal.pone.0246990)
Supplement: S3 File — (TXT) [file pone.0246990.s005.txt]

SubjectID	Site	SubjectStatus	Visit	VisitRepeatLabel	Form	FormRepeatLabel	FormEntryDate	CAPS5_NONE	CAPS5_NONE_CODED	CAPS5_DATE_OF_INTERVIEW	CAPS5_DATE_OF_INTERVIEW_CODED	CAPS5_RECORDED	CAPS5_RECORDED_CODED	CAPS5_ADMINISTRATION	CAPS5_ADMINISTRATION_CODED	CAPS5_A_EVENT	CAPS5_A_EVENT_CODED	CAPS5_A_IDENTITY	CAPS5_A_IDENTITY_CODED	CAPS5_A_OCCURRENCE	CAPS5_A_OCCURRENCE_CODED	CAPS5_B_SEVERITY	CAPS5_B_SEVERITY_CODED	CAPS5_B_SYMPTOMS	CAPS5_B_SYMPTOMS_CODED	CAPS5_C_SEVERITY	CAPS5_C_SEVERITY_CODED	CAPS5_C_SYMPTOMS	CAPS5_C_SYMPTOMS_CODED	CAPS5_D_SEVERITY	CAPS5_D_SEVERITY_CODED	CAPS5_D_SYMPTOMS	CAPS5_D_SYMPTOMS_CODED	CAPS5_E_SEVERITY	CAPS5_E_SEVERITY_CODED	CAPS5_E_SYMPTOMS	CAPS5_E_SYMPTOMS_CODED	CAPS5_F_DURATION	CAPS5_F_DURATION_CODED	CAPS5_G_SEVERITY	CAPS5_G_SEVERITY_CODED	CAPS5_G_SYMPTOMS	CAPS5_G_SYMPTOMS_CODED	CAPS5_DISSOCIATIVE_SEVERITY	CAPS5_DISSOCIATIVE_SEVERI_CODED	CAPS5_DISSOCIATIVE_SYMPTOMS	CAPS5_DISSOCIATIVE_SYMPTO_CODED	CAPS5_PTSD_PRESENT_GEN	CAPS5_PTSD_PRESENT_GEN_CODED
01101	Site 01: (SRI) Phoenix, Arizona USA	Enrolled	Screen 2		Clinician-Administered PTSD Scale (CAPS-5)					02-Feb-2017		Yes	1	Baseline Administration	1	Kids crowded around, grabbed a grenade pin		War	5	Single	1	6		2		2		1		13		5		11		4		150		5		2		2		1		Yes
01102	Site 01: (SRI) Phoenix, Arizona USA	Enrolled	Screen 2		Clinician-Administered PTSD Scale (CAPS-5)					05-Feb-2017		Yes	1	Baseline Administration	1	Saw little girl being shot and die		War	5	Single	1	10		4		4		2		12		4		12		5		141		9		3		1		0		Yes
01103	Site 01: (SRI) Phoenix, Arizona USA	Enrolled	Screen 2		Clinician-Administered PTSD Scale (CAPS-5)					11-Feb-2017		Yes	1	Baseline Administration	1	Patrol Ambush, friend shot, went to help, shot in femur, friend passed		War	5	Single	1	4		2		2		1		16		6		10		4		120		6		3		1		0		Yes
01104	Site 01: (SRI) Phoenix, Arizona USA	Enrolled	Screen 2		Clinician-Administered PTSD Scale (CAPS-5)					27-Feb-2017		Yes	1	Baseline Administration	1	Collecting extremities in a metal container in kuwait--Summer 2003		War	5	Multiple/Ongoing	2	9		4		4		2		10		4		10		4		168		6		3		0		0		Yes
01105	Site 01: (SRI) Phoenix, Arizona USA	Enrolled	Screen 2		Clinician-Administered PTSD Scale (CAPS-5)					07-Apr-2017		Yes	1	Baseline Administration	1	Explosive charge in Panama; destroyed front of prison		War	5	Single	1	4		1		3		1		10		3		12		4		204		7		2		1		0		Yes
01106	Site 01: (SRI) Phoenix, Arizona USA	Enrolled	Screen 2		Clinician-Administered PTSD Scale (CAPS-5)					24-Mar-2017		Yes	1	Baseline Administration	1	Repeated combat trauma including worst combat incidents of 1) IED explosion killing 2 best friends and 2) soldier getting shot in forehead		War	5	Multiple/Ongoing	2	10		5		4		2		10		4		14		5		144		5		2		0		0		Yes
01107	Site 01: (SRI) Phoenix, Arizona USA	Enrolled	Screen 2		Clinician-Administered PTSD Scale (CAPS-5)					04-Apr-2017		Yes	1	Baseline Administration	1	Combat events in Iraq		War	5	Multiple/Ongoing	2	13		5		6		2		16		7		10		4		168		7		3		1		0		Yes
01108	Site 01: (SRI) Phoenix, Arizona USA	Enrolled	Screen 2		Clinician-Administered PTSD Scale (CAPS-5)					09-Apr-2017		Yes	1	Baseline Administration	1	Went to burned out camp, most dead, girl was severely injured, died 2 days later		War	5	Single	1	11		4		6		2		12		5		16		6		168		9		3		0		0		Yes
01109	Site 01: (SRI) Phoenix, Arizona USA	Enrolled	Screen 2		Clinician-Administered PTSD Scale (CAPS-5)					17-Apr-2017		Yes	1	Baseline Administration	1	Saw dead soldier's brains (pieces) fall out of a helmet		War	5	Single	1	6		2		4		2		10		4		8		3		120		4		1		0		0		Yes
01112	Site 01: (SRI) Phoenix, Arizona USA	Enrolled	Screen 2		Clinician-Administered PTSD Scale (CAPS-5)					18-Apr-2017		Yes	1	Baseline Administration	1	Hit by IED and then had an 18-hour firefight ensue		War	5	Single	1	9		4		6		2		9		3		10		3		58		6		2		1		0		Yes
01110	Site 01: (SRI) Phoenix, Arizona USA	Enrolled	Screen 2		Clinician-Administered PTSD Scale (CAPS-5)					11-Apr-2017		Yes	1	Baseline Administration	1	Buddy was killed by 107mm mortar rocket		War	5	Single	1	13		5		7		2		10		5		9		3		108		6		2		1		0		Yes
01111	Site 01: (SRI) Phoenix, Arizona USA	Enrolled	Screen 2		Clinician-Administered PTSD Scale (CAPS-5)					12-Apr-2017		Yes	1	Baseline Administration	1	Distressing combat events in Iraq: watching friends get killed or blown up; being shot at		War	5	Multiple/Ongoing	2	17		5		6		2		17		5		15		4		164		10		3		2		1		Yes
01113	Site 01: (SRI) Phoenix, Arizona USA	Enrolled	Screen 2		Clinician-Administered PTSD Scale (CAPS-5)					11-Apr-2017		Yes	1	Baseline Administration	1	Iraqi Civilian got killed within 20-30 yards of Humvee		War	5	Single	1	10		4		5		2		9		4		9		4		132		6		3		0		0		Yes
01114	Site 01: (SRI) Phoenix, Arizona USA	Enrolled	Screen 2		Clinician-Administered PTSD Scale (CAPS-5)					25-Apr-2017		Yes	1	Baseline Administration	1	Friends were killed by friendly fire and enemy mortar, threw grenade down into a bunker		War	5	Multiple/Ongoing	2	8		4		6		2		16		6		14		5		314		8		3		0		0		Yes
01115	Site 01: (SRI) Phoenix, Arizona USA	Enrolled	Screen 2		Clinician-Administered PTSD Scale (CAPS-5)					03-May-2017		Yes	1	Baseline Administration	1	Fire fight in Iraq during which he was disconnected from unit.		War	5	Single	1	6		3		3		1		7		3		9		3		312		3		1		0		0		Yes
01116	Site 01: (SRI) Phoenix, Arizona USA	Enrolled	Screen 2		Clinician-Administered PTSD Scale (CAPS-5)					13-Apr-2017		Yes	1	Baseline Administration	1	Treating IED casualties in Afghanistan		War	5	Multiple/Ongoing	2	3		1		4		2		15		6		10		3		40		3		1		0		0		Yes
01117	Site 01: (SRI) Phoenix, Arizona USA	Enrolled	Screen 2		Clinician-Administered PTSD Scale (CAPS-5)					15-May-2017		Yes	1	Baseline Administration	1	1. breaching door with explosives that severely injured a baby; 2. fell into hole and injured leg, then needed ER treatment and witnessed multiple injured/dying; 3. friend hit by IED		War	5	Multiple/Ongoing	2	5		1		5		2		10		4		11		4		156		5		2		0		0		Yes
01118	Site 01: (SRI) Phoenix, Arizona USA	Enrolled	Screen 2		Clinician-Administered PTSD Scale (CAPS-5)					19-Apr-2017		Yes	1	Baseline Administration	1	learned about ambush in afghanistan in which friends were killed		War	5	Single	1	9		4		4		2		14		5		11		4		55		7		3		0		0		Yes
01119	Site 01: (SRI) Phoenix, Arizona USA	Enrolled	Screen 2		Clinician-Administered PTSD Scale (CAPS-5)					06-Jun-2017		Yes	1	Baseline Administration	1	Hand-to-hand combat, friend killed		War	5	Multiple/Ongoing	2	7		3		2		1		9		3		10		3		552		9		3		0		0		Yes
01120	Site 01: (SRI) Phoenix, Arizona USA	Enrolled	Screen 2		Clinician-Administered PTSD Scale (CAPS-5)					25-Jun-2017		Yes	1	Baseline Administration	1	Shot a child who blew up an IED on second deployment to Iraq in 2007		War	5	Single	1	13		4		3		1		17		5		9		3		120		8		2		0		0		Yes
01121	Site 01: (SRI) Phoenix, Arizona USA	Enrolled	Screen 2		Clinician-Administered PTSD Scale (CAPS-5)					25-Jul-2017		Yes	1	Baseline Administration	1	3 combat traumas in Vietnam		War	5	Multiple/Ongoing	2	7		3		4		2		9		4		6		2		600		4		1		0		0		Yes
01122	Site 01: (SRI) Phoenix, Arizona USA	Enrolled	Screen 2		Clinician-Administered PTSD Scale (CAPS-5)					31-Jul-2017		Yes	1	Baseline Administration	1	spending time in a combat zone; close friend shot and killed		War	5	Multiple/Ongoing	2	9		3		5		2		12		5		8		3		102		6		3		0		0		Yes
01123	Site 01: (SRI) Phoenix, Arizona USA	Enrolled	Screen 2		Clinician-Administered PTSD Scale (CAPS-5)					14-Jul-2017		Yes	1	Baseline Administration	1	learned of helicopter crash during which two close friends were killed		War	5	Single	1	6		3		4		2		15		6		8		3		84		7		3		0		0		Yes
01124	Site 01: (SRI) Phoenix, Arizona USA	Enrolled	Screen 2		Clinician-Administered PTSD Scale (CAPS-5)					09-Aug-2017		Yes	1	Baseline Administration	1	Fire burned for 7-8 days during basic training		Natural Disaster	8	Single	1	14		4		6		2		21		7		13		5		168		9		3		0		0		Yes
01125	Site 01: (SRI) Phoenix, Arizona USA	Enrolled	Screen 2		Clinician-Administered PTSD Scale (CAPS-5)					23-Aug-2017		Yes	1	Baseline Administration	1	landmine exploded, killing best friend, 2 other soldiers, seriously injured participant		War	5	Single	1	10		3		2		1		12		5		13		5		576		8		3		0		0		Yes
01126	Site 01: (SRI) Phoenix, Arizona USA	Enrolled	Screen 2		Clinician-Administered PTSD Scale (CAPS-5)					22-Aug-2017		Yes	1	Baseline Administration	1	Participant arrived on the scene minutes after his friend/mentor was shot. His friend died in his arms		Other	11	Single	1	11		4		4		2		12		5		9		3		324		6		3		0		0		Yes
01127	Site 01: (SRI) Phoenix, Arizona USA	Enrolled	Screen 2		Clinician-Administered PTSD Scale (CAPS-5)					14-Sep-2017		Yes	1	Baseline Administration	1	seriously injured a civilian in singapore port that asked veteran if he was interested in child relations		Adult Abuse/Assault, Other	4	Single	1	12		4		5		2		15		5		11		4		120		9		3		0		0		Yes
01128	Site 01: (SRI) Phoenix, Arizona USA	Enrolled	Screen 2		Clinician-Administered PTSD Scale (CAPS-5)					15-Sep-2017		Yes	1	Baseline Administration	1	Repeated combat traumas including firefights in Afghanistan		War	5	Multiple/Ongoing	2	3		1		5		2		21		7		11		4		71		9		3		0		0		Yes
01129	Site 01: (SRI) Phoenix, Arizona USA	Enrolled	Screen 2		Clinician-Administered PTSD Scale (CAPS-5)					01-Oct-2017		Yes	1	Baseline Administration	1	witnessed suicides		Suicide	9	Multiple/Ongoing	2	7		3		3		1		7		2		9		3		168		6		2		0		0		Yes
01130	Site 01: (SRI) Phoenix, Arizona USA	Enrolled	Screen 2		Clinician-Administered PTSD Scale (CAPS-5)					24-Oct-2017		Yes	1	Baseline Administration	1	12-month period in 2007 where company mates committed suicide		Suicide	9	Multiple/Ongoing	2	11		4		4		2		11		5		10		4		120		6		3		0		0		Yes
01131	Site 01: (SRI) Phoenix, Arizona USA	Enrolled	Screen 2		Clinician-Administered PTSD Scale (CAPS-5)					25-Oct-2017		Yes	1	Baseline Administration	1	went to a party w/ a friend on military base and both were drugged and then sexually assaulted		Adult Sexual Abuse/Assault	3	Single	1	8		3		4		2		12		3		8		2		144		7		3		0		0		Yes
01132	Site 01: (SRI) Phoenix, Arizona USA	Enrolled	Screen 2		Clinician-Administered PTSD Scale (CAPS-5)					26-Oct-2017		Yes	1	Baseline Administration	1	stream of missiles shot in air above veteran during Gulf War		War	5	Single	1	11		4		3		1		12		5		11		5		324		6		2		0		0		Yes
01133	Site 01: (SRI) Phoenix, Arizona USA	Enrolled	Screen 2		Clinician-Administered PTSD Scale (CAPS-5)					02-Dec-2017		Yes	1	Baseline Administration	1	Deployed in Iraq 06-09 (twice). IED explosions. Medic treating trauma. Raped by service member.		War	5	Multiple/Ongoing	2	13		5		6		2		21		7		12		5		132		9		3		0		0		Yes
01134	Site 01: (SRI) Phoenix, Arizona USA	Enrolled	Screen 2		Clinician-Administered PTSD Scale (CAPS-5)					04-Dec-2017		Yes	1	Baseline Administration	1	multiple military sexual traumas including a rape perpetrated by participant's superior		Adult Sexual Abuse/Assault	3	Multiple/Ongoing	2	6		3		4		2		10		4		8		4		96		6		3		0		0		Yes
01135	Site 01: (SRI) Phoenix, Arizona USA	Enrolled	Screen 2		Clinician-Administered PTSD Scale (CAPS-5)					27-Dec-2017		Yes	1	Baseline Administration	1	First time experiencing a shooting in Somalia		War	5	Single	1	6		2		3		1		16		5		9		4		276		8		3		0		0		Yes
01136	Site 01: (SRI) Phoenix, Arizona USA	Enrolled	Screen 2		Clinician-Administered PTSD Scale (CAPS-5)					02-Jan-2018		Yes	1	Baseline Administration	1	Insider attack on base, multiple casualties, while deployed in Afghanistan		War	5	Single	1	6		3		6		2		8		3		6		2		60		8		3		0		0		Yes
01137	Site 01: (SRI) Phoenix, Arizona USA	Enrolled	Screen 2		Clinician-Administered PTSD Scale (CAPS-5)					26-Dec-2017		Yes	1	Baseline Administration	1	IED explosion x3 in Iraq		War	5	Multiple/Ongoing	2	13		5		5		2		16		5		14		6		132		7		3		0		0		Yes
01138	Site 01: (SRI) Phoenix, Arizona USA	Enrolled	Screen 2		Clinician-Administered PTSD Scale (CAPS-5)					05-Jan-2018		Yes	1	Baseline Administration	1	physically assaulted while stationed in Korea in 2003		Adult Abuse/Assault, Other	4	Single	1	6		3		4		2		16		6		11		4		168		9		3		0		0		Yes
01139	Site 01: (SRI) Phoenix, Arizona USA	Enrolled	Screen 2		Clinician-Administered PTSD Scale (CAPS-5)					20-Jan-2018		Yes	1	Baseline Administration	1	Fellow military friend hung himself		Suicide	9	Single	1	11		5		4		2		16		5		14		5		96		7		3		0		0		Yes
01140	Site 01: (SRI) Phoenix, Arizona USA	Enrolled	Screen 2		Clinician-Administered PTSD Scale (CAPS-5)					16-Jan-2018		Yes	1	Baseline Administration	1	Mortar explosion		War	5	Multiple/Ongoing	2	4		2		3		1		10		4		9		4		480		5		2		1		0		Yes
01141	Site 01: (SRI) Phoenix, Arizona USA	Enrolled	Screen 2		Clinician-Administered PTSD Scale (CAPS-5)					15-Jan-2018		Yes	1	Baseline Administration	1	wife passed away		Other	11	Single	1	14		5		5		2		18		7		17		6		30		8		3		0		0		Yes
01142	Site 01: (SRI) Phoenix, Arizona USA	Enrolled	Screen 2		Clinician-Administered PTSD Scale (CAPS-5)					22-Jan-2018		Yes	1	Baseline Administration	1	witnessed a serious helicopter crash while on deployment		War	5	Single	1	9		4		2		1		15		6		9		3		96		8		3		0		0		Yes
01143	Site 01: (SRI) Phoenix, Arizona USA	Enrolled	Screen 2		Clinician-Administered PTSD Scale (CAPS-5)					18-Feb-2018		Yes	1	Baseline Administration	1	fomer corrections officer incarcerated where he used to work		Adult Abuse/Assault, Other	4	Multiple/Ongoing	2	12		5		5		2		18		6		11		4		72		9		3		1		0		Yes
01144	Site 01: (SRI) Phoenix, Arizona USA	Enrolled	Screen 2		Clinician-Administered PTSD Scale (CAPS-5)					19-Feb-2018		Yes	1	Baseline Administration	1	Called to assist in the cleanup of an IED explosion that killed several of his close friends		War	5	Single	1	12		4		5		2		15		5		9		4		120		8		3		1		0		Yes
01145	Site 01: (SRI) Phoenix, Arizona USA	Enrolled	Screen 2		Clinician-Administered PTSD Scale (CAPS-5)					18-Feb-2018		Yes	1	Baseline Administration	1	Junior marine killed after not listening to instruction		War	5	Single	1	9		4		5		2		17		6		17		6		132		9		3		0		0		Yes
01146	Site 01: (SRI) Phoenix, Arizona USA	Enrolled	Screen 2		Clinician-Administered PTSD Scale (CAPS-5)					13-Feb-2018		Yes	1	Baseline Administration	1	Missions in Iraq		War	5	Multiple/Ongoing	2	11		4		6		2		14		6		7		3		96		7		3		0		0		Yes
01147	Site 01: (SRI) Phoenix, Arizona USA	Enrolled	Screen 2		Clinician-Administered PTSD Scale (CAPS-5)					05-Feb-2018		Yes	1	Baseline Administration	1	close combat fight with enemy soldier that ended when participant smashed enemy's head in to kill him		War	5	Single	1	10		4		5		2		18		7		13		5		216		9		3		0		0		Yes
01148	Site 01: (SRI) Phoenix, Arizona USA	Enrolled	Screen 2		Clinician-Administered PTSD Scale (CAPS-5)					21-Feb-2018		Yes	1	Baseline Administration	1	Killed believed enemy while on route clearance		War	5	Multiple/Ongoing	2	10		5		5		2		12		5		13		4		120		6		3		0		0		Yes
01149	Site 01: (SRI) Phoenix, Arizona USA	Enrolled	Screen 2		Clinician-Administered PTSD Scale (CAPS-5)					10-Feb-2018		Yes	1	Baseline Administration	1	river boat ambush		War	5	Single	1	8		4		4		2		14		5		7		2		480		6		3		1		0		Yes
01150	Site 01: (SRI) Phoenix, Arizona USA	Enrolled	Screen 2		Clinician-Administered PTSD Scale (CAPS-5)					07-Mar-2018		Yes	1	Baseline Administration	1	being raped while in the service twice		Adult Sexual Abuse/Assault	3	Multiple/Ongoing	2	10		5		5		2		15		6		13		5		300		7		3		0		0		Yes
01151	Site 01: (SRI) Phoenix, Arizona USA	Enrolled	Screen 2		Clinician-Administered PTSD Scale (CAPS-5)					04-Mar-2018		Yes	1	Baseline Administration	1	combat experience: scud missile, RPG, IED		War	5	Multiple/Ongoing	2	13		5		5		2		12		5		11		4		180		9		3		0		0		Yes
01152	Site 01: (SRI) Phoenix, Arizona USA	Enrolled	Screen 2		Clinician-Administered PTSD Scale (CAPS-5)					15-Mar-2018		Yes	1	Baseline Administration	1	First responder had to respond to attacks in combat zone during deployment		War	5	Multiple/Ongoing	2	6		2		2		1		14		5		12		5		156		8		3		0		0		Yes
01153	Site 01: (SRI) Phoenix, Arizona USA	Enrolled	Screen 2		Clinician-Administered PTSD Scale (CAPS-5)					13-Mar-2018		Yes	1	Baseline Administration	1	2012 Afghanistan combat events		War	5	Multiple/Ongoing	2	8		4		4		2		6		3		11		4		72		6		3		0		0		Yes
01154	Site 01: (SRI) Phoenix, Arizona USA	Enrolled	Screen 2		Clinician-Administered PTSD Scale (CAPS-5)					28-Feb-2018		Yes	1	Baseline Administration	1	injured while parachuting into enemy territory in Cambodia		War	5	Single	1	14		5		6		2		10		4		10		3		480		7		3		4		2		Yes
01155	Site 01: (SRI) Phoenix, Arizona USA	Enrolled	Screen 2		Clinician-Administered PTSD Scale (CAPS-5)					20-Mar-2018		Yes	1	Baseline Administration	1	Watching friend die in mortar attack		War	5	Single	1	8		4		4		2		16		6		10		3		600		8		3		0		0		Yes
01156	Site 01: (SRI) Phoenix, Arizona USA	Enrolled	Screen 2		Clinician-Administered PTSD Scale (CAPS-5)					02-Apr-2018		Yes	1	Baseline Administration	1	Being shot at, soldiers killed		War	5	Multiple/Ongoing	2	4		2		5		2		12		5		10		4		60		7		3		0		0		Yes
01157	Site 01: (SRI) Phoenix, Arizona USA	Enrolled	Screen 2		Clinician-Administered PTSD Scale (CAPS-5)					01-Mar-2018		Yes	1	Baseline Administration	1	Picking up IEDs, vehical ahead blowing up, and being shot at		War	5	Multiple/Ongoing	2	11		4		3		1		14		6		9		4		108		8		3		0		0		Yes
01158	Site 01: (SRI) Phoenix, Arizona USA	Enrolled	Screen 2		Clinician-Administered PTSD Scale (CAPS-5)					12-Apr-2018		Yes	1	Baseline Administration	1	assaulted on ship		Adult Abuse/Assault, Other	4	Single	1	8		4		4		2		10		3		13		4		300		4		2		0		0		Yes
01159	Site 01: (SRI) Phoenix, Arizona USA	Enrolled	Screen 2		Clinician-Administered PTSD Scale (CAPS-5)					04-Apr-2018		Yes	1	Baseline Administration	1	being shot at in vietnam 1969		War	5	Multiple/Ongoing	2	7		3		2		1		9		4		8		3		420		5		2		0		0		Yes
01160	Site 01: (SRI) Phoenix, Arizona USA	Enrolled	Screen 2		Clinician-Administered PTSD Scale (CAPS-5)					16-Apr-2018		Yes	1	Baseline Administration	1	sexual assault and threatening harassment during military		Adult Sexual Abuse/Assault	3	Single	1	9		4		4		2		14		5		13		5		444		10		3		0		0		Yes
01161	Site 01: (SRI) Phoenix, Arizona USA	Enrolled	Screen 2		Clinician-Administered PTSD Scale (CAPS-5)					25-Apr-2018		Yes	1	Baseline Administration	1	military rope accident		Accident	7	Single	1	11		4		4		2		12		4		10		4		276		11		3		0		0		Yes
01162	Site 01: (SRI) Phoenix, Arizona USA	Enrolled	Screen 2		Clinician-Administered PTSD Scale (CAPS-5)					02-May-2018		Yes	1	Baseline Administration	1	Coerced sex in exchange for career security		Adult Sexual Abuse/Assault	3	Multiple/Ongoing	2	11		4		7		2		10		4		9		4		144		10		3		0		0		Yes
01163	Site 01: (SRI) Phoenix, Arizona USA	Enrolled	Screen 2		Clinician-Administered PTSD Scale (CAPS-5)					30-Apr-2018		Yes	1	Baseline Administration	1	worst combat experiences in vietnam, including being wounded, witnessing the deaths of buddies, and being shot at when getting off the plane		War	5	Multiple/Ongoing	2	7		3		4		2		10		5		7		3		552		6		3		0		0		Yes
01164	Site 01: (SRI) Phoenix, Arizona USA	Enrolled	Screen 2		Clinician-Administered PTSD Scale (CAPS-5)					09-May-2018		Yes	1	Baseline Administration	1	Witnessed terrorist bomber blow up building with US Marines and others inside		War	5	Single	1	9		3		5		2		12		4		10		4		420		6		3		0		0		Yes
01165	Site 01: (SRI) Phoenix, Arizona USA	Enrolled	Screen 2		Clinician-Administered PTSD Scale (CAPS-5)					29-May-2018		Yes	1	Baseline Administration	1	first responder (fire rescue crew chief) during deployment 1981-1985		Accident	7	Multiple/Ongoing	2	12		5		5		2		7		3		9		2		396		7		3		0		0		Yes
01166	Site 01: (SRI) Phoenix, Arizona USA	Enrolled	Screen 2		Clinician-Administered PTSD Scale (CAPS-5)					31-May-2018		Yes	1	Baseline Administration	1	Combat experiences in Afghanistan 2010-2011		War	5	Multiple/Ongoing	2	11		4		4		2		16		6		11		4		84		8		3		2		1		Yes
01167	Site 01: (SRI) Phoenix, Arizona USA	Enrolled	Screen 2		Clinician-Administered PTSD Scale (CAPS-5)					19-Jun-2018		Yes	1	Baseline Administration	1	Forklift Accident		Other	11	Multiple/Ongoing	2	14		4		6		2		20		6		13		5		36		9		3		1		0		Yes
01168	Site 01: (SRI) Phoenix, Arizona USA	Enrolled	Screen 2		Clinician-Administered PTSD Scale (CAPS-5)					19-Jun-2018		Yes	1	Baseline Administration	1	Boat collision participant evacuated 7 people killed		Accident	7	Multiple/Ongoing	2	8		4		5		2		10		4		7		3		12		8		3		0		0		Yes
01169	Site 01: (SRI) Phoenix, Arizona USA	Enrolled	Screen 2		Clinician-Administered PTSD Scale (CAPS-5)					27-Jun-2018		Yes	1	Baseline Administration	1	boss committed suicide		Suicide	9	Single	1	12		4		7		2		13		5		14		5		48		7		3		4		2		Yes
01170	Site 01: (SRI) Phoenix, Arizona USA	Enrolled	Screen 2		Clinician-Administered PTSD Scale (CAPS-5)					06-Jul-2018		Yes	1	Baseline Administration	1	sexual abuse by boy scout troop leader		Childhood Sexual Abuse	1	Multiple/Ongoing	2	9		4		2		1		16		6		13		5		720		8		3		0		0		Yes
01171	Site 01: (SRI) Phoenix, Arizona USA	Enrolled	Screen 2		Clinician-Administered PTSD Scale (CAPS-5)					11-Jul-2018		Yes	1	Baseline Administration	1	witnessing fatal car crash at age 16 or 17		Accident	7	Single	1	15		4		3		1		13		5		10		3		492		8		2		0		0		Yes
01172	Site 01: (SRI) Phoenix, Arizona USA	Enrolled	Screen 2		Clinician-Administered PTSD Scale (CAPS-5)					11-Jul-2018		Yes	1	Baseline Administration	1	killed young vietnamese girl during vietnam war		War	5	Single	1	8		3		3		1		12		5		9		4		576		8		3		0		0		Yes
01173	Site 01: (SRI) Phoenix, Arizona USA	Enrolled	Screen 2		Clinician-Administered PTSD Scale (CAPS-5)					23-Jul-2018		Yes	1	Baseline Administration	1	Picking up bodies during tsunami relief efforts		Natural Disaster	8	Multiple/Ongoing	2	12		4		5		2		11		3		15		5		156		9		3		0		0		Yes
01174	Site 01: (SRI) Phoenix, Arizona USA	Enrolled	Screen 2		Clinician-Administered PTSD Scale (CAPS-5)					23-Jul-2018		Yes	1	Baseline Administration	1	Car accident		Accident	7	Single	1	8		3		6		2		15		6		8		3		60		6		3		0		0		Yes
01175	Site 01: (SRI) Phoenix, Arizona USA	Enrolled	Screen 2		Clinician-Administered PTSD Scale (CAPS-5)					31-Jul-2018		Yes	1	Baseline Administration	1	IED blast in Iraq		War	5	Single	1	11		4		6		2		18		6		13		5		120		9		3		0		0		Yes
01176	Site 01: (SRI) Phoenix, Arizona USA	Enrolled	Screen 2		Clinician-Administered PTSD Scale (CAPS-5)					28-Jul-2018		Yes	1	Baseline Administration	1	combat exposure 2008		War	5	Single	1	6		3		5		2		9		3		9		4		120		7		3		0		0		Yes
01177	Site 01: (SRI) Phoenix, Arizona USA	Enrolled	Screen 2		Clinician-Administered PTSD Scale (CAPS-5)					23-Aug-2018		Yes	1	Baseline Administration	1	Sexual assaults experienced in the navy		Adult Sexual Abuse/Assault	3	Multiple/Ongoing	2	9		4		3		1		13		6		12		5		108		5		2		0		0		Yes
01178	Site 01: (SRI) Phoenix, Arizona USA	Enrolled	Screen 2		Clinician-Administered PTSD Scale (CAPS-5)					26-Aug-2018		Yes	1	Baseline Administration	1	repeated combat exposure while forward observer in Vietnam 1970-1971		War	5	Multiple/Ongoing	2	10		4		4		1		5		2		11		5		192		7		3		0		0		Yes
01179	Site 01: (SRI) Phoenix, Arizona USA	Enrolled	Screen 2		Clinician-Administered PTSD Scale (CAPS-5)					20-Aug-2018		Yes	1	Baseline Administration	1	truck bombed during second deployment in 2011		War	5	Single	1	6		3		2		1		14		5		16		6		108		9		3		1		0		Yes
01180	Site 01: (SRI) Phoenix, Arizona USA	Enrolled	Screen 2		Clinician-Administered PTSD Scale (CAPS-5)					18-Sep-2018		Yes	1	Baseline Administration	1	sexual abuse beginning at age 2		Childhood Sexual Abuse	1	Multiple/Ongoing	2	5		2		3		1		15		6		7		3		396		8		3		0		0		Yes
01101	Site 01: (SRI) Phoenix, Arizona USA	Enrolled	Primary Endpoint (Visit 5)		Clinician-Administered PTSD Scale (CAPS-5)			No	0	02-Mar-2017		Yes	1	Follow-up Administration	2							1		0		0		0		8		3		8		3				2		1		0		0		No
01102	Site 01: (SRI) Phoenix, Arizona USA	Enrolled	Primary Endpoint (Visit 5)		Clinician-Administered PTSD Scale (CAPS-5)			No	0	07-Mar-2017		Yes	1	Follow-up Administration	2							8		3		3		1		14		4		10		4				10		3		1		0		Yes
01103	Site 01: (SRI) Phoenix, Arizona USA	Enrolled	Primary Endpoint (Visit 5)		Clinician-Administered PTSD Scale (CAPS-5)			No	0	20-Mar-2017		Yes	1	Follow-up Administration	2							4		2		2		1		14		5		10		4				8		3		2		1		Yes
01104	Site 01: (SRI) Phoenix, Arizona USA	Enrolled	Primary Endpoint (Visit 5)		Clinician-Administered PTSD Scale (CAPS-5)			No	0	04-Apr-2017		Yes	1	Follow-up Administration	2							10		5		5		2		11		5		9		2				6		3		2		1		Yes
01105	Site 01: (SRI) Phoenix, Arizona USA	Enrolled	Primary Endpoint (Visit 5)		Clinician-Administered PTSD Scale (CAPS-5)			No	0	07-Apr-2017		Yes	1	Follow-up Administration	2							1		0		0		0		4		2		9		3				2		0		0		0		No
01106	Site 01: (SRI) Phoenix, Arizona USA	Enrolled	Primary Endpoint (Visit 5)		Clinician-Administered PTSD Scale (CAPS-5)			No	0	20-Apr-2017		Yes	1	Follow-up Administration	2							8		4		4		2		5		2		10		5				4		2		0		0		Yes
01107	Site 01: (SRI) Phoenix, Arizona USA	Enrolled	Primary Endpoint (Visit 5)		Clinician-Administered PTSD Scale (CAPS-5)			No	0	02-May-2017		Yes	1	Follow-up Administration	2							9		4		5		2		9		4		6		4				3		1		0		0		Yes
01108	Site 01: (SRI) Phoenix, Arizona USA	Enrolled	Primary Endpoint (Visit 5)		Clinician-Administered PTSD Scale (CAPS-5)			No	0	08-May-2017		Yes	1	Follow-up Administration	2							5		2		5		2		15		6		11		4				8		3		0		0		Yes
01109	Site 01: (SRI) Phoenix, Arizona USA	Enrolled	Primary Endpoint (Visit 5)		Clinician-Administered PTSD Scale (CAPS-5)			No	0	12-May-2017		Yes	1	Follow-up Administration	2							5		2		3		1		12		4		11		5				5		2		0		0		Yes
01112	Site 01: (SRI) Phoenix, Arizona USA	Enrolled	Primary Endpoint (Visit 5)		Clinician-Administered PTSD Scale (CAPS-5)			No	0	23-May-2017		Yes	1	Follow-up Administration	2							8		3		3		1		4		2		0		0				2		1		0		0		No
01110	Site 01: (SRI) Phoenix, Arizona USA	Enrolled	Primary Endpoint (Visit 5)		Clinician-Administered PTSD Scale (CAPS-5)			No	0	19-May-2017		Yes	1	Follow-up Administration	2							11		4		5		2		2		0		5		1				4		1		0		0		No
01111	Site 01: (SRI) Phoenix, Arizona USA	Enrolled	Primary Endpoint (Visit 5)		Clinician-Administered PTSD Scale (CAPS-5)			No	0	19-May-2017		Yes	1	Follow-up Administration	2							16		5		7		2		23		6		15		4				11		3		6		2		Yes
01113	Site 01: (SRI) Phoenix, Arizona USA	Enrolled	Primary Endpoint (Visit 5)		Clinician-Administered PTSD Scale (CAPS-5)			No	0	23-May-2017		Yes	1	Follow-up Administration	2							8		4		4		1		7		3		7		3				2		1		0		0		Yes
01114	Site 01: (SRI) Phoenix, Arizona USA	Enrolled	Primary Endpoint (Visit 5)		Clinician-Administered PTSD Scale (CAPS-5)			No	0	26-May-2017		Yes	1	Follow-up Administration	2							4		1		4		2		2		0		5		2				3		1		0		0		No
01115	Site 01: (SRI) Phoenix, Arizona USA	Enrolled	Primary Endpoint (Visit 5)		Clinician-Administered PTSD Scale (CAPS-5)			No	0	08-Jun-2017		Yes	1	Follow-up Administration	2							10		4		0		0		2		0		1		0				1		0		2		1		No
01116	Site 01: (SRI) Phoenix, Arizona USA	Enrolled	Primary Endpoint (Visit 5)		Clinician-Administered PTSD Scale (CAPS-5)			No	0	15-Jun-2017		Yes	1	Follow-up Administration	2							1		0		0		0		0		0		0		0				1		0		0		0		No
01117	Site 01: (SRI) Phoenix, Arizona USA	Enrolled	Primary Endpoint (Visit 5)		Clinician-Administered PTSD Scale (CAPS-5)			No	0	21-Jun-2017		Yes	1	Follow-up Administration	2							3		1		2		1		1		0		7		3				2		1		0		0		No
01118	Site 01: (SRI) Phoenix, Arizona USA	Enrolled	Primary Endpoint (Visit 5)		Clinician-Administered PTSD Scale (CAPS-5)			No	0	23-Jun-2017		Yes	1	Follow-up Administration	2							11		5		2		1		10		4		7		3				6		3		0		0		Yes
01119	Site 01: (SRI) Phoenix, Arizona USA	Enrolled	Primary Endpoint (Visit 5)		Clinician-Administered PTSD Scale (CAPS-5)			No	0	21-Jul-2017		Yes	1	Follow-up Administration	2							3		1		2		1		14		4		9		3				9		3		0		0		Yes
01121	Site 01: (SRI) Phoenix, Arizona USA	Enrolled	Primary Endpoint (Visit 5)		Clinician-Administered PTSD Scale (CAPS-5)			No	0	29-Aug-2017		Yes	1	Follow-up Administration	2							6		3		4		2		15		7		11		5				6		3		0		0		Yes
01122	Site 01: (SRI) Phoenix, Arizona USA	Enrolled	Primary Endpoint (Visit 5)		Clinician-Administered PTSD Scale (CAPS-5)			No	0	31-Aug-2017		Yes	1	Follow-up Administration	2							1		0		2		1		5		1		0		0				2		0		0		0		No
01123	Site 01: (SRI) Phoenix, Arizona USA	Enrolled	Primary Endpoint (Visit 5)		Clinician-Administered PTSD Scale (CAPS-5)			No	0	31-Aug-2017		Yes	1	Follow-up Administration	2							6		3		4		2		13		5		9		4				6		3		0		0		Yes
01125	Site 01: (SRI) Phoenix, Arizona USA	Enrolled	Primary Endpoint (Visit 5)		Clinician-Administered PTSD Scale (CAPS-5)			No	0	23-Sep-2017		Yes	1	Follow-up Administration	2							7		3		3		1		10		4		10		4				6		3		0		0		Yes
01126	Site 01: (SRI) Phoenix, Arizona USA	Enrolled	Primary Endpoint (Visit 5)		Clinician-Administered PTSD Scale (CAPS-5)			No	0	29-Sep-2017		Yes	1	Follow-up Administration	2							4		2		4		2		10		3		2		0				6		3		0		0		No
01127	Site 01: (SRI) Phoenix, Arizona USA	Enrolled	Primary Endpoint (Visit 5)		Clinician-Administered PTSD Scale (CAPS-5)			No	0	13-Oct-2017		Yes	1	Follow-up Administration	2							0		0		0		0		0		0		1		0				3		1		0		0		No
01128	Site 01: (SRI) Phoenix, Arizona USA	Enrolled	Primary Endpoint (Visit 5)		Clinician-Administered PTSD Scale (CAPS-5)			No	0	03-Nov-2017		Yes	1	Follow-up Administration	2							6		3		0		0		23		7		13		5				10		3		0		0		No
01129	Site 01: (SRI) Phoenix, Arizona USA	Enrolled	Primary Endpoint (Visit 5)		Clinician-Administered PTSD Scale (CAPS-5)			No	0	14-Nov-2017		Yes	1	Follow-up Administration	2							6		2		4		2		2		0		3		1				4		1		0		0		No
01130	Site 01: (SRI) Phoenix, Arizona USA	Enrolled	Primary Endpoint (Visit 5)		Clinician-Administered PTSD Scale (CAPS-5)			No	0	20-Nov-2017		Yes	1	Follow-up Administration	2							2		0		1		0		3		0		1		0				2		0		0		0		No
01131	Site 01: (SRI) Phoenix, Arizona USA	Enrolled	Primary Endpoint (Visit 5)		Clinician-Administered PTSD Scale (CAPS-5)			No	0	27-Nov-2017		Yes	1	Follow-up Administration	2							6		3		0		0		3		1		7		3				6		3		0		0		No
01132	Site 01: (SRI) Phoenix, Arizona USA	Enrolled	Primary Endpoint (Visit 5)		Clinician-Administered PTSD Scale (CAPS-5)			No	0	06-Dec-2017		Yes	1	Follow-up Administration	2							12		4		6		2		12		5		13		5				7		3		0		0		Yes
01133	Site 01: (SRI) Phoenix, Arizona USA	Enrolled	Primary Endpoint (Visit 5)		Clinician-Administered PTSD Scale (CAPS-5)			No	0	04-Jan-2018		Yes	1	Follow-up Administration	2							7		3		4		2		12		5		8		3				5		2		1		0		Yes
01134	Site 01: (SRI) Phoenix, Arizona USA	Enrolled	Primary Endpoint (Visit 5)		Clinician-Administered PTSD Scale (CAPS-5)			No	0	15-Jan-2018		Yes	1	Follow-up Administration	2							3		1		0		0		2		1		6		2				5		2		0		0		No
01135	Site 01: (SRI) Phoenix, Arizona USA	Enrolled	Primary Endpoint (Visit 5)		Clinician-Administered PTSD Scale (CAPS-5)			No	0	30-Jan-2018		Yes	1	Follow-up Administration	2							3		1		0		0		6		2		4		2				3		0		0		0		No
01136	Site 01: (SRI) Phoenix, Arizona USA	Enrolled	Primary Endpoint (Visit 5)		Clinician-Administered PTSD Scale (CAPS-5)			No	0	05-Feb-2018		Yes	1	Follow-up Administration	2							4		2		3		1		4		2		3		1				3		1		0		0		No
01137	Site 01: (SRI) Phoenix, Arizona USA	Enrolled	Primary Endpoint (Visit 5)		Clinician-Administered PTSD Scale (CAPS-5)			No	0	09-Feb-2018		Yes	1	Follow-up Administration	2							8		4		4		2		12		4		10		4				6		3		0		0		Yes
01138	Site 01: (SRI) Phoenix, Arizona USA	Enrolled	Primary Endpoint (Visit 5)		Clinician-Administered PTSD Scale (CAPS-5)			No	0	21-Feb-2018		Yes	1	Follow-up Administration	2							8		3		5		2		9		4		8		3				9		3		0		0		Yes
01139	Site 01: (SRI) Phoenix, Arizona USA	Enrolled	Primary Endpoint (Visit 5)		Clinician-Administered PTSD Scale (CAPS-5)			No	0	01-Mar-2018		Yes	1	Follow-up Administration	2							2		0		1		0		5		2		7		2				3		0		0		0		No
01140	Site 01: (SRI) Phoenix, Arizona USA	Enrolled	Primary Endpoint (Visit 5)		Clinician-Administered PTSD Scale (CAPS-5)			No	0	28-Feb-2018		Yes	1	Follow-up Administration	2							4		2		1		0		2		1		9		4				4		2		0		0		No
01141	Site 01: (SRI) Phoenix, Arizona USA	Enrolled	Primary Endpoint (Visit 5)		Clinician-Administered PTSD Scale (CAPS-5)			No	0	02-Mar-2018		Yes	1	Follow-up Administration	2							13		5		4		2		15		7		10		3				9		3		0		0		Yes
01143	Site 01: (SRI) Phoenix, Arizona USA	Enrolled	Primary Endpoint (Visit 5)		Clinician-Administered PTSD Scale (CAPS-5)			No	0	21-Mar-2018		Yes	1	Follow-up Administration	2							2		0		2		1		4		1		2		0				2		0		0		0		No
01144	Site 01: (SRI) Phoenix, Arizona USA	Enrolled	Primary Endpoint (Visit 5)		Clinician-Administered PTSD Scale (CAPS-5)			No	0	23-Mar-2018		Yes	1	Follow-up Administration	2							7		3		4		2		5		1		5		1				6		3		0		0		No
01145	Site 01: (SRI) Phoenix, Arizona USA	Enrolled	Primary Endpoint (Visit 5)		Clinician-Administered PTSD Scale (CAPS-5)			No	0	10-Apr-2018		Yes	1	Follow-up Administration	2							8		3		6		2		13		5		13		5				9		3		0		0		Yes
01146	Site 01: (SRI) Phoenix, Arizona USA	Enrolled	Primary Endpoint (Visit 5)		Clinician-Administered PTSD Scale (CAPS-5)			No	0	28-Mar-2018		Yes	1	Follow-up Administration	2							7		2		2		1		6		2		5		2				7		3		0		0		Yes
01147	Site 01: (SRI) Phoenix, Arizona USA	Enrolled	Primary Endpoint (Visit 5)		Clinician-Administered PTSD Scale (CAPS-5)			No	0	03-Apr-2018		Yes	1	Follow-up Administration	2							10		5		4		2		8		3		5		2				4		2		0		0		Yes
01148	Site 01: (SRI) Phoenix, Arizona USA	Enrolled	Primary Endpoint (Visit 5)		Clinician-Administered PTSD Scale (CAPS-5)			No	0	12-Apr-2018		Yes	1	Follow-up Administration	2							9		4		4		2		8		4		13		5				7		3		0		0		Yes
01149	Site 01: (SRI) Phoenix, Arizona USA	Enrolled	Primary Endpoint (Visit 5)		Clinician-Administered PTSD Scale (CAPS-5)			No	0	11-Apr-2018		Yes	1	Follow-up Administration	2							6		2		2		1		16		6		8		3				6		2		1		0		Yes
01150	Site 01: (SRI) Phoenix, Arizona USA	Enrolled	Primary Endpoint (Visit 5)		Clinician-Administered PTSD Scale (CAPS-5)			No	0	18-Apr-2018		Yes	1	Follow-up Administration	2							4		2		4		2		9		4		5		2				7		3		0		0		Yes
01151	Site 01: (SRI) Phoenix, Arizona USA	Enrolled	Primary Endpoint (Visit 5)		Clinician-Administered PTSD Scale (CAPS-5)			No	0	17-Apr-2018		Yes	1	Follow-up Administration	2							4		0		3		1		4		2		7		3				3		0		0		0		No
01152	Site 01: (SRI) Phoenix, Arizona USA	Enrolled	Primary Endpoint (Visit 5)		Clinician-Administered PTSD Scale (CAPS-5)			No	0	17-Apr-2018		Yes	1	Follow-up Administration	2							0		0		4		2		8		4		8		3				5		2		0		0		No
01153	Site 01: (SRI) Phoenix, Arizona USA	Enrolled	Primary Endpoint (Visit 5)		Clinician-Administered PTSD Scale (CAPS-5)			No	0	20-Apr-2018		Yes	1	Follow-up Administration	2							1		0		1		0		1		0		5		2				2		0		0		0		No
01154	Site 01: (SRI) Phoenix, Arizona USA	Enrolled	Primary Endpoint (Visit 5)		Clinician-Administered PTSD Scale (CAPS-5)			No	0	24-Apr-2018		Yes	1	Follow-up Administration	2							7		3		6		2		15		5		5		2				8		3		0		0		Yes
01155	Site 01: (SRI) Phoenix, Arizona USA	Enrolled	Primary Endpoint (Visit 5)		Clinician-Administered PTSD Scale (CAPS-5)			No	0	27-Apr-2018		Yes	1	Follow-up Administration	2							0		0		3		1		1		0		1		0				2		0		0		0		No
01156	Site 01: (SRI) Phoenix, Arizona USA	Enrolled	Primary Endpoint (Visit 5)		Clinician-Administered PTSD Scale (CAPS-5)			No	0	09-May-2018		Yes	1	Follow-up Administration	2							1		0		1		0		4		1		3		1				1		0		0		0		No
01157	Site 01: (SRI) Phoenix, Arizona USA	Enrolled	Primary Endpoint (Visit 5)		Clinician-Administered PTSD Scale (CAPS-5)			No	0	14-May-2018		No	0	Follow-up Administration	2							11		4		3		1		12		5		12		5				9		3		0		0		Yes
01158	Site 01: (SRI) Phoenix, Arizona USA	Enrolled	Primary Endpoint (Visit 5)		Clinician-Administered PTSD Scale (CAPS-5)			No	0	17-May-2018		Yes	1	Follow-up Administration	2							4		2		3		1		3		1		8		2				6		3		0		0		No
01159	Site 01: (SRI) Phoenix, Arizona USA	Enrolled	Primary Endpoint (Visit 5)		Clinician-Administered PTSD Scale (CAPS-5)			No	0	17-May-2018		Yes	1	Follow-up Administration	2							12		5		2		1		7		3		11		4				7		3		0		0		Yes
01160	Site 01: (SRI) Phoenix, Arizona USA	Enrolled	Primary Endpoint (Visit 5)		Clinician-Administered PTSD Scale (CAPS-5)			No	0	25-May-2018		Yes	1	Follow-up Administration	2							9		4		4		2		15		6		8		4				8		3		0		0		Yes
01161	Site 01: (SRI) Phoenix, Arizona USA	Enrolled	Primary Endpoint (Visit 5)		Clinician-Administered PTSD Scale (CAPS-5)			No	0	09-Jun-2018		Yes	1	Follow-up Administration	2							12		5		5		2		10		3		8		3				10		3		0		0		Yes
01162	Site 01: (SRI) Phoenix, Arizona USA	Enrolled	Primary Endpoint (Visit 5)		Clinician-Administered PTSD Scale (CAPS-5)			No	0	07-Jun-2018		Yes	1	Follow-up Administration	2							10		3		6		2		9		3		4		1				9		3		0		0		No
01163	Site 01: (SRI) Phoenix, Arizona USA	Enrolled	Primary Endpoint (Visit 5)		Clinician-Administered PTSD Scale (CAPS-5)			No	0	14-Jun-2018		Yes	1	Follow-up Administration	2							1		0		2		1		6		2		9		4				4		1		0		0		No
01164	Site 01: (SRI) Phoenix, Arizona USA	Enrolled	Primary Endpoint (Visit 5)		Clinician-Administered PTSD Scale (CAPS-5)			No	0	14-Jun-2018		Yes	1	Follow-up Administration	2							13		5		2		1		6		3		9		4				4		2		0		0		Yes
01165	Site 01: (SRI) Phoenix, Arizona USA	Enrolled	Primary Endpoint (Visit 5)		Clinician-Administered PTSD Scale (CAPS-5)			No	0	05-Sep-2018		Yes	1	Follow-up Administration	2							9		4		4		2		3		1		7		3				7		3		1		0		No
01166	Site 01: (SRI) Phoenix, Arizona USA	Enrolled	Primary Endpoint (Visit 5)		Clinician-Administered PTSD Scale (CAPS-5)			No	0	05-Jul-2018		Yes	1	Follow-up Administration	2							6		3		0		0		3		1		4		1				1		0		0		0		No
01167	Site 01: (SRI) Phoenix, Arizona USA	Enrolled	Primary Endpoint (Visit 5)		Clinician-Administered PTSD Scale (CAPS-5)			No	0	24-Jul-2018		Yes	1	Follow-up Administration	2							13		5		5		2		21		6		12		4				8		2		2		2		Yes
01168	Site 01: (SRI) Phoenix, Arizona USA	Enrolled	Primary Endpoint (Visit 5)		Clinician-Administered PTSD Scale (CAPS-5)			No	0	17-Jul-2018		Yes	1	Follow-up Administration	2							6		3		5		2		8		3		7		3				6		2		0		0		Yes
01169	Site 01: (SRI) Phoenix, Arizona USA	Enrolled	Primary Endpoint (Visit 5)		Clinician-Administered PTSD Scale (CAPS-5)			No	0	02-Aug-2018		Yes	1	Follow-up Administration	2							17		5		6		2		18		5		14		4				7		2		3		1		Yes
01170	Site 01: (SRI) Phoenix, Arizona USA	Enrolled	Primary Endpoint (Visit 5)		Clinician-Administered PTSD Scale (CAPS-5)			No	0	03-Aug-2018		Yes	1	Follow-up Administration	2							4		2		4		2		5		2		7		2				6		3		0		0		Yes
01171	Site 01: (SRI) Phoenix, Arizona USA	Enrolled	Primary Endpoint (Visit 5)		Clinician-Administered PTSD Scale (CAPS-5)			No	0	10-Aug-2018		Yes	1	Follow-up Administration	2							9		4		2		1		8		3		7		3				4		2		0		0		Yes
01172	Site 01: (SRI) Phoenix, Arizona USA	Enrolled	Primary Endpoint (Visit 5)		Clinician-Administered PTSD Scale (CAPS-5)			No	0	13-Aug-2018		Yes	1	Follow-up Administration	2							8		3		4		1		15		5		10		4				7		2		0		0		Yes
01173	Site 01: (SRI) Phoenix, Arizona USA	Enrolled	Primary Endpoint (Visit 5)		Clinician-Administered PTSD Scale (CAPS-5)			No	0	23-Aug-2018		Yes	1	Follow-up Administration	2							17		5		4		2		7		3		11		5				7		3		0		0		Yes
01174	Site 01: (SRI) Phoenix, Arizona USA	Enrolled	Primary Endpoint (Visit 5)		Clinician-Administered PTSD Scale (CAPS-5)			No	0	28-Aug-2018		Yes	1	Follow-up Administration	2							7		3		5		2		16		7		8		4				5		2		0		0		Yes
01175	Site 01: (SRI) Phoenix, Arizona USA	Enrolled	Primary Endpoint (Visit 5)		Clinician-Administered PTSD Scale (CAPS-5)			No	0	17-Sep-2018		Yes	1	Follow-up Administration	2							11		5		4		2		18		7		14		5				9		3		0		0		Yes
01176	Site 01: (SRI) Phoenix, Arizona USA	Enrolled	Primary Endpoint (Visit 5)		Clinician-Administered PTSD Scale (CAPS-5)			No	0	09-Sep-2018		Yes	1	Follow-up Administration	2							3		1		4		2		11		4		7		3				4		2		0		0		Yes
01177	Site 01: (SRI) Phoenix, Arizona USA	Enrolled	Primary Endpoint (Visit 5)		Clinician-Administered PTSD Scale (CAPS-5)			No	0	19-Sep-2018		Yes	1	Follow-up Administration	2							9		4		0		0		11		5		7		3				5		2		0		0		No
01178	Site 01: (SRI) Phoenix, Arizona USA	Enrolled	Primary Endpoint (Visit 5)		Clinician-Administered PTSD Scale (CAPS-5)			No	0	27-Sep-2018		Yes	1	Follow-up Administration	2							10		4		0		0		5		2		12		5				2		1		0		0		No
01179	Site 01: (SRI) Phoenix, Arizona USA	Enrolled	Primary Endpoint (Visit 5)		Clinician-Administered PTSD Scale (CAPS-5)			No	0	02-Oct-2018		Yes	1	Follow-up Administration	2							8		3		4		1		10		3		9		2				10		3		0		0		Yes
01180	Site 01: (SRI) Phoenix, Arizona USA	Enrolled	Primary Endpoint (Visit 5)		Clinician-Administered PTSD Scale (CAPS-5)			No	0	01-Nov-2018		Yes	1	Follow-up Administration	2							0		0		5		2		10		4		2		1				8		3		0		0		No
01101	Site 01: (SRI) Phoenix, Arizona USA	Enrolled	Stage 2 Baseline (Visit 7)		Clinician-Administered PTSD Scale (CAPS-5)			No	0	15-Mar-2017		Yes	1	Follow-up Administration	2							0		0		0		0		4		2		10		4				2		1		0		0		No
01102	Site 01: (SRI) Phoenix, Arizona USA	Enrolled	Stage 2 Baseline (Visit 7)		Clinician-Administered PTSD Scale (CAPS-5)			No	0	17-Mar-2017		Yes	1	Follow-up Administration	2							2		1		2		1		7		3		8		3				7		3		0		0		Yes
01103	Site 01: (SRI) Phoenix, Arizona USA	Enrolled	Stage 2 Baseline (Visit 7)		Clinician-Administered PTSD Scale (CAPS-5)			No	0	04-Apr-2017		Yes	1	Follow-up Administration	2							7		3		2		1		12		5		9		4				7		3		0		0		Yes
01104	Site 01: (SRI) Phoenix, Arizona USA	Enrolled	Stage 2 Baseline (Visit 7)		Clinician-Administered PTSD Scale (CAPS-5)			No	0	20-Apr-2017		Yes	1	Follow-up Administration	2							5		2		4		2		7		2		8		3				2		1		0		0		Yes
01105	Site 01: (SRI) Phoenix, Arizona USA	Enrolled	Stage 2 Baseline (Visit 7)		Clinician-Administered PTSD Scale (CAPS-5)			No	0	20-Apr-2017		Yes	1	Follow-up Administration	2							3		1		2		1		12		5		11		4				6		3		0		0		Yes
01106	Site 01: (SRI) Phoenix, Arizona USA	Enrolled	Stage 2 Baseline (Visit 7)		Clinician-Administered PTSD Scale (CAPS-5)			No	0	04-May-2017		Yes	1	Follow-up Administration	2							3		1		5		2		3		1		5		2				2		0		0		0		No
01107	Site 01: (SRI) Phoenix, Arizona USA	Enrolled	Stage 2 Baseline (Visit 7)		Clinician-Administered PTSD Scale (CAPS-5)			No	0	16-May-2017		Yes	1	Follow-up Administration	2							8		3		3		1		12		4		6		2				5		2		0		0		Yes
01108	Site 01: (SRI) Phoenix, Arizona USA	Enrolled	Stage 2 Baseline (Visit 7)		Clinician-Administered PTSD Scale (CAPS-5)			No	0	22-May-2017		Yes	1	Follow-up Administration	2							10		4		6		2		15		6		9		3				8		3		2		1		Yes
01109	Site 01: (SRI) Phoenix, Arizona USA	Enrolled	Stage 2 Baseline (Visit 7)		Clinician-Administered PTSD Scale (CAPS-5)			No	0	04-Jun-2017		Yes	1	Follow-up Administration	2							0		0		2		1		11		4		5		2				6		3		0		0		No
01112	Site 01: (SRI) Phoenix, Arizona USA	Enrolled	Stage 2 Baseline (Visit 7)		Clinician-Administered PTSD Scale (CAPS-5)			No	0	05-Jun-2017		Yes	1	Follow-up Administration	2							8		4		3		1		9		3		6		2				4		2		0		0		Yes
01110	Site 01: (SRI) Phoenix, Arizona USA	Enrolled	Stage 2 Baseline (Visit 7)		Clinician-Administered PTSD Scale (CAPS-5)			No	0	31-May-2017		Yes	1	Follow-up Administration	2							9		3		6		2		8		3		5		1				5		2		4		2		No
01111	Site 01: (SRI) Phoenix, Arizona USA	Enrolled	Stage 2 Baseline (Visit 7)		Clinician-Administered PTSD Scale (CAPS-5)			No	0	05-Jun-2017		Yes	1	Follow-up Administration	2							17		5		3		1		19		6		11		4				6		3		0		0		Yes
01113	Site 01: (SRI) Phoenix, Arizona USA	Enrolled	Stage 2 Baseline (Visit 7)		Clinician-Administered PTSD Scale (CAPS-5)			No	0	07-Jun-2017		Yes	1	Follow-up Administration	2							12		4		5		2		10		4		8		3				6		2		0		0		Yes
01114	Site 01: (SRI) Phoenix, Arizona USA	Enrolled	Stage 2 Baseline (Visit 7)		Clinician-Administered PTSD Scale (CAPS-5)			No	0	12-Jun-2017		Yes	1	Follow-up Administration	2							1		0		6		2		5		1		5		1				5		2		0		0		No
01115	Site 01: (SRI) Phoenix, Arizona USA	Enrolled	Stage 2 Baseline (Visit 7)		Clinician-Administered PTSD Scale (CAPS-5)			No	0	25-Jun-2017		Yes	1	Follow-up Administration	2							15		4		3		1		18		7		11		5				8		3		1		0		Yes
01116	Site 01: (SRI) Phoenix, Arizona USA	Enrolled	Stage 2 Baseline (Visit 7)		Clinician-Administered PTSD Scale (CAPS-5)			No	0	07-Jul-2017		Yes	1	Follow-up Administration	2							3		1		1		0		3		1		3		1				2		0		1		0		No
01117	Site 01: (SRI) Phoenix, Arizona USA	Enrolled	Stage 2 Baseline (Visit 7)		Clinician-Administered PTSD Scale (CAPS-5)			No	0	03-Jul-2017		Yes	1	Follow-up Administration	2							2		1		6		2		7		3		7		2				6		3		0		0		Yes
01118	Site 01: (SRI) Phoenix, Arizona USA	Enrolled	Stage 2 Baseline (Visit 7)		Clinician-Administered PTSD Scale (CAPS-5)			No	0	09-Jul-2017		Yes	1	Follow-up Administration	2							5		2		2		1		9		4		12		5				6		3		0		0		Yes
01119	Site 01: (SRI) Phoenix, Arizona USA	Enrolled	Stage 2 Baseline (Visit 7)		Clinician-Administered PTSD Scale (CAPS-5)			No	0	03-Aug-2017		Yes	1	Follow-up Administration	2							3		1		0		0		6		3		7		3				6		3		0		0		No
01121	Site 01: (SRI) Phoenix, Arizona USA	Enrolled	Stage 2 Baseline (Visit 7)		Clinician-Administered PTSD Scale (CAPS-5)			No	0	14-Sep-2017		Yes	1	Follow-up Administration	2							9		4		4		2		9		2		7		3				5		2		0		0		Yes
01122	Site 01: (SRI) Phoenix, Arizona USA	Enrolled	Stage 2 Baseline (Visit 7)		Clinician-Administered PTSD Scale (CAPS-5)			No	0	13-Sep-2017		Yes	1	Follow-up Administration	2							2		1		5		2		5		2		9		4				7		3		0		0		Yes
01123	Site 01: (SRI) Phoenix, Arizona USA	Enrolled	Stage 2 Baseline (Visit 7)		Clinician-Administered PTSD Scale (CAPS-5)			No	0	11-Sep-2017		Yes	1	Follow-up Administration	2							0		0		5		2		15		5		10		5				8		3		0		0		No
01125	Site 01: (SRI) Phoenix, Arizona USA	Enrolled	Stage 2 Baseline (Visit 7)		Clinician-Administered PTSD Scale (CAPS-5)			No	0	06-Oct-2017		Yes	1	Follow-up Administration	2							11		4		3		1		12		4		12		3				6		2		0		0		Yes
01126	Site 01: (SRI) Phoenix, Arizona USA	Enrolled	Stage 2 Baseline (Visit 7)		Clinician-Administered PTSD Scale (CAPS-5)			No	0	15-Oct-2017		Yes	1	Follow-up Administration	2							5		2		4		2		9		4		10		3				3		1		0		0		Yes
01127	Site 01: (SRI) Phoenix, Arizona USA	Enrolled	Stage 2 Baseline (Visit 7)		Clinician-Administered PTSD Scale (CAPS-5)			No	0	25-Oct-2017		Yes	1	Follow-up Administration	2							2		0		1		0		4		2		6		2				3		1		0		0		No
01128	Site 01: (SRI) Phoenix, Arizona USA	Enrolled	Stage 2 Baseline (Visit 7)		Clinician-Administered PTSD Scale (CAPS-5)			No	0	18-Nov-2017		Yes	1	Follow-up Administration	2							3		1		1		0		21		6		13		5				8		3		0		0		No
01129	Site 01: (SRI) Phoenix, Arizona USA	Enrolled	Stage 2 Baseline (Visit 7)		Clinician-Administered PTSD Scale (CAPS-5)			No	0	02-Dec-2017		Yes	1	Follow-up Administration	2							8		4		4		2		3		1		9		3				4		2		0		0		No
01130	Site 01: (SRI) Phoenix, Arizona USA	Enrolled	Stage 2 Baseline (Visit 7)		Clinician-Administered PTSD Scale (CAPS-5)			No	0	29-Nov-2017		Yes	1	Follow-up Administration	2							8		4		0		0		3		0		2		0				3		1		0		0		No
01131	Site 01: (SRI) Phoenix, Arizona USA	Enrolled	Stage 2 Baseline (Visit 7)		Clinician-Administered PTSD Scale (CAPS-5)			No	0	10-Dec-2017		Yes	1	Follow-up Administration	2							11		4		6		2		13		5		11		4				10		3		0		0		Yes
01132	Site 01: (SRI) Phoenix, Arizona USA	Enrolled	Stage 2 Baseline (Visit 7)		Clinician-Administered PTSD Scale (CAPS-5)			No	0	23-Dec-2017		Yes	1	Follow-up Administration	2							12		5		4		1		17		6		14		5				9		3		0		0		Yes
01133	Site 01: (SRI) Phoenix, Arizona USA	Enrolled	Stage 2 Baseline (Visit 7)		Clinician-Administered PTSD Scale (CAPS-5)			No	0	15-Jan-2018		Yes	1	Follow-up Administration	2							11		4		5		2		17		7		11		4				8		3		4		2		Yes
01134	Site 01: (SRI) Phoenix, Arizona USA	Enrolled	Stage 2 Baseline (Visit 7)		Clinician-Administered PTSD Scale (CAPS-5)			No	0	31-Jan-2018		Yes	1	Follow-up Administration	2							6		3		4		2		9		4		11		4				6		3		0		0		Yes
01135	Site 01: (SRI) Phoenix, Arizona USA	Enrolled	Stage 2 Baseline (Visit 7)		Clinician-Administered PTSD Scale (CAPS-5)			No	0	09-Feb-2018		Yes	1	Follow-up Administration	2							0		0		0		0		5		2		4		2				3		0		0		0		No
01136	Site 01: (SRI) Phoenix, Arizona USA	Enrolled	Stage 2 Baseline (Visit 7)		Clinician-Administered PTSD Scale (CAPS-5)			No	0	19-Feb-2018		Yes	1	Follow-up Administration	2							10		4		4		2		9		4		3		1				4		2		0		0		No
01137	Site 01: (SRI) Phoenix, Arizona USA	Enrolled	Stage 2 Baseline (Visit 7)		Clinician-Administered PTSD Scale (CAPS-5)			No	0	20-Feb-2018		Yes	1	Follow-up Administration	2							6		2		2		2		8		3		11		3				5		2		0		0		Yes
01138	Site 01: (SRI) Phoenix, Arizona USA	Enrolled	Stage 2 Baseline (Visit 7)		Clinician-Administered PTSD Scale (CAPS-5)			No	0	07-Mar-2018		No	0	Follow-up Administration	2							13		5		6		2		17		6		10		3				9		3		0		0		Yes
01139	Site 01: (SRI) Phoenix, Arizona USA	Enrolled	Stage 2 Baseline (Visit 7)		Clinician-Administered PTSD Scale (CAPS-5)			No	0	17-Mar-2018		Yes	1	Follow-up Administration	2							2		0		1		0		3		1		9		3				6		3		0		0		No
01140	Site 01: (SRI) Phoenix, Arizona USA	Enrolled	Stage 2 Baseline (Visit 7)		Clinician-Administered PTSD Scale (CAPS-5)			No	0	13-Mar-2018		Yes	1	Follow-up Administration	2							10		4		3		1		7		3		6		2				6		2		0		0		Yes
01141	Site 01: (SRI) Phoenix, Arizona USA	Enrolled	Stage 2 Baseline (Visit 7)		Clinician-Administered PTSD Scale (CAPS-5)			No	0	15-Mar-2018		Yes	1	Follow-up Administration	2							16		5		3		1		19		7		11		4				9		3		1		0		Yes
01143	Site 01: (SRI) Phoenix, Arizona USA	Enrolled	Stage 2 Baseline (Visit 7)		Clinician-Administered PTSD Scale (CAPS-5)			No	0	02-Apr-2018		Yes	1	Follow-up Administration	2							3		1		4		2		7		3		8		3				5		2		0		0		Yes
01144	Site 01: (SRI) Phoenix, Arizona USA	Enrolled	Stage 2 Baseline (Visit 7)		Clinician-Administered PTSD Scale (CAPS-5)			No	0	09-Apr-2018		Yes	1	Follow-up Administration	2							9		4		4		2		13		5		11		5				6		3		0		0		Yes
01146	Site 01: (SRI) Phoenix, Arizona USA	Enrolled	Stage 2 Baseline (Visit 7)		Clinician-Administered PTSD Scale (CAPS-5)			No	0	10-Apr-2018		Yes	1	Follow-up Administration	2							6		3		5		2		9		3		5		2				4		1		0		0		Yes
01147	Site 01: (SRI) Phoenix, Arizona USA	Enrolled	Stage 2 Baseline (Visit 7)		Clinician-Administered PTSD Scale (CAPS-5)			No	0	17-Apr-2018		Yes	1	Follow-up Administration	2							12		5		4		2		15		6		11		4				8		3		0		0		Yes
01148	Site 01: (SRI) Phoenix, Arizona USA	Enrolled	Stage 2 Baseline (Visit 7)		Clinician-Administered PTSD Scale (CAPS-5)			No	0	24-Apr-2018		Yes	1	Follow-up Administration	2							8		3		4		2		11		5		9		4				6		3		0		0		Yes
01149	Site 01: (SRI) Phoenix, Arizona USA	Enrolled	Stage 2 Baseline (Visit 7)		Clinician-Administered PTSD Scale (CAPS-5)			No	0	27-Apr-2018		Yes	1	Follow-up Administration	2							2		0		2		1		9		4		9		3				7		3		0		0		No
01150	Site 01: (SRI) Phoenix, Arizona USA	Enrolled	Stage 2 Baseline (Visit 7)		Clinician-Administered PTSD Scale (CAPS-5)			No	0	08-May-2018		Yes	1	Follow-up Administration	2							9		4		4		2		8		4		8		3				5		2		0		0		Yes
01151	Site 01: (SRI) Phoenix, Arizona USA	Enrolled	Stage 2 Baseline (Visit 7)		Clinician-Administered PTSD Scale (CAPS-5)			No	0	05-May-2018		Yes	1	Follow-up Administration	2							5		1		3		1		9		4		7		3				6		2		0		0		Yes
01152	Site 01: (SRI) Phoenix, Arizona USA	Enrolled	Stage 2 Baseline (Visit 7)		Clinician-Administered PTSD Scale (CAPS-5)			No	0	29-Apr-2018		Yes	1	Follow-up Administration	2							0		0		2		1		4		2		7		2				3		0		0		0		No
01153	Site 01: (SRI) Phoenix, Arizona USA	Enrolled	Stage 2 Baseline (Visit 7)		Clinician-Administered PTSD Scale (CAPS-5)			No	0	07-May-2018		Yes	1	Follow-up Administration	2							1		0		2		1		4		1		5		1				2		0		0		0		No
01154	Site 01: (SRI) Phoenix, Arizona USA	Enrolled	Stage 2 Baseline (Visit 7)		Clinician-Administered PTSD Scale (CAPS-5)			No	0	10-May-2018		Yes	1	Follow-up Administration	2							12		4		5		2		11		4		10		3				8		3		2		1		Yes
01155	Site 01: (SRI) Phoenix, Arizona USA	Enrolled	Stage 2 Baseline (Visit 7)		Clinician-Administered PTSD Scale (CAPS-5)			No	0	13-May-2018		Yes	1	Follow-up Administration	2							0		0		2		1		9		4		7		3				5		2		0		0		No
01156	Site 01: (SRI) Phoenix, Arizona USA	Enrolled	Stage 2 Baseline (Visit 7)		Clinician-Administered PTSD Scale (CAPS-5)			No	0	20-May-2018		Yes	1	Follow-up Administration	2							0		0		0		0		0		0		4		1				1		0		0		0		No
01157	Site 01: (SRI) Phoenix, Arizona USA	Enrolled	Stage 2 Baseline (Visit 7)		Clinician-Administered PTSD Scale (CAPS-5)			No	0	27-May-2018		Yes	1	Follow-up Administration	2							4		2		4		2		7		3		7		3				6		2		0		0		Yes
01158	Site 01: (SRI) Phoenix, Arizona USA	Enrolled	Stage 2 Baseline (Visit 7)		Clinician-Administered PTSD Scale (CAPS-5)			No	0	30-May-2018		Yes	1	Follow-up Administration	2							2		1		2		1		11		3		8		3				6		3		0		0		Yes
01159	Site 01: (SRI) Phoenix, Arizona USA	Enrolled	Stage 2 Baseline (Visit 7)		Clinician-Administered PTSD Scale (CAPS-5)			No	0	04-Jun-2018		Yes	1	Follow-up Administration	2							8		4		2		1		12		5		4		2				8		3		0		0		Yes
01160	Site 01: (SRI) Phoenix, Arizona USA	Enrolled	Stage 2 Baseline (Visit 7)		Clinician-Administered PTSD Scale (CAPS-5)			No	0	04-Jun-2018		Yes	1	Follow-up Administration	2							0		0		0		0		0		0		3		1				1		0		0		0		No
01161	Site 01: (SRI) Phoenix, Arizona USA	Enrolled	Stage 2 Baseline (Visit 7)		Clinician-Administered PTSD Scale (CAPS-5)			No	0	17-Jun-2018		Yes	1	Follow-up Administration	2							3		1		2		1		6		2		8		3				8		3		0		0		Yes
01162	Site 01: (SRI) Phoenix, Arizona USA	Enrolled	Stage 2 Baseline (Visit 7)		Clinician-Administered PTSD Scale (CAPS-5)			No	0	19-Jun-2018		Yes	1	Follow-up Administration	2							11		3		7		2		13		4		3		1				9		3		0		0		No
01163	Site 01: (SRI) Phoenix, Arizona USA	Enrolled	Stage 2 Baseline (Visit 7)		Clinician-Administered PTSD Scale (CAPS-5)			No	0	05-Jul-2018		Yes	1	Follow-up Administration	2							2		1		2		1		6		2		8		3				6		3		0		0		Yes
01164	Site 01: (SRI) Phoenix, Arizona USA	Enrolled	Stage 2 Baseline (Visit 7)		Clinician-Administered PTSD Scale (CAPS-5)			No	0	27-Jun-2018		Yes	1	Follow-up Administration	2							2		1		0		0		1		0		2		1				1		0		0		0		No
01166	Site 01: (SRI) Phoenix, Arizona USA	Enrolled	Stage 2 Baseline (Visit 7)		Clinician-Administered PTSD Scale (CAPS-5)			No	0	22-Jul-2018		Yes	1	Follow-up Administration	2							11		4		2		1		17		4		7		2				8		3		1		0		Yes
01167	Site 01: (SRI) Phoenix, Arizona USA	Enrolled	Stage 2 Baseline (Visit 7)		Clinician-Administered PTSD Scale (CAPS-5)			No	0	14-Aug-2018		Yes	1	Follow-up Administration	2							14		5		4		2		17		6		12		5				9		3		3		1		Yes
01168	Site 01: (SRI) Phoenix, Arizona USA	Enrolled	Stage 2 Baseline (Visit 7)		Clinician-Administered PTSD Scale (CAPS-5)			No	0	01-Aug-2018		Yes	1	Follow-up Administration	2							4		2		4		2		1		0		5		2				7		3		0		0		No
01169	Site 01: (SRI) Phoenix, Arizona USA	Enrolled	Stage 2 Baseline (Visit 7)		Clinician-Administered PTSD Scale (CAPS-5)			No	0	15-Aug-2018		Yes	1	Follow-up Administration	2							13		4		4		2		14		5		19		6				9		3		5		2		Yes
01170	Site 01: (SRI) Phoenix, Arizona USA	Enrolled	Stage 2 Baseline (Visit 7)		Clinician-Administered PTSD Scale (CAPS-5)			No	0	20-Aug-2018		Yes	1	Follow-up Administration	2							4		2		2		1		7		3		6		1				8		3		0		0		No
01171	Site 01: (SRI) Phoenix, Arizona USA	Enrolled	Stage 2 Baseline (Visit 7)		Clinician-Administered PTSD Scale (CAPS-5)			No	0	23-Aug-2018		Yes	1	Follow-up Administration	2							9		4		4		2		12		5		14		5				7		3		0		0		Yes
01172	Site 01: (SRI) Phoenix, Arizona USA	Enrolled	Stage 2 Baseline (Visit 7)		Clinician-Administered PTSD Scale (CAPS-5)			No	0	27-Aug-2018		Yes	1	Follow-up Administration	2							6		3		4		2		8		4		7		3				4		2		0		0		Yes
01173	Site 01: (SRI) Phoenix, Arizona USA	Enrolled	Stage 2 Baseline (Visit 7)		Clinician-Administered PTSD Scale (CAPS-5)			No	0	10-Sep-2018		Yes	1	Follow-up Administration	2							14		5		5		2		12		4		12		5				10		3		0		0		Yes
01174	Site 01: (SRI) Phoenix, Arizona USA	Enrolled	Stage 2 Baseline (Visit 7)		Clinician-Administered PTSD Scale (CAPS-5)			No	0	16-Sep-2018		Yes	1	Follow-up Administration	2							6		3		5		2		15		7		9		4				7		3		0		0		Yes
01175	Site 01: (SRI) Phoenix, Arizona USA	Enrolled	Stage 2 Baseline (Visit 7)		Clinician-Administered PTSD Scale (CAPS-5)			No	0	13-Oct-2018		Yes	1	Follow-up Administration	2							7		3		2		1		17		6		9		4				8		3		0		0		Yes
01176	Site 01: (SRI) Phoenix, Arizona USA	Enrolled	Stage 2 Baseline (Visit 7)		Clinician-Administered PTSD Scale (CAPS-5)			No	0	29-Sep-2018		Yes	1	Follow-up Administration	2							0		0		0		0		10		5		10		4				5		2		0		0		No
01177	Site 01: (SRI) Phoenix, Arizona USA	Enrolled	Stage 2 Baseline (Visit 7)		Clinician-Administered PTSD Scale (CAPS-5)			No	0	02-Oct-2018		Yes	1	Follow-up Administration	2							5		2		2		1		6		3		7		3				4		2		0		0		Yes
01178	Site 01: (SRI) Phoenix, Arizona USA	Enrolled	Stage 2 Baseline (Visit 7)		Clinician-Administered PTSD Scale (CAPS-5)			No	0	16-Oct-2018		Yes	1	Follow-up Administration	2							3		1		0		0		0		0		9		4				3		1		0		0		No
01179	Site 01: (SRI) Phoenix, Arizona USA	Enrolled	Stage 2 Baseline (Visit 7)		Clinician-Administered PTSD Scale (CAPS-5)			No	0	15-Oct-2018		Yes	1	Follow-up Administration	2							7		3		4		2		14		5		6		2				8		3		1		0		Yes
01180	Site 01: (SRI) Phoenix, Arizona USA	Enrolled	Stage 2 Baseline (Visit 7)		Clinician-Administered PTSD Scale (CAPS-5)			No	0	12-Nov-2018		Yes	1	Follow-up Administration	2							2		1		3		1		14		5		6		2				7		3		1		0		Yes
01101	Site 01: (SRI) Phoenix, Arizona USA	Enrolled	Secondary Endpoint (Visit 12)		Clinician-Administered PTSD Scale (CAPS-5)			No	0	16-Apr-2017		Yes	1	Follow-up Administration	2							1		0		0		0		1		0		6		3				1		0		0		0		No
01102	Site 01: (SRI) Phoenix, Arizona USA	Enrolled	Secondary Endpoint (Visit 12)		Clinician-Administered PTSD Scale (CAPS-5)			No	0	10-Apr-2017		Yes	1	Follow-up Administration	2							4		2		0		0		4		2		4		2				3		1		0		0		No
01103	Site 01: (SRI) Phoenix, Arizona USA	Enrolled	Secondary Endpoint (Visit 12)		Clinician-Administered PTSD Scale (CAPS-5)			No	0	27-Apr-2017		Yes	1	Follow-up Administration	2							3		0		1		0		9		4		9		4				5		2		0		0		No
01104	Site 01: (SRI) Phoenix, Arizona USA	Enrolled	Secondary Endpoint (Visit 12)		Clinician-Administered PTSD Scale (CAPS-5)			No	0	19-May-2017		Yes	1	Follow-up Administration	2							9		3		0		0		5		2		8		3				2		1		0		0		No
01105	Site 01: (SRI) Phoenix, Arizona USA	Enrolled	Secondary Endpoint (Visit 12)		Clinician-Administered PTSD Scale (CAPS-5)			No	0	18-May-2017		Yes	1	Follow-up Administration	2							7		2		2		1		9		3		11		3				7		3		2		1		Yes
01106	Site 01: (SRI) Phoenix, Arizona USA	Enrolled	Secondary Endpoint (Visit 12)		Clinician-Administered PTSD Scale (CAPS-5)			Yes	1
01107	Site 01: (SRI) Phoenix, Arizona USA	Enrolled	Secondary Endpoint (Visit 12)		Clinician-Administered PTSD Scale (CAPS-5)			No	0	08-Jun-2017		Yes	1	Follow-up Administration	2							8		4		4		2		6		3		10		4				4		2		0		0		Yes
01108	Site 01: (SRI) Phoenix, Arizona USA	Enrolled	Secondary Endpoint (Visit 12)		Clinician-Administered PTSD Scale (CAPS-5)			No	0	13-Jun-2017		Yes	1	Follow-up Administration	2							10		4		6		2		19		7		15		6				8		3		0		0		Yes
01109	Site 01: (SRI) Phoenix, Arizona USA	Enrolled	Secondary Endpoint (Visit 12)		Clinician-Administered PTSD Scale (CAPS-5)			No	0	05-Jul-2017		Yes	1	Follow-up Administration	2							1		0		2		1		3		1		3		1				2		0		0		0		No
01112	Site 01: (SRI) Phoenix, Arizona USA	Enrolled	Secondary Endpoint (Visit 12)		Clinician-Administered PTSD Scale (CAPS-5)			No	0	28-Jun-2017		Yes	1	Follow-up Administration	2							6		2		2		1		5		1		4		1				5		2		0		0		No
01110	Site 01: (SRI) Phoenix, Arizona USA	Enrolled	Secondary Endpoint (Visit 12)		Clinician-Administered PTSD Scale (CAPS-5)			No	0	22-Jun-2017		Yes	1	Follow-up Administration	2							9		3		5		2		4		2		6		2				5		2		2		1		Yes
01111	Site 01: (SRI) Phoenix, Arizona USA	Enrolled	Secondary Endpoint (Visit 12)		Clinician-Administered PTSD Scale (CAPS-5)			No	0	28-Jun-2017		Yes	1	Follow-up Administration	2							8		3		5		2		19		6		10		3				9		3		0		0		Yes
01113	Site 01: (SRI) Phoenix, Arizona USA	Enrolled	Secondary Endpoint (Visit 12)		Clinician-Administered PTSD Scale (CAPS-5)			No	0	05-Jul-2017		Yes	1	Follow-up Administration	2							4		1		4		2		3		1		6		2				3		0		0		0		No
01114	Site 01: (SRI) Phoenix, Arizona USA	Enrolled	Secondary Endpoint (Visit 12)		Clinician-Administered PTSD Scale (CAPS-5)			No	0	05-Jul-2017		Yes	1	Follow-up Administration	2							3		0		3		1		2		0		7		3				1		0		0		0		No
01115	Site 01: (SRI) Phoenix, Arizona USA	Enrolled	Secondary Endpoint (Visit 12)		Clinician-Administered PTSD Scale (CAPS-5)			No	0	19-Jul-2017		Yes	1	Follow-up Administration	2							2		0		3		1		2		1		3		1				1		0		0		0		No
01116	Site 01: (SRI) Phoenix, Arizona USA	Enrolled	Secondary Endpoint (Visit 12)		Clinician-Administered PTSD Scale (CAPS-5)			No	0	03-Aug-2017		Yes	1	Follow-up Administration	2							0		0		0		0		0		0		2		1				0		0		0		0		No
01117	Site 01: (SRI) Phoenix, Arizona USA	Enrolled	Secondary Endpoint (Visit 12)		Clinician-Administered PTSD Scale (CAPS-5)			No	0	26-Jul-2017		Yes	1	Follow-up Administration	2							6		3		5		2		10		5		8		3				5		2		0		0		Yes
01118	Site 01: (SRI) Phoenix, Arizona USA	Enrolled	Secondary Endpoint (Visit 12)		Clinician-Administered PTSD Scale (CAPS-5)			No	0	03-Aug-2017		Yes	1	Follow-up Administration	2							11		5		4		2		11		4		11		5				5		2		0		0		Yes
01122	Site 01: (SRI) Phoenix, Arizona USA	Enrolled	Secondary Endpoint (Visit 12)		Clinician-Administered PTSD Scale (CAPS-5)			No	0	06-Oct-2017		Yes	1	Follow-up Administration	2							2		1		2		1		3		1		5		2				4		2		0		0		No
01123	Site 01: (SRI) Phoenix, Arizona USA	Enrolled	Secondary Endpoint (Visit 12)		Clinician-Administered PTSD Scale (CAPS-5)			No	0	04-Oct-2017		Yes	1	Follow-up Administration	2							6		3		2		1		11		4		4		2				4		2		0		0		Yes
01125	Site 01: (SRI) Phoenix, Arizona USA	Enrolled	Secondary Endpoint (Visit 12)		Clinician-Administered PTSD Scale (CAPS-5)			No	0	02-Nov-2017		Yes	1	Follow-up Administration	2							10		5		5		2		8		3		9		2				7		3		0		0		Yes
01127	Site 01: (SRI) Phoenix, Arizona USA	Enrolled	Secondary Endpoint (Visit 12)		Clinician-Administered PTSD Scale (CAPS-5)			No	0	17-Nov-2017		Yes	1	Follow-up Administration	2							4		2		2		1		11		5		7		3				7		3		1		0		Yes
01128	Site 01: (SRI) Phoenix, Arizona USA	Enrolled	Secondary Endpoint (Visit 12)		Clinician-Administered PTSD Scale (CAPS-5)			No	0	10-Dec-2017		Yes	1	Follow-up Administration	2							4		1		0		0		21		6		12		5				7		3		0		0		No
01129	Site 01: (SRI) Phoenix, Arizona USA	Enrolled	Secondary Endpoint (Visit 12)		Clinician-Administered PTSD Scale (CAPS-5)			No	0	21-Feb-2018		Yes	1	Follow-up Administration	2							5		2		4		2		6		2		11		4				6		3		0		0		Yes
01130	Site 01: (SRI) Phoenix, Arizona USA	Enrolled	Secondary Endpoint (Visit 12)		Clinician-Administered PTSD Scale (CAPS-5)			No	0	21-Dec-2017		Yes	1	Follow-up Administration	2							0		0		0		0		0		0		0		0				0		0		0		0		No
01131	Site 01: (SRI) Phoenix, Arizona USA	Enrolled	Secondary Endpoint (Visit 12)		Clinician-Administered PTSD Scale (CAPS-5)			No	0	05-Jan-2018		Yes	1	Follow-up Administration	2							0		0		0		0		1		0		4		2				2		0		0		0		No
01132	Site 01: (SRI) Phoenix, Arizona USA	Enrolled	Secondary Endpoint (Visit 12)		Clinician-Administered PTSD Scale (CAPS-5)			No	0	07-Feb-2018		Yes	1	Follow-up Administration	2							9		4		5		2		13		5		11		4				8		3		0		0		Yes
01133	Site 01: (SRI) Phoenix, Arizona USA	Enrolled	Secondary Endpoint (Visit 12)		Clinician-Administered PTSD Scale (CAPS-5)			No	0	08-Feb-2018		Yes	1	Follow-up Administration	2							7		3		4		2		10		4		5		2				7		3		1		0		Yes
01134	Site 01: (SRI) Phoenix, Arizona USA	Enrolled	Secondary Endpoint (Visit 12)		Clinician-Administered PTSD Scale (CAPS-5)			No	0	02-Mar-2018		Yes	1	Follow-up Administration	2							7		3		3		1		3		1		10		4				8		3		0		0		No
01135	Site 01: (SRI) Phoenix, Arizona USA	Enrolled	Secondary Endpoint (Visit 12)		Clinician-Administered PTSD Scale (CAPS-5)			No	0	06-Mar-2018		Yes	1	Follow-up Administration	2							5		1		1		0		5		1		6		2				2		1		0		0		No
01136	Site 01: (SRI) Phoenix, Arizona USA	Enrolled	Secondary Endpoint (Visit 12)		Clinician-Administered PTSD Scale (CAPS-5)			No	0	14-Mar-2018		Yes	1	Follow-up Administration	2							6		3		0		0		5		1		2		0				5		2		0		0		No
01138	Site 01: (SRI) Phoenix, Arizona USA	Enrolled	Secondary Endpoint (Visit 12)		Clinician-Administered PTSD Scale (CAPS-5)			No	0	30-Mar-2018		Yes	1	Follow-up Administration	2							7		3		5		2		14		5		8		3				7		3		0		0		Yes
01139	Site 01: (SRI) Phoenix, Arizona USA	Enrolled	Secondary Endpoint (Visit 12)		Clinician-Administered PTSD Scale (CAPS-5)			No	0	10-Apr-2018		Yes	1	Follow-up Administration	2							0		0		1		0		4		2		8		3				3		0		0		0		No
01140	Site 01: (SRI) Phoenix, Arizona USA	Enrolled	Secondary Endpoint (Visit 12)		Clinician-Administered PTSD Scale (CAPS-5)			No	0	06-Apr-2018		Yes	1	Follow-up Administration	2							4		2		2		1		6		3		9		4				6		3		0		0		Yes
01141	Site 01: (SRI) Phoenix, Arizona USA	Enrolled	Secondary Endpoint (Visit 12)		Clinician-Administered PTSD Scale (CAPS-5)			No	0	05-Apr-2018		Yes	1	Follow-up Administration	2							11		5		2		1		18		6		12		5				8		3		3		1		Yes
01143	Site 01: (SRI) Phoenix, Arizona USA	Enrolled	Secondary Endpoint (Visit 12)		Clinician-Administered PTSD Scale (CAPS-5)			No	0	26-Apr-2018		Yes	1	Follow-up Administration	2							1		0		2		0		4		1		2		0				2		0		0		0		No
01144	Site 01: (SRI) Phoenix, Arizona USA	Enrolled	Secondary Endpoint (Visit 12)		Clinician-Administered PTSD Scale (CAPS-5)			No	0	02-May-2018		Yes	1	Follow-up Administration	2							8		4		5		2		10		4		6		2				6		3		0		0		Yes
01146	Site 01: (SRI) Phoenix, Arizona USA	Enrolled	Secondary Endpoint (Visit 12)		Clinician-Administered PTSD Scale (CAPS-5)			No	0	10-May-2018		Yes	1	Follow-up Administration	2							2		0		0		0		5		2		3		0				2		0		0		0		No
01147	Site 01: (SRI) Phoenix, Arizona USA	Enrolled	Secondary Endpoint (Visit 12)		Clinician-Administered PTSD Scale (CAPS-5)			No	0	16-May-2018		Yes	1	Follow-up Administration	2							6		3		0		0		1		0		3		1				1		0		0		0		No
01148	Site 01: (SRI) Phoenix, Arizona USA	Enrolled	Secondary Endpoint (Visit 12)		Clinician-Administered PTSD Scale (CAPS-5)			No	0	04-Jun-2018		Yes	1	Follow-up Administration	2							9		3		7		2		8		3		9		4				7		3		0		0		Yes
01149	Site 01: (SRI) Phoenix, Arizona USA	Enrolled	Secondary Endpoint (Visit 12)		Clinician-Administered PTSD Scale (CAPS-5)			No	0	28-May-2018		Yes	1	Follow-up Administration	2							6		3		2		1		16		6		6		3				8		3		0		0		Yes
01150	Site 01: (SRI) Phoenix, Arizona USA	Enrolled	Secondary Endpoint (Visit 12)		Clinician-Administered PTSD Scale (CAPS-5)			No	0	05-Jun-2018		Yes	1	Follow-up Administration	2							4		2		2		1		12		5		8		2				7		3		0		0		Yes
01151	Site 01: (SRI) Phoenix, Arizona USA	Enrolled	Secondary Endpoint (Visit 12)		Clinician-Administered PTSD Scale (CAPS-5)			No	0	05-Jun-2018		Yes	1	Follow-up Administration	2							5		1		4		2		7		3		8		3				4		2		0		0		Yes
01152	Site 01: (SRI) Phoenix, Arizona USA	Enrolled	Secondary Endpoint (Visit 12)		Clinician-Administered PTSD Scale (CAPS-5)			No	0	22-May-2018		Yes	1	Follow-up Administration	2							0		0		2		1		3		1		6		2				5		2		0		0		No
01155	Site 01: (SRI) Phoenix, Arizona USA	Enrolled	Secondary Endpoint (Visit 12)		Clinician-Administered PTSD Scale (CAPS-5)			No	0	06-Jun-2018		Yes	1	Follow-up Administration	2							0		0		0		0		0		0		0		0				0		0		0		0		No
01156	Site 01: (SRI) Phoenix, Arizona USA	Enrolled	Secondary Endpoint (Visit 12)		Clinician-Administered PTSD Scale (CAPS-5)			No	0	14-Jun-2018		Yes	1	Follow-up Administration	2							0		0		0		0		1		0		4		2				1		0		0		0		No
01157	Site 01: (SRI) Phoenix, Arizona USA	Enrolled	Secondary Endpoint (Visit 12)		Clinician-Administered PTSD Scale (CAPS-5)			No	0	26-Jun-2018		Yes	1	Follow-up Administration	2							4		2		2		1		6		3		10		4				6		3		0		0		Yes
01158	Site 01: (SRI) Phoenix, Arizona USA	Enrolled	Secondary Endpoint (Visit 12)		Clinician-Administered PTSD Scale (CAPS-5)			No	0	25-Jun-2018		Yes	1	Follow-up Administration	2							2		1		1		0		2		1		5		2				2		0		0		0		No
01159	Site 01: (SRI) Phoenix, Arizona USA	Enrolled	Secondary Endpoint (Visit 12)		Clinician-Administered PTSD Scale (CAPS-5)			No	0	28-Jun-2018		Yes	1	Follow-up Administration	2							7		2		2		1		10		4		8		3				6		3		0		0		Yes
01160	Site 01: (SRI) Phoenix, Arizona USA	Enrolled	Secondary Endpoint (Visit 12)		Clinician-Administered PTSD Scale (CAPS-5)			No	0	27-Jun-2018		Yes	1	Follow-up Administration	2							2		1		1		0		2		1		2		0				4		1		0		0		No
01161	Site 01: (SRI) Phoenix, Arizona USA	Enrolled	Secondary Endpoint (Visit 12)		Clinician-Administered PTSD Scale (CAPS-5)			No	0	11-Jul-2018		Yes	1	Follow-up Administration	2							12		5		6		2		9		3		9		3				10		3		0		0		Yes
01162	Site 01: (SRI) Phoenix, Arizona USA	Enrolled	Secondary Endpoint (Visit 12)		Clinician-Administered PTSD Scale (CAPS-5)			No	0	13-Jul-2018		Yes	1	Follow-up Administration	2							4		2		4		1		3		1		1		0				5		1		0		0		No
01163	Site 01: (SRI) Phoenix, Arizona USA	Enrolled	Secondary Endpoint (Visit 12)		Clinician-Administered PTSD Scale (CAPS-5)			No	0	25-Jul-2018		Yes	1	Follow-up Administration	2							0		0		3		1		3		0		7		2				3		0		0		0		No
01164	Site 01: (SRI) Phoenix, Arizona USA	Enrolled	Secondary Endpoint (Visit 12)		Clinician-Administered PTSD Scale (CAPS-5)			No	0	02-Aug-2018		Yes	1	Follow-up Administration	2							4		2		1		0		6		2		7		3				8		3		0		0		No
01166	Site 01: (SRI) Phoenix, Arizona USA	Enrolled	Secondary Endpoint (Visit 12)		Clinician-Administered PTSD Scale (CAPS-5)			No	0	05-Aug-2018		Yes	1	Follow-up Administration	2							7		3		2		1		19		7		7		2				8		3		3		1		Yes
01167	Site 01: (SRI) Phoenix, Arizona USA	Enrolled	Secondary Endpoint (Visit 12)		Clinician-Administered PTSD Scale (CAPS-5)			No	0	05-Sep-2018		Yes	1	Follow-up Administration	2							11		5		6		2		19		6		12		5				9		3		3		1		Yes
01168	Site 01: (SRI) Phoenix, Arizona USA	Enrolled	Secondary Endpoint (Visit 12)		Clinician-Administered PTSD Scale (CAPS-5)			No	0	23-Aug-2018		Yes	1	Follow-up Administration	2							5		2		0		0		1		0		4		1				7		2		0		0		No
01169	Site 01: (SRI) Phoenix, Arizona USA	Enrolled	Secondary Endpoint (Visit 12)		Clinician-Administered PTSD Scale (CAPS-5)			No	0	06-Sep-2018		Yes	1	Follow-up Administration	2							15		5		3		1		14		6		11		4				9		3		2		0		Yes
01170	Site 01: (SRI) Phoenix, Arizona USA	Enrolled	Secondary Endpoint (Visit 12)		Clinician-Administered PTSD Scale (CAPS-5)			No	0	17-Sep-2018		Yes	1	Follow-up Administration	2							4		2		4		2		4		1		7		1				6		2		0		0		No
01171	Site 01: (SRI) Phoenix, Arizona USA	Enrolled	Secondary Endpoint (Visit 12)		Clinician-Administered PTSD Scale (CAPS-5)			No	0	14-Sep-2018		Yes	1	Follow-up Administration	2							9		4		5		2		11		5		4		2				6		3		0		0		Yes
01172	Site 01: (SRI) Phoenix, Arizona USA	Enrolled	Secondary Endpoint (Visit 12)		Clinician-Administered PTSD Scale (CAPS-5)			No	0	21-Sep-2018		Yes	1	Follow-up Administration	2							8		4		5		2		11		4		8		3				7		2		0		0		Yes
01173	Site 01: (SRI) Phoenix, Arizona USA	Enrolled	Secondary Endpoint (Visit 12)		Clinician-Administered PTSD Scale (CAPS-5)			No	0	08-Oct-2018		Yes	1	Follow-up Administration	2							11		4		4		2		11		4		9		3				9		3		0		0		Yes
01175	Site 01: (SRI) Phoenix, Arizona USA	Enrolled	Secondary Endpoint (Visit 12)		Clinician-Administered PTSD Scale (CAPS-5)			No	0	21-Nov-2018		Yes	1	Follow-up Administration	2							12		4		5		2		21		6		16		6				9		3		0		0		Yes
01176	Site 01: (SRI) Phoenix, Arizona USA	Enrolled	Secondary Endpoint (Visit 12)		Clinician-Administered PTSD Scale (CAPS-5)			No	0	23-Oct-2018		Yes	1	Follow-up Administration	2							4		2		4		2		13		6		9		3				6		3		0		0		Yes
01177	Site 01: (SRI) Phoenix, Arizona USA	Enrolled	Secondary Endpoint (Visit 12)		Clinician-Administered PTSD Scale (CAPS-5)			No	0	22-Oct-2018		Yes	1	Follow-up Administration	2							9		4		0		0		10		4		6		3				3		1		0		0		No
01178	Site 01: (SRI) Phoenix, Arizona USA	Enrolled	Secondary Endpoint (Visit 12)		Clinician-Administered PTSD Scale (CAPS-5)			No	0	07-Nov-2018		Yes	1	Follow-up Administration	2							4		2		2		1		3		1		7		2				2		1		0		0		No
01179	Site 01: (SRI) Phoenix, Arizona USA	Enrolled	Secondary Endpoint (Visit 12)		Clinician-Administered PTSD Scale (CAPS-5)			No	0	05-Nov-2018		Yes	1	Follow-up Administration	2							0		0		0		0		10		3		6		2				6		2		0		0		No
01180	Site 01: (SRI) Phoenix, Arizona USA	Enrolled	Secondary Endpoint (Visit 12)		Clinician-Administered PTSD Scale (CAPS-5)			No	0	05-Dec-2018		Yes	1	Follow-up Administration	2							0		0		2		1		12		4		2		1				8		3		0		0		No
01101	Site 01: (SRI) Phoenix, Arizona USA	Enrolled	Final Outcome (Visit 14)		Clinician-Administered PTSD Scale (CAPS-5)			No	0	30-Apr-2017		Yes	1	Follow-up Administration	2							0		0		0		0		1		0		7		3				2		0		0		0		No
01102	Site 01: (SRI) Phoenix, Arizona USA	Enrolled	Final Outcome (Visit 14)		Clinician-Administered PTSD Scale (CAPS-5)			No	0	18-Apr-2017		Yes	1	Follow-up Administration	2							0		0		2		1		2		1		2		1				1		0		0		0		No
01103	Site 01: (SRI) Phoenix, Arizona USA	Enrolled	Final Outcome (Visit 14)		Clinician-Administered PTSD Scale (CAPS-5)			No	0	11-May-2017		Yes	1	Follow-up Administration	2							3		1		0		0		14		5		8		3				5		2		0		0		No
01104	Site 01: (SRI) Phoenix, Arizona USA	Enrolled	Final Outcome (Visit 14)		Clinician-Administered PTSD Scale (CAPS-5)			No	0	01-Jun-2017		Yes	1	Follow-up Administration	2							4		2		2		1		4		1		7		2				2		1		0		0		No
01105	Site 01: (SRI) Phoenix, Arizona USA	Enrolled	Final Outcome (Visit 14)		Clinician-Administered PTSD Scale (CAPS-5)			No	0	01-Jun-2017		Yes	1	Follow-up Administration	2							4		2		2		1		11		3		13		5				8		3		0		0		Yes
01106	Site 01: (SRI) Phoenix, Arizona USA	Enrolled	Final Outcome (Visit 14)		Clinician-Administered PTSD Scale (CAPS-5)			No	0	24-Jun-2017		Yes	1	Follow-up Administration	2							2		1		3		1		0		0		6		2				2		1		0		0		No
01107	Site 01: (SRI) Phoenix, Arizona USA	Enrolled	Final Outcome (Visit 14)		Clinician-Administered PTSD Scale (CAPS-5)			No	0	24-Jun-2017		Yes	1	Follow-up Administration	2							8		3		3		1		6		3		12		4				7		3		0		0		Yes
01108	Site 01: (SRI) Phoenix, Arizona USA	Enrolled	Final Outcome (Visit 14)		Clinician-Administered PTSD Scale (CAPS-5)			No	0	26-Jun-2017		Yes	1	Follow-up Administration	2							9		4		6		2		22		7		10		3				9		3		0		0		Yes
01109	Site 01: (SRI) Phoenix, Arizona USA	Enrolled	Final Outcome (Visit 14)		Clinician-Administered PTSD Scale (CAPS-5)			No	0	23-Jul-2017		Yes	1	Follow-up Administration	2							6		2		0		0		8		4		0		0				3		1		0		0		No
01112	Site 01: (SRI) Phoenix, Arizona USA	Enrolled	Final Outcome (Visit 14)		Clinician-Administered PTSD Scale (CAPS-5)			No	0	12-Jul-2017		Yes	1	Follow-up Administration	2							8		4		2		1		3		1		8		2				4		2		0		0		No
01110	Site 01: (SRI) Phoenix, Arizona USA	Enrolled	Final Outcome (Visit 14)		Clinician-Administered PTSD Scale (CAPS-5)			No	0	06-Jul-2017		Yes	1	Follow-up Administration	2							11		3		6		2		6		2		8		2				5		2		0		0		Yes
01111	Site 01: (SRI) Phoenix, Arizona USA	Enrolled	Final Outcome (Visit 14)		Clinician-Administered PTSD Scale (CAPS-5)			No	0	12-Jul-2017		Yes	1	Follow-up Administration	2							6		2		4		2		15		5		11		3				6		2		0		0		Yes
01113	Site 01: (SRI) Phoenix, Arizona USA	Enrolled	Final Outcome (Visit 14)		Clinician-Administered PTSD Scale (CAPS-5)			No	0	20-Jul-2017		Yes	1	Follow-up Administration	2							4		2		5		2		6		2		7		3				5		2		0		0		Yes
01114	Site 01: (SRI) Phoenix, Arizona USA	Enrolled	Final Outcome (Visit 14)		Clinician-Administered PTSD Scale (CAPS-5)			No	0	19-Jul-2017		Yes	1	Follow-up Administration	2							12		5		0		0		17		6		12		4				8		3		2		1		No
01115	Site 01: (SRI) Phoenix, Arizona USA	Enrolled	Final Outcome (Visit 14)		Clinician-Administered PTSD Scale (CAPS-5)			No	0	03-Aug-2017		Yes	1	Follow-up Administration	2							13		4		5		2		16		6		9		2				8		3		2		1		Yes
01116	Site 01: (SRI) Phoenix, Arizona USA	Enrolled	Final Outcome (Visit 14)		Clinician-Administered PTSD Scale (CAPS-5)			No	0	17-Aug-2017		Yes	1	Follow-up Administration	2							0		0		0		0		1		0		0		0				0		0		0		0		No
01117	Site 01: (SRI) Phoenix, Arizona USA	Enrolled	Final Outcome (Visit 14)		Clinician-Administered PTSD Scale (CAPS-5)			No	0	10-Aug-2017		Yes	1	Follow-up Administration	2							2		1		4		2		4		2		7		2				6		3		0		0		Yes
01118	Site 01: (SRI) Phoenix, Arizona USA	Enrolled	Final Outcome (Visit 14)		Clinician-Administered PTSD Scale (CAPS-5)			No	0	16-Aug-2017		Yes	1	Follow-up Administration	2							4		2		2		1		8		3		10		3				4		1		0		0		Yes
01122	Site 01: (SRI) Phoenix, Arizona USA	Enrolled	Final Outcome (Visit 14)		Clinician-Administered PTSD Scale (CAPS-5)			No	0	20-Oct-2017		Yes	1	Follow-up Administration	2							0		0		2		1		3		1		9		4				8		3		0		0		No
01123	Site 01: (SRI) Phoenix, Arizona USA	Enrolled	Final Outcome (Visit 14)		Clinician-Administered PTSD Scale (CAPS-5)			No	0	18-Oct-2017		Yes	1	Follow-up Administration	2							0		0		0		0		10		3		6		3				5		1		0		0		No
01125	Site 01: (SRI) Phoenix, Arizona USA	Enrolled	Final Outcome (Visit 14)		Clinician-Administered PTSD Scale (CAPS-5)			No	0	15-Nov-2017		Yes	1	Follow-up Administration	2							9		4		4		1		15		6		11		4				6		2		0		0		Yes
01127	Site 01: (SRI) Phoenix, Arizona USA	Enrolled	Final Outcome (Visit 14)		Clinician-Administered PTSD Scale (CAPS-5)			No	0	02-Dec-2017		Yes	1	Follow-up Administration	2							0		0		0		0		1		0		4		2				1		0		0		0		No
01128	Site 01: (SRI) Phoenix, Arizona USA	Enrolled	Final Outcome (Visit 14)		Clinician-Administered PTSD Scale (CAPS-5)			No	0	26-Dec-2017		Yes	1	Follow-up Administration	2							1		0		0		0		12		3		6		2				10		3		0		0		No
01129	Site 01: (SRI) Phoenix, Arizona USA	Enrolled	Final Outcome (Visit 14)		Clinician-Administered PTSD Scale (CAPS-5)			No	0	06-Mar-2018		Yes	1	Follow-up Administration	2							4		2		2		1		2		1		6		2				3		1		0		0		No
01130	Site 01: (SRI) Phoenix, Arizona USA	Enrolled	Final Outcome (Visit 14)		Clinician-Administered PTSD Scale (CAPS-5)			No	0	06-Jan-2018		Yes	1	Follow-up Administration	2							0		0		0		0		0		0		0		0				0		0		0		0		No
01131	Site 01: (SRI) Phoenix, Arizona USA	Enrolled	Final Outcome (Visit 14)		Clinician-Administered PTSD Scale (CAPS-5)			No	0	16-Jan-2018		Yes	1	Follow-up Administration	2							7		3		5		2		14		5		12		4				8		3		2		0		Yes
01132	Site 01: (SRI) Phoenix, Arizona USA	Enrolled	Final Outcome (Visit 14)		Clinician-Administered PTSD Scale (CAPS-5)			No	0	23-Feb-2018		Yes	1	Follow-up Administration	2							12		5		4		2		15		5		10		4				7		3		0		0		Yes
01133	Site 01: (SRI) Phoenix, Arizona USA	Enrolled	Final Outcome (Visit 14)		Clinician-Administered PTSD Scale (CAPS-5)			No	0	22-Feb-2018		Yes	1	Follow-up Administration	2							9		3		4		2		10		3		6		2				5		2		0		0		Yes
01134	Site 01: (SRI) Phoenix, Arizona USA	Enrolled	Final Outcome (Visit 14)		Clinician-Administered PTSD Scale (CAPS-5)			Yes	1
01135	Site 01: (SRI) Phoenix, Arizona USA	Enrolled	Final Outcome (Visit 14)		Clinician-Administered PTSD Scale (CAPS-5)			No	0	25-Mar-2018		Yes	1	Follow-up Administration	2							0		0		0		0		4		1		5		2				1		0		0		0		No
01138	Site 01: (SRI) Phoenix, Arizona USA	Enrolled	Final Outcome (Visit 14)		Clinician-Administered PTSD Scale (CAPS-5)			No	0	13-Apr-2018		Yes	1	Follow-up Administration	2							12		5		5		2		13		4		10		3				10		3		0		0		Yes
01139	Site 01: (SRI) Phoenix, Arizona USA	Enrolled	Final Outcome (Visit 14)		Clinician-Administered PTSD Scale (CAPS-5)			No	0	23-Apr-2018		Yes	1	Follow-up Administration	2							1		0		1		0		0		0		5		1				1		0		0		0		No
01140	Site 01: (SRI) Phoenix, Arizona USA	Enrolled	Final Outcome (Visit 14)		Clinician-Administered PTSD Scale (CAPS-5)			No	0	23-Apr-2018		Yes	1	Follow-up Administration	2							6		3		0		0		3		1		5		2				7		3		0		0		No
01141	Site 01: (SRI) Phoenix, Arizona USA	Enrolled	Final Outcome (Visit 14)		Clinician-Administered PTSD Scale (CAPS-5)			No	0	18-Apr-2018		Yes	1	Follow-up Administration	2							9		4		6		2		17		7		11		4				9		3		0		0		Yes
01143	Site 01: (SRI) Phoenix, Arizona USA	Enrolled	Final Outcome (Visit 14)		Clinician-Administered PTSD Scale (CAPS-5)			No	0	08-May-2018		Yes	1	Follow-up Administration	2							6		3		7		2		8		3		4		2				8		3		0		0		Yes
01144	Site 01: (SRI) Phoenix, Arizona USA	Enrolled	Final Outcome (Visit 14)		Clinician-Administered PTSD Scale (CAPS-5)			No	0	18-May-2018		Yes	1	Follow-up Administration	2							11		4		5		2		11		5		10		3				8		3		0		0		Yes
01146	Site 01: (SRI) Phoenix, Arizona USA	Enrolled	Final Outcome (Visit 14)		Clinician-Administered PTSD Scale (CAPS-5)			No	0	28-May-2018		Yes	1	Follow-up Administration	2							0		0		0		0		2		1		5		1				1		3		0		0		No
01147	Site 01: (SRI) Phoenix, Arizona USA	Enrolled	Final Outcome (Visit 14)		Clinician-Administered PTSD Scale (CAPS-5)			No	0	30-May-2018		Yes	1	Follow-up Administration	2							12		5		4		2		13		5		13		5				8		3		0		0		Yes
01148	Site 01: (SRI) Phoenix, Arizona USA	Enrolled	Final Outcome (Visit 14)		Clinician-Administered PTSD Scale (CAPS-5)			No	0	22-Jun-2018		Yes	1	Follow-up Administration	2							6		3		5		2		8		3		14		5				9		3		0		0		Yes
01149	Site 01: (SRI) Phoenix, Arizona USA	Enrolled	Final Outcome (Visit 14)		Clinician-Administered PTSD Scale (CAPS-5)			No	0	20-Jun-2018		Yes	1	Follow-up Administration	2							5		2		2		1		13		5		7		3				6		3		0		0		Yes
01150	Site 01: (SRI) Phoenix, Arizona USA	Enrolled	Final Outcome (Visit 14)		Clinician-Administered PTSD Scale (CAPS-5)			No	0	18-Jun-2018		Yes	1	Follow-up Administration	2							6		3		0		0		8		3		5		2				5		2		0		0		No
01151	Site 01: (SRI) Phoenix, Arizona USA	Enrolled	Final Outcome (Visit 14)		Clinician-Administered PTSD Scale (CAPS-5)			No	0	12-Jun-2018		Yes	1	Follow-up Administration	2							4		1		2		1		6		3		8		3				6		3		0		0		Yes
01152	Site 01: (SRI) Phoenix, Arizona USA	Enrolled	Final Outcome (Visit 14)		Clinician-Administered PTSD Scale (CAPS-5)			No	0	05-Jun-2018		Yes	1	Follow-up Administration	2							0		0		0		0		0		0		2		1				1		0		0		0		No
01155	Site 01: (SRI) Phoenix, Arizona USA	Enrolled	Final Outcome (Visit 14)		Clinician-Administered PTSD Scale (CAPS-5)			No	0	22-Jun-2018		Yes	1	Follow-up Administration	2							6		2		2		1		8		3		6		3				7		3		0		0		Yes
01156	Site 01: (SRI) Phoenix, Arizona USA	Enrolled	Final Outcome (Visit 14)		Clinician-Administered PTSD Scale (CAPS-5)			No	0	28-Jun-2018		Yes	1	Follow-up Administration	2							0		0		2		1		0		0		4		2				1		0		0		0		No
01157	Site 01: (SRI) Phoenix, Arizona USA	Enrolled	Final Outcome (Visit 14)		Clinician-Administered PTSD Scale (CAPS-5)			No	0	09-Jul-2018		Yes	1	Follow-up Administration	2							8		3		3		1		10		4		11		4				5		2		0		0		Yes
01158	Site 01: (SRI) Phoenix, Arizona USA	Enrolled	Final Outcome (Visit 14)		Clinician-Administered PTSD Scale (CAPS-5)			No	0	09-Jul-2018		Yes	1	Follow-up Administration	2							0		0		1		0		9		4		8		3				3		1		0		0		No
01159	Site 01: (SRI) Phoenix, Arizona USA	Enrolled	Final Outcome (Visit 14)		Clinician-Administered PTSD Scale (CAPS-5)			No	0	12-Jul-2018		Yes	1	Follow-up Administration	2							2		1		1		0		6		2		8		3				6		3		0		0		No
01160	Site 01: (SRI) Phoenix, Arizona USA	Enrolled	Final Outcome (Visit 14)		Clinician-Administered PTSD Scale (CAPS-5)			No	0	10-Jul-2018		Yes	1	Follow-up Administration	2							5		2		2		1		0		0		5		2				4		2		0		0		No
01161	Site 01: (SRI) Phoenix, Arizona USA	Enrolled	Final Outcome (Visit 14)		Clinician-Administered PTSD Scale (CAPS-5)			No	0	25-Jul-2018		Yes	1	Follow-up Administration	2							4		2		2		1		13		4		6		2				9		3		0		0		Yes
01162	Site 01: (SRI) Phoenix, Arizona USA	Enrolled	Final Outcome (Visit 14)		Clinician-Administered PTSD Scale (CAPS-5)			No	0	25-Jul-2018		Yes	1	Follow-up Administration	2							6		2		4		2		10		4		8		3				8		3		0		0		Yes
01163	Site 01: (SRI) Phoenix, Arizona USA	Enrolled	Final Outcome (Visit 14)		Clinician-Administered PTSD Scale (CAPS-5)			No	0	08-Aug-2018		Yes	1	Follow-up Administration	2							4		2		1		0		7		2		9		2				5		2		0		0		No
01164	Site 01: (SRI) Phoenix, Arizona USA	Enrolled	Final Outcome (Visit 14)		Clinician-Administered PTSD Scale (CAPS-5)			No	0	16-Aug-2018		Yes	1	Follow-up Administration	2							6		2		0		0		6		2		2		1				5		2		0		0		No
01167	Site 01: (SRI) Phoenix, Arizona USA	Enrolled	Final Outcome (Visit 14)		Clinician-Administered PTSD Scale (CAPS-5)			No	0	20-Sep-2018		Yes	1	Follow-up Administration	2							10		4		4		2		22		6		13		5				12		3		1		0		Yes
01168	Site 01: (SRI) Phoenix, Arizona USA	Enrolled	Final Outcome (Visit 14)		Clinician-Administered PTSD Scale (CAPS-5)			No	0	06-Sep-2018		Yes	1	Follow-up Administration	2							6		3		2		1		2		1		5		2				3		1		0		0		No
01169	Site 01: (SRI) Phoenix, Arizona USA	Enrolled	Final Outcome (Visit 14)		Clinician-Administered PTSD Scale (CAPS-5)			No	0	20-Sep-2018		Yes	1	Follow-up Administration	2							16		5		5		2		16		6		13		4				9		3		6		2		Yes
01170	Site 01: (SRI) Phoenix, Arizona USA	Enrolled	Final Outcome (Visit 14)		Clinician-Administered PTSD Scale (CAPS-5)			No	0	01-Oct-2018		Yes	1	Follow-up Administration	2							2		0		0		0		2		1		4		1				2		0		0		0		No
01171	Site 01: (SRI) Phoenix, Arizona USA	Enrolled	Final Outcome (Visit 14)		Clinician-Administered PTSD Scale (CAPS-5)			No	0	28-Sep-2018		Yes	1	Follow-up Administration	2							11		5		2		1		11		4		8		3				4		2		0		0		Yes
01172	Site 01: (SRI) Phoenix, Arizona USA	Enrolled	Final Outcome (Visit 14)		Clinician-Administered PTSD Scale (CAPS-5)			No	0	04-Oct-2018		Yes	1	Follow-up Administration	2							11		4		4		2		5		2		6		2				6		3		0		0		Yes
01173	Site 01: (SRI) Phoenix, Arizona USA	Enrolled	Final Outcome (Visit 14)		Clinician-Administered PTSD Scale (CAPS-5)			No	0	22-Oct-2018		Yes	1	Follow-up Administration	2							12		4		3		1		10		4		11		4				9		3		0		0		Yes
01175	Site 01: (SRI) Phoenix, Arizona USA	Enrolled	Final Outcome (Visit 14)		Clinician-Administered PTSD Scale (CAPS-5)			No	0	29-Nov-2018		Yes	1	Follow-up Administration	2							12		4		5		2		20		6		14		5				9		3		0		0		Yes
01176	Site 01: (SRI) Phoenix, Arizona USA	Enrolled	Final Outcome (Visit 14)		Clinician-Administered PTSD Scale (CAPS-5)			No	0	15-Nov-2018		Yes	1	Follow-up Administration	2							2		1		0		0		9		4		6		3				6		3		0		0		No
01177	Site 01: (SRI) Phoenix, Arizona USA	Enrolled	Final Outcome (Visit 14)		Clinician-Administered PTSD Scale (CAPS-5)			No	0	06-Nov-2018		Yes	1	Follow-up Administration	2							5		2		1		0		6		3		6		3				2		1		0		0		No
01178	Site 01: (SRI) Phoenix, Arizona USA	Enrolled	Final Outcome (Visit 14)		Clinician-Administered PTSD Scale (CAPS-5)			No	0	26-Nov-2018		Yes	1	Follow-up Administration	2							3		1		0		0		3		1		9		4				4		2		0		0		No
01179	Site 01: (SRI) Phoenix, Arizona USA	Enrolled	Final Outcome (Visit 14)		Clinician-Administered PTSD Scale (CAPS-5)			No	0	19-Nov-2018		Yes	1	Follow-up Administration	2							10		3		2		1		16		5		6		2				7		2		0		0		Yes
01180	Site 01: (SRI) Phoenix, Arizona USA	Enrolled	Final Outcome (Visit 14)		Clinician-Administered PTSD Scale (CAPS-5)			No	0	19-Dec-2018		Yes	1	Follow-up Administration	2							0		0		3		1		8		3		0		0				10		3		0		0		No
[truncated: 3 more columns]
