# Supplementary material for: The short-term impact of 3 smoked cannabis preparations versus placebo on PTSD symptoms: A randomized cross-over clinical trial
Source: PLoS One. 2021 Mar 17;16(3):e0246990. doi: 10.1371/journal.pone.0246990 (PMC7968689; doi:10.1371/journal.pone.0246990)
Supplement: S4 File — (TXT) [file pone.0246990.s006.txt]

SubjectID	Site	SubjectStatus	Visit	VisitRepeatLabel	Form	FormRepeatLabel	FormEntryDate	DISPENSING_DATE_OF_DISPENSING	DISPENSING_DATE_OF_DISPEN_CODED	DISPENSING_TIME_OF_DISPENSING	DISPENSING_TIME_OF_DISPEN_CODED	DISPENSING_ADMINISTRATION	DISPENSING_ADMINISTRATION_CODED	DISPENSING_JAR_NUMBER	DISPENSING_JAR_NUMBER_CODED	DISPENSING_KIT_NUMBER	DISPENSING_KIT_NUMBER_CODED	DISPENSING_RETURNED_INTRO	DISPENSING_RETURNED_INTRO_CODED	DISPENSING_USED_INTRO	DISPENSING_USED_INTRO_CODED	DISPENSING_DISPENSED_DAY_1	DISPENSING_DISPENSED_DAY__CODED	DISPENSING_RETURNED_DAY_1	DISPENSING_RETURNED_DAY_1_CODED	DISPENSING_USED_DAY_1	DISPENSING_USED_DAY_1_CODED	DISPENSING_DISPENSED_DAY_2	DISPENSING_DISPENSED_DAY__CODED	DISPENSING_RETURNED_DAY_2	DISPENSING_RETURNED_DAY_2_CODED	DISPENSING_USED_DAY_2	DISPENSING_USED_DAY_2_CODED	DISPENSING_DISPENSED_DAY_3	DISPENSING_DISPENSED_DAY__CODED	DISPENSING_RETURNED_DAY_3	DISPENSING_RETURNED_DAY_3_CODED	DISPENSING_USED_DAY_3	DISPENSING_USED_DAY_3_CODED	DISPENSING_DISPENSED_DAY_4	DISPENSING_DISPENSED_DAY__CODED	DISPENSING_RETURNED_DAY_4	DISPENSING_RETURNED_DAY_4_CODED	DISPENSING_USED_DAY_4	DISPENSING_USED_DAY_4_CODED	DISPENSING_DISPENSED_DAY_5	DISPENSING_DISPENSED_DAY__CODED	DISPENSING_RETURNED_DAY_5	DISPENSING_RETURNED_DAY_5_CODED
01101	Site 01: (SRI) Phoenix, Arizona USA	Enrolled	Introductory Session 1 (Visit 1)		Dispensing and Returning			06-Feb-2017		10:50		Introductory Session 1 (single day)	1	17A17-27.A				1.63		0.17
01102	Site 01: (SRI) Phoenix, Arizona USA	Enrolled	Introductory Session 1 (Visit 1)		Dispensing and Returning			09-Feb-2017		11:40		Introductory Session 1 (single day)	1	17A17-11.A				1.62		0.18
01103	Site 01: (SRI) Phoenix, Arizona USA	Enrolled	Introductory Session 1 (Visit 1)		Dispensing and Returning			22-Feb-2017		17:00		Introductory Session 1 (single day)	1	17A17-1.A				1.70		0.10
01104	Site 01: (SRI) Phoenix, Arizona USA	Enrolled	Introductory Session 1 (Visit 1)		Dispensing and Returning			13-Mar-2017		12:50		Introductory Session 1 (single day)	1	17A17-19.A				0.00		0.09
01105	Site 01: (SRI) Phoenix, Arizona USA	Enrolled	Introductory Session 1 (Visit 1)		Dispensing and Returning			15-Mar-2017		10:50		Introductory Session 1 (single day)	1	17A17-20.A				0.00		0.10
01106	Site 01: (SRI) Phoenix, Arizona USA	Enrolled	Introductory Session 1 (Visit 1)		Dispensing and Returning			30-Mar-2017		09:54		Introductory Session 1 (single day)	1	17A17-2.A				0.00		0.08
01107	Site 01: (SRI) Phoenix, Arizona USA	Enrolled	Introductory Session 1 (Visit 1)		Dispensing and Returning			10-Apr-2017		15:11		Introductory Session 1 (single day)	1	17A17-14.A				0.00		0.08
01108	Site 01: (SRI) Phoenix, Arizona USA	Enrolled	Introductory Session 1 (Visit 1)		Dispensing and Returning			17-Apr-2017		14:32		Introductory Session 1 (single day)	1	17A17-28.A				0.00		0.08
01109	Site 01: (SRI) Phoenix, Arizona USA	Enrolled	Introductory Session 1 (Visit 1)		Dispensing and Returning			19-Apr-2017		10:37		Introductory Session 1 (single day)	1	17A17-22.A				0.00		0.08
01112	Site 01: (SRI) Phoenix, Arizona USA	Enrolled	Introductory Session 1 (Visit 1)		Dispensing and Returning			01-May-2017		14:52		Introductory Session 1 (single day)	1	14D17-1.A				0.00		0.08
01110	Site 01: (SRI) Phoenix, Arizona USA	Enrolled	Introductory Session 1 (Visit 1)		Dispensing and Returning			27-Apr-2017		13:23		Introductory Session 1 (single day)	1	17A17-3.A				0.00		0.08
01111	Site 01: (SRI) Phoenix, Arizona USA	Enrolled	Introductory Session 1 (Visit 1)		Dispensing and Returning			27-Apr-2017		13:34		Introductory Session 1 (single day)	1	17A17-30.A				0.00		0.09
01113	Site 01: (SRI) Phoenix, Arizona USA	Enrolled	Introductory Session 1 (Visit 1)		Dispensing and Returning			01-May-2017		16:44		Introductory Session 1 (single day)	1	14D17-2.A				0.00		0.08
01114	Site 01: (SRI) Phoenix, Arizona USA	Enrolled	Introductory Session 1 (Visit 1)		Dispensing and Returning			04-May-2017		13:34		Introductory Session 1 (single day)	1	17A17-31.A				0.00		0.08
01115	Site 01: (SRI) Phoenix, Arizona USA	Enrolled	Introductory Session 1 (Visit 1)		Dispensing and Returning			16-May-2017		10:40		Introductory Session 1 (single day)	1	05D17-1.A				0.00		0.08
01116	Site 01: (SRI) Phoenix, Arizona USA	Enrolled	Introductory Session 1 (Visit 1)		Dispensing and Returning			18-May-2017		14:53		Introductory Session 1 (single day)	1	17A17-4.A				0.00		0.08
01117	Site 01: (SRI) Phoenix, Arizona USA	Enrolled	Introductory Session 1 (Visit 1)		Dispensing and Returning			29-May-2017		10:28		Introductory Session 1 (single day)	1	03E17-12.A				0.00		0.08
01118	Site 01: (SRI) Phoenix, Arizona USA	Enrolled	Introductory Session 1 (Visit 1)		Dispensing and Returning			31-May-2017		10:56		Introductory Session 1 (single day)	1	17A17-5.A				0.00		0.08
01119	Site 01: (SRI) Phoenix, Arizona USA	Enrolled	Introductory Session 1 (Visit 1)		Dispensing and Returning			26-Jun-2017		10:48		Introductory Session 1 (single day)	1	14D17-5.A				0.00		0.08
01120	Site 01: (SRI) Phoenix, Arizona USA	Enrolled	Introductory Session 1 (Visit 1)		Dispensing and Returning			10-Jul-2017		09:40		Introductory Session 1 (single day)	1	31E17-2.A				0.00		0.08
01121	Site 01: (SRI) Phoenix, Arizona USA	Enrolled	Introductory Session 1 (Visit 1)		Dispensing and Returning			07-Aug-2017		11:30		Introductory Session 1 (single day)	1	03E17-15				0.00		0.08
01122	Site 01: (SRI) Phoenix, Arizona USA	Enrolled	Introductory Session 1 (Visit 1)		Dispensing and Returning			09-Aug-2017		10:08		Introductory Session 1 (single day)	1	05D17-11.A				0.00		0.08
01123	Site 01: (SRI) Phoenix, Arizona USA	Enrolled	Introductory Session 1 (Visit 1)		Dispensing and Returning			10-Aug-2017		13:30		Introductory Session 1 (single day)	1	31E17-3.A				0.00		0.08
01124	Site 01: (SRI) Phoenix, Arizona USA	Enrolled	Introductory Session 1 (Visit 1)		Dispensing and Returning			15-Aug-2017		10:06		Introductory Session 1 (single day)	1	03E17-3.A				0.00		0.08
01125	Site 01: (SRI) Phoenix, Arizona USA	Enrolled	Introductory Session 1 (Visit 1)		Dispensing and Returning			29-Aug-2017		10:28		Introductory Session 1 (single day)	1	09F17-8.A				0.00		0.08
01126	Site 01: (SRI) Phoenix, Arizona USA	Enrolled	Introductory Session 1 (Visit 1)		Dispensing and Returning			06-Sep-2017		12:09		Introductory Session 1 (single day)	1	05D17-12.A				0.00		0.08
01127	Site 01: (SRI) Phoenix, Arizona USA	Enrolled	Introductory Session 1 (Visit 1)		Dispensing and Returning			20-Sep-2017		10:17		Introductory Session 1 (single day)	1	03E17-4.A				0.00		0.08
01128	Site 01: (SRI) Phoenix, Arizona USA	Enrolled	Introductory Session 1 (Visit 1)		Dispensing and Returning			11-Oct-2017		08:38		Introductory Session 1 (single day)	1	04H17-11.A				0.00		0.08
01129	Site 01: (SRI) Phoenix, Arizona USA	Enrolled	Introductory Session 1 (Visit 1)		Dispensing and Returning			23-Oct-2017		12:53		Introductory Session 1 (single day)	1	09F17-10.A				0.00		0.08
01130	Site 01: (SRI) Phoenix, Arizona USA	Enrolled	Introductory Session 1 (Visit 1)		Dispensing and Returning			26-Oct-2017		11:49		Introductory Session 1 (single day)	1	06J17-10.A				0.00		0.08
01131	Site 01: (SRI) Phoenix, Arizona USA	Enrolled	Introductory Session 1 (Visit 1)		Dispensing and Returning			01-Nov-2017		13:10		Introductory Session 1 (single day)	1	04H17-2.A				0.00		0.08
01132	Site 01: (SRI) Phoenix, Arizona USA	Enrolled	Introductory Session 1 (Visit 1)		Dispensing and Returning			14-Nov-2017		12:56		Introductory Session 1 (single day)	1	05D17-13.A				0.00		0.08
01133	Site 01: (SRI) Phoenix, Arizona USA	Enrolled	Introductory Session 1 (Visit 1)		Dispensing and Returning			12-Dec-2017		08:52		Introductory Session 1 (single day)	1	06J17-11.A				0.00		0.08
01134	Site 01: (SRI) Phoenix, Arizona USA	Enrolled	Introductory Session 1 (Visit 1)		Dispensing and Returning			21-Dec-2017		11:00		Introductory Session 1 (single day)	1	06J17-1.A				0.00		0.08
01135	Site 01: (SRI) Phoenix, Arizona USA	Enrolled	Introductory Session 1 (Visit 1)		Dispensing and Returning			02-Jan-2018		09:46		Introductory Session 1 (single day)	1	06J17-30.A				0.00		0.08
01136	Site 01: (SRI) Phoenix, Arizona USA	Enrolled	Introductory Session 1 (Visit 1)		Dispensing and Returning			07-Jan-2018		14:54		Introductory Session 1 (single day)	1	04H17-4.A				0.00		0.08
01137	Site 01: (SRI) Phoenix, Arizona USA	Enrolled	Introductory Session 1 (Visit 1)		Dispensing and Returning			14-Jan-2018		15:05		Introductory Session 1 (single day)	1	06J17-31.A				0.00		0.08
01138	Site 01: (SRI) Phoenix, Arizona USA	Enrolled	Introductory Session 1 (Visit 1)		Dispensing and Returning			30-Jan-2018		11:32		Introductory Session 1 (single day)	1	06J17-22.A				0.00		0.08
01139	Site 01: (SRI) Phoenix, Arizona USA	Enrolled	Introductory Session 1 (Visit 1)		Dispensing and Returning			04-Feb-2018		11:20		Introductory Session 1 (single day)	1	06J17-2.A				0.00		0.08
01140	Site 01: (SRI) Phoenix, Arizona USA	Enrolled	Introductory Session 1 (Visit 1)		Dispensing and Returning			05-Feb-2018		11:40		Introductory Session 1 (single day)	1	06J17-13.A				0.00		0.08
01141	Site 01: (SRI) Phoenix, Arizona USA	Enrolled	Introductory Session 1 (Visit 1)		Dispensing and Returning			08-Feb-2018		10:45		Introductory Session 1 (single day)	1	06J17-14.A				0.00		0.08
01142	Site 01: (SRI) Phoenix, Arizona USA	Enrolled	Introductory Session 1 (Visit 1)		Dispensing and Returning			12-Feb-2018		13:09		Introductory Session 1 (single day)	1	06J17-32.A				0.00		0.08
01143	Site 01: (SRI) Phoenix, Arizona USA	Enrolled	Introductory Session 1 (Visit 1)		Dispensing and Returning			27-Feb-2018		11:42		Introductory Session 1 (single day)	1	06J17-3.A				0.00		0.08
01144	Site 01: (SRI) Phoenix, Arizona USA	Enrolled	Introductory Session 1 (Visit 1)		Dispensing and Returning			01-Mar-2018		13:13		Introductory Session 1 (single day)	1	04B17-2.A				0.00		0.08
01145	Site 01: (SRI) Phoenix, Arizona USA	Enrolled	Introductory Session 1 (Visit 1)		Dispensing and Returning			06-Mar-2018		10:06		Introductory Session 1 (single day)	1	06J17-34.A				0.00		0.08
01146	Site 01: (SRI) Phoenix, Arizona USA	Enrolled	Introductory Session 1 (Visit 1)		Dispensing and Returning			06-Mar-2018		12:22		Introductory Session 1 (single day)	1	29L17-12.A				0.00		0.08
01147	Site 01: (SRI) Phoenix, Arizona USA	Enrolled	Introductory Session 1 (Visit 1)		Dispensing and Returning			12-Mar-2018		13:17		Introductory Session 1 (single day)	1	04B17-3.A				0.00		0.08
01148	Site 01: (SRI) Phoenix, Arizona USA	Enrolled	Introductory Session 1 (Visit 1)		Dispensing and Returning			14-Mar-2018		11:22		Introductory Session 1 (single day)	1	06J17-4.A				0.00		0.08
01149	Site 01: (SRI) Phoenix, Arizona USA	Enrolled	Introductory Session 1 (Visit 1)		Dispensing and Returning			18-Mar-2018		13:23		Introductory Session 1 (single day)	1	13C18-2.A				0.00		0.08
01150	Site 01: (SRI) Phoenix, Arizona USA	Enrolled	Introductory Session 1 (Visit 1)		Dispensing and Returning			22-Mar-2018		10:25		Introductory Session 1 (single day)	1	19B18-18.A				0.00		0.08
01151	Site 01: (SRI) Phoenix, Arizona USA	Enrolled	Introductory Session 1 (Visit 1)		Dispensing and Returning			26-Mar-2018		10:18		Introductory Session 1 (single day)	1	29L17-1.A				0.00		0.08
01152	Site 01: (SRI) Phoenix, Arizona USA	Enrolled	Introductory Session 1 (Visit 1)		Dispensing and Returning			26-Mar-2018		12:12		Introductory Session 1 (single day)	1	19B18-9.A				0.00		0.08
01153	Site 01: (SRI) Phoenix, Arizona USA	Enrolled	Introductory Session 1 (Visit 1)		Dispensing and Returning			28-Mar-2018		10:40		Introductory Session 1 (single day)	1	29L17-2.A				0.00		0.08
01154	Site 01: (SRI) Phoenix, Arizona USA	Enrolled	Introductory Session 1 (Visit 1)		Dispensing and Returning			03-Apr-2018		10:20		Introductory Session 1 (single day)	1	19B18-19.A				0.00		0.08
01155	Site 01: (SRI) Phoenix, Arizona USA	Enrolled	Introductory Session 1 (Visit 1)		Dispensing and Returning			05-Apr-2018		10:31		Introductory Session 1 (single day)	1	13C18-4.A				0.00		0.08
01156	Site 01: (SRI) Phoenix, Arizona USA	Enrolled	Introductory Session 1 (Visit 1)		Dispensing and Returning			16-Apr-2018		09:50		Introductory Session 1 (single day)	1	16D18-1.A				0.00		0.08
01157	Site 01: (SRI) Phoenix, Arizona USA	Enrolled	Introductory Session 1 (Visit 1)		Dispensing and Returning			18-Apr-2018		10:58		Introductory Session 1 (single day)	1	16D18-2.A				0.00		0.08
01158	Site 01: (SRI) Phoenix, Arizona USA	Enrolled	Introductory Session 1 (Visit 1)		Dispensing and Returning			23-Apr-2018		10:25		Introductory Session 1 (single day)	1	05D18-3.A				0.00		0.08
01159	Site 01: (SRI) Phoenix, Arizona USA	Enrolled	Introductory Session 1 (Visit 1)		Dispensing and Returning			26-Apr-2018		10:25		Introductory Session 1 (single day)	1	04D18-1.A				0.00		0.08
01160	Site 01: (SRI) Phoenix, Arizona USA	Enrolled	Introductory Session 1 (Visit 1)		Dispensing and Returning			03-May-2018		13:15		Introductory Session 1 (single day)	1	23D18-3.A				0.00		0.08
01161	Site 01: (SRI) Phoenix, Arizona USA	Enrolled	Introductory Session 1 (Visit 1)		Dispensing and Returning			06-May-2018		14:26		Introductory Session 1 (single day)	1	23D18-4.A				0.00		0.08
01162	Site 01: (SRI) Phoenix, Arizona USA	Enrolled	Introductory Session 1 (Visit 1)		Dispensing and Returning			16-May-2018		10:50		Introductory Session 1 (single day)	1	11E18-1.A				0.00		0.08
01163	Site 01: (SRI) Phoenix, Arizona USA	Enrolled	Introductory Session 1 (Visit 1)		Dispensing and Returning			22-May-2018		11:35		Introductory Session 1 (single day)	1	22E18-1.A				0.00		0.08
01164	Site 01: (SRI) Phoenix, Arizona USA	Enrolled	Introductory Session 1 (Visit 1)		Dispensing and Returning			23-May-2018		11:59		Introductory Session 1 (single day)	1	04D18-2.A				0.00		0.08
01165	Site 01: (SRI) Phoenix, Arizona USA	Enrolled	Introductory Session 1 (Visit 1)		Dispensing and Returning			11-Jun-2018		12:38		Introductory Session 1 (single day)	1	06E18-3.A				0.00		0.08
01166	Site 01: (SRI) Phoenix, Arizona USA	Enrolled	Introductory Session 1 (Visit 1)		Dispensing and Returning			13-Jun-2018		11:33		Introductory Session 1 (single day)	1	05F18-1.A				0.00		0.08
01167	Site 01: (SRI) Phoenix, Arizona USA	Enrolled	Introductory Session 1 (Visit 1)		Dispensing and Returning			25-Jun-2018		11:50		Introductory Session 1 (single day)	1	04D18-3.A				0.00		0.08
01168	Site 01: (SRI) Phoenix, Arizona USA	Enrolled	Introductory Session 1 (Visit 1)		Dispensing and Returning			26-Jun-2018		13:46		Introductory Session 1 (single day)	1	15F18-2.A				0.00		0.08
01169	Site 01: (SRI) Phoenix, Arizona USA	Enrolled	Introductory Session 1 (Visit 1)		Dispensing and Returning			12-Jul-2018		11:11		Introductory Session 1 (single day)	1	15F18-4.A				0.00		0.08
01170	Site 01: (SRI) Phoenix, Arizona USA	Enrolled	Introductory Session 1 (Visit 1)		Dispensing and Returning			12-Jul-2018		12:59		Introductory Session 1 (single day)	1	05F18-2.A				0.00		0.08
01171	Site 01: (SRI) Phoenix, Arizona USA	Enrolled	Introductory Session 1 (Visit 1)		Dispensing and Returning			19-Jul-2018		12:32		Introductory Session 1 (single day)	1	04D18-4.A				0.00		0.08
01172	Site 01: (SRI) Phoenix, Arizona USA	Enrolled	Introductory Session 1 (Visit 1)		Dispensing and Returning			23-Jul-2018		10:31		Introductory Session 1 (single day)	1	22F18-4.A				0.00		0.08
01173	Site 01: (SRI) Phoenix, Arizona USA	Enrolled	Introductory Session 1 (Visit 1)		Dispensing and Returning			30-Jul-2018		10:44		Introductory Session 1 (single day)	1	22F18-5.A				0.00		0.08
01174	Site 01: (SRI) Phoenix, Arizona USA	Enrolled	Introductory Session 1 (Visit 1)		Dispensing and Returning			05-Aug-2018		14:08		Introductory Session 1 (single day)	1	20G18-20.A				0.00		0.08
01175	Site 01: (SRI) Phoenix, Arizona USA	Enrolled	Introductory Session 1 (Visit 1)		Dispensing and Returning			13-Aug-2018		11:56		Introductory Session 1 (single day)	1	11G18-9.A				0.00		0.08
01176	Site 01: (SRI) Phoenix, Arizona USA	Enrolled	Introductory Session 1 (Visit 1)		Dispensing and Returning			09-Aug-2018		09:53		Introductory Session 1 (single day)	1	26G18-2.A				0.00		0.08
01177	Site 01: (SRI) Phoenix, Arizona USA	Enrolled	Introductory Session 1 (Visit 1)		Dispensing and Returning			29-Aug-2018		10:01		Introductory Session 1 (single day)	1	11G18-11				0.00		0.08
01178	Site 01: (SRI) Phoenix, Arizona USA	Enrolled	Introductory Session 1 (Visit 1)		Dispensing and Returning			04-Sep-2018		13:32		Introductory Session 1 (single day)	1	20G18-3.A				0.00		0.08
01179	Site 01: (SRI) Phoenix, Arizona USA	Enrolled	Introductory Session 1 (Visit 1)		Dispensing and Returning			11-Sep-2018		11:59		Introductory Session 1 (single day)	1	20G18-21.A				0.00		0.08
01180	Site 01: (SRI) Phoenix, Arizona USA	Enrolled	Introductory Session 1 (Visit 1)		Dispensing and Returning			08-Oct-2018		11:08		Introductory Session 1 (single day)	1	15H18-6.A				0.00		0.08
01101	Site 01: (SRI) Phoenix, Arizona USA	Enrolled	Introductory Session 2 (Visit 2)		Dispensing and Returning			07-Feb-2017		10:46		Introductory Session 2 (single day) + Self-administration (7 days)	8	17A17-27.B		17A17-27		1.72		0.08				1.26		0.54				1.75		0.05				1.66		0.14				1.66		0.14				1.80
01102	Site 01: (SRI) Phoenix, Arizona USA	Enrolled	Introductory Session 2 (Visit 2)		Dispensing and Returning			10-Feb-2017		11:32		Introductory Session 2 (single day) + Self-administration (7 days)	8	17A17-11.B		17A17-11		1.65		0.15				1.01		0.79				1.58		0.22				1.48		0.32				1.51		0.29				1.44
01103	Site 01: (SRI) Phoenix, Arizona USA	Enrolled	Introductory Session 2 (Visit 2)		Dispensing and Returning			23-Feb-2017		13:35		Introductory Session 2 (single day) + Self-administration (7 days)	8	17A17-1.B		17A17-1		1.51		0.29				1.80		0.00				1.80		0.00				1.80		0.00				1.55		0.25				1.80
01104	Site 01: (SRI) Phoenix, Arizona USA	Enrolled	Introductory Session 2 (Visit 2)		Dispensing and Returning			14-Mar-2017		12:25		Introductory Session 2 (single day) + Self-administration (7 days)	8	17A17-19.B		17A17-19		1.52		0.28				1.80		0.00				1.80		0.00				1.80		0.00				1.42		0.38				1.80
01105	Site 01: (SRI) Phoenix, Arizona USA	Enrolled	Introductory Session 2 (Visit 2)		Dispensing and Returning			23-Mar-2017		10:52		Introductory Session 2 (single day) + Self-administration (7 days)	8	17A17-20.B		17A17-20		1.35		0.45				0.00		1.80				1.00		0.80				0.71		1.09				0.84		0.96				1.80
01106	Site 01: (SRI) Phoenix, Arizona USA	Enrolled	Introductory Session 2 (Visit 2)		Dispensing and Returning			31-Mar-2017		09:22		Introductory Session 2 (single day) + Self-administration (7 days)	8	17A17-2.B		17A17-2		1.16		0.64				1.80		0.00				1.80		0.00				1.80		0.00				1.80		0.00				1.80
01107	Site 01: (SRI) Phoenix, Arizona USA	Enrolled	Introductory Session 2 (Visit 2)		Dispensing and Returning			11-Apr-2017		13:02		Introductory Session 2 (single day) + Self-administration (7 days)	8	17A17-14.B		17A17-14		0.90		0.90				0.00		1.80				0.52		1.28				0.81		0.99				0.73		1.07				1.69
01108	Site 01: (SRI) Phoenix, Arizona USA	Enrolled	Introductory Session 2 (Visit 2)		Dispensing and Returning			18-Apr-2017		13:16		Introductory Session 2 (single day) + Self-administration (7 days)	8	17A17-28.B		17A17-28		1.34		0.46				1.80		0.00				1.39		0.41				1.47		0.33				1.60		0.20				1.57
01109	Site 01: (SRI) Phoenix, Arizona USA	Enrolled	Introductory Session 2 (Visit 2)		Dispensing and Returning			20-Apr-2017		09:59		Introductory Session 2 (single day) + Self-administration (7 days)	8	17A17-22.B		17A17-22		0.92		0.88				1.80		0.00				1.80		0.00				1.80		0.00				1.80		0.00				1.80
01112	Site 01: (SRI) Phoenix, Arizona USA	Enrolled	Introductory Session 2 (Visit 2)		Dispensing and Returning			02-May-2017		13:20		Introductory Session 2 (single day) + Self-administration (7 days)	8	14D17-1.B		14D17-1		0.64		1.16				1.09		0.71				0.84		0.96				1.10		0.70				0.07		1.73				0.44
01110	Site 01: (SRI) Phoenix, Arizona USA	Enrolled	Introductory Session 2 (Visit 2)		Dispensing and Returning			28-Apr-2017		12:40		Introductory Session 2 (single day) + Self-administration (7 days)	8	17A17-3.B		17A17-3		0.80		1.00				1.00		0.80				1.80		0.00				1.80		0.00				1.80		0.00				1.80
01111	Site 01: (SRI) Phoenix, Arizona USA	Enrolled	Introductory Session 2 (Visit 2)		Dispensing and Returning			28-Apr-2017		11:05		Introductory Session 2 (single day) + Self-administration (7 days)	8	17A17-30.B		17A17-30		1.51		0.29				1.80		0.00				1.80		0.00				1.80		0.00				1.80		0.00				1.80
01113	Site 01: (SRI) Phoenix, Arizona USA	Enrolled	Introductory Session 2 (Visit 2)		Dispensing and Returning			02-May-2017		16:21		Introductory Session 2 (single day) + Self-administration (7 days)	8	14D17-2.B		14D17-2		1.18		0.62				1.80		0.00				1.71		0.09				1.23		0.57				1.58		0.22				1.80
01114	Site 01: (SRI) Phoenix, Arizona USA	Enrolled	Introductory Session 2 (Visit 2)		Dispensing and Returning			05-May-2017		12:38		Introductory Session 2 (single day) + Self-administration (7 days)	8	17A17-31.B		17A17-31		1.40		0.40				1.46		0.34				1.30		0.50				1.36		0.44				1.33		0.47				1.39
01115	Site 01: (SRI) Phoenix, Arizona USA	Enrolled	Introductory Session 2 (Visit 2)		Dispensing and Returning			17-May-2017		10:12		Introductory Session 2 (single day) + Self-administration (7 days)	8	05D17-1.B		05D17-1		1.30		0.50				0.54		1.26				0.35		1.45				0.34		1.46				0.38		1.42				0.37
01116	Site 01: (SRI) Phoenix, Arizona USA	Enrolled	Introductory Session 2 (Visit 2)		Dispensing and Returning			19-May-2017		13:35		Introductory Session 2 (single day) + Self-administration (7 days)	8	17A17-4.B		17A17-4		1.36		0.44				1.52		0.28				1.70		0.10				1.69		0.11				1.53		0.27				1.63
01117	Site 01: (SRI) Phoenix, Arizona USA	Enrolled	Introductory Session 2 (Visit 2)		Dispensing and Returning			30-May-2017		09:40		Introductory Session 2 (single day) + Self-administration (7 days)	8	03E17-12.B		03E17-12		1.50		0.30				1.52		0.28				1.58		0.22				1.40		0.40				1.51		0.29				1.80
01118	Site 01: (SRI) Phoenix, Arizona USA	Enrolled	Introductory Session 2 (Visit 2)		Dispensing and Returning			01-Jun-2017		10:18		Introductory Session 2 (single day) + Self-administration (7 days)	8	17A17-5.B		17A17-5		1.53		0.27				1.54		0.26				1.80		0.00				1.74		0.06				1.64		0.16				1.80
01119	Site 01: (SRI) Phoenix, Arizona USA	Enrolled	Introductory Session 2 (Visit 2)		Dispensing and Returning			27-Jun-2017		09:34		Introductory Session 2 (single day) + Self-administration (7 days)	8	14D17-5.B		14D17.5		1.43		0.37				1.67		0.13				1.71		0.09				1.63		0.17				1.69		0.11				1.62
01120	Site 01: (SRI) Phoenix, Arizona USA	Enrolled	Introductory Session 2 (Visit 2)		Dispensing and Returning			11-Jul-2017		09:25		Introductory Session 2 (single day) + Self-administration (7 days)	8	31E17-2.B		31E17-2		1.29		0.51				1.34		0.46				1.80		0.00				1.80		0.00				1.80		0.00				1.80
01121	Site 01: (SRI) Phoenix, Arizona USA	Enrolled	Introductory Session 2 (Visit 2)		Dispensing and Returning			08-Aug-2017		10:35		Introductory Session 2 (single day) + Self-administration (7 days)	8	03E17-15.B		03E17-15		0.83		0.97				0.94		0.86				1.20		0.60				1.32		0.48				1.80		0.00				1.80
01122	Site 01: (SRI) Phoenix, Arizona USA	Enrolled	Introductory Session 2 (Visit 2)		Dispensing and Returning			10-Aug-2017		11:34		Introductory Session 2 (single day) + Self-administration (7 days)	8	05D17-11.B		05D17-11		1.20		0.60				1.25		0.55				1.44		0.36				1.80		0.00				1.13		0.67				1.80
01123	Site 01: (SRI) Phoenix, Arizona USA	Enrolled	Introductory Session 2 (Visit 2)		Dispensing and Returning			11-Aug-2017		09:19		Introductory Session 2 (single day) + Self-administration (7 days)	8	31E17-3.B		31E17-3		1.50		0.30				1.52		0.28				1.80		0.00				1.57		0.23				1.80		0.00				1.80
01124	Site 01: (SRI) Phoenix, Arizona USA	Enrolled	Introductory Session 2 (Visit 2)		Dispensing and Returning			16-Aug-2017		09:56		Introductory Session 2 (single day) + Self-administration (7 days)	8	03E17-3.B		03E17-3		1.30		0.50				1.38		0.42				1.80		0.00				1.07		0.73				1.32		0.48				1.41
01125	Site 01: (SRI) Phoenix, Arizona USA	Enrolled	Introductory Session 2 (Visit 2)		Dispensing and Returning			30-Aug-2017		16:35		Introductory Session 2 (single day) + Self-administration (7 days)	8	09F17-8.B		09F17-8		1.70		0.10				1.60		0.20				1.53		0.27				1.66		0.14				1.80		0.00				1.61
01126	Site 01: (SRI) Phoenix, Arizona USA	Enrolled	Introductory Session 2 (Visit 2)		Dispensing and Returning			07-Sep-2017		16:00		Introductory Session 2 (single day) + Self-administration (7 days)	8	05D17-12.B		05D17-12		1.16		0.64				0.87		0.93				1.08		0.72				1.17		0.63				0.67		1.13				1.19
01127	Site 01: (SRI) Phoenix, Arizona USA	Enrolled	Introductory Session 2 (Visit 2)		Dispensing and Returning			21-Sep-2017		10:09		Introductory Session 2 (single day) + Self-administration (7 days)	8	03E17-4.b		03E17-4		1.66		0.14				0.69		1.11				0.88		0.92				0.88		0.92				0.87		0.93				0.77
01128	Site 01: (SRI) Phoenix, Arizona USA	Enrolled	Introductory Session 2 (Visit 2)		Dispensing and Returning			12-Oct-2017		07:08		Introductory Session 2 (single day) + Self-administration (7 days)	8	04H17-11.B		04H17-11		1.46		0.34				1.80		0.00				1.80		0.00				1.80		0.00				1.54		0.26				1.80
01129	Site 01: (SRI) Phoenix, Arizona USA	Enrolled	Introductory Session 2 (Visit 2)		Dispensing and Returning			24-Oct-2017		13:43		Introductory Session 2 (single day) + Self-administration (7 days)	8	09F17-10.B		09F17-10		1.61		0.19				1.37		0.43				1.69		0.11				1.69		0.11				1.80		0.00				1.66
01130	Site 01: (SRI) Phoenix, Arizona USA	Enrolled	Introductory Session 2 (Visit 2)		Dispensing and Returning			27-Oct-2017		11:19		Introductory Session 2 (single day) + Self-administration (7 days)	8	06J17-10.B		06J17-10		0.38		1.42				0.55		1.25				0.63		1.17				0.74		1.06				0.92		0.88				1.12
01131	Site 01: (SRI) Phoenix, Arizona USA	Enrolled	Introductory Session 2 (Visit 2)		Dispensing and Returning			02-Nov-2017		12:16		Introductory Session 2 (single day) + Self-administration (7 days)	8	04H17-2.B		04H17-2		1.57		0.23				1.33		0.47				1.48		0.32				0.90		0.90				1.53		0.27				1.60
01132	Site 01: (SRI) Phoenix, Arizona USA	Enrolled	Introductory Session 2 (Visit 2)		Dispensing and Returning			15-Nov-2017		13:37		Introductory Session 2 (single day) + Self-administration (7 days)	8	05D17-13.B		05D17-13		0.47		1.33				0.00		1.80				0.00		1.80				1.80		0.00				0.00		1.80				1.80
01133	Site 01: (SRI) Phoenix, Arizona USA	Enrolled	Introductory Session 2 (Visit 2)		Dispensing and Returning			13-Dec-2017		08:30		Introductory Session 2 (single day) + Self-administration (7 days)	8	06J17-11.B		06J17-11		0.63		1.17				0.15		1.65				0.12		1.68				0.00		1.80				0.00		1.80				0.42
01134	Site 01: (SRI) Phoenix, Arizona USA	Enrolled	Introductory Session 2 (Visit 2)		Dispensing and Returning			22-Dec-2017		09:45		Introductory Session 2 (single day) + Self-administration (7 days)	8	06J17-1.B		06J17-1		1.43		0.37				1.80		0.00				1.80		0.00				1.59		0.21				1.80		0.00				1.80
01135	Site 01: (SRI) Phoenix, Arizona USA	Enrolled	Introductory Session 2 (Visit 2)		Dispensing and Returning			03-Jan-2018		09:25		Introductory Session 2 (single day) + Self-administration (7 days)	8	06J17-30.B		06J17-30		1.44		0.36				1.52		0.28				1.53		0.27				1.58		0.22				1.60		0.20				1.63
01136	Site 01: (SRI) Phoenix, Arizona USA	Enrolled	Introductory Session 2 (Visit 2)		Dispensing and Returning			08-Jan-2018		13:15		Introductory Session 2 (single day) + Self-administration (7 days)	8	04H17-4.B		04H17-4		1.10		0.70				0.90		0.90				0.20		1.60				0.80		1.00				0.57		1.23				0.91
01137	Site 01: (SRI) Phoenix, Arizona USA	Enrolled	Introductory Session 2 (Visit 2)		Dispensing and Returning			15-Jan-2018		15:06		Introductory Session 2 (single day) + Self-administration (7 days)	8	06J17-31.B		06J17-31		1.60		0.20				1.60		0.20				1.56		0.24				1.80		0.00				1.58		0.22				1.65
01138	Site 01: (SRI) Phoenix, Arizona USA	Enrolled	Introductory Session 2 (Visit 2)		Dispensing and Returning			31-Jan-2018		11:05		Introductory Session 2 (single day) + Self-administration (7 days)	8	06J17-22.B		06J17-22		0.55		1.25				0.00		1.80				0.00		1.80				0.00		1.80				0.00		1.80				0.00
01139	Site 01: (SRI) Phoenix, Arizona USA	Enrolled	Introductory Session 2 (Visit 2)		Dispensing and Returning			05-Feb-2018		15:21		Introductory Session 2 (single day) + Self-administration (7 days)	8	06J17-2.B		06J17-2		1.27		0.53				1.71		0.09				1.41		0.39				1.80		0.00				1.80		0.00				1.80
01140	Site 01: (SRI) Phoenix, Arizona USA	Enrolled	Introductory Session 2 (Visit 2)		Dispensing and Returning			06-Feb-2018		10:45		Introductory Session 2 (single day) + Self-administration (7 days)	8	06J17-13.B		06J17-13		1.65		0.15				1.41		0.39				1.62		0.18				1.46		0.34				1.80		0.00				1.41
01141	Site 01: (SRI) Phoenix, Arizona USA	Enrolled	Introductory Session 2 (Visit 2)		Dispensing and Returning			09-Feb-2018		09:53		Introductory Session 2 (single day) + Self-administration (7 days)	8	06J17-14.B		06J17-14		1.67		0.13				0.09		1.71				0.65		1.15				0.00		1.80				0.62		1.18				0.00
01142	Site 01: (SRI) Phoenix, Arizona USA	Enrolled	Introductory Session 2 (Visit 2)		Dispensing and Returning			13-Feb-2018		12:25		Introductory Session 2 (single day) + Self-administration (7 days)	8	06J17-32.B		06J17-32		0.80		1.00				0.00		1.80				0.00		1.80				0.91		0.89				1.80		0.00				1.80
01143	Site 01: (SRI) Phoenix, Arizona USA	Enrolled	Introductory Session 2 (Visit 2)		Dispensing and Returning			28-Feb-2018		11:33		Introductory Session 2 (single day) + Self-administration (7 days)	8	06J17-3.B		06J17-3		1.51		0.29				0.15		1.65				0.10		1.70				0.12		1.68				0.00		1.80				0.00
01144	Site 01: (SRI) Phoenix, Arizona USA	Enrolled	Introductory Session 2 (Visit 2)		Dispensing and Returning			02-Mar-2018		09:36		Introductory Session 2 (single day) + Self-administration (7 days)	8	04B17-2.B		04B17-2		1.38		0.42				1.58		0.22				1.56		0.24				1.47		0.33				1.54		0.26				1.23
01145	Site 01: (SRI) Phoenix, Arizona USA	Enrolled	Introductory Session 2 (Visit 2)		Dispensing and Returning			07-Mar-2018		09:27		Introductory Session 2 (single day) + Self-administration (7 days)	8	06J17-34.B		06J17-34		1.02		0.78				1.80		0.00				1.80		0.00				1.80		0.00				1.65		0.15				0.54
01146	Site 01: (SRI) Phoenix, Arizona USA	Enrolled	Introductory Session 2 (Visit 2)		Dispensing and Returning			07-Mar-2018		11:14		Introductory Session 2 (single day) + Self-administration (7 days)	8	29L17-12.B		29L17-12		1.53		0.27				1.01		0.79				0.94		0.86				1.18		0.62				1.08		0.72				1.43
01147	Site 01: (SRI) Phoenix, Arizona USA	Enrolled	Introductory Session 2 (Visit 2)		Dispensing and Returning			13-Mar-2018		13:19		Introductory Session 2 (single day) + Self-administration (7 days)	8	04B17-3.B		04B17-3		0.85		0.95				1.19		0.61				1.39		0.41				1.41		0.39				1.51		0.29				1.43
01148	Site 01: (SRI) Phoenix, Arizona USA	Enrolled	Introductory Session 2 (Visit 2)		Dispensing and Returning			15-Mar-2018		10:30		Introductory Session 2 (single day) + Self-administration (7 days)	8	06J17-4.B		06J17-4		1.07		0.83				0.99		0.81				1.08		0.72				1.35		0.45				1.76		0.04				1.80
01149	Site 01: (SRI) Phoenix, Arizona USA	Enrolled	Introductory Session 2 (Visit 2)		Dispensing and Returning			19-Mar-2018		13:23		Introductory Session 2 (single day) + Self-administration (7 days)	8	13C18-2.B		13C18-2		1.23		0.57				1.04		0.76				1.34		0.46				1.58		0.22				1.40		0.40				1.36
01150	Site 01: (SRI) Phoenix, Arizona USA	Enrolled	Introductory Session 2 (Visit 2)		Dispensing and Returning			23-Mar-2018		10:25		Introductory Session 2 (single day) + Self-administration (7 days)	8	19B18-8.B		19B18-8		1.35		0.45				0.60		1.20				0.89		0.91				0.85		0.95				1.05		0.75				0.50
01151	Site 01: (SRI) Phoenix, Arizona USA	Enrolled	Introductory Session 2 (Visit 2)		Dispensing and Returning			27-Mar-2018		09:40		Introductory Session 2 (single day) + Self-administration (7 days)	8	29L17-1.B		29L17-1		1.16		0.64				0.17		1.63				1.80		0.00				0.60		1.20				0.00		1.80				1.70
01152	Site 01: (SRI) Phoenix, Arizona USA	Enrolled	Introductory Session 2 (Visit 2)		Dispensing and Returning			27-Mar-2018		11:34		Introductory Session 2 (single day) + Self-administration (7 days)	8	19B18-9.B		19B18-9		1.09		0.71				1.56		0.24				1.44		0.36				1.24		0.56				0.90		0.90				1.10
01153	Site 01: (SRI) Phoenix, Arizona USA	Enrolled	Introductory Session 2 (Visit 2)		Dispensing and Returning			29-Mar-2018		10:10		Introductory Session 2 (single day) + Self-administration (7 days)	8	29L17-2.B		29L17-2		0.73		1.07				0.17		1.63				1.15		0.65				1.42		0.38				1.09		0.71				1.80
01154	Site 01: (SRI) Phoenix, Arizona USA	Enrolled	Introductory Session 2 (Visit 2)		Dispensing and Returning			04-Apr-2018		09:43		Introductory Session 2 (single day) + Self-administration (7 days)	8	19B18-19.B		19B18-19		1.60		0.20				1.39		0.41				1.61		0.19				1.72		0.08				1.56		0.24				1.67
01155	Site 01: (SRI) Phoenix, Arizona USA	Enrolled	Introductory Session 2 (Visit 2)		Dispensing and Returning			06-Apr-2018		10:05		Introductory Session 2 (single day) + Self-administration (7 days)	8	13C18-4.B		13C18-4		1.54		0.26				0.68		1.12				0.53		1.27				0.69		1.11				1.55		0.25				1.43
01156	Site 01: (SRI) Phoenix, Arizona USA	Enrolled	Introductory Session 2 (Visit 2)		Dispensing and Returning			17-Apr-2018		09:54		Introductory Session 2 (single day) + Self-administration (7 days)	8	16D18-1.B		16D18-1		1.45		0.35				0.58		1.22				0.95		0.85				0.71		1.09				1.06		0.74				1.10
01157	Site 01: (SRI) Phoenix, Arizona USA	Enrolled	Introductory Session 2 (Visit 2)		Dispensing and Returning			19-Apr-2018		14:50		Introductory Session 2 (single day) + Self-administration (7 days)	8	16D18-2.B		16D18-2		0.26		1.54				0.93		0.87				0.00		1.80				0.26		1.54				0.00		1.80				0.00
01158	Site 01: (SRI) Phoenix, Arizona USA	Enrolled	Introductory Session 2 (Visit 2)		Dispensing and Returning			24-Apr-2018		09:35		Introductory Session 2 (single day) + Self-administration (7 days)	8	05D18-3.B		05D18-3		0.77		1.03				0.56		1.24				0.41		1.39				0.63		1.17				0.76		1.04				1.80
01159	Site 01: (SRI) Phoenix, Arizona USA	Enrolled	Introductory Session 2 (Visit 2)		Dispensing and Returning			27-Apr-2018		10:23		Introductory Session 2 (single day) + Self-administration (7 days)	8	04D18-1.B		04D18-1		1.19		0.61				1.37		0.43				1.17		0.63				1.49		0.31				1.55		0.25				1.40
01160	Site 01: (SRI) Phoenix, Arizona USA	Enrolled	Introductory Session 2 (Visit 2)		Dispensing and Returning			04-May-2018		11:55		Introductory Session 2 (single day) + Self-administration (7 days)	8	23D18-3.B		23D18-3		1.35		0.45				1.11		0.69				0.72		1.08				1.11		0.69				0.60		1.20				0.64
01161	Site 01: (SRI) Phoenix, Arizona USA	Enrolled	Introductory Session 2 (Visit 2)		Dispensing and Returning			07-May-2018		10:50		Introductory Session 2 (single day) + Self-administration (7 days)	8	23D18-4.B		23D18-4		1.65		0.15				0.00		1.80				1.06		0.74				0.53		1.27				0.85		0.95				0.62
01162	Site 01: (SRI) Phoenix, Arizona USA	Enrolled	Introductory Session 2 (Visit 2)		Dispensing and Returning			17-May-2018		09:40		Introductory Session 2 (single day) + Self-administration (7 days)	8	11E18-1.B		11E18-1		0.99		0.81				0.00		1.80				1.17		0.63				0.00		1.80				1.20		0.60				0.99
01163	Site 01: (SRI) Phoenix, Arizona USA	Enrolled	Introductory Session 2 (Visit 2)		Dispensing and Returning			23-May-2018		10:19		Introductory Session 2 (single day) + Self-administration (7 days)	8	22E18-1.B		22E18-1		1.52		0.28				0.81		0.99				0.99		0.81				0.92		0.88				0.32		1.48				0.81
01164	Site 01: (SRI) Phoenix, Arizona USA	Enrolled	Introductory Session 2 (Visit 2)		Dispensing and Returning			24-May-2018		11:08		Introductory Session 2 (single day) + Self-administration (7 days)	8	04D18-2.B		04D18-2		0.60		1.20				0.86		0.94				1.58		0.22				1.52		0.28				1.80		0.00				1.65
01165	Site 01: (SRI) Phoenix, Arizona USA	Enrolled	Introductory Session 2 (Visit 2)		Dispensing and Returning			12-Jun-2018		11:50		Introductory Session 2 (single day) + Self-administration (7 days)	8	06E18-3.B		06E18-3		1.25		0.55				1.80		0.00				1.41		0.39				1.80		0.00				1.36		0.44				1.80
01166	Site 01: (SRI) Phoenix, Arizona USA	Enrolled	Introductory Session 2 (Visit 2)		Dispensing and Returning			14-Jun-2018		11:06		Introductory Session 2 (single day) + Self-administration (7 days)	8	05F18-1.B		05F18-1		1.08		0.72				1.46		0.34				1.53		0.27				0.88		0.92				1.80		0.00				1.28
01167	Site 01: (SRI) Phoenix, Arizona USA	Enrolled	Introductory Session 2 (Visit 2)		Dispensing and Returning			26-Jun-2018		10:25		Introductory Session 2 (single day) + Self-administration (7 days)	8	04D18-3.B		04D18-3		0.89		0.91				1.35		0.45				1.24		0.56				1.34		0.46				1.80		0.00				1.29
01168	Site 01: (SRI) Phoenix, Arizona USA	Enrolled	Introductory Session 2 (Visit 2)		Dispensing and Returning			27-Jun-2018		13:01		Introductory Session 2 (single day) + Self-administration (7 days)	8	15F18-2.B		15F18-2		0.83		0.97				1.37		0.43				1.80		0.00				1.39		0.41				1.80		0.00				1.80
01169	Site 01: (SRI) Phoenix, Arizona USA	Enrolled	Introductory Session 2 (Visit 2)		Dispensing and Returning			13-Jul-2018		09:06		Introductory Session 2 (single day) + Self-administration (7 days)	8	15F18-4.B		15F18-4		1.64		0.16				1.00		0.80				1.20		0.60				1.62		0.18				1.73		0.07				1.53
01170	Site 01: (SRI) Phoenix, Arizona USA	Enrolled	Introductory Session 2 (Visit 2)		Dispensing and Returning			13-Jul-2018		11:29		Introductory Session 2 (single day) + Self-administration (7 days)	8	05F18-2.B		05F18-2		1.77		0.03				1.76		0.04				1.76		0.04				1.76		0.04				1.72		0.08				1.74
01171	Site 01: (SRI) Phoenix, Arizona USA	Enrolled	Introductory Session 2 (Visit 2)		Dispensing and Returning			20-Jul-2018		12:39		Introductory Session 2 (single day) + Self-administration (7 days)	8	04D18-4.B		04D18-4		1.06		0.74				0.00		1.80				0.00		1.80				0.00		1.80				0.00		1.80				0.00
01172	Site 01: (SRI) Phoenix, Arizona USA	Enrolled	Introductory Session 2 (Visit 2)		Dispensing and Returning			24-Jul-2018		09:31		Introductory Session 2 (single day) + Self-administration (7 days)	8	22F18-4.B		22F18-4		1.36		0.44				0.89		0.91				1.13		0.67				0.99		0.81				1.15		0.65				1.03
01173	Site 01: (SRI) Phoenix, Arizona USA	Enrolled	Introductory Session 2 (Visit 2)		Dispensing and Returning			31-Jul-2018		10:07		Introductory Session 2 (single day) + Self-administration (7 days)	8	22F18-5.B		22F18-5		0.42		1.38				0.04		1.76				0.09		1.71				0.08		1.72				0.03		1.77				0.02
01174	Site 01: (SRI) Phoenix, Arizona USA	Enrolled	Introductory Session 2 (Visit 2)		Dispensing and Returning			06-Aug-2018		14:08		Introductory Session 2 (single day) + Self-administration (7 days)	8	20G18-20.B		20G18-20		1.42		0.38				1.42		0.38				1.40		0.40				1.24		0.56				1.80		0.00				1.80
01175	Site 01: (SRI) Phoenix, Arizona USA	Enrolled	Introductory Session 2 (Visit 2)		Dispensing and Returning			14-Aug-2018		09:40		Introductory Session 2 (single day) + Self-administration (7 days)	8	11G18-9.B		11G18-9		0.44		1.35				0.00		1.80				0.00		1.80				0.00		1.80				0.00		1.80				0.00
01176	Site 01: (SRI) Phoenix, Arizona USA	Enrolled	Introductory Session 2 (Visit 2)		Dispensing and Returning			10-Aug-2018		12:00		Introductory Session 2 (single day) + Self-administration (7 days)	8	26G18-2.B		26G18-2		1.59		0.21				1.35		0.45				1.44		0.36				1.56		0.24				1.54		0.26				1.51
01177	Site 01: (SRI) Phoenix, Arizona USA	Enrolled	Introductory Session 2 (Visit 2)		Dispensing and Returning			30-Aug-2018		09:35		Introductory Session 2 (single day) + Self-administration (7 days)	8	11G18-11.B		11G18-11		1.20		0.60				1.60		0.20				1.59		0.21				1.63		0.17				1.67		0.13				1.80
01178	Site 01: (SRI) Phoenix, Arizona USA	Enrolled	Introductory Session 2 (Visit 2)		Dispensing and Returning			05-Sep-2018		12:10		Introductory Session 2 (single day) + Self-administration (7 days)	8	20G18-3.B		20G18-3		1.57		0.23				1.65		0.15				1.54		0.26				1.62		0.18				1.80		0.00				1.62
01179	Site 01: (SRI) Phoenix, Arizona USA	Enrolled	Introductory Session 2 (Visit 2)		Dispensing and Returning			12-Sep-2018		11:46		Introductory Session 2 (single day) + Self-administration (7 days)	8	20G18-21.B		20G18-21		0.59		1.21				1.31		0.49				1.50		0.30				1.62		0.18				1.61		0.19				1.62
01180	Site 01: (SRI) Phoenix, Arizona USA	Enrolled	Introductory Session 2 (Visit 2)		Dispensing and Returning			09-Oct-2018		12:23		Introductory Session 2 (single day) + Self-administration (7 days)	8	15H18-6.B		15H18-6		1.27		0.53				0.12		1.68				0.26		1.54				0.26		1.54				1.05		0.75				1.01
01101	Site 01: (SRI) Phoenix, Arizona USA	Enrolled	Self-administration 1 (Visit 3)		Dispensing and Returning			15-Feb-2017		10:45		Self-administration (7 days)	7			17A17-32								1.80		0.00				1.80		0.00				1.80		0.00				1.80		0.00				1.80
01102	Site 01: (SRI) Phoenix, Arizona USA	Enrolled	Self-administration 1 (Visit 3)		Dispensing and Returning			17-Feb-2017		12:00		Self-administration (7 days)	7			17A17-16								1.45		0.35				1.27		0.53				1.58		0.22				1.10		0.70				1.23
01103	Site 01: (SRI) Phoenix, Arizona USA	Enrolled	Self-administration 1 (Visit 3)		Dispensing and Returning			03-Mar-2017		16:30		Self-administration (7 days)	7			17A17-6								1.80		0.00				1.37		0.43				1.80		0.00				1.80		0.00				1.73
01104	Site 01: (SRI) Phoenix, Arizona USA	Enrolled	Self-administration 1 (Visit 3)		Dispensing and Returning			21-Mar-2017		16:43		Self-administration (7 days)	7			17A17-24								1.80		0.00				1.80		0.00				1.80		0.00				1.80		0.00				1.80
01105	Site 01: (SRI) Phoenix, Arizona USA	Enrolled	Self-administration 1 (Visit 3)		Dispensing and Returning			23-Mar-2017		11:20		Self-administration (7 days)	7			17A17-25								1.34		0.46				1.65		0.15				1.50		0.30				1.51		0.29				1.80
01106	Site 01: (SRI) Phoenix, Arizona USA	Enrolled	Self-administration 1 (Visit 3)		Dispensing and Returning			07-Apr-2017		09:45		Self-administration (7 days)	7			17A17-8								1.80		0.00				1.80		0.00				1.80		0.00				1.80		0.00				1.36
01107	Site 01: (SRI) Phoenix, Arizona USA	Enrolled	Self-administration 1 (Visit 3)		Dispensing and Returning			18-Apr-2017		14:50		Self-administration (7 days)	7			01C17-3								0.00		1.80				0.52		1.28				0.29		1.51				0.22		1.58				0.72
01108	Site 01: (SRI) Phoenix, Arizona USA	Enrolled	Self-administration 1 (Visit 3)		Dispensing and Returning			25-Apr-2017		14:15		Self-administration (7 days)	7			08B17-2								1.50		0.30				1.58		0.22				1.60		0.20				1.55		0.25				1.42
01109	Site 01: (SRI) Phoenix, Arizona USA	Enrolled	Self-administration 1 (Visit 3)		Dispensing and Returning			27-Apr-2017		13:10		Self-administration (7 days)	7			01C17-9								1.80		0.00				1.80		0.00				1.80		0.00				1.80		0.00				1.80
01112	Site 01: (SRI) Phoenix, Arizona USA	Enrolled	Self-administration 1 (Visit 3)		Dispensing and Returning			09-May-2017		10:17		Self-administration (7 days)	7			14D17-7								1.35		0.45				1.80		0.00				1.80		0.00				1.80		0.00				1.53
01110	Site 01: (SRI) Phoenix, Arizona USA	Enrolled	Self-administration 1 (Visit 3)		Dispensing and Returning			05-May-2017		14:00		Self-administration (7 days)	7			017A17-10								1.80		0.00				1.80		0.00				1.37		0.00				1.80		0.00				1.80
01111	Site 01: (SRI) Phoenix, Arizona USA	Enrolled	Self-administration 1 (Visit 3)		Dispensing and Returning			05-May-2017		13:43		Self-administration (7 days)	7			08B17-5								1.51		0.29				1.80		0.00				1.80		0.00				1.80		0.00				1.80
01113	Site 01: (SRI) Phoenix, Arizona USA	Enrolled	Self-administration 1 (Visit 3)		Dispensing and Returning			09-May-2017		16:06		Self-administration (7 days)	7			14D17-8								1.61		0.19				1.63		0.17				1.50		0.30				1.49		0.31				1.80
01114	Site 01: (SRI) Phoenix, Arizona USA	Enrolled	Self-administration 1 (Visit 3)		Dispensing and Returning			12-May-2017		15:30		Self-administration (7 days)	7			01C17-13								1.09		0.71				1.22		0.58				1.20		0.60				1.13		0.67				0.98
01115	Site 01: (SRI) Phoenix, Arizona USA	Enrolled	Self-administration 1 (Visit 3)		Dispensing and Returning			24-May-2017		11:30		Self-administration (7 days)	7			05D17-8								0.33		1.47				0.83		0.97				1.73		0.07				1.80		0.00				0.93
01116	Site 01: (SRI) Phoenix, Arizona USA	Enrolled	Self-administration 1 (Visit 3)		Dispensing and Returning			25-May-2017		13:57		Self-administration (7 days)	7			05D17-15								1.60		0.20				1.80		0.00				1.36		0.44				1.80		0.00				1.80
01117	Site 01: (SRI) Phoenix, Arizona USA	Enrolled	Self-administration 1 (Visit 3)		Dispensing and Returning			06-Jun-2017		15:22		Self-administration (7 days)	7			03E17-19								1.44		0.36				1.56		0.24				1.46		0.34				1.55		0.25				1.80
01118	Site 01: (SRI) Phoenix, Arizona USA	Enrolled	Self-administration 1 (Visit 3)		Dispensing and Returning			09-Jun-2017		13:32		Self-administration (7 days)	7			14D17-9								1.49		0.31				1.80		0.00				1.80		0.00				1.80		0.00				1.61
01119	Site 01: (SRI) Phoenix, Arizona USA	Enrolled	Self-administration 1 (Visit 3)		Dispensing and Returning			05-Jul-2017		10:11		Self-administration (7 days)	7			09F17-2								1.60		0.20				1.62		0.18				1.56		0.24				1.57		0.23				1.80
01121	Site 01: (SRI) Phoenix, Arizona USA	Enrolled	Self-administration 1 (Visit 3)		Dispensing and Returning			15-Aug-2017		14:00		Self-administration (7 days)	7			09F17-16								1.26		0.54				1.00		0.80				1.29		0.51				1.39		0.41				1.02
01122	Site 01: (SRI) Phoenix, Arizona USA	Enrolled	Self-administration 1 (Visit 3)		Dispensing and Returning			17-Aug-2017		11:45		Self-administration (7 days)	7			14D17-11								1.20		0.60				1.80		0.00				1.80		0.00				1.22		0.58				1.62
01123	Site 01: (SRI) Phoenix, Arizona USA	Enrolled	Self-administration 1 (Visit 3)		Dispensing and Returning			18-Aug-2017		09:39		Self-administration (7 days)	7			20G17-2								1.67		0.13				1.80		0.00				1.80		0.00				1.80		0.00				1.52
01124	Site 01: (SRI) Phoenix, Arizona USA	Enrolled	Self-administration 1 (Visit 3)		Dispensing and Returning			24-Aug-2017		12:40		Self-administration (7 days)	7			04H17-5								1.11		0.69				1.03		0.77				1.80		0.00				1.02		0.78				0.93
01125	Site 01: (SRI) Phoenix, Arizona USA	Enrolled	Self-administration 1 (Visit 3)		Dispensing and Returning			06-Sep-2017		10:10		Self-administration (7 days)	7			09F17-18								1.80		0.00				1.75		0.05				1.80		0.00				1.61		0.19				1.72
01126	Site 01: (SRI) Phoenix, Arizona USA	Enrolled	Self-administration 1 (Visit 3)		Dispensing and Returning			15-Sep-2017		16:15		Self-administration (7 days)	7			09F17-20								1.48		0.32				1.27		0.53				1.80		0.00				1.58		0.22				1.44
01127	Site 01: (SRI) Phoenix, Arizona USA	Enrolled	Self-administration 1 (Visit 3)		Dispensing and Returning			29-Sep-2017		10:19		Self-administration (7 days)	7			04H17-6								0.55		1.25				0.44		1.36				0.48		1.32				0.52		1.28				0.49
01128	Site 01: (SRI) Phoenix, Arizona USA	Enrolled	Self-administration 1 (Visit 3)		Dispensing and Returning			20-Oct-2017		10:00		Self-administration (7 days)	7			04H17-14								1.80		0.00				1.74		0.06				1.80		0.00				1.80		0.00				1.80
01129	Site 01: (SRI) Phoenix, Arizona USA	Enrolled	Self-administration 1 (Visit 3)		Dispensing and Returning			01-Nov-2017		16:03		Self-administration (7 days)	7			12I17-4								1.58		0.22				1.80		0.00				1.77		0.03				1.71		0.09				1.75
01130	Site 01: (SRI) Phoenix, Arizona USA	Enrolled	Self-administration 1 (Visit 3)		Dispensing and Returning			02-Nov-2017		13:31		Self-administration (7 days)	7			06J17-15								0.28		1.52				0.19		1.61				0.22		1.58				0.19		1.61				0.24
01131	Site 01: (SRI) Phoenix, Arizona USA	Enrolled	Self-administration 1 (Visit 3)		Dispensing and Returning			09-Nov-2017		11:45		Self-administration (7 days)	7			04H17-8								1.52		0.28				1.80		0.00				1.58		0.22				1.46		0.34				1.46
01132	Site 01: (SRI) Phoenix, Arizona USA	Enrolled	Self-administration 1 (Visit 3)		Dispensing and Returning			21-Nov-2017		15:58		Self-administration (7 days)	7			09F17-22								0.00		1.80				0.00		1.80				1.70		0.10				1.70		0.10				1.80
01133	Site 01: (SRI) Phoenix, Arizona USA	Enrolled	Self-administration 1 (Visit 3)		Dispensing and Returning			20-Dec-2017		15:02		Self-administration (7 days)	7			06J17-19								0.52		1.28				0.88		0.92				0.23		1.57				0.00		1.80				0.00
01134	Site 01: (SRI) Phoenix, Arizona USA	Enrolled	Self-administration 1 (Visit 3)		Dispensing and Returning			02-Jan-2018		15:35		Self-administration (7 days)	7			06J17-6								1.80		0.00				1.67		0.13				1.60		0.20				1.80		0.00				1.80
01135	Site 01: (SRI) Phoenix, Arizona USA	Enrolled	Self-administration 1 (Visit 3)		Dispensing and Returning			10-Jan-2018		10:35		Self-administration (7 days)	7			06J17-36								1.80		0.00				1.80		0.00				1.80		0.00				1.80		0.00				1.80
01136	Site 01: (SRI) Phoenix, Arizona USA	Enrolled	Self-administration 1 (Visit 3)		Dispensing and Returning			16-Jan-2018		15:40		Self-administration (7 days)	7			06J17-26								0.90		0.90				0.57		1.23				0.00		1.80				0.00		1.80				0.00
01137	Site 01: (SRI) Phoenix, Arizona USA	Enrolled	Self-administration 1 (Visit 3)		Dispensing and Returning			25-Jan-2018		10:50		Self-administration (7 days)	7			06J17-38								1.43		0.37				1.47		0.33				1.38		0.42				1.43		0.37				1.63
01138	Site 01: (SRI) Phoenix, Arizona USA	Enrolled	Self-administration 1 (Visit 3)		Dispensing and Returning			07-Feb-2018		13:38		Self-administration (7 days)	7			29L17-8								0.00		1.80				0.00		1.80				0.00		1.80				0.00		1.80				0.00
01139	Site 01: (SRI) Phoenix, Arizona USA	Enrolled	Self-administration 1 (Visit 3)		Dispensing and Returning			14-Feb-2018		17:30		Self-administration (7 days)	7			06J17-8								1.80		0.00				1.80		0.00				1.80		0.00				1.80		0.00				1.80
01140	Site 01: (SRI) Phoenix, Arizona USA	Enrolled	Self-administration 1 (Visit 3)		Dispensing and Returning			13-Feb-2018		14:15		Self-administration (7 days)	7			29L17-15								1.80		0.00				1.35		0.45				1.38		0.42				1.10		0.70				0.00
01141	Site 01: (SRI) Phoenix, Arizona USA	Enrolled	Self-administration 1 (Visit 3)		Dispensing and Returning			16-Feb-2018		12:44		Self-administration (7 days)	7			29L17-16								0.00		1.80				0.00		1.80				0.00		1.80				0.43		1.37				0.46
01143	Site 01: (SRI) Phoenix, Arizona USA	Enrolled	Self-administration 1 (Visit 3)		Dispensing and Returning			06-Mar-2018		12:35		Self-administration (7 days)	7			29L17-4								0.00		1.80				0.00		1.80				0.00		1.80				0.42		1.38				0.39
01144	Site 01: (SRI) Phoenix, Arizona USA	Enrolled	Self-administration 1 (Visit 3)		Dispensing and Returning			09-Mar-2018		09:30		Self-administration (7 days)	7			19B18-2								1.24		0.56				1.26		0.54				1.16		0.64				1.19		0.61				1.03
01145	Site 01: (SRI) Phoenix, Arizona USA	Enrolled	Self-administration 1 (Visit 3)		Dispensing and Returning			14-Mar-2018		14:40		Self-administration (7 days)	7			19B18-21								0.76		1.04				1.80		0.00				1.52		0.28				1.16		0.64				1.55
01146	Site 01: (SRI) Phoenix, Arizona USA	Enrolled	Self-administration 1 (Visit 3)		Dispensing and Returning			15-Mar-2018		13:57		Self-administration (7 days)	7			19B18-11								1.50		0.30				1.32		0.48				1.32		0.48				1.38		0.42				1.80
01147	Site 01: (SRI) Phoenix, Arizona USA	Enrolled	Self-administration 1 (Visit 3)		Dispensing and Returning			20-Mar-2018		13:50		Self-administration (7 days)	7			19B18-5								1.30		0.50				1.27		0.53				1.28		0.52				1.40		0.40				1.80
01148	Site 01: (SRI) Phoenix, Arizona USA	Enrolled	Self-administration 1 (Visit 3)		Dispensing and Returning			20-Mar-2018		11:17		Self-administration (7 days)	7			29L17-6								1.60		0.20				1.80		0.00				1.80		0.00				1.80		0.00				1.80
01149	Site 01: (SRI) Phoenix, Arizona USA	Enrolled	Self-administration 1 (Visit 3)		Dispensing and Returning			25-Mar-2018		16:22		Self-administration (7 days)	7			13C18-5								1.42		0.38				1.09		0.71				1.34		0.46				1.34		0.46				1.56
01150	Site 01: (SRI) Phoenix, Arizona USA	Enrolled	Self-administration 1 (Visit 3)		Dispensing and Returning			03-Apr-2018		12:44		Self-administration (7 days)	7			19B18-24								1.40		0.40				1.34		0.46				1.57		0.23				1.08		0.72				0.95
01151	Site 01: (SRI) Phoenix, Arizona USA	Enrolled	Self-administration 1 (Visit 3)		Dispensing and Returning			03-Apr-2018		17:45		Self-administration (7 days)	7			03D18-2								1.80		0.00				0.42		1.38				0.09		1.71				1.80		0.00				0.32
01152	Site 01: (SRI) Phoenix, Arizona USA	Enrolled	Self-administration 1 (Visit 3)		Dispensing and Returning			04-Apr-2018		16:07		Self-administration (7 days)	7			04D18-5								1.60		0.20				1.41		0.39				1.21		0.59				1.33		0.47				1.40
01153	Site 01: (SRI) Phoenix, Arizona USA	Enrolled	Self-administration 1 (Visit 3)		Dispensing and Returning			05-Apr-2018		10:30		Self-administration (7 days)	7			03D18-4								0.95		0.85				1.39		0.41				1.39		0.41				0.77		1.03				0.61
01154	Site 01: (SRI) Phoenix, Arizona USA	Enrolled	Self-administration 1 (Visit 3)		Dispensing and Returning			11-Apr-2018		09:41		Self-administration (7 days)	7			19B18-25								1.78		0.02				1.29		0.51				1.43		0.37				1.58		0.22				1.53
01155	Site 01: (SRI) Phoenix, Arizona USA	Enrolled	Self-administration 1 (Visit 3)		Dispensing and Returning			12-Apr-2018		09:57		Self-administration (7 days)	7			05D18-8								0.81		0.99				1.10		0.70				1.12		0.68				0.97		0.83				1.80
01156	Site 01: (SRI) Phoenix, Arizona USA	Enrolled	Self-administration 1 (Visit 3)		Dispensing and Returning			25-Apr-2018		10:32		Self-administration (7 days)	7			04D18-8								0.78		1.02				0.00		1.80				1.30		0.50				0.75		1.05				0.54
01157	Site 01: (SRI) Phoenix, Arizona USA	Enrolled	Self-administration 1 (Visit 3)		Dispensing and Returning			27-Apr-2018		12:24		Self-administration (7 days)	7			04D18-10								0.00		1.80				0.00		1.80				0.00		1.80				0.00		1.80				0.00
01158	Site 01: (SRI) Phoenix, Arizona USA	Enrolled	Self-administration 1 (Visit 3)		Dispensing and Returning			02-May-2018		15:20		Self-administration (7 days)	7			05D18-12								1.42		0.38				0.72		1.08				1.23		0.57				1.56		0.24				1.05
01159	Site 01: (SRI) Phoenix, Arizona USA	Enrolled	Self-administration 1 (Visit 3)		Dispensing and Returning			04-May-2018		12:29		Self-administration (7 days)	7			30D18-1								1.50		0.30				1.50		0.30				1.37		0.43				1.48		0.32				1.41
01160	Site 01: (SRI) Phoenix, Arizona USA	Enrolled	Self-administration 1 (Visit 3)		Dispensing and Returning			09-May-2018		09:20		Self-administration (7 days)	7			23D18-6								0.93		0.87				0.65		1.15				0.69		1.11				0.76		1.04				0.64
01161	Site 01: (SRI) Phoenix, Arizona USA	Enrolled	Self-administration 1 (Visit 3)		Dispensing and Returning			14-May-2018		11:20		Self-administration (7 days)	7			23D18-8								0.29		1.51				0.36		1.44				0.52		1.28				1.04		0.76				1.06
01162	Site 01: (SRI) Phoenix, Arizona USA	Enrolled	Self-administration 1 (Visit 3)		Dispensing and Returning			25-May-2018		10:40		Self-administration (7 days)	7			11E18-6								0.06		1.74				1.80		0.00				1.80		0.00				1.12		0.68				1.80
01163	Site 01: (SRI) Phoenix, Arizona USA	Enrolled	Self-administration 1 (Visit 3)		Dispensing and Returning			30-May-2018		14:15		Self-administration (7 days)	7			22E18-6								0.45		1.35				0.59		1.21				0.40		1.40				1.51		0.29				0.85
01164	Site 01: (SRI) Phoenix, Arizona USA	Enrolled	Self-administration 1 (Visit 3)		Dispensing and Returning			31-May-2018		12:12		Self-administration (7 days)	7			30D18-3								1.60		0.20				1.00		0.80				1.50		0.30				1.80		0.00				1.80
01165	Site 01: (SRI) Phoenix, Arizona USA	Enrolled	Self-administration 1 (Visit 3)		Dispensing and Returning			19-Jun-2018		10:19		Self-administration (7 days)	7			30E18-4								0.00		1.80				0.00		1.80				0.00		1.80				0.00		1.80				0.00
01166	Site 01: (SRI) Phoenix, Arizona USA	Enrolled	Self-administration 1 (Visit 3)		Dispensing and Returning			22-Jun-2018		12:53		Self-administration (7 days)	7			05F18-8								1.45		0.35				1.40		0.40				1.05		0.75				1.37		0.43				1.42
01167	Site 01: (SRI) Phoenix, Arizona USA	Enrolled	Self-administration 1 (Visit 3)		Dispensing and Returning			05-Jul-2018		13:50		Self-administration (7 days)	7			30D18-5								1.59		0.21				1.61		0.19				1.80		0.00				1.63		0.17				1.58
01168	Site 01: (SRI) Phoenix, Arizona USA	Enrolled	Self-administration 1 (Visit 3)		Dispensing and Returning			05-Jul-2018		14:35		Self-administration (7 days)	7			15F18-8								1.80		0.00				1.80		0.00				1.80		0.00				1.80		0.00				1.80
01169	Site 01: (SRI) Phoenix, Arizona USA	Enrolled	Self-administration 1 (Visit 3)		Dispensing and Returning			19-Jul-2018		14:10		Self-administration (7 days)	7			15F18-10								1.28		0.52				1.36		0.44				1.58		0.22				1.52		0.28				1.46
01170	Site 01: (SRI) Phoenix, Arizona USA	Enrolled	Self-administration 1 (Visit 3)		Dispensing and Returning			20-Jul-2018		12:10		Self-administration (7 days)	7			22F18-15								1.70		0.10				1.72		0.08				1.70		0.10				1.74		0.06				1.68
01171	Site 01: (SRI) Phoenix, Arizona USA	Enrolled	Self-administration 1 (Visit 3)		Dispensing and Returning			27-Jul-2018		12:00		Self-administration (7 days)	7			06G18-1								0.00		1.80				0.00		1.80				0.00		1.80				0.00		1.80				0.00
01172	Site 01: (SRI) Phoenix, Arizona USA	Enrolled	Self-administration 1 (Visit 3)		Dispensing and Returning			31-Jul-2018		10:26		Self-administration (7 days)	7			20G18-10								0.59		1.21				1.41		0.39				1.44		0.36				1.38		0.42				1.80
01173	Site 01: (SRI) Phoenix, Arizona USA	Enrolled	Self-administration 1 (Visit 3)		Dispensing and Returning			08-Aug-2018		14:25		Self-administration (7 days)	7			20G18-11								0.08		1.72				0.08		1.72				0.05		1.75				0.07		1.73				0.05
01174	Site 01: (SRI) Phoenix, Arizona USA	Enrolled	Self-administration 1 (Visit 3)		Dispensing and Returning			13-Aug-2018		15:45		Self-administration (7 days)	7			06G18-3								1.56		0.24				1.80		0.00				1.80		0.00				1.59		0.21				1.80
01175	Site 01: (SRI) Phoenix, Arizona USA	Enrolled	Self-administration 1 (Visit 3)		Dispensing and Returning			26-Aug-2018		15:15		Self-administration (7 days)	7			11G18-5								0.07		1.73				0.17		1.63				0.13		1.67				0.13		1.67				0.14
01176	Site 01: (SRI) Phoenix, Arizona USA	Enrolled	Self-administration 1 (Visit 3)		Dispensing and Returning			16-Aug-2018		10:26		Self-administration (7 days)	7			25G18-3								1.51		0.29				1.34		0.46				1.74		0.06				1.35		0.45				1.73
01177	Site 01: (SRI) Phoenix, Arizona USA	Enrolled	Self-administration 1 (Visit 3)		Dispensing and Returning			06-Sep-2018		11:20		Self-administration (7 days)	7			25G18-5								1.80		0.00				1.80		0.00				1.80		0.00				1.60		0.20				1.80
01178	Site 01: (SRI) Phoenix, Arizona USA	Enrolled	Self-administration 1 (Visit 3)		Dispensing and Returning			13-Sep-2018		10:30		Self-administration (7 days)	7			20G18-12								1.80		0.00				1.63		0.17				1.80		0.00				1.80		0.00				1.62
01179	Site 01: (SRI) Phoenix, Arizona USA	Enrolled	Self-administration 1 (Visit 3)		Dispensing and Returning			20-Sep-2018		11:14		Self-administration (7 days)	7			06G18-5								1.61		0.19				1.59		0.21				1.60		0.20				1.57		0.23				1.60
01180	Site 01: (SRI) Phoenix, Arizona USA	Enrolled	Self-administration 1 (Visit 3)		Dispensing and Returning			16-Oct-2018		14:20		Self-administration (7 days)	7			15H18-8								0.00		1.80				0.39		1.41				0.62		1.18				0.22		1.58				0.65
01101	Site 01: (SRI) Phoenix, Arizona USA	Enrolled	Self-administration 2 (Visit 4)		Dispensing and Returning			21-Feb-2017		10:24		Self-administration (7 days)	7			08B17-1								1.71		0.09				1.70		0.10				1.70		0.10				1.77		0.03				1.76
01102	Site 01: (SRI) Phoenix, Arizona USA	Enrolled	Self-administration 2 (Visit 4)		Dispensing and Returning			24-Feb-2017		11:59		Self-administration (7 days)	7			17A17-17								1.61		0.19				1.46		0.34				1.18		0.62				1.44		0.36				1.41
01103	Site 01: (SRI) Phoenix, Arizona USA	Enrolled	Self-administration 2 (Visit 4)		Dispensing and Returning			10-Mar-2017		14:00		Self-administration (7 days)	7			17A17-7								1.38		0.42				1.80		0.00				1.71		0.09				1.80		0.00				1.48
01104	Site 01: (SRI) Phoenix, Arizona USA	Enrolled	Self-administration 2 (Visit 4)		Dispensing and Returning			28-Mar-2017		16:18		Self-administration (7 days)	7			01C17-6								1.80		0.00				1.80		0.00				1.80		0.00				1.80		0.00				1.80
01105	Site 01: (SRI) Phoenix, Arizona USA	Enrolled	Self-administration 2 (Visit 4)		Dispensing and Returning			31-Mar-2017		11:25		Self-administration (7 days)	7			01C17-7								1.80		0.00				1.57		0.23				1.80		0.00				1.55		0.25				1.80
01106	Site 01: (SRI) Phoenix, Arizona USA	Enrolled	Self-administration 2 (Visit 4)		Dispensing and Returning			14-Apr-2017		09:34		Self-administration (7 days)	7			17A17-19								1.80		0.00				1.80		0.00				1.80		0.00				1.80		0.00				1.80
01107	Site 01: (SRI) Phoenix, Arizona USA	Enrolled	Self-administration 2 (Visit 4)		Dispensing and Returning			25-Apr-2017		16:15		Self-administration (7 days)	7			01C17-5								0.62		1.18				0.00		1.80				0.55		1.25				0.58		1.22				0.57
01108	Site 01: (SRI) Phoenix, Arizona USA	Enrolled	Self-administration 2 (Visit 4)		Dispensing and Returning			02-May-2017		13:16		Self-administration (7 days)	7			08B17-3								1.52		0.28				1.58		0.22				1.61		0.19				1.47		0.33				1.62
01109	Site 01: (SRI) Phoenix, Arizona USA	Enrolled	Self-administration 2 (Visit 4)		Dispensing and Returning			05-May-2017		11:32		Self-administration (7 days)	7			01C17-10								1.80		0.00				1.80		0.00				1.80		0.00				1.80		0.00				1.80
01112	Site 01: (SRI) Phoenix, Arizona USA	Enrolled	Self-administration 2 (Visit 4)		Dispensing and Returning			16-May-2017		09:22		Self-administration (7 days)	7			03E17-6								1.54		0.26				1.69		0.11				1.02		0.78				1.10		0.70				1.39
01110	Site 01: (SRI) Phoenix, Arizona USA	Enrolled	Self-administration 2 (Visit 4)		Dispensing and Returning			12-May-2017		14:56		Self-administration (7 days)	7			05D19-14								1.80		0.00				1.80		0.00				1.80		0.00				1.80		0.00				1.80
01111	Site 01: (SRI) Phoenix, Arizona USA	Enrolled	Self-administration 2 (Visit 4)		Dispensing and Returning			12-May-2017		13:16		Self-administration (7 days)	7			01C17-12								1.80		0.00				1.80		0.00				1.80		0.00				1.80		0.00				1.80
01113	Site 01: (SRI) Phoenix, Arizona USA	Enrolled	Self-administration 2 (Visit 4)		Dispensing and Returning			16-May-2017		17:18		Self-administration (7 days)	7			03E17-7								1.54		0.26				1.69		0.11				1.02		0.78				1.10		0.70				1.39
01114	Site 01: (SRI) Phoenix, Arizona USA	Enrolled	Self-administration 2 (Visit 4)		Dispensing and Returning			19-May-2017		15:35		Self-administration (7 days)	7			03E17-6								0.91		0.89				1.44		0.36				1.48		0.32				1.26		0.54				1.61
01115	Site 01: (SRI) Phoenix, Arizona USA	Enrolled	Self-administration 2 (Visit 4)		Dispensing and Returning			01-Jun-2017		11:10		Self-administration (7 days)	7			05D17-10								0.22		1.58				0.19		1.61				0.53		1.27				0.42		1.38				0.65
01116	Site 01: (SRI) Phoenix, Arizona USA	Enrolled	Self-administration 2 (Visit 4)		Dispensing and Returning			02-Jun-2017		14:10		Self-administration (7 days)	7			05D17-16								1.48		0.32				1.80		0.00				1.80		0.00				1.80		0.00				1.24
01117	Site 01: (SRI) Phoenix, Arizona USA	Enrolled	Self-administration 2 (Visit 4)		Dispensing and Returning			13-Jun-2017		15:27		Self-administration (7 days)	7			03E17-20								1.51		0.29				1.80		0.00				1.53		0.27				1.42		0.38				1.47
01118	Site 01: (SRI) Phoenix, Arizona USA	Enrolled	Self-administration 2 (Visit 4)		Dispensing and Returning			16-Jun-2017		13:30		Self-administration (7 days)	7			14D17-10								1.80		0.00				1.80		0.00				1.80		0.00				1.52		0.28				1.80
01119	Site 01: (SRI) Phoenix, Arizona USA	Enrolled	Self-administration 2 (Visit 4)		Dispensing and Returning			13-Jul-2017		10:20		Self-administration (7 days)	7			09F17-3								1.80		0.00				1.80		0.00				1.80		0.00				1.80		0.00				1.80
01121	Site 01: (SRI) Phoenix, Arizona USA	Enrolled	Self-administration 2 (Visit 4)		Dispensing and Returning			22-Aug-2017		10:40		Self-administration (7 days)	7			09F17-17								0.86		0.94				1.06		0.74				1.02		0.78				1.80		0.00				0.91
01122	Site 01: (SRI) Phoenix, Arizona USA	Enrolled	Self-administration 2 (Visit 4)		Dispensing and Returning			24-Aug-2017		10:39		Self-administration (7 days)	7			09F17-19								1.80		0.00				1.80		0.00				1.80		0.00				1.34		0.46				1.43
01123	Site 01: (SRI) Phoenix, Arizona USA	Enrolled	Self-administration 2 (Visit 4)		Dispensing and Returning			25-Aug-2017		09:40		Self-administration (7 days)	7			20G17-3								1.80		0.00				1.80		0.00				1.80		0.00				1.80		0.00				1.65
01125	Site 01: (SRI) Phoenix, Arizona USA	Enrolled	Self-administration 2 (Visit 4)		Dispensing and Returning			13-Sep-2017		14:40		Self-administration (7 days)	7			12I17-1								1.80		0.00				1.75		0.05				1.71		0.09				1.71		0.09				1.67
01126	Site 01: (SRI) Phoenix, Arizona USA	Enrolled	Self-administration 2 (Visit 4)		Dispensing and Returning			21-Sep-2017		16:30		Self-administration (7 days)	7			09F17-21								1.25		0.55				1.80		0.00				1.47		0.33				1.47		0.33				1.76
01127	Site 01: (SRI) Phoenix, Arizona USA	Enrolled	Self-administration 2 (Visit 4)		Dispensing and Returning			06-Oct-2017		10:42		Self-administration (7 days)	7			04H17-7								0.53		1.27				0.53		1.27				0.49		1.31				0.64		1.16				0.67
01128	Site 01: (SRI) Phoenix, Arizona USA	Enrolled	Self-administration 2 (Visit 4)		Dispensing and Returning			27-Oct-2017		10:07		Self-administration (7 days)	7			04H17-16								1.80		0.00				1.80		0.00				1.80		0.00				1.48		0.32				1.80
01129	Site 01: (SRI) Phoenix, Arizona USA	Enrolled	Self-administration 2 (Visit 4)		Dispensing and Returning			08-Nov-2017		14:33		Self-administration (7 days)	7			12I17-5								1.67		0.13				1.69		0.11				1.80		0.00				1.75		0.05				1.80
01130	Site 01: (SRI) Phoenix, Arizona USA	Enrolled	Self-administration 2 (Visit 4)		Dispensing and Returning			10-Nov-2017		14:40		Self-administration (7 days)	7			06J17-17								0.44		1.36				0.14		1.66				0.51		1.29				0.97		0.83				0.23
01131	Site 01: (SRI) Phoenix, Arizona USA	Enrolled	Self-administration 2 (Visit 4)		Dispensing and Returning			17-Nov-2017		14:25		Self-administration (7 days)	7			04H17-9								1.43		0.37				1.16		0.64				1.34		0.46				1.38		0.42				0.95
01132	Site 01: (SRI) Phoenix, Arizona USA	Enrolled	Self-administration 2 (Visit 4)		Dispensing and Returning			01-Dec-2017		16:00		Self-administration (7 days)	7			06J17-5								1.80		0.00				0.00		1.80				1.80		0.00				1.80		0.00				0.00
01133	Site 01: (SRI) Phoenix, Arizona USA	Enrolled	Self-administration 2 (Visit 4)		Dispensing and Returning			27-Dec-2017		15:16		Self-administration (7 days)	7			06J17-20								0.71		1.09				1.35		0.45				0.72		1.08				1.80		0.00				1.46
01134	Site 01: (SRI) Phoenix, Arizona USA	Enrolled	Self-administration 2 (Visit 4)		Dispensing and Returning			09-Jan-2018		10:35		Self-administration (7 days)	7			06J17-7								1.80		0.00				1.13		0.63				1.80		0.00				1.80		0.00				1.80
01135	Site 01: (SRI) Phoenix, Arizona USA	Enrolled	Self-administration 2 (Visit 4)		Dispensing and Returning			16-Jan-2018		10:40		Self-administration (7 days)	7			06J17-37								1.80		0.00				1.80		0.00				1.80		0.00				1.80		0.00				1.80
01136	Site 01: (SRI) Phoenix, Arizona USA	Enrolled	Self-administration 2 (Visit 4)		Dispensing and Returning			30-Jan-2018		10:11		Self-administration (7 days)	7			06J17-28								0.24		1.56				0.63		1.17				0.45		1.35				0.98		0.82				0.00
01137	Site 01: (SRI) Phoenix, Arizona USA	Enrolled	Self-administration 2 (Visit 4)		Dispensing and Returning			31-Jan-2018		10:49		Self-administration (7 days)	7			06J17-39								1.50		0.30				1.39		0.41				1.54		0.26				1.80		0.00				1.28
01138	Site 01: (SRI) Phoenix, Arizona USA	Enrolled	Self-administration 2 (Visit 4)		Dispensing and Returning			14-Feb-2018		12:20		Self-administration (7 days)	7			04B17-4								0.00		1.80				0.00		1.80				0.00		1.80				0.00		1.80				0.00
01139	Site 01: (SRI) Phoenix, Arizona USA	Enrolled	Self-administration 2 (Visit 4)		Dispensing and Returning			22-Feb-2018		17:50		Self-administration (7 days)	7			29L17-3								1.80		0.00				1.80		0.00				1.17		0.63				1.80		0.00				1.80
01140	Site 01: (SRI) Phoenix, Arizona USA	Enrolled	Self-administration 2 (Visit 4)		Dispensing and Returning			20-Feb-2018		14:20		Self-administration (7 days)	7			29L17-18								0.00		1.80				0.55		1.25				0.82		0.98				0.00		1.80				0.58
01141	Site 01: (SRI) Phoenix, Arizona USA	Enrolled	Self-administration 2 (Visit 4)		Dispensing and Returning			22-Feb-2018		16:45		Self-administration (7 days)	7			29L17-19								0.00		1.80				0.00		1.80				0.00		1.80				0.00		1.80				0.00
01143	Site 01: (SRI) Phoenix, Arizona USA	Enrolled	Self-administration 2 (Visit 4)		Dispensing and Returning			11-Mar-2018		11:30		Self-administration (7 days)	7			29L17-5								0.42		1.38				0.00		1.80				1.15		0.65				1.17		0.63				0.81
01144	Site 01: (SRI) Phoenix, Arizona USA	Enrolled	Self-administration 2 (Visit 4)		Dispensing and Returning			16-Mar-2018		09:32		Self-administration (7 days)	7			19B18-4								1.80		0.00				1.80		0.00				1.80		0.00				1.80		0.00				1.67
01146	Site 01: (SRI) Phoenix, Arizona USA	Enrolled	Self-administration 2 (Visit 4)		Dispensing and Returning			22-Mar-2018		13:47		Self-administration (7 days)	7			19B18-13								1.56		0.24				1.39		0.41				1.70		0.10				1.50		0.30				1.28
01147	Site 01: (SRI) Phoenix, Arizona USA	Enrolled	Self-administration 2 (Visit 4)		Dispensing and Returning			27-Mar-2018		15:55		Self-administration (7 days)	7			13C18-6								1.80		0.00				1.15		0.65				1.18		0.62				1.60		0.20				1.10
01148	Site 01: (SRI) Phoenix, Arizona USA	Enrolled	Self-administration 2 (Visit 4)		Dispensing and Returning			06-Apr-2018		11:15		Self-administration (7 days)	7			03D18-3								1.80		0.00				1.80		0.00				1.80		0.00				1.80		0.00				1.80
01149	Site 01: (SRI) Phoenix, Arizona USA	Enrolled	Self-administration 2 (Visit 4)		Dispensing and Returning			03-Apr-2018		14:35		Self-administration (7 days)	7			13C18-8								1.22		0.58				1.57		0.23				1.60		0.20				1.45		0.35				1.53
01150	Site 01: (SRI) Phoenix, Arizona USA	Enrolled	Self-administration 2 (Visit 4)		Dispensing and Returning			12-Apr-2018		12:10		Self-administration (7 days)	7			19B18-26								1.03		0.77				1.23		0.57				1.15		0.65				1.42		0.38				1.21
01151	Site 01: (SRI) Phoenix, Arizona USA	Enrolled	Self-administration 2 (Visit 4)		Dispensing and Returning			11-Apr-2018		17:40		Self-administration (7 days)	7			03D18-4								1.80		0.00				1.80		0.00				1.80		0.00				1.80		0.00				0.00
01152	Site 01: (SRI) Phoenix, Arizona USA	Enrolled	Self-administration 2 (Visit 4)		Dispensing and Returning			11-Apr-2018		11:32		Self-administration (7 days)	7			04D18-6								1.59		0.21				1.35		0.45				1.34		0.46				1.60		0.20				1.35
01153	Site 01: (SRI) Phoenix, Arizona USA	Enrolled	Self-administration 2 (Visit 4)		Dispensing and Returning			12-Apr-2018		10:10		Self-administration (7 days)	7			03D18-6								0.66		1.14				1.12		0.68				1.24		0.56				1.07		0.73				0.84
01154	Site 01: (SRI) Phoenix, Arizona USA	Enrolled	Self-administration 2 (Visit 4)		Dispensing and Returning			18-Apr-2018		11:50		Self-administration (7 days)	7			19B18-27								1.80		0.00				1.00		0.80				1.80		0.00				1.80		0.00				1.80
01155	Site 01: (SRI) Phoenix, Arizona USA	Enrolled	Self-administration 2 (Visit 4)		Dispensing and Returning			19-Apr-2018		15:00		Self-administration (7 days)	7			05D18-10								1.17		0.63				1.80		0.00				1.80		0.00				0.88		0.92				0.60
01156	Site 01: (SRI) Phoenix, Arizona USA	Enrolled	Self-administration 2 (Visit 4)		Dispensing and Returning			02-May-2018		11:04		Self-administration (7 days)	7			16D18-6								0.47		1.33				0.47		1.33				0.81		0.99				0.29		1.51				0.23
01157	Site 01: (SRI) Phoenix, Arizona USA	Enrolled	Self-administration 2 (Visit 4)		Dispensing and Returning			04-May-2018		10:20		Self-administration (7 days)	7			16D18-7								0.00		1.80				0.00		1.80				0.00		1.80				0.00		1.80				0.00
01158	Site 01: (SRI) Phoenix, Arizona USA	Enrolled	Self-administration 2 (Visit 4)		Dispensing and Returning			09-May-2018		16:30		Self-administration (7 days)	7			30D18-8								1.32		0.48				0.10		1.70				0.80		1.00				1.32		0.48				1.80
01159	Site 01: (SRI) Phoenix, Arizona USA	Enrolled	Self-administration 2 (Visit 4)		Dispensing and Returning			11-May-2018		12:45		Self-administration (7 days)	7			30D18-2								1.42		0.38				1.52		0.28				1.80		0.00				1.17		0.63				1.53
01160	Site 01: (SRI) Phoenix, Arizona USA	Enrolled	Self-administration 2 (Visit 4)		Dispensing and Returning			18-May-2018		09:47		Self-administration (7 days)	7			15E18-2								0.85		0.95				0.53		1.27				0.63		1.17				0.67		1.13				0.69
01161	Site 01: (SRI) Phoenix, Arizona USA	Enrolled	Self-administration 2 (Visit 4)		Dispensing and Returning			23-May-2018		10:30		Self-administration (7 days)	7			15E18-4								1.53		0.27				1.66		0.14				1.27		0.53				1.34		0.46				0.72
01162	Site 01: (SRI) Phoenix, Arizona USA	Enrolled	Self-administration 2 (Visit 4)		Dispensing and Returning			31-May-2018		11:43		Self-administration (7 days)	7			11E18-7								1.80		0.00				1.80		0.00				1.80		0.00				1.80		0.00				1.80
01163	Site 01: (SRI) Phoenix, Arizona USA	Enrolled	Self-administration 2 (Visit 4)		Dispensing and Returning			07-Jun-2018		16:03		Self-administration (7 days)	7			22E18-8								0.74		1.06				1.32		0.48				0.60		1.20				0.50		1.30				1.33
01164	Site 01: (SRI) Phoenix, Arizona USA	Enrolled	Self-administration 2 (Visit 4)		Dispensing and Returning			08-Jun-2018		11:26		Self-administration (7 days)	7			30D18-4								1.80		0.00				1.80		0.00				0.92		0.88				1.80		0.00				1.80
01165	Site 01: (SRI) Phoenix, Arizona USA	Enrolled	Self-administration 2 (Visit 4)		Dispensing and Returning			26-Jun-2018		09:45		Self-administration (7 days)	7			30E18-5								1.52		0.28				0.00		1.80				1.80		0.00				1.80		0.00				1.80
01166	Site 01: (SRI) Phoenix, Arizona USA	Enrolled	Self-administration 2 (Visit 4)		Dispensing and Returning			29-Jun-2018		15:40		Self-administration (7 days)	7			22F18-14								1.47		0.33				1.67		0.13				1.80		0.00				1.44		0.36				1.54
01167	Site 01: (SRI) Phoenix, Arizona USA	Enrolled	Self-administration 2 (Visit 4)		Dispensing and Returning			13-Jul-2018		11:03		Self-administration (7 days)	7			30D18-6								1.49		0.31				1.80		0.00				1.59		0.21				1.80		0.00				1.80
01168	Site 01: (SRI) Phoenix, Arizona USA	Enrolled	Self-administration 2 (Visit 4)		Dispensing and Returning			12-Jul-2018		13:10		Self-administration (7 days)	7			15F18-9								1.80		0.00				1.57		0.23				1.80		0.00				1.80		0.00				1.80
01169	Site 01: (SRI) Phoenix, Arizona USA	Enrolled	Self-administration 2 (Visit 4)		Dispensing and Returning			26-Jul-2018		13:15		Self-administration (7 days)	7			15F18-12								1.09		0.71				1.23		0.57				1.45		0.35				1.44		0.66				1.47
01170	Site 01: (SRI) Phoenix, Arizona USA	Enrolled	Self-administration 2 (Visit 4)		Dispensing and Returning			27-Jul-2018		13:55		Self-administration (7 days)	7			22F18-16								1.70		0.10				1.65		0.15				1.75		0.05				1.67		0.13				1.68
01171	Site 01: (SRI) Phoenix, Arizona USA	Enrolled	Self-administration 2 (Visit 4)		Dispensing and Returning			03-Aug-2018		16:46		Self-administration (7 days)	7			06G18-2								0.00		1.80				0.00		1.80				0.00		1.80				0.00		1.80				0.00
01172	Site 01: (SRI) Phoenix, Arizona USA	Enrolled	Self-administration 2 (Visit 4)		Dispensing and Returning			07-Aug-2018		11:10		Self-administration (7 days)	7			22F18-10								1.05		0.75				0.76		1.04				1.09		0.71				0.78		1.02				0.91
01173	Site 01: (SRI) Phoenix, Arizona USA	Enrolled	Self-administration 2 (Visit 4)		Dispensing and Returning			15-Aug-2018		10:35		Self-administration (7 days)	7			22F18-11								0.00		1.80				0.09		1.71				0.07		1.73				0.00		1.80				0.00
01174	Site 01: (SRI) Phoenix, Arizona USA	Enrolled	Self-administration 2 (Visit 4)		Dispensing and Returning			21-Aug-2018		13:15		Self-administration (7 days)	7			06G18-4								1.74		0.06				1.73		0.07				1.73		0.07				1.56		0.24				1.70
01175	Site 01: (SRI) Phoenix, Arizona USA	Enrolled	Self-administration 2 (Visit 4)		Dispensing and Returning			08-Sep-2018		10:50		Self-administration (7 days)	7			11G18-7								0.39		1.41				0.12		1.68				0.18		1.62				0.41		1.39				0.00
01176	Site 01: (SRI) Phoenix, Arizona USA	Enrolled	Self-administration 2 (Visit 4)		Dispensing and Returning			27-Aug-2018		17:40		Self-administration (7 days)	7			31G18-8								1.18		0.62				1.06		0.74				0.98		0.82				1.09		0.71				1.80
01177	Site 01: (SRI) Phoenix, Arizona USA	Enrolled	Self-administration 2 (Visit 4)		Dispensing and Returning			13-Sep-2018		11:25		Self-administration (7 days)	7			25G18-6								1.80		0.00				1.80		0.00				1.80		0.00				1.80		0.00				1.80
01178	Site 01: (SRI) Phoenix, Arizona USA	Enrolled	Self-administration 2 (Visit 4)		Dispensing and Returning			21-Sep-2018		11:38		Self-administration (7 days)	7			20G18-13								1.80		0.00				1.67		0.13				1.80		0.00				1.80		0.00				1.66
01179	Site 01: (SRI) Phoenix, Arizona USA	Enrolled	Self-administration 2 (Visit 4)		Dispensing and Returning			27-Sep-2018		11:07		Self-administration (7 days)	7			06G18-6								1.61		0.19				1.57		0.23				1.62		0.18				1.63		0.17				1.66
01180	Site 01: (SRI) Phoenix, Arizona USA	Enrolled	Self-administration 2 (Visit 4)		Dispensing and Returning			24-Oct-2018		14:26		Self-administration (7 days)	7			29H18-7								0.46		1.34				0.20		1.60				0.21		1.59				0.44		1.36				0.08
01101	Site 01: (SRI) Phoenix, Arizona USA	Enrolled	Introductory Session 1 (Visit 8)		Dispensing and Returning			21-Mar-2017		10:25		Introductory Session 1 (single day)	1	17A17-12.A				0.00		0.09
01102	Site 01: (SRI) Phoenix, Arizona USA	Enrolled	Introductory Session 1 (Visit 8)		Dispensing and Returning			19-Mar-2017		14:30		Introductory Session 1 (single day)	1	17A17-21.A				0.00		0.09
01103	Site 01: (SRI) Phoenix, Arizona USA	Enrolled	Introductory Session 1 (Visit 8)		Dispensing and Returning			05-Apr-2017		15:50		Introductory Session 1 (single day)	1	17A17-13.A				0.00		0.08
01104	Site 01: (SRI) Phoenix, Arizona USA	Enrolled	Introductory Session 1 (Visit 8)		Dispensing and Returning			25-Apr-2017		12:49		Introductory Session 1 (single day)	1	17A17-15.A				0.00		0.08
01105	Site 01: (SRI) Phoenix, Arizona USA	Enrolled	Introductory Session 1 (Visit 8)		Dispensing and Returning			25-Apr-2017		10:48		Introductory Session 1 (single day)	1	17A17-29.A				0.00		0.08
01106	Site 01: (SRI) Phoenix, Arizona USA	Enrolled	Introductory Session 1 (Visit 8)		Dispensing and Returning			04-May-2017		10:56		Introductory Session 1 (single day)	1	17A17-23.A				0.00		0.08
01107	Site 01: (SRI) Phoenix, Arizona USA	Enrolled	Introductory Session 1 (Visit 8)		Dispensing and Returning			17-May-2017		13:38		Introductory Session 1 (single day)	1	03E17-11.A				0.00		0.08
01108	Site 01: (SRI) Phoenix, Arizona USA	Enrolled	Introductory Session 1 (Visit 8)		Dispensing and Returning			22-May-2017		16:08		Introductory Session 1 (single day)	1	05D17-2.A				0.00		0.08
01109	Site 01: (SRI) Phoenix, Arizona USA	Enrolled	Introductory Session 1 (Visit 8)		Dispensing and Returning			06-Jun-2017		11:21		Introductory Session 1 (single day)	1	14D17-3.A				0.00		0.08
01112	Site 01: (SRI) Phoenix, Arizona USA	Enrolled	Introductory Session 1 (Visit 8)		Dispensing and Returning			06-Jun-2017		11:46		Introductory Session 1 (single day)	1	05D17-4.A				0.00		0.08
01110	Site 01: (SRI) Phoenix, Arizona USA	Enrolled	Introductory Session 1 (Visit 8)		Dispensing and Returning			01-Jun-2017		12:40		Introductory Session 1 (single day)	1	05D17-3.A				0.00		0.08
01111	Site 01: (SRI) Phoenix, Arizona USA	Enrolled	Introductory Session 1 (Visit 8)		Dispensing and Returning			07-Jun-2017		13:05		Introductory Session 1 (single day)	1	05D17-5.A				0.00		0.08
01113	Site 01: (SRI) Phoenix, Arizona USA	Enrolled	Introductory Session 1 (Visit 8)		Dispensing and Returning			12-Jun-2017		16:55		Introductory Session 1 (single day)	1	03E17-13				0.00		0.08
01114	Site 01: (SRI) Phoenix, Arizona USA	Enrolled	Introductory Session 1 (Visit 8)		Dispensing and Returning			12-Jun-2017		13:48		Introductory Session 1 (single day)	1	14D17-4.A				0.00		0.08
01115	Site 01: (SRI) Phoenix, Arizona USA	Enrolled	Introductory Session 1 (Visit 8)		Dispensing and Returning			26-Jun-2017		11:17		Introductory Session 1 (single day)	1	03E17-14.A				0.00		0.08
01116	Site 01: (SRI) Phoenix, Arizona USA	Enrolled	Introductory Session 1 (Visit 8)		Dispensing and Returning			13-Jul-2017		15:10		Introductory Session 1 (single day)	1	03E17-2.A				0.00		0.08
01117	Site 01: (SRI) Phoenix, Arizona USA	Enrolled	Introductory Session 1 (Visit 8)		Dispensing and Returning			05-Jul-2017		13:29		Introductory Session 1 (single day)	1	31E17-1.A				0.00		0.08
01118	Site 01: (SRI) Phoenix, Arizona USA	Enrolled	Introductory Session 1 (Visit 8)		Dispensing and Returning			11-Jul-2017		13:28		Introductory Session 1 (single day)	1	03E17-1.A				0.00		0.08
01122	Site 01: (SRI) Phoenix, Arizona USA	Enrolled	Introductory Session 1 (Visit 8)		Dispensing and Returning			14-Sep-2017		12:03		Introductory Session 1 (single day)	1	31E17-4.A				0.00		0.08
01123	Site 01: (SRI) Phoenix, Arizona USA	Enrolled	Introductory Session 1 (Visit 8)		Dispensing and Returning			12-Sep-2017		10:07		Introductory Session 1 (single day)	1	09F17-9.A				0.00		0.08
01125	Site 01: (SRI) Phoenix, Arizona USA	Enrolled	Introductory Session 1 (Visit 8)		Dispensing and Returning			11-Oct-2017		10:26		Introductory Session 1 (single day)	1	04H17-12.A				0.00		0.08
01126	Site 01: (SRI) Phoenix, Arizona USA	Enrolled	Introductory Session 1 (Visit 8)		Dispensing and Returning			16-Oct-2017		13:10		Introductory Session 1 (single day)	1	04H17-1.A				0.00		0.08
01127	Site 01: (SRI) Phoenix, Arizona USA	Enrolled	Introductory Session 1 (Visit 8)		Dispensing and Returning			26-Oct-2017		09:46		Introductory Session 1 (single day)	1	06J17-9.A				0.00		0.08
01128	Site 01: (SRI) Phoenix, Arizona USA	Enrolled	Introductory Session 1 (Visit 8)		Dispensing and Returning			19-Nov-2017		15:16		Introductory Session 1 (single day)	1	04H17-3.A				0.00		0.08
01129	Site 01: (SRI) Phoenix, Arizona USA	Enrolled	Introductory Session 1 (Visit 8)		Dispensing and Returning			30-Jan-2018		13:40		Introductory Session 1 (single day)	1	06J17-23.A				0.00		0.08
01130	Site 01: (SRI) Phoenix, Arizona USA	Enrolled	Introductory Session 1 (Visit 8)		Dispensing and Returning			30-Nov-2017		13:21		Introductory Session 1 (single day)	1	09F17-11.A				0.00		0.08
01131	Site 01: (SRI) Phoenix, Arizona USA	Enrolled	Introductory Session 1 (Visit 8)		Dispensing and Returning			11-Dec-2017		10:02		Introductory Session 1 (single day)	1	06J17-29.A				0.00		0.08
01132	Site 01: (SRI) Phoenix, Arizona USA	Enrolled	Introductory Session 1 (Visit 8)		Dispensing and Returning			11-Jan-2018		11:35		Introductory Session 1 (single day)	1	06J17-12.A				0.08		0.00
01133	Site 01: (SRI) Phoenix, Arizona USA	Enrolled	Introductory Session 1 (Visit 8)		Dispensing and Returning			16-Jan-2018		09:56		Introductory Session 1 (single day)	1	06J17-21.A				0.00		0.08
01134	Site 01: (SRI) Phoenix, Arizona USA	Enrolled	Introductory Session 1 (Visit 8)		Dispensing and Returning			01-Feb-2018		13:00		Introductory Session 1 (single day)	1	06J17-24.A				0.00		0.08
01135	Site 01: (SRI) Phoenix, Arizona USA	Enrolled	Introductory Session 1 (Visit 8)		Dispensing and Returning			12-Feb-2018		10:49		Introductory Session 1 (single day)	1	29L17-11.A				0.00		0.08
01136	Site 01: (SRI) Phoenix, Arizona USA	Enrolled	Introductory Session 1 (Visit 8)		Dispensing and Returning			20-Feb-2018		10:58		Introductory Session 1 (single day)	1	06J17-33.A				0.00		0.08
01137	Site 01: (SRI) Phoenix, Arizona USA	Enrolled	Introductory Session 1 (Visit 8)		Dispensing and Returning			21-Feb-2018		14:31		Introductory Session 1 (single day)	1	04B17-1.A				0.00		0.08
01138	Site 01: (SRI) Phoenix, Arizona USA	Enrolled	Introductory Session 1 (Visit 8)		Dispensing and Returning			08-Mar-2018		11:28		Introductory Session 1 (single day)	1	19B18-7.A				0.00		0.08
01139	Site 01: (SRI) Phoenix, Arizona USA	Enrolled	Introductory Session 1 (Visit 8)		Dispensing and Returning			18-Mar-2018		14:51		Introductory Session 1 (single day)	1	19B18-8.A				0.00		0.08
01140	Site 01: (SRI) Phoenix, Arizona USA	Enrolled	Introductory Session 1 (Visit 8)		Dispensing and Returning			13-Mar-2018		11:03		Introductory Session 1 (single day)	1	13C18-1.A				0.00		0.08
01141	Site 01: (SRI) Phoenix, Arizona USA	Enrolled	Introductory Session 1 (Visit 8)		Dispensing and Returning			15-Mar-2018		13:18		Introductory Session 1 (single day)	1	19B18-17.A				0.00		0.08
01143	Site 01: (SRI) Phoenix, Arizona USA	Enrolled	Introductory Session 1 (Visit 8)		Dispensing and Returning			03-Apr-2018		12:15		Introductory Session 1 (single day)	1	13C18-3.A				0.00		0.08
01144	Site 01: (SRI) Phoenix, Arizona USA	Enrolled	Introductory Session 1 (Visit 8)		Dispensing and Returning			10-Apr-2018		13:25		Introductory Session 1 (single day)	1	19B18-10.A				0.00		0.08
01146	Site 01: (SRI) Phoenix, Arizona USA	Enrolled	Introductory Session 1 (Visit 8)		Dispensing and Returning			17-Apr-2018		11:51		Introductory Session 1 (single day)	1	05D18-2.A				0.00		0.08
01147	Site 01: (SRI) Phoenix, Arizona USA	Enrolled	Introductory Session 1 (Visit 8)		Dispensing and Returning			23-Apr-2018		11:39		Introductory Session 1 (single day)	1	23D18-1.A				0.00		0.08
01148	Site 01: (SRI) Phoenix, Arizona USA	Enrolled	Introductory Session 1 (Visit 8)		Dispensing and Returning			03-May-2018		11:06		Introductory Session 1 (single day)	1	16D18-4.A				0.00		0.08
01149	Site 01: (SRI) Phoenix, Arizona USA	Enrolled	Introductory Session 1 (Visit 8)		Dispensing and Returning			30-Apr-2018		11:10		Introductory Session 1 (single day)	1	16D18-3.A				0.00		0.08
01150	Site 01: (SRI) Phoenix, Arizona USA	Enrolled	Introductory Session 1 (Visit 8)		Dispensing and Returning			10-May-2018		10:10		Introductory Session 1 (single day)	1	05D18-5.A				0.00		0.08
01151	Site 01: (SRI) Phoenix, Arizona USA	Enrolled	Introductory Session 1 (Visit 8)		Dispensing and Returning			07-May-2018		09:55		Introductory Session 1 (single day)	1	05D18-4.A				0.00		0.08
01152	Site 01: (SRI) Phoenix, Arizona USA	Enrolled	Introductory Session 1 (Visit 8)		Dispensing and Returning			30-Apr-2018		10:16		Introductory Session 1 (single day)	1	23D18-2.A				0.00		0.08
01153	Site 01: (SRI) Phoenix, Arizona USA	Enrolled	Introductory Session 1 (Visit 8)		Dispensing and Returning			08-May-2018		11:20		Introductory Session 1 (single day)	1	16D18-5.A				0.00		0.08
01155	Site 01: (SRI) Phoenix, Arizona USA	Enrolled	Introductory Session 1 (Visit 8)		Dispensing and Returning			14-May-2018		11:35		Introductory Session 1 (single day)	1	06E18-1.A				0.00		0.08
01156	Site 01: (SRI) Phoenix, Arizona USA	Enrolled	Introductory Session 1 (Visit 8)		Dispensing and Returning			21-May-2018		09:48		Introductory Session 1 (single day)	1	05D18-6.A				0.00		0.08
01157	Site 01: (SRI) Phoenix, Arizona USA	Enrolled	Introductory Session 1 (Visit 8)		Dispensing and Returning			28-May-2018		12:00		Introductory Session 1 (single day)	1	06E18-2.A				0.00		0.08
01158	Site 01: (SRI) Phoenix, Arizona USA	Enrolled	Introductory Session 1 (Visit 8)		Dispensing and Returning			30-May-2018		11:35		Introductory Session 1 (single day)	1	11E18-2.A				0.00		0.08
01159	Site 01: (SRI) Phoenix, Arizona USA	Enrolled	Introductory Session 1 (Visit 8)		Dispensing and Returning			05-Jun-2018		10:51		Introductory Session 1 (single day)	1	22E18-2.A				0.00		0.08
01160	Site 01: (SRI) Phoenix, Arizona USA	Enrolled	Introductory Session 1 (Visit 8)		Dispensing and Returning			05-Jun-2018		14:50		Introductory Session 1 (single day)	1	22E18-3.A				0.00		0.08
01161	Site 01: (SRI) Phoenix, Arizona USA	Enrolled	Introductory Session 1 (Visit 8)		Dispensing and Returning			18-Jun-2018		10:08		Introductory Session 1 (single day)	1	11E18-3.A				0.00		0.08
01162	Site 01: (SRI) Phoenix, Arizona USA	Enrolled	Introductory Session 1 (Visit 8)		Dispensing and Returning			20-Jun-2018		10:40		Introductory Session 1 (single day)	1	06E18-4.A				0.00		0.08
01163	Site 01: (SRI) Phoenix, Arizona USA	Enrolled	Introductory Session 1 (Visit 8)		Dispensing and Returning			05-Jul-2018		11:28		Introductory Session 1 (single day)	1	22F18-3.A				0.00		0.08
01164	Site 01: (SRI) Phoenix, Arizona USA	Enrolled	Introductory Session 1 (Visit 8)		Dispensing and Returning			10-Jul-2018		11:34		Introductory Session 1 (single day)	1	15F18-3.A				0.00		0.08
01166	Site 01: (SRI) Phoenix, Arizona USA	Enrolled	Introductory Session 1 (Visit 8)		Dispensing and Returning			23-Jul-2018		11:31		Introductory Session 1 (single day)	1	11G18-8.A				0.00		0.08
01167	Site 01: (SRI) Phoenix, Arizona USA	Enrolled	Introductory Session 1 (Visit 8)		Dispensing and Returning			14-Aug-2018		11:52		Introductory Session 1 (single day)	1	11G18-10.A				0.00		0.08
01168	Site 01: (SRI) Phoenix, Arizona USA	Enrolled	Introductory Session 1 (Visit 8)		Dispensing and Returning			02-Aug-2018		13:37		Introductory Session 1 (single day)	1	05F18-3.A				0.00		0.08
01169	Site 01: (SRI) Phoenix, Arizona USA	Enrolled	Introductory Session 1 (Visit 8)		Dispensing and Returning			16-Aug-2018		10:06		Introductory Session 1 (single day)	1	31G18-6.A				0.00		0.08
01170	Site 01: (SRI) Phoenix, Arizona USA	Enrolled	Introductory Session 1 (Visit 8)		Dispensing and Returning			20-Aug-2018		13:17		Introductory Session 1 (single day)	1	20G18-2.A				0.00		0.08
01171	Site 01: (SRI) Phoenix, Arizona USA	Enrolled	Introductory Session 1 (Visit 8)		Dispensing and Returning			23-Aug-2018		12:51		Introductory Session 1 (single day)	1	31G18-7.A				0.00		0.08
01172	Site 01: (SRI) Phoenix, Arizona USA	Enrolled	Introductory Session 1 (Visit 8)		Dispensing and Returning			28-Aug-2018		10:08		Introductory Session 1 (single day)	1	15H18-5.A				0.00		0.08
01173	Site 01: (SRI) Phoenix, Arizona USA	Enrolled	Introductory Session 1 (Visit 8)		Dispensing and Returning			11-Sep-2018		10:00		Introductory Session 1 (single day)	1	15H18-1.A				0.00		0.08
01174	Site 01: (SRI) Phoenix, Arizona USA	Enrolled	Introductory Session 1 (Visit 8)		Dispensing and Returning			16-Sep-2018		13:41		Introductory Session 1 (single day)	1	15H11-2.A				0.00		0.08
01175	Site 01: (SRI) Phoenix, Arizona USA	Enrolled	Introductory Session 1 (Visit 8)		Dispensing and Returning			14-Oct-2018		13:45		Introductory Session 1 (single day)	1	29H18-1.A				0.00		0.08
01176	Site 01: (SRI) Phoenix, Arizona USA	Enrolled	Introductory Session 1 (Visit 8)		Dispensing and Returning			30-Sep-2018		09:42		Introductory Session 1 (single day)	1	15H18-3.A				0.00		0.08
01177	Site 01: (SRI) Phoenix, Arizona USA	Enrolled	Introductory Session 1 (Visit 8)		Dispensing and Returning			03-Oct-2018		11:42		Introductory Session 1 (single day)	1	20G18-4.A				0.00		0.08
01178	Site 01: (SRI) Phoenix, Arizona USA	Enrolled	Introductory Session 1 (Visit 8)		Dispensing and Returning			16-Oct-2018		11:15		Introductory Session 1 (single day)	1	29H18-3.A				0.00		0.08
01179	Site 01: (SRI) Phoenix, Arizona USA	Enrolled	Introductory Session 1 (Visit 8)		Dispensing and Returning			15-Oct-2018		12:12		Introductory Session 1 (single day)	1	29H18-2.A				0.00		0.08
01180	Site 01: (SRI) Phoenix, Arizona USA	Enrolled	Introductory Session 1 (Visit 8)		Dispensing and Returning			13-Nov-2018		11:05		Introductory Session 1 (single day)	1	20G18-5.A				0.00		0.08
01101	Site 01: (SRI) Phoenix, Arizona USA	Enrolled	Introductory Session 2 (Visit 9)		Dispensing and Returning			22-Mar-2017		10:15		Introductory Session 2 (single day) + Self-administration (7 days)	8	17A17-12.B		17A17-12		1.69		0.11				1.80		0.00				1.80		0.00				1.80		0.00				1.80		0.00				1.80
01102	Site 01: (SRI) Phoenix, Arizona USA	Enrolled	Introductory Session 2 (Visit 9)		Dispensing and Returning			20-Mar-2017		12:51		Introductory Session 2 (single day) + Self-administration (7 days)	8	17A17-21.B		17A17-21		1.10		0.70				1.45		0.35				1.50		0.30				1.80		0.00				1.80		0.00				1.80
01103	Site 01: (SRI) Phoenix, Arizona USA	Enrolled	Introductory Session 2 (Visit 9)		Dispensing and Returning			06-Apr-2017		16:00		Introductory Session 2 (single day) + Self-administration (7 days)	8	17A17-13.B		17A17-13		1.40		0.40				1.44		0.36				1.51		0.29				1.80		0.00				1.80		0.00				1.80
01104	Site 01: (SRI) Phoenix, Arizona USA	Enrolled	Introductory Session 2 (Visit 9)		Dispensing and Returning			26-Apr-2017		12:23		Introductory Session 2 (single day) + Self-administration (7 days)	8	17A17-15.B		17A17-15		1.70		0.10				1.80		0.00				1.80		0.00				1.80		0.00				1.80		0.00				1.80
01105	Site 01: (SRI) Phoenix, Arizona USA	Enrolled	Introductory Session 2 (Visit 9)		Dispensing and Returning			26-Apr-2017		11:09		Introductory Session 2 (single day) + Self-administration (7 days)	8	17A17-29.B		17A17-29		1.65		0.15				1.38		0.42				1.48		0.32				1.49		0.31				1.58		0.22				1.80
01106	Site 01: (SRI) Phoenix, Arizona USA	Enrolled	Introductory Session 2 (Visit 9)		Dispensing and Returning			05-May-2017		10:56		Introductory Session 2 (single day) + Self-administration (7 days)	8	17A17-23.B		17A17-23		1.67		0.13				1.80		0.00				1.80		0.00				1.80		0.00				1.80		0.00				1.80
01107	Site 01: (SRI) Phoenix, Arizona USA	Enrolled	Introductory Session 2 (Visit 9)		Dispensing and Returning			18-May-2017		12:43		Introductory Session 2 (single day) + Self-administration (7 days)	8	03E17-11.B		03E17-11		1.23		0.57				0.00		1.80				0.36		1.44				0.62		1.18				1.80		0.00				0.69
01108	Site 01: (SRI) Phoenix, Arizona USA	Enrolled	Introductory Session 2 (Visit 9)		Dispensing and Returning			23-May-2017		13:26		Introductory Session 2 (single day) + Self-administration (7 days)	8	05D17-2.B		05D17-2		1.59		0.21				1.80		0.00				1.47		0.33				1.35		0.45				1.47		0.33				1.47
01109	Site 01: (SRI) Phoenix, Arizona USA	Enrolled	Introductory Session 2 (Visit 9)		Dispensing and Returning			07-Jun-2017		10:40		Introductory Session 2 (single day) + Self-administration (7 days)	8	14D17-3.B		14D17-3		1.61		0.19				1.80		0.00				1.45		0.35				1.80		0.00				1.67		0.13				1.80
01112	Site 01: (SRI) Phoenix, Arizona USA	Enrolled	Introductory Session 2 (Visit 9)		Dispensing and Returning			07-Jun-2017		15:32		Introductory Session 2 (single day) + Self-administration (7 days)	8	05D17-4.B		05D17-4		0.98		0.82				1.80		0.00				1.34		0.46				1.58		0.22				1.48		0.32				1.80
01110	Site 01: (SRI) Phoenix, Arizona USA	Enrolled	Introductory Session 2 (Visit 9)		Dispensing and Returning			02-Jun-2017		12:25		Introductory Session 2 (single day) + Self-administration (7 days)	8	05D17-3.B		05D17-3		1.57		0.27				1.80		0.00				1.38		0.42				0.96		0.84				1.01		0.79				1.80
01111	Site 01: (SRI) Phoenix, Arizona USA	Enrolled	Introductory Session 2 (Visit 9)		Dispensing and Returning			08-Jun-2017		16:18		Introductory Session 2 (single day) + Self-administration (7 days)	8	05D17-5.B		05D17-5		1.48		0.32				1.80		0.00				1.80		0.00				1.80		0.00				1.80		0.00				1.80
01113	Site 01: (SRI) Phoenix, Arizona USA	Enrolled	Introductory Session 2 (Visit 9)		Dispensing and Returning			13-Jun-2017		16:14		Introductory Session 2 (single day) + Self-administration (7 days)	8	03E17-13.B		03E17-13		1.53		0.27				1.55		0.25				1.63		0.17				1.25		0.55				1.22		0.58				1.80
01114	Site 01: (SRI) Phoenix, Arizona USA	Enrolled	Introductory Session 2 (Visit 9)		Dispensing and Returning			13-Jun-2017		16:46		Introductory Session 2 (single day) + Self-administration (7 days)	8	14D17-4.B		14D17-4		1.59		0.21				1.60		0.20				1.58		0.22				1.60		0.20				0.74		1.06				1.50
01115	Site 01: (SRI) Phoenix, Arizona USA	Enrolled	Introductory Session 2 (Visit 9)		Dispensing and Returning			27-Jun-2017		10:47		Introductory Session 2 (single day) + Self-administration (7 days)	8	03E17-14.B		03E17-14		1.38		0.42				1.10		0.70				1.14		0.66				0.94		0.86				0.54		1.26				1.00
01116	Site 01: (SRI) Phoenix, Arizona USA	Enrolled	Introductory Session 2 (Visit 9)		Dispensing and Returning			14-Jul-2017		14:30		Introductory Session 2 (single day) + Self-administration (7 days)	8	03E17-2.B		03E17-2		1.54		0.26				1.43		0.37				1.09		0.71				1.73		0.07				1.80		0.00				1.70
01117	Site 01: (SRI) Phoenix, Arizona USA	Enrolled	Introductory Session 2 (Visit 9)		Dispensing and Returning			06-Jul-2017		13:15		Introductory Session 2 (single day) + Self-administration (7 days)	8	31E17-1.B		31E17-1		1.57		0.23				1.80		0.00				1.80		0.00				1.80		0.00				1.80		0.00				1.80
01118	Site 01: (SRI) Phoenix, Arizona USA	Enrolled	Introductory Session 2 (Visit 9)		Dispensing and Returning			12-Jul-2017		12:40		Introductory Session 2 (single day) + Self-administration (7 days)	8	03E17-1.B		03E17-1		1.29		0.51				1.80		0.00				1.37		0.43				1.80		0.00				1.80		0.00				1.80
01122	Site 01: (SRI) Phoenix, Arizona USA	Enrolled	Introductory Session 2 (Visit 9)		Dispensing and Returning			15-Sep-2017		09:29		Introductory Session 2 (single day) + Self-administration (7 days)	8	31E17-4.B		31E17-4		1.13		0.67				1.15		0.65				1.80		0.00				1.80		0.00				1.80		0.00				1.80
01123	Site 01: (SRI) Phoenix, Arizona USA	Enrolled	Introductory Session 2 (Visit 9)		Dispensing and Returning			13-Sep-2017		09:20		Introductory Session 2 (single day) + Self-administration (7 days)	8	09F17-9.B		09F17-9		1.57		0.23				1.59		0.21				1.80		0.00				1.54		0.26				1.80		0.00				1.80
01125	Site 01: (SRI) Phoenix, Arizona USA	Enrolled	Introductory Session 2 (Visit 9)		Dispensing and Returning			12-Oct-2017		09:55		Introductory Session 2 (single day) + Self-administration (7 days)	8	04H17-12.B		04H17-12		1.70		0.10				1.34		0.46				1.29		0.51				1.59		0.21				1.49		0.31				1.50
01126	Site 01: (SRI) Phoenix, Arizona USA	Enrolled	Introductory Session 2 (Visit 9)		Dispensing and Returning			17-Oct-2017		11:19		Introductory Session 2 (single day) + Self-administration (7 days)	8	04H17-1.B		04H17-1		1.41		0.39				1.80		0.00				1.80		0.00				1.80		0.00				1.80		0.00				1.80
01127	Site 01: (SRI) Phoenix, Arizona USA	Enrolled	Introductory Session 2 (Visit 9)		Dispensing and Returning			27-Oct-2017		09:20		Introductory Session 2 (single day) + Self-administration (7 days)	8	06J17-9.B		06J17-9		1.25		0.55				0.00		1.80				0.00		1.80				0.00		1.80				0.00		1.80				0.00
01128	Site 01: (SRI) Phoenix, Arizona USA	Enrolled	Introductory Session 2 (Visit 9)		Dispensing and Returning			20-Nov-2017		08:35		Introductory Session 2 (single day) + Self-administration (7 days)	8	04H17-3.B		04H17-3		1.65		0.15				1.80		0.00				1.80		0.00				1.80		0.00				1.71		0.09				1.70
01129	Site 01: (SRI) Phoenix, Arizona USA	Enrolled	Introductory Session 2 (Visit 9)		Dispensing and Returning			31-Jan-2018		12:42		Introductory Session 2 (single day) + Self-administration (7 days)	8	06J17-23.B		06J17-23		0.96		0.84				1.69		0.11				1.59		0.21				1.65		0.15				1.36		0.44				1.48
01130	Site 01: (SRI) Phoenix, Arizona USA	Enrolled	Introductory Session 2 (Visit 9)		Dispensing and Returning			01-Dec-2017		09:15		Introductory Session 2 (single day) + Self-administration (7 days)	8	09F17-11.B		09F17-11		0.70		1.10				0.06		1.74				0.13		1.67				0.14		1.66				0.79		1.01				0.17
01131	Site 01: (SRI) Phoenix, Arizona USA	Enrolled	Introductory Session 2 (Visit 9)		Dispensing and Returning			12-Dec-2017		14:00		Introductory Session 2 (single day) + Self-administration (7 days)	8	06J17-29.B		06J17-29		1.33		0.47				1.44		0.36				1.46		0.34				0.80		1.00				1.14		0.66				0.69
01132	Site 01: (SRI) Phoenix, Arizona USA	Enrolled	Introductory Session 2 (Visit 9)		Dispensing and Returning			12-Jan-2018		10:35		Introductory Session 2 (single day) + Self-administration (7 days)	8	06J17-12.B		06J17-12		1.17		0.63				1.80		0.00				1.80		0.00				0.80		1.00				1.80		0.00				1.80
01133	Site 01: (SRI) Phoenix, Arizona USA	Enrolled	Introductory Session 2 (Visit 9)		Dispensing and Returning			17-Jan-2018		09:24		Introductory Session 2 (single day) + Self-administration (7 days)	8	06J17-21.B		06J17-21		1.15		0.65				0.73		1.07				0.77		1.03				1.14		0.66				0.96		0.84				0.51
01134	Site 01: (SRI) Phoenix, Arizona USA	Enrolled	Introductory Session 2 (Visit 9)		Dispensing and Returning			02-Feb-2018		10:32		Introductory Session 2 (single day) + Self-administration (7 days)	8	06J17-24.B		06J17.24		1.60		0.20				1.80		0.00				1.80		0.00				1.80		0.00				1.38		0.42				1.56
01135	Site 01: (SRI) Phoenix, Arizona USA	Enrolled	Introductory Session 2 (Visit 9)		Dispensing and Returning			13-Feb-2018		10:05		Introductory Session 2 (single day) + Self-administration (7 days)	8	29L17-11.B		29L17-11		1.17		0.63				1.30		0.50				1.80		0.00				1.39		0.41				0.97		0.83				1.80
01136	Site 01: (SRI) Phoenix, Arizona USA	Enrolled	Introductory Session 2 (Visit 9)		Dispensing and Returning			21-Feb-2018		10:28		Introductory Session 2 (single day) + Self-administration (7 days)	8	06J17-33.B		06J17-33		0.91		0.89				0.00		1.80				0.00		1.80				0.00		1.80				0.00		1.80				0.00
01137	Site 01: (SRI) Phoenix, Arizona USA	Enrolled	Introductory Session 2 (Visit 9)		Dispensing and Returning			22-Feb-2018		13:05		Introductory Session 2 (single day) + Self-administration (7 days)	8	04B17-1.B		04B17-1		1.40		0.40				1.63		0.17				1.59		0.21				1.60		0.20				1.40		0.40				1.54
01138	Site 01: (SRI) Phoenix, Arizona USA	Enrolled	Introductory Session 2 (Visit 9)		Dispensing and Returning			09-Mar-2018		10:50		Introductory Session 2 (single day) + Self-administration (7 days)	8	19B18-7.B		19B18-7		0.00		1.80				0.00		1.80				0.00		1.80				0.00		1.80				0.00		1.80				0.00
01139	Site 01: (SRI) Phoenix, Arizona USA	Enrolled	Introductory Session 2 (Visit 9)		Dispensing and Returning			19-Mar-2018		14:56		Introductory Session 2 (single day) + Self-administration (7 days)	8	19B18-8.B		19B18-8		1.35		0.45				1.46		0.34				1.80		0.00				1.80		0.00				1.80		0.00				1.80
01140	Site 01: (SRI) Phoenix, Arizona USA	Enrolled	Introductory Session 2 (Visit 9)		Dispensing and Returning			14-Mar-2018		09:42		Introductory Session 2 (single day) + Self-administration (7 days)	8	13C18-1.B		13C18-1		1.40		0.40				0.81		0.99				1.13		0.67				0.74		1.06				1.09		0.71				0.97
01141	Site 01: (SRI) Phoenix, Arizona USA	Enrolled	Introductory Session 2 (Visit 9)		Dispensing and Returning			16-Mar-2018		10:10		Introductory Session 2 (single day) + Self-administration (7 days)	8	19B18-17.B		19B18-17		1.24		0.56				0.51		1.29				0.38		1.42				0.41		1.39				0.69		1.11				0.42
01143	Site 01: (SRI) Phoenix, Arizona USA	Enrolled	Introductory Session 2 (Visit 9)		Dispensing and Returning			04-Apr-2018		11:30		Introductory Session 2 (single day) + Self-administration (7 days)	8	13C18-3.B		13C18-3		1.24		0.56				0.00		1.80				0.84		0.96				0.00		1.80				0.00		1.80				0.93
01144	Site 01: (SRI) Phoenix, Arizona USA	Enrolled	Introductory Session 2 (Visit 9)		Dispensing and Returning			11-Apr-2018		09:30		Introductory Session 2 (single day) + Self-administration (7 days)	8	19B18-10.B		19B18-10		1.20		0.60				1.27		0.53				1.29		0.51				1.80		0.00				1.50		0.30				1.44
01146	Site 01: (SRI) Phoenix, Arizona USA	Enrolled	Introductory Session 2 (Visit 9)		Dispensing and Returning			18-Apr-2018		08:30		Introductory Session 2 (single day) + Self-administration (7 days)	8	05D18-2.B		05D18-2		1.62		0.18				1.65		0.15				1.80		0.00				1.67		0.13				1.80		0.00				1.80
01147	Site 01: (SRI) Phoenix, Arizona USA	Enrolled	Introductory Session 2 (Visit 9)		Dispensing and Returning			24-Apr-2018		10:45		Introductory Session 2 (single day) + Self-administration (7 days)	8	23D18-1.B		23D18-1		1.34		0.46				1.35		0.45				0.78		1.02				0.41		1.39				0.76		1.04				0.80
01148	Site 01: (SRI) Phoenix, Arizona USA	Enrolled	Introductory Session 2 (Visit 9)		Dispensing and Returning			04-May-2018		10:25		Introductory Session 2 (single day) + Self-administration (7 days)	8	16D18-4.B		16D18-4		1.10		0.70				1.44		0.36				1.18		0.62				1.69		0.11				1.25		0.55				1.80
01149	Site 01: (SRI) Phoenix, Arizona USA	Enrolled	Introductory Session 2 (Visit 9)		Dispensing and Returning			01-May-2018		11:05		Introductory Session 2 (single day) + Self-administration (7 days)	8	16D18-3.B		16D18-3		1.44		0.36				1.13		0.67				1.24		0.56				1.41		0.39				1.55		0.25				1.54
01150	Site 01: (SRI) Phoenix, Arizona USA	Enrolled	Introductory Session 2 (Visit 9)		Dispensing and Returning			11-May-2018		10:00		Introductory Session 2 (single day) + Self-administration (7 days)	8	05D18-5.B		05D18-5		1.04		0.76				1.41		0.39				1.44		0.36				1.58		0.22				1.65		0.15				1.63
01151	Site 01: (SRI) Phoenix, Arizona USA	Enrolled	Introductory Session 2 (Visit 9)		Dispensing and Returning			08-May-2018		09:24		Introductory Session 2 (single day) + Self-administration (7 days)	8	05D18-4.B		05D18-4		1.18		0.62				1.80		0.00				1.80		0.00				0.80		1.00				1.03		0.77				1.51
01152	Site 01: (SRI) Phoenix, Arizona USA	Enrolled	Introductory Session 2 (Visit 9)		Dispensing and Returning			01-May-2018		09:23		Introductory Session 2 (single day) + Self-administration (7 days)	8	23D18-2.B		23D18-2		1.32		0.48				1.24		0.56				1.51		0.29				1.53		0.27				1.62		0.18				1.50
01153	Site 01: (SRI) Phoenix, Arizona USA	Enrolled	Introductory Session 2 (Visit 9)		Dispensing and Returning			09-May-2018		10:16		Introductory Session 2 (single day) + Self-administration (7 days)	8	16D18-5.B		16D18-5		1.76		0.04				1.72		0.08				1.70		0.10				1.80		0.00				1.80		0.00				1.70
01155	Site 01: (SRI) Phoenix, Arizona USA	Enrolled	Introductory Session 2 (Visit 9)		Dispensing and Returning			15-May-2018		11:48		Introductory Session 2 (single day) + Self-administration (7 days)	8	06E18-1.B		06E18-1		0.80		1.00				0.57		1.23				0.39		1.41				0.66		1.14				0.58		1.22				0.54
01156	Site 01: (SRI) Phoenix, Arizona USA	Enrolled	Introductory Session 2 (Visit 9)		Dispensing and Returning			22-May-2018		09:05		Introductory Session 2 (single day) + Self-administration (7 days)	8	05D18-6.B		05D18-6		1.30		0.50				1.45		0.35				1.36		0.44				1.16		0.64				1.50		0.30				1.75
01157	Site 01: (SRI) Phoenix, Arizona USA	Enrolled	Introductory Session 2 (Visit 9)		Dispensing and Returning			29-May-2018		10:45		Introductory Session 2 (single day) + Self-administration (7 days)	8	06E18-2.B		06E18-2		0.48		1.32				0.00		1.80				0.00		1.80				0.00		1.80				0.00		1.80				0.00
01158	Site 01: (SRI) Phoenix, Arizona USA	Enrolled	Introductory Session 2 (Visit 9)		Dispensing and Returning			31-May-2018		10:20		Introductory Session 2 (single day) + Self-administration (7 days)	8	11E18-2.B		11E18-2		1.20		0.60				1.12		0.68				1.38		0.42				1.47		0.33				0.55		1.25				1.13
01159	Site 01: (SRI) Phoenix, Arizona USA	Enrolled	Introductory Session 2 (Visit 9)		Dispensing and Returning			06-Jun-2018		10:14		Introductory Session 2 (single day) + Self-administration (7 days)	8	22E18-2.B		22E18-2		1.35		0.45				1.59		0.21				1.40		0.40				1.52		0.28				1.35		0.45				1.41
01160	Site 01: (SRI) Phoenix, Arizona USA	Enrolled	Introductory Session 2 (Visit 9)		Dispensing and Returning			06-Jun-2018		12:37		Introductory Session 2 (single day) + Self-administration (7 days)	8	22E18-3.B		22E18-3		0.59		1.21				0.63		1.17				0.65		1.15				0.52		1.28				0.47		1.33				0.34
01161	Site 01: (SRI) Phoenix, Arizona USA	Enrolled	Introductory Session 2 (Visit 9)		Dispensing and Returning			19-Jun-2018		09:46		Introductory Session 2 (single day) + Self-administration (7 days)	8	11E18-3.B		11E18-3		1.43		0.37				1.80		0.00				1.10		0.70				1.52		0.28				1.22		0.58				1.16
01162	Site 01: (SRI) Phoenix, Arizona USA	Enrolled	Introductory Session 2 (Visit 9)		Dispensing and Returning			21-Jun-2018		10:30		Introductory Session 2 (single day) + Self-administration (7 days)	8	06E18-4.B		06E18-4		1.50		0.30				0.93		0.87				0.59		1.21				0.65		1.15				0.69		1.11				0.76
01163	Site 01: (SRI) Phoenix, Arizona USA	Enrolled	Introductory Session 2 (Visit 9)		Dispensing and Returning			06-Jul-2018		09:59		Introductory Session 2 (single day) + Self-administration (7 days)	8	22F18-3.B		22F18-3		1.60		0.20				0.38		1.42				0.57		1.23				1.07		0.73				1.06		0.74				1.11
01164	Site 01: (SRI) Phoenix, Arizona USA	Enrolled	Introductory Session 2 (Visit 9)		Dispensing and Returning			11-Jul-2018		10:26		Introductory Session 2 (single day) + Self-administration (7 days)	8	15F18-3.B		15F18-3		0.41		1.39				1.80		0.00				1.80		0.00				1.80		0.00				1.80		0.00				1.80
01166	Site 01: (SRI) Phoenix, Arizona USA	Enrolled	Introductory Session 2 (Visit 9)		Dispensing and Returning			24-Jul-2018		10:50		Introductory Session 2 (single day) + Self-administration (7 days)	8	11G18-8.B		11G18-8		0.68		1.12				0.07		1.73				1.26		0.54				0.20		1.50				0.40		1.40				0.62
01167	Site 01: (SRI) Phoenix, Arizona USA	Enrolled	Introductory Session 2 (Visit 9)		Dispensing and Returning			15-Aug-2018		10:13		Introductory Session 2 (single day) + Self-administration (7 days)	8	11G18-10.B		11G18-10		0.93		0.87				1.01		0.79				0.27		1.533				1.58		0.22				1.10		0.70				1.23
01168	Site 01: (SRI) Phoenix, Arizona USA	Enrolled	Introductory Session 2 (Visit 9)		Dispensing and Returning			03-Aug-2018		10:23		Introductory Session 2 (single day) + Self-administration (7 days)	8	05F18-3.B		05F18-3		1.68		0.12				1.61		0.19				1.76		0.04				1.75		0.05				1.78		0.02				1.78
01169	Site 01: (SRI) Phoenix, Arizona USA	Enrolled	Introductory Session 2 (Visit 9)		Dispensing and Returning			17-Aug-2018		09:18		Introductory Session 2 (single day) + Self-administration (7 days)	8	31G18-6.B		31G18-6		1.62		0.18				1.47		0.33				1.40		0.40				1.80		0.00				1.36		0.44				1.54
01170	Site 01: (SRI) Phoenix, Arizona USA	Enrolled	Introductory Session 2 (Visit 9)		Dispensing and Returning			21-Aug-2018		10:12		Introductory Session 2 (single day) + Self-administration (7 days)	8	20G18-2.B		20G18-2		1.71		0.09				1.51		0.29				1.42		0.38				1.35		0.45				1.58		0.22				1.59
01171	Site 01: (SRI) Phoenix, Arizona USA	Enrolled	Introductory Session 2 (Visit 9)		Dispensing and Returning			24-Aug-2018		09:35		Introductory Session 2 (single day) + Self-administration (7 days)	8	31G18-7.B		31G18-7		1.03		0.77				0.03		1.77				0.02		1.78				0.07		1.73				0.00		1.80				0.00
01172	Site 01: (SRI) Phoenix, Arizona USA	Enrolled	Introductory Session 2 (Visit 9)		Dispensing and Returning			29-Aug-2018		10:21		Introductory Session 2 (single day) + Self-administration (7 days)	8	15H18-5.B		15H18-5		1.53		0.27				0.98		0.82				0.92		0.88				1.02		0.78				0.92		0.88				0.95
01173	Site 01: (SRI) Phoenix, Arizona USA	Enrolled	Introductory Session 2 (Visit 9)		Dispensing and Returning			12-Sep-2018		09:23		Introductory Session 2 (single day) + Self-administration (7 days)	8	15H18-1.B		15H18-1		0.97		0.83				0.00		1.80				0.11		1.69				0.00		1.80				0.00		1.80				0.00
01175	Site 01: (SRI) Phoenix, Arizona USA	Enrolled	Introductory Session 2 (Visit 9)		Dispensing and Returning			15-Oct-2018		09:04		Introductory Session 2 (single day) + Self-administration (7 days)	8	29H18-1.B		29H18-1		1.68		0.12				0.00		1.80				0.00		1.80				0.00		1.80				0.00		1.80				0.00
01176	Site 01: (SRI) Phoenix, Arizona USA	Enrolled	Introductory Session 2 (Visit 9)		Dispensing and Returning			01-Oct-2018		09:12		Introductory Session 2 (single day) + Self-administration (7 days)	8	15H18-3.B		15H18-3		1.22		0.58				1.02		0.78				1.37		0.43				1.08		0.72				0.89		0.91				0.46
01177	Site 01: (SRI) Phoenix, Arizona USA	Enrolled	Introductory Session 2 (Visit 9)		Dispensing and Returning			04-Oct-2018		10:59		Introductory Session 2 (single day) + Self-administration (7 days)	8	20G18-4.B		20G18-4		1.58		0.22				1.57		0.23				1.40		0.40				1.57		0.23				1.31		0.49				1.48
01178	Site 01: (SRI) Phoenix, Arizona USA	Enrolled	Introductory Session 2 (Visit 9)		Dispensing and Returning			17-Oct-2018		10:20		Introductory Session 2 (single day) + Self-administration (7 days)	8	29H18-3.B		20H18-3		1.66		0.14				1.80		0.00				1.66		0.14				1.80		0.00				1.59		0.21				1.80
01179	Site 01: (SRI) Phoenix, Arizona USA	Enrolled	Introductory Session 2 (Visit 9)		Dispensing and Returning			16-Oct-2018		09:33		Introductory Session 2 (single day) + Self-administration (7 days)	8	29H18-2.B		29H18-2		1.09		0.71				1.49		0.31				1.72		0.08				1.55		0.25				1.42		0.38				1.33
01180	Site 01: (SRI) Phoenix, Arizona USA	Enrolled	Introductory Session 2 (Visit 9)		Dispensing and Returning			14-Nov-2018		10:33		Introductory Session 2 (single day) + Self-administration (7 days)	8	20G18-5.B		20G18-5		1.21		0.59				1.37		0.43				1.47		0.33				1.35		0.45				1.05		0.75				0.87
01101	Site 01: (SRI) Phoenix, Arizona USA	Enrolled	Self-administration 1 (Visit 10)		Dispensing and Returning			30-Mar-2017		10:25		Self-administration (7 days)	7			17A17-18								1.80		0.00				1.80		0.00				1.80		0.00				1.80		0.00				1.80
01102	Site 01: (SRI) Phoenix, Arizona USA	Enrolled	Self-administration 1 (Visit 10)		Dispensing and Returning			27-Mar-2017		14:10		Self-administration (7 days)	7			17A17-26								1.80		0.00				1.80		0.00				1.37		0.43				1.80		0.00				1.38
01103	Site 01: (SRI) Phoenix, Arizona USA	Enrolled	Self-administration 1 (Visit 10)		Dispensing and Returning			13-Apr-2017		10:15		Self-administration (7 days)	7			01C17-2								1.80		0.00				1.57		0.23				1.56		0.24				1.80		0.00				1.80
01104	Site 01: (SRI) Phoenix, Arizona USA	Enrolled	Self-administration 1 (Visit 10)		Dispensing and Returning			03-May-2017		14:00		Self-administration (7 days)	7			14D17-6								1.80		0.00				1.80		0.00				1.80		0.00				1.80		0.00				1.80
01105	Site 01: (SRI) Phoenix, Arizona USA	Enrolled	Self-administration 1 (Visit 10)		Dispensing and Returning			04-May-2017		11:42		Self-administration (7 days)	7			08B17-4								1.65		0.15				1.80		0.00				1.80		0.00				1.80		0.00				1.65
01106	Site 01: (SRI) Phoenix, Arizona USA	Enrolled	Self-administration 1 (Visit 10)		Dispensing and Returning			11-May-2017		11:08		Self-administration (7 days)	7			05D17-6								1.80		0.00				1.80		0.00				1.80		0.00				1.80		0.00				1.80
01107	Site 01: (SRI) Phoenix, Arizona USA	Enrolled	Self-administration 1 (Visit 10)		Dispensing and Returning			26-May-2017		12:32		Self-administration (7 days)	7			03E17-17								1.28		0.52				1.26		0.54				1.11		0.69				0.89		0.91				0.89
01108	Site 01: (SRI) Phoenix, Arizona USA	Enrolled	Self-administration 1 (Visit 10)		Dispensing and Returning			30-May-2017		14:52		Self-administration (7 days)	7			05D17-9								1.47		0.33				1.47		0.33				1.58		0.22				1.51		0.29				1.80
01109	Site 01: (SRI) Phoenix, Arizona USA	Enrolled	Self-administration 1 (Visit 10)		Dispensing and Returning			16-Jun-2017		09:50		Self-administration (7 days)	7			03E17-8								1.80		0.00				1.67		0.13				1.65		0.15				1.59		0.21				1.64
01112	Site 01: (SRI) Phoenix, Arizona USA	Enrolled	Self-administration 1 (Visit 10)		Dispensing and Returning			14-Jun-2017		11:05		Self-administration (7 days)	7			31E17-7								1.31		0.49				1.39		0.41				1.31		0.49				1.41		0.39				1.80
01110	Site 01: (SRI) Phoenix, Arizona USA	Enrolled	Self-administration 1 (Visit 10)		Dispensing and Returning			09-Jun-2017		12:18		Self-administration (7 days)	7			31E17-6								1.80		0.00				0.97		0.83				0.35		1.45				1.80		0.00				1.23
01111	Site 01: (SRI) Phoenix, Arizona USA	Enrolled	Self-administration 1 (Visit 10)		Dispensing and Returning			15-Jun-2017		10:55		Self-administration (7 days)	7			31E17-8								1.80		0.00				1.80		0.00				1.80		0.00				1.80		0.00				1.80
01113	Site 01: (SRI) Phoenix, Arizona USA	Enrolled	Self-administration 1 (Visit 10)		Dispensing and Returning			20-Jun-2017		16:10		Self-administration (7 days)	7			09F17-1								1.80		0.00				1.38		0.42				0.97		0.83				0.68		1.12				0.86
01114	Site 01: (SRI) Phoenix, Arizona USA	Enrolled	Self-administration 1 (Visit 10)		Dispensing and Returning			20-Jun-2017		11:15		Self-administration (7 days)	7			03E17-9								0.63		1.17				0.60		1.20				1.64		0.16				1.55		0.25				1.62
01115	Site 01: (SRI) Phoenix, Arizona USA	Enrolled	Self-administration 1 (Visit 10)		Dispensing and Returning			05-Jul-2017		12:00		Self-administration (7 days)	7			09F17-14								0.94		0.86				0.82		0.98				1.40		0.40				1.21		0.59				0.87
01116	Site 01: (SRI) Phoenix, Arizona USA	Enrolled	Self-administration 1 (Visit 10)		Dispensing and Returning			21-Jul-2017		15:17		Self-administration (7 days)	7			09F17-5								1.69		0.11				1.68		0.12				1.69		0.11				1.70		0.10				1.64
01117	Site 01: (SRI) Phoenix, Arizona USA	Enrolled	Self-administration 1 (Visit 10)		Dispensing and Returning			14-Jul-2017		16:30		Self-administration (7 days)	7			31E17-12								1.80		0.00				1.80		0.00				1.80		0.00				1.80		0.00				1.80
01118	Site 01: (SRI) Phoenix, Arizona USA	Enrolled	Self-administration 1 (Visit 10)		Dispensing and Returning			20-Jul-2017		13:30		Self-administration (7 days)	7			09F17-4								1.53		0.27				1.80		0.00				1.80		0.00				1.36		0.44				1.49
01122	Site 01: (SRI) Phoenix, Arizona USA	Enrolled	Self-administration 1 (Visit 10)		Dispensing and Returning			21-Sep-2017		09:29		Self-administration (7 days)	7			20G17-4								1.80		0.00				1.80		0.00				1.80		0.00				1.30		0.50				1.80
01123	Site 01: (SRI) Phoenix, Arizona USA	Enrolled	Self-administration 1 (Visit 10)		Dispensing and Returning			20-Sep-2017		09:50		Self-administration (7 days)	7			12I17-2								1.67		0.13				1.80		0.00				1.66		0.14				1.80		0.00				1.80
01125	Site 01: (SRI) Phoenix, Arizona USA	Enrolled	Self-administration 1 (Visit 10)		Dispensing and Returning			19-Oct-2017		10:43		Self-administration (7 days)	7			05H17-13								1.39		0.41				1.55		0.25				1.60		0.20				1.56		0.24				1.72
01127	Site 01: (SRI) Phoenix, Arizona USA	Enrolled	Self-administration 1 (Visit 10)		Dispensing and Returning			03-Nov-2017		12:29		Self-administration (7 days)	7			06J17-16								1.13		0.67				0.28		1.52				0.79		1.01				0.59		1.21				0.45
01128	Site 01: (SRI) Phoenix, Arizona USA	Enrolled	Self-administration 1 (Visit 10)		Dispensing and Returning			27-Nov-2017		11:10		Self-administration (7 days)	7			04H17-10								1.80		0.00				1.80		0.00				1.80		0.00				1.80		0.00				1.80
01129	Site 01: (SRI) Phoenix, Arizona USA	Enrolled	Self-administration 1 (Visit 10)		Dispensing and Returning			07-Feb-2018		14:30		Self-administration (7 days)	7			29L17-9								1.60		0.20				1.80		0.00				1.60		0.20				1.80		0.00				1.80
01130	Site 01: (SRI) Phoenix, Arizona USA	Enrolled	Self-administration 1 (Visit 10)		Dispensing and Returning			07-Dec-2017		11:33		Self-administration (7 days)	7			12I17-6								0.19		1.61				0.22		1.58				0.18		1.62				0.19		1.61				0.43
01131	Site 01: (SRI) Phoenix, Arizona USA	Enrolled	Self-administration 1 (Visit 10)		Dispensing and Returning			20-Dec-2017		10:15		Self-administration (7 days)	7			12I17-8								1.80		0.00				0.74		1.06				0.64		1.16				0.42		1.38				0.11
01132	Site 01: (SRI) Phoenix, Arizona USA	Enrolled	Self-administration 1 (Visit 10)		Dispensing and Returning			17-Jan-2018		15:09		Self-administration (7 days)	7			29L17-13								1.80		0.00				0.65		1.15				1.80		0.00				1.80		0.00				1.80
01133	Site 01: (SRI) Phoenix, Arizona USA	Enrolled	Self-administration 1 (Visit 10)		Dispensing and Returning			25-Jan-2018		11:20		Self-administration (7 days)	7			06J17-27								0.00		1.80				0.42		1.38				0.56		1.24				0.00		1.80				0.00
01134	Site 01: (SRI) Phoenix, Arizona USA	Enrolled	Self-administration 1 (Visit 10)		Dispensing and Returning			09-Feb-2018		09:35		Self-administration (7 days)	7			29L17-10								1.14		0.66				1.38		0.42				1.80		0.00				1.62		0.08				1.80
01135	Site 01: (SRI) Phoenix, Arizona USA	Enrolled	Self-administration 1 (Visit 10)		Dispensing and Returning			19-Feb-2018		09:30		Self-administration (7 days)	7			29L17-17								1.80		0.00				1.40		0.40				1.42		0.38				1.48		0.32				1.80
01136	Site 01: (SRI) Phoenix, Arizona USA	Enrolled	Self-administration 1 (Visit 10)		Dispensing and Returning			27-Feb-2018		16:40		Self-administration (7 days)	7			06J17-40								0.00		1.80				0.00		1.80				0.00		1.80				0.00		1.80				0.00
01137	Site 01: (SRI) Phoenix, Arizona USA	Enrolled	Self-administration 1 (Visit 10)		Dispensing and Returning			06-Mar-2018		10:30		Self-administration (7 days)	7			19B18-1								0.00		1.80				0.12		1.68				0.84		0.96				1.20		0.60				1.25
01138	Site 01: (SRI) Phoenix, Arizona USA	Enrolled	Self-administration 1 (Visit 10)		Dispensing and Returning			16-Mar-2018		13:33		Self-administration (7 days)	7			19B18-12								0.00		1.80				0.00		1.80				0.00		1.80				0.00		1.80				0.00
01139	Site 01: (SRI) Phoenix, Arizona USA	Enrolled	Self-administration 1 (Visit 10)		Dispensing and Returning			26-Mar-2018		17:21		Self-administration (7 days)	7			19B18-15								1.80		0.00				1.80		0.00				1.80		0.00				1.53		0.27				1.80
01140	Site 01: (SRI) Phoenix, Arizona USA	Enrolled	Self-administration 1 (Visit 10)		Dispensing and Returning			21-Mar-2018		09:32		Self-administration (7 days)	7			19B18-6								0.67		1.13				0.70		1.10				0.56		1.24				0.82		0.98				0.72
01141	Site 01: (SRI) Phoenix, Arizona USA	Enrolled	Self-administration 1 (Visit 10)		Dispensing and Returning			23-Mar-2018		11:14		Self-administration (7 days)	7			19B18-22								0.12		1.68				0.51		1.29				0.15		1.65				0.26		1.54				0.35
01143	Site 01: (SRI) Phoenix, Arizona USA	Enrolled	Self-administration 1 (Visit 10)		Dispensing and Returning			10-Apr-2018		15:35		Self-administration (7 days)	7			05D18-7								0.20		1.80				0.69		1.11				0.48		1.32				0.14		1.66				0.30
01144	Site 01: (SRI) Phoenix, Arizona USA	Enrolled	Self-administration 1 (Visit 10)		Dispensing and Returning			18-Apr-2018		13:30		Self-administration (7 days)	7			04D18-7								1.51		0.29				1.27		0.53				1.62		0.18				1.48		0.32				1.59
01146	Site 01: (SRI) Phoenix, Arizona USA	Enrolled	Self-administration 1 (Visit 10)		Dispensing and Returning			26-Apr-2018		11:35		Self-administration (7 days)	7			05D18-11								1.64		0.16				1.62		0.18				1.80		0.00				1.80		0.00				1.80
01147	Site 01: (SRI) Phoenix, Arizona USA	Enrolled	Self-administration 1 (Visit 10)		Dispensing and Returning			02-May-2018		10:34		Self-administration (7 days)	7			19B18-28								1.65		0.15				1.05		0.75				0.97		0.83				0.76		1.04				1.06
01148	Site 01: (SRI) Phoenix, Arizona USA	Enrolled	Self-administration 1 (Visit 10)		Dispensing and Returning			11-May-2018		11:26		Self-administration (7 days)	7			16D18-9								1.47		0.33				1.10		0.07				1.36		0.44				1.21		0.59				1.60
01149	Site 01: (SRI) Phoenix, Arizona USA	Enrolled	Self-administration 1 (Visit 10)		Dispensing and Returning			08-May-2018		15:30		Self-administration (7 days)	7			16D18-8								1.31		0.49				1.40		0.40				1.72		0.08				1.43		0.37				1.63
01150	Site 01: (SRI) Phoenix, Arizona USA	Enrolled	Self-administration 1 (Visit 10)		Dispensing and Returning			21-May-2018		10:03		Self-administration (7 days)	7			30D18-10								1.17		0.63				1.14		0.66				1.16		0.64				1.02		0.78				1.02
01151	Site 01: (SRI) Phoenix, Arizona USA	Enrolled	Self-administration 1 (Visit 10)		Dispensing and Returning			14-May-2018		14:05		Self-administration (7 days)	7			30D18-9								1.80		0.00				1.80		0.00				0.43		1.37				0.05		1.75				0.18
01152	Site 01: (SRI) Phoenix, Arizona USA	Enrolled	Self-administration 1 (Visit 10)		Dispensing and Returning			08-May-2018		09:20		Self-administration (7 days)	7			23D18-5								1.45		0.35				1.55		0.25				1.44		0.36				1.31		0.29				1.32
01155	Site 01: (SRI) Phoenix, Arizona USA	Enrolled	Self-administration 1 (Visit 10)		Dispensing and Returning			22-May-2018		12:29		Self-administration (7 days)	7			15E18-3								0.94		0.86				0.28		1.52				0.44		1.36				0.83		0.97				0.40
01156	Site 01: (SRI) Phoenix, Arizona USA	Enrolled	Self-administration 1 (Visit 10)		Dispensing and Returning			29-May-2018		09:15		Self-administration (7 days)	7			22E18-4								1.38		0.42				1.52		0.28				1.50		0.30				1.63		0.17				1.80
01157	Site 01: (SRI) Phoenix, Arizona USA	Enrolled	Self-administration 1 (Visit 10)		Dispensing and Returning			08-Jun-2018		16:00		Self-administration (7 days)	7			30E18-2								1.49		0.31				1.10		0.70				0.00		1.80				0.00		1.80				0.00
01158	Site 01: (SRI) Phoenix, Arizona USA	Enrolled	Self-administration 1 (Visit 10)		Dispensing and Returning			08-Jun-2018		14:00		Self-administration (7 days)	7			11E18-8								1.46		0.34				1.60		0.20				1.80		0.00				1.48		0.32				1.80
01159	Site 01: (SRI) Phoenix, Arizona USA	Enrolled	Self-administration 1 (Visit 10)		Dispensing and Returning			13-Jun-2018		11:20		Self-administration (7 days)	7			05F18-5								1.16		0.64				1.34		0.46				1.38		0.42				1.19		0.61				1.32
01160	Site 01: (SRI) Phoenix, Arizona USA	Enrolled	Self-administration 1 (Visit 10)		Dispensing and Returning			13-Jun-2018		10:40		Self-administration (7 days)	7			05F18-4								0.40		1.40				0.91		0.89				0.25		1.55				0.20		1.60				0.69
01161	Site 01: (SRI) Phoenix, Arizona USA	Enrolled	Self-administration 1 (Visit 10)		Dispensing and Returning			27-Jun-2018		11:32		Self-administration (7 days)	7			15F18-6								1.43		0.37				1.47		0.33				1.44		0.36				1.80		0.00				1.53
01162	Site 01: (SRI) Phoenix, Arizona USA	Enrolled	Self-administration 1 (Visit 10)		Dispensing and Returning			29-Jun-2018		10:38		Self-administration (7 days)	7			22F18-6								0.21		1.59				0.22		1.58				0.13		1.67				0.13		1.67				1.06
01163	Site 01: (SRI) Phoenix, Arizona USA	Enrolled	Self-administration 1 (Visit 10)		Dispensing and Returning			12-Jul-2018		10:00		Self-administration (7 days)	7			22F18-8								0.77		1.03				1.03		0.77				0.87		0.93				1.04		0.76				0.84
01164	Site 01: (SRI) Phoenix, Arizona USA	Enrolled	Self-administration 1 (Visit 10)		Dispensing and Returning			19-Jul-2018		13:12		Self-administration (7 days)	7			15F18-11								0.87		0.93				0.62		1.18				0.77		1.03				1.15		0.65				1.66
01167	Site 01: (SRI) Phoenix, Arizona USA	Enrolled	Self-administration 1 (Visit 10)		Dispensing and Returning			22-Aug-2018		11:10		Self-administration (7 days)	7			11G18-4								1.30		0.50				1.23		0.57				1.28		0.52				1.11		0.69				1.25
01168	Site 01: (SRI) Phoenix, Arizona USA	Enrolled	Self-administration 1 (Visit 10)		Dispensing and Returning			10-Aug-2018		09:20		Self-administration (7 days)	7			22F18-17								1.80		0.00				1.53		0.27				1.80		0.00				1.80		0.00				1.80
01169	Site 01: (SRI) Phoenix, Arizona USA	Enrolled	Self-administration 1 (Visit 10)		Dispensing and Returning			24-Aug-2018		10:35		Self-administration (7 days)	7			25G18-4								1.55		0.25				1.44		0.66				1.39		0.41				1.50		0.30				1.51
01170	Site 01: (SRI) Phoenix, Arizona USA	Enrolled	Self-administration 1 (Visit 10)		Dispensing and Returning			29-Aug-2018		14:45		Self-administration (7 days)	7			22F18-12								1.59		0.21				1.36		0.44				1.62		0.18				1.56		0.24				1.53
01171	Site 01: (SRI) Phoenix, Arizona USA	Enrolled	Self-administration 1 (Visit 10)		Dispensing and Returning			30-Aug-2018		11:15		Self-administration (7 days)	7			31G18-9								1.03		0.77				1.05		0.75				1.22		0.58				1.18		0.62				1.80
01172	Site 01: (SRI) Phoenix, Arizona USA	Enrolled	Self-administration 1 (Visit 10)		Dispensing and Returning			04-Sep-2018		11:10		Self-administration (7 days)	7			31G18-11								0.90		0.90				0.93		0.87				1.21		0.59				0.91		0.89				0.77
01173	Site 01: (SRI) Phoenix, Arizona USA	Enrolled	Self-administration 1 (Visit 10)		Dispensing and Returning			20-Sep-2018		09:50		Self-administration (7 days)	7			25G18-7								0.00		1.80				0.00		1.80				0.00		1.80				0.11		1.69				0.00
01175	Site 01: (SRI) Phoenix, Arizona USA	Enrolled	Self-administration 1 (Visit 10)		Dispensing and Returning			22-Oct-2018		13:44		Self-administration (7 days)	7			29H18-5								0.00		1.80				0.00		1.80				0.00		1.80				0.00		1.80				0.00
01176	Site 01: (SRI) Phoenix, Arizona USA	Enrolled	Self-administration 1 (Visit 10)		Dispensing and Returning			09-Oct-2018		15:32		Self-administration (7 days)	7			25G18-9								1.80		0.00				1.80		0.00				1.80		0.00				1.80		0.00				1.80
01177	Site 01: (SRI) Phoenix, Arizona USA	Enrolled	Self-administration 1 (Visit 10)		Dispensing and Returning			11-Oct-2018		12:20		Self-administration (7 days)	7			31G18-12								1.27		0.53				1.34		0.46				1.48		0.32				1.33		0.47				1.61
01178	Site 01: (SRI) Phoenix, Arizona USA	Enrolled	Self-administration 1 (Visit 10)		Dispensing and Returning			24-Oct-2018		13:20		Self-administration (7 days)	7			29H18-6								1.69		0.11				1.80		0.00				1.80		0.00				1.80		0.00				1.63
01179	Site 01: (SRI) Phoenix, Arizona USA	Enrolled	Self-administration 1 (Visit 10)		Dispensing and Returning			22-Oct-2018		14:18		Self-administration (7 days)	7			15H18-9								1.55		0.25				1.54		0.26				1.33		0.47				1.50		0.30				0.96
01180	Site 01: (SRI) Phoenix, Arizona USA	Enrolled	Self-administration 1 (Visit 10)		Dispensing and Returning			19-Nov-2018		11:45		Self-administration (7 days)	7			20G18-15								1.34		0.46				1.23		0.57				1.06		0.74				0.29		1.51				0.99
01101	Site 01: (SRI) Phoenix, Arizona USA	Enrolled	Self-administration 2 (Visit 11)		Dispensing and Returning			06-Apr-2017		10:40		Self-administration (7 days)	7			01C17-1								1.80		0.00				1.80		0.00				1.80		0.00				1.80		0.00				1.80
01102	Site 01: (SRI) Phoenix, Arizona USA	Enrolled	Self-administration 2 (Visit 11)		Dispensing and Returning			03-Apr-2017		10:43		Self-administration (7 days)	7			017C17-8								1.80		0.00				1.80		0.00				1.04		0.76				1.37		0.43				1.44
01103	Site 01: (SRI) Phoenix, Arizona USA	Enrolled	Self-administration 2 (Visit 11)		Dispensing and Returning			20-Apr-2017		15:45		Self-administration (7 days)	7			01C17-4								1.80		0.00				1.80		0.00				1.80		0.00				1.80		0.00				1.80
01104	Site 01: (SRI) Phoenix, Arizona USA	Enrolled	Self-administration 2 (Visit 11)		Dispensing and Returning			10-May-2017		09:10		Self-administration (7 days)	7			03E17-5								1.80		0.00				1.80		0.00				1.68		0.12				1.80		0.00				1.80
01105	Site 01: (SRI) Phoenix, Arizona USA	Enrolled	Self-administration 2 (Visit 11)		Dispensing and Returning			11-May-2017		11:58		Self-administration (7 days)	7			01C17-11								1.80		0.00				1.80		0.00				1.80		0.00				1.80		0.00				1.63
01106	Site 01: (SRI) Phoenix, Arizona USA	Enrolled	Self-administration 2 (Visit 11)		Dispensing and Returning			19-May-2017		09:45		Self-administration (7 days)	7			05D17-7								1.64		0.16				1.80		0.00				1.80		0.00				1.80		0.00				1.80
01107	Site 01: (SRI) Phoenix, Arizona USA	Enrolled	Self-administration 2 (Visit 11)		Dispensing and Returning			02-Jun-2017		17:40		Self-administration (7 days)	7			03E17-18								0.45		1.35				1.45		0.35				1.40		0.40				0.54		1.26				0.59
01108	Site 01: (SRI) Phoenix, Arizona USA	Enrolled	Self-administration 2 (Visit 11)		Dispensing and Returning			06-Jun-2017		14:38		Self-administration (7 days)	7			31E17-5								1.47		0.33				1.80		0.00				1.31		0.49				1.33		0.47				1.23
01109	Site 01: (SRI) Phoenix, Arizona USA	Enrolled	Self-administration 2 (Visit 11)		Dispensing and Returning			26-Jun-2017		12:08		Self-administration (7 days)	7			03E17-10								1.57		0.23				1.54		0.26				1.60		0.20				1.43		0.37				1.60
01112	Site 01: (SRI) Phoenix, Arizona USA	Enrolled	Self-administration 2 (Visit 11)		Dispensing and Returning			22-Jun-2017		11:03		Self-administration (7 days)	7			03E17-10								1.80		0.00				1.54		0.26				1.52		0.28				1.80		0.00				1.44
01110	Site 01: (SRI) Phoenix, Arizona USA	Enrolled	Self-administration 2 (Visit 11)		Dispensing and Returning			16-Jun-2017		12:03		Self-administration (7 days)	7			31E17-9								1.80		0.00				1.80		0.00				1.80		0.00				1.21		0.59				1.80
01111	Site 01: (SRI) Phoenix, Arizona USA	Enrolled	Self-administration 2 (Visit 11)		Dispensing and Returning			22-Jun-2017		14:24		Self-administration (7 days)	7			31E17-11								1.80		0.00				1.80		0.00				1.80		0.00				1.80		0.00				1.80
01113	Site 01: (SRI) Phoenix, Arizona USA	Enrolled	Self-administration 2 (Visit 11)		Dispensing and Returning			27-Jun-2017		15:55		Self-administration (7 days)	7			09F17-13								1.02		0.78				1.80		0.00				0.94		0.86				0.60		1.20				0.86
01114	Site 01: (SRI) Phoenix, Arizona USA	Enrolled	Self-administration 2 (Visit 11)		Dispensing and Returning			27-Jun-2017		15:55		Self-administration (7 days)	7			09F17-1								1.36		0.44				1.55		0.25				1.80		0.00				1.52		0.28				1.52
01115	Site 01: (SRI) Phoenix, Arizona USA	Enrolled	Self-administration 2 (Visit 11)		Dispensing and Returning			13-Jul-2017		11:00		Self-administration (7 days)	7			09F17-15								0.80		1.00				0.57		1.23				0.73		1.07				0.62		1.18				0.60
01116	Site 01: (SRI) Phoenix, Arizona USA	Enrolled	Self-administration 2 (Visit 11)		Dispensing and Returning			28-Jul-2017		14:05		Self-administration (7 days)	7			09F17-7								1.72		0.08				1.26		0.54				1.61		0.19				1.64		0.16				1.60
01117	Site 01: (SRI) Phoenix, Arizona USA	Enrolled	Self-administration 2 (Visit 11)		Dispensing and Returning			20-Jul-2017		16:15		Self-administration (7 days)	7			20G17-1								1.80		0.00				1.80		0.00				1.80		0.00				1.80		0.00				1.80
01118	Site 01: (SRI) Phoenix, Arizona USA	Enrolled	Self-administration 2 (Visit 11)		Dispensing and Returning			27-Jul-2017		13:15		Self-administration (7 days)	7			09F17-6								1.80		0.00				1.80		0.00				1.39		0.41				1.45		0.35				1.80
01122	Site 01: (SRI) Phoenix, Arizona USA	Enrolled	Self-administration 2 (Visit 11)		Dispensing and Returning			28-Sep-2017		09:42		Self-administration (7 days)	7			20G17-5								1.80		0.00				1.80		0.00				1.80		0.00				1.56		0.24				1.29
01123	Site 01: (SRI) Phoenix, Arizona USA	Enrolled	Self-administration 2 (Visit 11)		Dispensing and Returning			27-Sep-2017		09:50		Self-administration (7 days)	7			12I17-3								1.80		0.00				1.80		0.00				1.30		0.50				1.70		0.10				1.67
01125	Site 01: (SRI) Phoenix, Arizona USA	Enrolled	Self-administration 2 (Visit 11)		Dispensing and Returning			26-Oct-2017		10:52		Self-administration (7 days)	7			04H17-15								1.50		0.30				1.60		0.20				1.40		0.40				1.40		0.40				1.50
01127	Site 01: (SRI) Phoenix, Arizona USA	Enrolled	Self-administration 2 (Visit 11)		Dispensing and Returning			10-Nov-2017		12:12		Self-administration (7 days)	7			06J17-18								0.72		1.08				0.57		1.23				0.00		1.80				0.66		1.14				1.46
01128	Site 01: (SRI) Phoenix, Arizona USA	Enrolled	Self-administration 2 (Visit 11)		Dispensing and Returning			04-Dec-2017		09:38		Self-administration (7 days)	7			06J17-25								1.70		0.10				1.54		0.26				1.80		0.00				1.60		0.20				1.80
01129	Site 01: (SRI) Phoenix, Arizona USA	Enrolled	Self-administration 2 (Visit 11)		Dispensing and Returning			15-Feb-2018		13:50		Self-administration (7 days)	7			04B17-5								1.80		0.00				1.80		0.00				1.80		0.00				1.54		0.26				1.80
01130	Site 01: (SRI) Phoenix, Arizona USA	Enrolled	Self-administration 2 (Visit 11)		Dispensing and Returning			13-Dec-2017		14:25		Self-administration (7 days)	7			12I17-7								0.00		1.80				0.00		1.80				0.00		1.80				0.00		1.80				1.80
01131	Site 01: (SRI) Phoenix, Arizona USA	Enrolled	Self-administration 2 (Visit 11)		Dispensing and Returning			29-Dec-2017		15:30		Self-administration (7 days)	7			06J17-35								0.75		1.05				1.11		0.69				0.44		1.36				0.87		0.93				0.27
01132	Site 01: (SRI) Phoenix, Arizona USA	Enrolled	Self-administration 2 (Visit 11)		Dispensing and Returning			29-Jan-2018		15:45		Self-administration (7 days)	7			29L17-14								1.80		0.00				1.80		0.00				1.80		0.00				1.80		0.00				1.80
01133	Site 01: (SRI) Phoenix, Arizona USA	Enrolled	Self-administration 2 (Visit 11)		Dispensing and Returning			01-Feb-2018		09:59		Self-administration (7 days)	7			29L17-7								1.60		0.20				1.35		0.45				0.46		1.34				1.80		0.00				0.00
01134	Site 01: (SRI) Phoenix, Arizona USA	Enrolled	Self-administration 2 (Visit 11)		Dispensing and Returning			16-Feb-2018		09:35		Self-administration (7 days)	7			04B17-6								0.85		0.95				0.98		0.82				1.31		0.49				1.11		0.69				1.23
01135	Site 01: (SRI) Phoenix, Arizona USA	Enrolled	Self-administration 2 (Visit 11)		Dispensing and Returning			27-Feb-2018		09:31		Self-administration (7 days)	7			29L17-20								1.80		0.00				0.00		1.80				1.80		0.00				1.80		0.00				1.80
01136	Site 01: (SRI) Phoenix, Arizona USA	Enrolled	Self-administration 2 (Visit 11)		Dispensing and Returning			06-Mar-2018		10:03		Self-administration (7 days)	7			19B18-20								0.00		1.80				0.00		1.80				0.00		1.80				0.00		1.80				0.00
01138	Site 01: (SRI) Phoenix, Arizona USA	Enrolled	Self-administration 2 (Visit 11)		Dispensing and Returning			23-Mar-2018		14:00		Self-administration (7 days)	7			19B18-14								0.00		1.80				0.00		1.80				0.00		1.80				0.00		1.80				0.00
01139	Site 01: (SRI) Phoenix, Arizona USA	Enrolled	Self-administration 2 (Visit 11)		Dispensing and Returning			04-Apr-2018		17:02		Self-administration (7 days)	7			19B18-16								1.80		0.00				1.80		0.00				1.46		0.34				1.80		0.00				1.80
01140	Site 01: (SRI) Phoenix, Arizona USA	Enrolled	Self-administration 2 (Visit 11)		Dispensing and Returning			28-Mar-2018		13:35		Self-administration (7 days)	7			13C18-7								0.86		0.94				1.04		0.76				1.34		0.46				1.04		0.76				0.68
01141	Site 01: (SRI) Phoenix, Arizona USA	Enrolled	Self-administration 2 (Visit 11)		Dispensing and Returning			29-Mar-2018		10:52		Self-administration (7 days)	7			19B18-23								0.95		0.85				1.02		0.78				0.64		1.16				1.33		0.47				0.93
01143	Site 01: (SRI) Phoenix, Arizona USA	Enrolled	Self-administration 2 (Visit 11)		Dispensing and Returning			17-Apr-2018		13:25		Self-administration (7 days)	7			05D18-9								0.48		1.32				0.67		1.13				0.00		1.80				0.47		1.33				0.18
01144	Site 01: (SRI) Phoenix, Arizona USA	Enrolled	Self-administration 2 (Visit 11)		Dispensing and Returning			25-Apr-2018		11:15		Self-administration (7 days)	7			04D18-9								1.43		0.37				1.40		0.40				1.80		0.00				1.56		0.24				1.62
01146	Site 01: (SRI) Phoenix, Arizona USA	Enrolled	Self-administration 2 (Visit 11)		Dispensing and Returning			03-May-2018		11:15		Self-administration (7 days)	7			30D18-7								1.66		0.14				1.80		0.00				1.70		0.10				1.65		0.15				1.80
01147	Site 01: (SRI) Phoenix, Arizona USA	Enrolled	Self-administration 2 (Visit 11)		Dispensing and Returning			09-May-2018		13:45		Self-administration (7 days)	7			23D18-7								0.93		0.87				0.96		0.84				1.08		0.72				0.68		1.12				0.79
01148	Site 01: (SRI) Phoenix, Arizona USA	Enrolled	Self-administration 2 (Visit 11)		Dispensing and Returning			17-May-2018		11:20		Self-administration (7 days)	7			11E18-4								1.80		0.00				1.37		0.43				1.50		0.30				1.03		0.77				1.27
01149	Site 01: (SRI) Phoenix, Arizona USA	Enrolled	Self-administration 2 (Visit 11)		Dispensing and Returning			18-May-2018		10:19		Self-administration (7 days)	7			11E18-5								1.37		0.43				1.41		0.39				1.53		0.27				1.43		0.37				1.47
01150	Site 01: (SRI) Phoenix, Arizona USA	Enrolled	Self-administration 2 (Visit 11)		Dispensing and Returning			29-May-2018		10:25		Self-administration (7 days)	7			22E18-5								0.94		0.86				1.30		0.50				0.71		1.09				1.48		0.32				1.50
01151	Site 01: (SRI) Phoenix, Arizona USA	Enrolled	Self-administration 2 (Visit 11)		Dispensing and Returning			21-May-2018		11:50		Self-administration (7 days)	7			30D18-11								1.56		0.24				0.00		1.80				0.00		1.80				0.00		1.80				1.80
01152	Site 01: (SRI) Phoenix, Arizona USA	Enrolled	Self-administration 2 (Visit 11)		Dispensing and Returning			15-May-2018		11:30		Self-administration (7 days)	7			15E18-1								1.05		0.75				1.44		0.36				1.30		0.50				1.28		0.52				1.80
01155	Site 01: (SRI) Phoenix, Arizona USA	Enrolled	Self-administration 2 (Visit 11)		Dispensing and Returning			29-May-2018		10:59		Self-administration (7 days)	7			15E18-5								0.40		1.40				0.25		1.55				0.40		1.40				1.21		0.59				0.30
01156	Site 01: (SRI) Phoenix, Arizona USA	Enrolled	Self-administration 2 (Visit 11)		Dispensing and Returning			07-Jun-2018		10:20		Self-administration (7 days)	7			22E18-7								1.80		0.00				1.32		0.48				1.30		0.50				1.60		0.20				1.80
01157	Site 01: (SRI) Phoenix, Arizona USA	Enrolled	Self-administration 2 (Visit 11)		Dispensing and Returning			13-Jun-2018		12:24		Self-administration (7 days)	7			30E18-3								0.00		1.80				0.00		1.80				0.00		1.80				0.00		1.80				0.00
01158	Site 01: (SRI) Phoenix, Arizona USA	Enrolled	Self-administration 2 (Visit 11)		Dispensing and Returning			18-Jun-2018		16:43		Self-administration (7 days)	7			15F18-5								0.65		1.15				1.15		0.65				0.53		1.27				1.80		0.00				0.87
01159	Site 01: (SRI) Phoenix, Arizona USA	Enrolled	Self-administration 2 (Visit 11)		Dispensing and Returning			21-Jun-2018		11:20		Self-administration (7 days)	7			05F18-7								1.54		0.26				1.80		0.00				1.43		0.37				1.42		0.38				1.47
01160	Site 01: (SRI) Phoenix, Arizona USA	Enrolled	Self-administration 2 (Visit 11)		Dispensing and Returning			20-Jun-2018		10:35		Self-administration (7 days)	7			05F18-6								0.51		1.29				0.59		1.21				0.46		1.34				0.47		1.33				0.69
01161	Site 01: (SRI) Phoenix, Arizona USA	Enrolled	Self-administration 2 (Visit 11)		Dispensing and Returning			05-Jul-2018		12:17		Self-administration (7 days)	7			15F18-7								1.64		0.16				1.59		0.21				1.80		0.00				1.80		0.00				1.80
01162	Site 01: (SRI) Phoenix, Arizona USA	Enrolled	Self-administration 2 (Visit 11)		Dispensing and Returning			06-Jul-2018		10:00		Self-administration (7 days)	7			22F18-7								0.25		1.55				1.80		0.00				0.04		1.76				1.80		0.00				0.12
01163	Site 01: (SRI) Phoenix, Arizona USA	Enrolled	Self-administration 2 (Visit 11)		Dispensing and Returning			19-Jul-2018		10:10		Self-administration (7 days)	7			22F18-9								1.03		0.77				0.74		1.06				1.26		0.54				1.09		0.71				1.49
01164	Site 01: (SRI) Phoenix, Arizona USA	Enrolled	Self-administration 2 (Visit 11)		Dispensing and Returning			27-Jul-2018		10:00		Self-administration (7 days)	7			11G18-2								1.80		0.00				1.80		0.00				1.63		0.17				1.80		0.00				1.80
01167	Site 01: (SRI) Phoenix, Arizona USA	Enrolled	Self-administration 2 (Visit 11)		Dispensing and Returning			29-Aug-2018		11:13		Self-administration (7 days)	7			11G18-6								1.45		0.35				0.86		0.94				0.97		0.83				1.44		0.36				1.58
01168	Site 01: (SRI) Phoenix, Arizona USA	Enrolled	Self-administration 2 (Visit 11)		Dispensing and Returning			16-Aug-2018		09:25		Self-administration (7 days)	7			22F18-18								1.80		0.00				1.80		0.00				1.80		0.00				1.80		0.00				1.08
01169	Site 01: (SRI) Phoenix, Arizona USA	Enrolled	Self-administration 2 (Visit 11)		Dispensing and Returning			30-Aug-2018		10:05		Self-administration (7 days)	7			31G18-10								1.56		0.24				1.32		0.48				1.24		0.56				1.28		0.52				1.26
01170	Site 01: (SRI) Phoenix, Arizona USA	Enrolled	Self-administration 2 (Visit 11)		Dispensing and Returning			07-Sep-2018		11:31		Self-administration (7 days)	7			22F18-13								1.59		0.21				1.45		0.35				1.50		0.30				1.47		0.33				1.52
01171	Site 01: (SRI) Phoenix, Arizona USA	Enrolled	Self-administration 2 (Visit 11)		Dispensing and Returning			07-Sep-2018		10:15		Self-administration (7 days)	7			29H14-4								0.16		1.64				0.21		1.59				1.36		0.44				0.78		1.02				0.58
01172	Site 01: (SRI) Phoenix, Arizona USA	Enrolled	Self-administration 2 (Visit 11)		Dispensing and Returning			11-Sep-2018		10:30		Self-administration (7 days)	7			15H18-7								1.07		0.73				0.67		1.13				0.84		0.96				0.90		0.90				0.95
01173	Site 01: (SRI) Phoenix, Arizona USA	Enrolled	Self-administration 2 (Visit 11)		Dispensing and Returning			27-Sep-2018		09:06		Self-administration (7 days)	7			25G18-8								0.00		1.80				0.00		1.80				0.00		1.80				0.00		1.80				0.00
01175	Site 01: (SRI) Phoenix, Arizona USA	Enrolled	Self-administration 2 (Visit 11)		Dispensing and Returning			31-Oct-2018		16:30		Self-administration (7 days)	7			29H18-10								0.00		1.80				0.00		1.80				0.00		1.80				0.00		1.80				0.00
01176	Site 01: (SRI) Phoenix, Arizona USA	Enrolled	Self-administration 2 (Visit 11)		Dispensing and Returning			17-Oct-2018		14:55		Self-administration (7 days)	7			31G18-1								1.74		0.06				1.74		0.06				1.22		0.58				1.00		0.80				1.03
01177	Site 01: (SRI) Phoenix, Arizona USA	Enrolled	Self-administration 2 (Visit 11)		Dispensing and Returning			17-Oct-2018		11:12		Self-administration (7 days)	7			20G18-14								1.59		0.21				1.33		0.47				1.40		0.40				1.80		0.00				1.80
01178	Site 01: (SRI) Phoenix, Arizona USA	Enrolled	Self-administration 2 (Visit 11)		Dispensing and Returning			30-Oct-2018		11:30		Self-administration (7 days)	7			29H18-9								1.80		0.00				1.80		0.00				1.80		0.00				1.80		0.00				1.66
01179	Site 01: (SRI) Phoenix, Arizona USA	Enrolled	Self-administration 2 (Visit 11)		Dispensing and Returning			29-Oct-2018		14:12		Self-administration (7 days)	7			29H18-8								1.52		0.28				1.44		0.36				1.53		0.27				0.81		0.99				1.23
01180	Site 01: (SRI) Phoenix, Arizona USA	Enrolled	Self-administration 2 (Visit 11)		Dispensing and Returning			28-Nov-2018		11:00		Self-administration (7 days)	7			20G18-16								0.23		1.57				0.73		1.07				1.24		0.56				0.93		0.87				0.22
01107	Site 01: (SRI) Phoenix, Arizona USA	Enrolled	Stage 3 (Visit 15)	(Visit 15)	Dispensing and Returning			26-Jun-2017		18:14		Stage 3 Visit (7 days)	7			26F17-2						1.80		0.00		1.80		1.80		1.07		0.63		1.80		1.80		0.00		1.80		1.09		0.71		1.80		0.93
01108	Site 01: (SRI) Phoenix, Arizona USA	Enrolled	Stage 3 (Visit 15)	(Visit 15)	Dispensing and Returning			26-Jun-2017		16:47		Stage 3 Visit (7 days)	7			26F17-1						0.41		0.00		0.41		0.41		0.00		0.41		0.41		0.00		0.41		0.41		0.00		0.41		0.41		0.00
01113	Site 01: (SRI) Phoenix, Arizona USA	Enrolled	Stage 3 (Visit 15)	(Visit 15)	Dispensing and Returning			20-Jul-2017		17:04		Stage 3 Visit (7 days)	7			20G17-6						0.92		0.00		0.92		0.92		0.00		0.92		0.92		0.00		0.92		0.92		0.00		0.92		0.92		0.00
01114	Site 01: (SRI) Phoenix, Arizona USA	Enrolled	Stage 3 (Visit 15)	(Visit 15)	Dispensing and Returning			19-Jul-2017		16:00		Stage 3 Visit (7 days)	7			19G17-2						1.01		0.00		1.01		1.01		0.00		1.01		1.01		0.00		1.01		1.01		0.13		0.88		1.01		0.00
01115	Site 01: (SRI) Phoenix, Arizona USA	Enrolled	Stage 3 (Visit 15)	(Visit 15)	Dispensing and Returning			03-Aug-2017		11:15		Stage 3 Visit (7 days)	7			03H17-1						1.26		0.00		1.26		1.26		0.00		1.26		1.26		0.00		1.26		1.26		0.00		1.26		1.26		0.00
01117	Site 01: (SRI) Phoenix, Arizona USA	Enrolled	Stage 3 (Visit 15)	(Visit 15)	Dispensing and Returning			10-Aug-2017		12:19		Stage 3 Visit (7 days)	7			09H17-4						0.76		0.40		0.36		0.76		0.38		0.38		0.76		0.00		0.76		0.76		0.47		0.29		0.76		0.00
01123	Site 01: (SRI) Phoenix, Arizona USA	Enrolled	Stage 3 (Visit 15)	(Visit 15)	Dispensing and Returning			20-Oct-2017		10:25		Stage 3 Visit (7 days)	7			20J17-1						0.50		0.40		0.10		0.50		0.50		0.00		0.50		0.50		0.00		0.50		0.50		0.00		0.50		0.50
01125	Site 01: (SRI) Phoenix, Arizona USA	Enrolled	Stage 3 (Visit 15)	(Visit 15)	Dispensing and Returning			16-Nov-2017		10:00		Stage 3 Visit (7 days)	7			16K17-1						0.27		0.00		0.27		0.27		0.00		0.27		0.27		0.00		0.27		0.27		0.00		0.27		0.27		0.00
01127	Site 01: (SRI) Phoenix, Arizona USA	Enrolled	Stage 3 (Visit 15)	(Visit 15)	Dispensing and Returning			01-Dec-2017		10:03		Stage 3 Visit (7 days)	7			30K17-2						1.37		0.00		1.37		1.37		0.00		1.37		1.37		0.00		1.37		1.37		0.00		1.37		1.37		0.00
01129	Site 01: (SRI) Phoenix, Arizona USA	Enrolled	Stage 3 (Visit 15)	(Visit 15)	Dispensing and Returning			08-Mar-2018		17:08		Stage 3 Visit (7 days)	7			08C18-1						0.43		0.43		0.00		0.43		0.43		0.00		0.43		0.43		0.00		0.43		0.43		0.00		0.43		0.43
01135	Site 01: (SRI) Phoenix, Arizona USA	Enrolled	Stage 3 (Visit 15)	(Visit 15)	Dispensing and Returning			26-Mar-2018		10:00		Stage 3 Visit (7 days)	7			26C18-1						1.80		1.70		0.10		1.80		1.70		0.10		1.80		1.70		0.10		1.80		1.65		0.15		1.80		1.67
01140	Site 01: (SRI) Phoenix, Arizona USA	Enrolled	Stage 3 (Visit 15)	(Visit 15)	Dispensing and Returning			23-Apr-2018		16:00		Stage 3 Visit (7 days)	7			22D18-1						1.80		0.74		1.06		1.80		0.43		1.37		1.80		0.30		1.50		1.80		0.32		1.48		1.80		0.04
01141	Site 01: (SRI) Phoenix, Arizona USA	Enrolled	Stage 3 (Visit 15)	(Visit 15)	Dispensing and Returning			18-Apr-2018		15:43		Stage 3 Visit (7 days)	7			18D18-1						1.80		0.42		1.38		1.80		0.21		1.59		1.80		0.20		1.60		1.80		0.27		1.53		1.80		0.00
01143	Site 01: (SRI) Phoenix, Arizona USA	Enrolled	Stage 3 (Visit 15)	(Visit 15)	Dispensing and Returning			08-May-2018		13:15		Stage 3 Visit (7 days)	7			08E18-1						1.80		0.00		1.80		1.80		0.00		1.80		1.80		0.00		1.80		1.80		0.00		1.80		1.30		0.00
01144	Site 01: (SRI) Phoenix, Arizona USA	Enrolled	Stage 3 (Visit 15)	(Visit 15)	Dispensing and Returning			16-May-2018		10:36		Stage 3 Visit (7 days)	7			16E18-1						0.91		0.41		0.50		0.91		0.51		0.40		0.91		0.91		0.00		0.91		0.87		0.04		0.91		0.71
01147	Site 01: (SRI) Phoenix, Arizona USA	Enrolled	Stage 3 (Visit 15)	(Visit 15)	Dispensing and Returning			29-May-2018		16:28		Stage 3 Visit (7 days)	7			29E18-1						1.39		0.00		1.39		1.39		0.00		1.39		1.39		0.00		1.39		1.39		0.00		1.39		1.39		0.00
01148	Site 01: (SRI) Phoenix, Arizona USA	Enrolled	Stage 3 (Visit 15)	(Visit 15)	Dispensing and Returning			22-Jun-2018		11:00		Stage 3 Visit (7 days)	7			22F18-1						0.88		0.00		0.88		0.88		0.00		0.88		0.88		0.00		0.88		0.88		0.00		0.88		0.88		0.00
01149	Site 01: (SRI) Phoenix, Arizona USA	Enrolled	Stage 3 (Visit 15)	(Visit 15)	Dispensing and Returning			15-Jun-2018		13:51		Stage 3 Visit (7 days)	7			15F18-1						0.76		0.33		0.43		0.76		0.41		0.35		0.76		0.20		0.56		0.76		0.70		0.06		0.76		0.76
01150	Site 01: (SRI) Phoenix, Arizona USA	Enrolled	Stage 3 (Visit 15)	(Visit 15)	Dispensing and Returning			18-Jun-2018		10:54		Stage 3 Visit (7 days)	7			18F18-1						1.30		1.30		0.00		1.30		0.63		0.67		1.30		0.86		0.44		1.30		0.58		0.72		1.30		0.47
01151	Site 01: (SRI) Phoenix, Arizona USA	Enrolled	Stage 3 (Visit 15)	(Visit 15)	Dispensing and Returning			14-Jun-2018		18:45		Stage 3 Visit (7 days)	7			14F18-2						1.80		1.80		0.00		1.80		0.47		1.33		1.80		1.80		0.00		1.80		1.80		0.00		1.80		0.93
01155	Site 01: (SRI) Phoenix, Arizona USA	Enrolled	Stage 3 (Visit 15)	(Visit 15)	Dispensing and Returning			22-Jun-2018		13:42		Stage 3 Visit (7 days)	7			22F18-2						1.80		0.00		1.80		1.80		0.00		1.80		1.80		0.00		1.80		1.80		0.00		1.80		1.80		0.00
01159	Site 01: (SRI) Phoenix, Arizona USA	Enrolled	Stage 3 (Visit 15)	(Visit 15)	Dispensing and Returning			13-Jul-2018		12:46		Stage 3 Visit (7 days)	7			13G18-1						0.66		0.63		0.03		0.66		0.64		0.02		0.66		0.22		0.44		0.66		0.24		0.42		0.66		0.37
01160	Site 01: (SRI) Phoenix, Arizona USA	Enrolled	Stage 3 (Visit 15)	(Visit 15)	Dispensing and Returning			11-Jul-2018		11:30		Stage 3 Visit (7 days)	7			11G18-1						1.80		0.00		1.80		1.80		0.00		1.80		1.80		0.00		1.80		1.80		0.00		1.80		1.80		0.00
01162	Site 01: (SRI) Phoenix, Arizona USA	Enrolled	Stage 3 (Visit 15)	(Visit 15)	Dispensing and Returning			25-Jul-2018		14:30		Stage 3 Visit (7 days)	7			25G18-1						1.76		1.76		0.00		1.76		1.76		0.00		1.76		1.76		0.00		1.76		1.76		0.00		1.76		1.76
01163	Site 01: (SRI) Phoenix, Arizona USA	Enrolled	Stage 3 (Visit 15)	(Visit 15)	Dispensing and Returning			08-Aug-2018		16:00		Stage 3 Visit (7 days)	7			08H18-1						1.80		0.54		1.26		1.80		0.58		1.22		1.80		0.54		1.26		1.80		0.58		1.22		1.80		1.80
01169	Site 01: (SRI) Phoenix, Arizona USA	Enrolled	Stage 3 (Visit 15)	(Visit 15)	Dispensing and Returning			21-Sep-2018		11:30		Stage 3 Visit (7 days)	7			21I18-1						0.91		0.48		0.43		0.91		0.71		0.20		0.91		0.68		0.23		0.91		0.62		0.29		0.91		0.31
01170	Site 01: (SRI) Phoenix, Arizona USA	Enrolled	Stage 3 (Visit 15)	(Visit 15)	Dispensing and Returning			01-Oct-2018		11:58		Stage 3 Visit (7 days)	7			01J18-1						0.45		0.00		0.45		0.45		0.09		0.36		0.45		0.08		0.37		0.45		0.21		0.24		0.45		0.09
01171	Site 01: (SRI) Phoenix, Arizona USA	Enrolled	Stage 3 (Visit 15)	(Visit 15)	Dispensing and Returning			28-Sep-2018		14:19		Stage 3 Visit (7 days)	7			28I18-2						1.80		1.39		0.41		1.80		0.22		1.58		1.80		1.00		0.80		1.80		1.19		0.61		1.80		0.86
01172	Site 01: (SRI) Phoenix, Arizona USA	Enrolled	Stage 3 (Visit 15)	(Visit 15)	Dispensing and Returning			04-Oct-2018		12:00		Stage 3 Visit (7 days)	7			04J18-1						1.22		1.22		0.00		1.22		1.01		0.21		1.22		1.22		0.00		1.22		1.03		0.19		1.22		1.22
01173	Site 01: (SRI) Phoenix, Arizona USA	Enrolled	Stage 3 (Visit 15)	(Visit 15)	Dispensing and Returning			22-Oct-2018		12:37		Stage 3 Visit (7 days)	7			22J18-1						1.80		0.00		1.80		1.43		0.00		1.43
01178	Site 01: (SRI) Phoenix, Arizona USA	Enrolled	Stage 3 (Visit 15)	(Visit 15)	Dispensing and Returning			26-Nov-2018		12:29		Stage 3 Visit (7 days)	7			26K18-1						0.27		0.27		0.00		0.27		0.27		0.00		0.27		0.12		0.15		0.27		0.27		0.00		0.27		0.13
01108	Site 01: (SRI) Phoenix, Arizona USA	Enrolled	Stage 3 (Visit 16)	(Visit 16)	Dispensing and Returning			05-Jul-2017		15:40		Stage 3 Visit (7 days)	7			05G17-1						0.41		0.00		0.41		0.41		0.33		0.68		0.41		0.00		0.41		0.41		0.00		0.41		0.41		0.00
01113	Site 01: (SRI) Phoenix, Arizona USA	Enrolled	Stage 3 (Visit 16)	(Visit 16)	Dispensing and Returning			27-Jul-2017		17:33		Stage 3 Visit (7 days)	7			27G17-1						0.92		0.39		0.53		0.92		0.00		0.92		0.92		0.00		0.92		0.92		0.92		0.00		0.92		0.92
01114	Site 01: (SRI) Phoenix, Arizona USA	Enrolled	Stage 3 (Visit 16)	(Visit 16)	Dispensing and Returning			26-Jul-2017		17:20		Stage 3 Visit (7 days)	7			26G17-2						1.01		0.72		0.29		1.01		0.71		0.30		1.01		0.66		0.35		1.01		0.74		0.25		1.01		0.68
01115	Site 01: (SRI) Phoenix, Arizona USA	Enrolled	Stage 3 (Visit 16)	(Visit 16)	Dispensing and Returning			10-Aug-2017		11:30		Stage 3 Visit (7 days)	7			09H17-3						1.26		0.00		1.26		1.26		0.00		1.26		1.26		0.00		1.26		1.26		0.00		1.26		1.26		0.00
01117	Site 01: (SRI) Phoenix, Arizona USA	Enrolled	Stage 3 (Visit 16)	(Visit 16)	Dispensing and Returning			17-Aug-2017		16:17		Stage 3 Visit (7 days)	7			15H17-2						0.76		0.32		0.44		0.76		0.48		0.28		0.76		0.76		0.00		0.76		0.61		0.15		0.76		0.29
01125	Site 01: (SRI) Phoenix, Arizona USA	Enrolled	Stage 3 (Visit 16)	(Visit 16)	Dispensing and Returning			21-Nov-2017		11:09		Stage 3 Visit (7 days)	7			20K17-1						0.27		0.00		0.27		0.27		0.03		0.24		0.27		0.07		0.20		0.27		0.07		0.20		0.27		0.20
01129	Site 01: (SRI) Phoenix, Arizona USA	Enrolled	Stage 3 (Visit 16)	(Visit 16)	Dispensing and Returning			19-Mar-2018		15:19		Stage 3 Visit (7 days)	7			19C18-1						0.43		0.43		0.00		0.43		0.43		0.00		0.43		0.43		0.00		0.43		0.43		0.00		0.43		0.43
01135	Site 01: (SRI) Phoenix, Arizona USA	Enrolled	Stage 3 (Visit 16)	(Visit 16)	Dispensing and Returning			03-Apr-2018		09:54		Stage 3 Visit (7 days)	7			03D18-1						1.80		1.80		0.00		1.80		1.53		0.27		1.80		1.53		0.27		1.80		1.52		0.28		1.80		1.51
01144	Site 01: (SRI) Phoenix, Arizona USA	Enrolled	Stage 3 (Visit 16)	(Visit 16)	Dispensing and Returning			24-May-2018		16:01		Stage 3 Visit (7 days)	7			23E18-1						0.91		0.58		0.33		0.91		0.61		0.30		0.91		0.52		0.39		0.91		0.57		0.34		0.91		0.57
01147	Site 01: (SRI) Phoenix, Arizona USA	Enrolled	Stage 3 (Visit 16)	(Visit 16)	Dispensing and Returning			06-Jun-2018		11:40		Stage 3 Visit (7 days)	7			06F18-1						1.39		0.30		1.09		1.39		0.21		1.18		1.39		0.22		1.17		1.39		0.31		1.08		1.39		0.00
01150	Site 01: (SRI) Phoenix, Arizona USA	Enrolled	Stage 3 (Visit 16)	(Visit 16)	Dispensing and Returning			25-Jun-2018		11:25		Stage 3 Visit (7 days)	7			25F18-1						1.30		0.05		1.25		1.30		0.05		1.25		1.30		0.08		1.22		1.30		0.28		1.02		1.30		0.15
01151	Site 01: (SRI) Phoenix, Arizona USA	Enrolled	Stage 3 (Visit 16)	(Visit 16)	Dispensing and Returning			21-Jun-2018		17:20		Stage 3 Visit (7 days)	7			21F18-1						1.80		1.80		0.00		1.80		1.20		0.60		1.80		0.00		1.80		1.80		1.80		0.00		1.80		1.80
01159	Site 01: (SRI) Phoenix, Arizona USA	Enrolled	Stage 3 (Visit 16)	(Visit 16)	Dispensing and Returning			20-Jul-2018		11:36		Stage 3 Visit (7 days)	7			20G18-1						0.66		0.45		0.21		0.66		0.66		0.00		0.66		0.39		0.27		0.66		0.27		0.39		0.66		0.26
01169	Site 01: (SRI) Phoenix, Arizona USA	Enrolled	Stage 3 (Visit 16)	(Visit 16)	Dispensing and Returning			28-Sep-2018		10:00		Stage 3 Visit (7 days)	7			28I18-1						0.91		0.46		0.45		0.91		0.36		0.55		0.91		0.44		0.47		0.91		0.31		0.60		0.91		0.38
01170	Site 01: (SRI) Phoenix, Arizona USA	Enrolled	Stage 3 (Visit 16)	(Visit 16)	Dispensing and Returning			09-Oct-2018		13:09		Stage 3 Visit (7 days)	7			08J18-1						0.45		0.00		0.45		0.45		0.09		0.36		0.45		0.06		0.39		0.45		0.12		0.33		0.45		0.08
01172	Site 01: (SRI) Phoenix, Arizona USA	Enrolled	Stage 3 (Visit 16)	(Visit 16)	Dispensing and Returning			11-Oct-2018		09:36		Stage 3 Visit (7 days)	7			10J18-1						1.22		0.38		0.84		1.22		0.57		0.65		1.22		0.46		0.76		1.22		0.39		0.83		1.22		0.51
01178	Site 01: (SRI) Phoenix, Arizona USA	Enrolled	Stage 3 (Visit 16)	(Visit 16)	Dispensing and Returning			03-Dec-2018		12:05		Stage 3 Visit (7 days)	7			03L18-1						0.27		0.27		0.00		0.27		0.07		0.20		0.27		0.27		0.00		0.27		0.27		0.00		0.27		0.27
01108	Site 01: (SRI) Phoenix, Arizona USA	Enrolled	Stage 3 (Visit 17)	(Visit 17)	Dispensing and Returning			12-Jul-2017		14:00		Stage 3 Visit (7 days)	7			12G17-1						0.41		0.00		0.41		0.41		0.00		0.41		0.41		0.00		0.41		0.41		0.00		0.41		0.41		0.41
01114	Site 01: (SRI) Phoenix, Arizona USA	Enrolled	Stage 3 (Visit 17)	(Visit 17)	Dispensing and Returning			02-Aug-2017		16:48		Stage 3 Visit (7 days)	7			01H17-2						1.01		0.07		0.94		1.01		0.09		0.91		1.01		0.00		1.01		1.01		0.00		1.01		1.01		0.00
01125	Site 01: (SRI) Phoenix, Arizona USA	Enrolled	Stage 3 (Visit 17)	(Visit 17)	Dispensing and Returning			30-Nov-2017		10:19		Stage 3 Visit (7 days)	7			30K17-1						0.27		0.00		0.27		0.27		0.07		0.20		0.27		0.00		0.27		0.27		0.00		0.27		0.27		0.00
01129	Site 01: (SRI) Phoenix, Arizona USA	Enrolled	Stage 3 (Visit 17)	(Visit 17)	Dispensing and Returning			27-Mar-2018		12:30		Stage 3 Visit (7 days)	7			27C18-1						0.43		0.43		0.00		0.43		0.33		0.10		0.43		0.43		0.00		0.43		0.43		0.00		0.43		0.33
01135	Site 01: (SRI) Phoenix, Arizona USA	Enrolled	Stage 3 (Visit 17)	(Visit 17)	Dispensing and Returning			11-Apr-2018		14:30		Stage 3 Visit (7 days)	7			10D18-1						1.80		1.49		0.31		1.80		1.80		0.00		1.80		1.41		0.39		1.80		1.42		0.38		1.80		1.80
01144	Site 01: (SRI) Phoenix, Arizona USA	Enrolled	Stage 3 (Visit 17)	(Visit 17)	Dispensing and Returning			30-May-2018		10:00		Stage 3 Visit (7 days)	7			30E18-1						0.91		0.48		0.43		0.91		0.69		0.22		0.91		0.79		0.12		0.91		0.91		0.00		0.91		0.91
01169	Site 01: (SRI) Phoenix, Arizona USA	Enrolled	Stage 3 (Visit 17)	(Visit 17)	Dispensing and Returning			05-Oct-2018		10:30		Stage 3 Visit (7 days)	7			04J18-2						0.91		0.00		0.91		0.91		0.00		0.91		0.91		0.00		0.91		0.91		0.00		0.91		0.91		0.00
01170	Site 01: (SRI) Phoenix, Arizona USA	Enrolled	Stage 3 (Visit 17)	(Visit 17)	Dispensing and Returning			16-Oct-2018		13:28		Stage 3 Visit (7 days)	7			12J18-1						0.45		0.06		0.39		0.45		0.00		0.45		0.45		0.06		0.39		0.45		0.07		0.38		0.45		0.13
01178	Site 01: (SRI) Phoenix, Arizona USA	Enrolled	Stage 3 (Visit 17)	(Visit 17)	Dispensing and Returning			10-Dec-2018		12:08		Stage 3 Visit (7 days)	7			10L18-1						0.27		0.22		0.05		0.27		0.22		0.05		0.27		0.27		0.00		0.27		0.27		0.00		0.27		0.27
01108	Site 01: (SRI) Phoenix, Arizona USA	Enrolled	Stage 3 (Visit 18)	(Visit 18)	Dispensing and Returning			19-Jul-2017		13:30		Stage 3 Visit (7 days)	7			19G17-1						0.41		0.00		0.41		0.41		0.00		0.41		0.41		0.00		0.41		0.41		0.00		0.41		0.41		0.00
01114	Site 01: (SRI) Phoenix, Arizona USA	Enrolled	Stage 3 (Visit 18)	(Visit 18)	Dispensing and Returning			09-Aug-2017		16:45		Stage 3 Visit (7 days)	7			09H17-2						1.01		0.00		1.01		1.01		0.00		1.01		1.01		0.00		1.01		1.01		0.00		1.01		1.01		0.00
01125	Site 01: (SRI) Phoenix, Arizona USA	Enrolled	Stage 3 (Visit 18)	(Visit 18)	Dispensing and Returning			07-Dec-2017		11:14		Stage 3 Visit (7 days)	7			07L17-1						0.27		0.22		0.05		0.27		0.19		0.08		0.27		0.18		0.09		0.27		0.13		0.14		0.27		0.27
01129	Site 01: (SRI) Phoenix, Arizona USA	Enrolled	Stage 3 (Visit 18)	(Visit 18)	Dispensing and Returning			06-Apr-2018		11:33		Stage 3 Visit (7 days)	7			05D18-1						0.43		0.27		0.16		0.43		0.43		0.00		0.43		0.43		0.00		0.43		0.43		0.00		0.43		0.43
01144	Site 01: (SRI) Phoenix, Arizona USA	Enrolled	Stage 3 (Visit 18)	(Visit 18)	Dispensing and Returning			07-Jun-2018		11:40		Stage 3 Visit (7 days)	7			07F18-1						0.91		0.10		0.81		0.91		0.30		0.61		0.91		0.31		0.60		0.91		0.08		0.83		0.91		0.14
01169	Site 01: (SRI) Phoenix, Arizona USA	Enrolled	Stage 3 (Visit 18)	(Visit 18)	Dispensing and Returning			12-Oct-2018		09:37		Stage 3 Visit (7 days)	7			11J18-1						0.91		0.00		0.91		0.91		0.00		0.91		0.91		0.00		0.91		0.91		0.00		0.91		0.91		0.00
01170	Site 01: (SRI) Phoenix, Arizona USA	Enrolled	Stage 3 (Visit 18)	(Visit 18)	Dispensing and Returning			24-Oct-2018		13:45		Stage 3 Visit (7 days)	7			17J18-1						0.45		0.00		0.45		0.45		0.00		0.45		0.45		0.00		0.45		0.45		0.00		0.45		0.45		0.00
01178	Site 01: (SRI) Phoenix, Arizona USA	Enrolled	Stage 3 (Visit 18)	(Visit 18)	Dispensing and Returning			17-Dec-2018		12:00		Stage 3 Visit (7 days)	7			17L18-1						0.27		0.27		0.00		0.27		0.09		0.18		0.27		0.27		0.00		0.27		0.27		0.00		0.27		0.27
01108	Site 01: (SRI) Phoenix, Arizona USA	Enrolled	Stage 3 (Visit 19)	(Visit 19)	Dispensing and Returning			26-Jul-2017		15:45		Stage 3 Visit (7 days)	7			26G17-1						0.41		0.00		0.41		0.41		0.00		0.41		0.41		0.00		0.41		0.41		0.00		0.41		0.41		0.00
01129	Site 01: (SRI) Phoenix, Arizona USA	Enrolled	Stage 3 (Visit 19)	(Visit 19)	Dispensing and Returning			25-Apr-2018		14:22		Stage 3 Visit (7 days)	7			25D18-1						0.43		0.18		0.25		0.43		0.01		0.42		0.43		0.22		0.21		0.43		0.43		0.00		0.43		0.43
01144	Site 01: (SRI) Phoenix, Arizona USA	Enrolled	Stage 3 (Visit 19)	(Visit 19)	Dispensing and Returning			14-Jun-2018		10:40		Stage 3 Visit (7 days)	7			14F18-1						0.91		0.19		0.72		0.91		0.34		0.57		0.91		0.43		0.48		0.91		0.31		0.60		0.91		0.40
01169	Site 01: (SRI) Phoenix, Arizona USA	Enrolled	Stage 3 (Visit 19)	(Visit 19)	Dispensing and Returning			17-Oct-2018		12:31		Stage 3 Visit (7 days)	7			15J18-1						0.91		0.00		0.91		0.91		0.00		0.91		0.91		0.00		0.91		0.91		0.00		0.91		0.91		0.00
01170	Site 01: (SRI) Phoenix, Arizona USA	Enrolled	Stage 3 (Visit 19)	(Visit 19)	Dispensing and Returning			29-Oct-2018		12:23		Stage 3 Visit (7 days)	7			26J18-1						0.45		0.00		0.45		0.45		0.00		0.45		0.45		0.00		0.45		0.45		0.00		0.45		0.45		0.00
01178	Site 01: (SRI) Phoenix, Arizona USA	Enrolled	Stage 3 (Visit 19)	(Visit 19)	Dispensing and Returning			26-Dec-2018		12:14		Stage 3 Visit (7 days)	7			26L18-1						0.27		0.27		0.00		0.27		0.27		0.00		0.27		0.27		0.00		0.27		0.27		0.00		0.27		0.27
01108	Site 01: (SRI) Phoenix, Arizona USA	Enrolled	Stage 3 (Visit 20)	(Visit 20)	Dispensing and Returning			01-Aug-2017		15:46		Stage 3 Visit (7 days)	7			01H17-1						0.41		0.00		0.41		0.41		0.00		0.41		0.41		0.00		0.41		0.41		0.00		0.41		0.41		0.00
01170	Site 01: (SRI) Phoenix, Arizona USA	Enrolled	Stage 3 (Visit 20)	(Visit 20)	Dispensing and Returning			05-Nov-2018		10:00		Stage 3 Visit (7 days)	7			05K18-1						0.45		0.00		0.45		0.45		0.00		0.45		0.45		0.00		0.45		0.45		0.00		0.45		0.45		0.00
01178	Site 01: (SRI) Phoenix, Arizona USA	Enrolled	Stage 3 (Visit 20)	(Visit 20)	Dispensing and Returning			02-Jan-2019		11:10		Stage 3 Visit (7 days)	7			02A19-1						0.27		0.27		0.00		0.27		0.27		0.00		0.27		0.27		0.00		0.27		0.27		0.00		0.27		0.27
01108	Site 01: (SRI) Phoenix, Arizona USA	Enrolled	Stage 3 (Visit 21)	(Visit 21)	Dispensing and Returning			09-Aug-2017		09:30		Stage 3 Visit (7 days)	7			09H17-1						0.41		0.00		0.41		0.41		0.00		0.41		0.41		0.00		0.41		0.41		0.00		0.41		0.41		0.00
01178	Site 01: (SRI) Phoenix, Arizona USA	Enrolled	Stage 3 (Visit 21)	(Visit 21)	Dispensing and Returning			09-Jan-2019		12:05		Stage 3 Visit (7 days)	7			09A19-1						0.27		0.06		0.21		0.27		0.27		0.00		0.27		0.27		0.00		0.27		0.27		0.00		0.27		0.07
01108	Site 01: (SRI) Phoenix, Arizona USA	Enrolled	Stage 3 (Visit 22)	(Visit 22)	Dispensing and Returning			15-Aug-2017		17:24		Stage 3 Visit (7 days)	7			15H17-1						0.41		0.41		0.00		0.41		0.00		0.41		0.41		0.00		0.41		0.41		0.00		0.41		0.41		0.00
01178	Site 01: (SRI) Phoenix, Arizona USA	Enrolled	Stage 3 (Visit 22)	(Visit 22)	Dispensing and Returning			16-Jan-2019		12:05		Stage 3 Visit (7 days)	7			16A19-1						0.27		0.27		0.00		0.27		0.27		0.00		0.27		0.27		0.00		0.27		0.27		0.00		0.27		0.27
[truncated: 15 more columns]
