# Supplementary material for: The short-term impact of 3 smoked cannabis preparations versus placebo on PTSD symptoms: A randomized cross-over clinical trial
Source: PLoS One. 2021 Mar 17;16(3):e0246990. doi: 10.1371/journal.pone.0246990 (PMC7968689; doi:10.1371/journal.pone.0246990)
Supplement: S5 File — (TXT) [file pone.0246990.s007.txt]

SubjectID	Site	SubjectStatus	Visit	VisitRepeatLabel	Form	FormRepeatLabel	FormEntryDate	IDAS_NONE	IDAS_NONE_CODED	IDAS_DATE_OF_ADMINISTRATION	IDAS_DATE_OF_ADMINISTRATI_CODED	IDAS_GENERAL_DEPRESSION	IDAS_GENERAL_DEPRESSION_CODED	IDAS_DYSPHORIA	IDAS_DYSPHORIA_CODED	IDAS_LASSITUDE	IDAS_LASSITUDE_CODED	IDAS_INSOMNIA	IDAS_INSOMNIA_CODED	IDAS_SUICIDALITY	IDAS_SUICIDALITY_CODED	IDAS_APPETITE_LOSS	IDAS_APPETITE_LOSS_CODED	IDAS_APPETITE_GAIN	IDAS_APPETITE_GAIN_CODED	IDAS_ILL_TEMPER	IDAS_ILL_TEMPER_CODED	IDAS_WELLBEING	IDAS_WELLBEING_CODED	IDAS_SOCIAL_ANXIETY	IDAS_SOCIAL_ANXIETY_CODED	IDAS_PANIC	IDAS_PANIC_CODED	IDAS_TRAUMATIC_INTRUSIONS	IDAS_TRAUMATIC_INTRUSIONS_CODED	SubjectVisitFormID
01101	Site 01: (SRI) Phoenix, Arizona USA	Enrolled	Stage 1 Baseline (Enrollment)		Inventory of Depression and Anxiety Symptoms (IDAS)					03-Feb-2017		56		28		8		26		6		9		4		16		20		8		11		8		9150548
01102	Site 01: (SRI) Phoenix, Arizona USA	Enrolled	Stage 1 Baseline (Enrollment)		Inventory of Depression and Anxiety Symptoms (IDAS)					07-Feb-2017		38		14		14		20		6		3		4		12		23		6		8		14		9169488
01103	Site 01: (SRI) Phoenix, Arizona USA	Enrolled	Stage 1 Baseline (Enrollment)		Inventory of Depression and Anxiety Symptoms (IDAS)					16-Feb-2017		70		37		22		22		12		3		4		23		8		9		14		11		9150609
01104	Site 01: (SRI) Phoenix, Arizona USA	Enrolled	Stage 1 Baseline (Enrollment)		Inventory of Depression and Anxiety Symptoms (IDAS)					08-Mar-2017		54		27		16		18		7		4		6		9		18		14		14		12		9185963
01105	Site 01: (SRI) Phoenix, Arizona USA	Enrolled	Stage 1 Baseline (Enrollment)		Inventory of Depression and Anxiety Symptoms (IDAS)					09-Mar-2017		50		21		16		16		6		6		3		9		13		13		9		9		9189624
01106	Site 01: (SRI) Phoenix, Arizona USA	Enrolled	Stage 1 Baseline (Enrollment)		Inventory of Depression and Anxiety Symptoms (IDAS)					30-Mar-2017		35		16		10		13		6		6		3		7		29		12		9		6		100000147518
01107	Site 01: (SRI) Phoenix, Arizona USA	Enrolled	Stage 1 Baseline (Enrollment)		Inventory of Depression and Anxiety Symptoms (IDAS)					10-Apr-2017		43		15		16		22		6		3		4		6		20		9		11		10		100000147528
01108	Site 01: (SRI) Phoenix, Arizona USA	Enrolled	Stage 1 Baseline (Enrollment)		Inventory of Depression and Anxiety Symptoms (IDAS)					17-Apr-2017		66		31		11		25		8		9		6		10		9		14		18		20		100000147539
01109	Site 01: (SRI) Phoenix, Arizona USA	Enrolled	Stage 1 Baseline (Enrollment)		Inventory of Depression and Anxiety Symptoms (IDAS)					19-Apr-2017		58		29		14		21		9		4		6		6		15		15		9		10		100000147550
01112	Site 01: (SRI) Phoenix, Arizona USA	Enrolled	Stage 1 Baseline (Enrollment)		Inventory of Depression and Anxiety Symptoms (IDAS)					01-May-2017		43		17		17		19		6		5		5		5		19		8		10		15		100000159905
01110	Site 01: (SRI) Phoenix, Arizona USA	Enrolled	Stage 1 Baseline (Enrollment)		Inventory of Depression and Anxiety Symptoms (IDAS)					27-Apr-2017		47		20		9		18		8		10		3		13		20		5		13		11		100000147561
01111	Site 01: (SRI) Phoenix, Arizona USA	Enrolled	Stage 1 Baseline (Enrollment)		Inventory of Depression and Anxiety Symptoms (IDAS)					27-Apr-2017		74		38		14		23		10		12		4		14		12		13		18		16		100000159894
01113	Site 01: (SRI) Phoenix, Arizona USA	Enrolled	Stage 1 Baseline (Enrollment)		Inventory of Depression and Anxiety Symptoms (IDAS)					01-May-2017		47		23		13		15		6		5		4		13		15		10		12		7		100000159916
01114	Site 01: (SRI) Phoenix, Arizona USA	Enrolled	Stage 1 Baseline (Enrollment)		Inventory of Depression and Anxiety Symptoms (IDAS)					04-May-2017		53		23		13		23		6		7		5		10		15		10		10		8		100000159927
01115	Site 01: (SRI) Phoenix, Arizona USA	Enrolled	Stage 1 Baseline (Enrollment)		Inventory of Depression and Anxiety Symptoms (IDAS)					16-May-2017		51		21		9		23		7		11		3		8		12		7		10		12		100000159938
01116	Site 01: (SRI) Phoenix, Arizona USA	Enrolled	Stage 1 Baseline (Enrollment)		Inventory of Depression and Anxiety Symptoms (IDAS)					18-May-2017		37		17		15		11		6		6		6		7		28		11		11		10		100000159949
01117	Site 01: (SRI) Phoenix, Arizona USA	Enrolled	Stage 1 Baseline (Enrollment)		Inventory of Depression and Anxiety Symptoms (IDAS)					29-May-2017		55		22		18		15		7		10		3		13		15		9		11		12		100000159959
01118	Site 01: (SRI) Phoenix, Arizona USA	Enrolled	Stage 1 Baseline (Enrollment)		Inventory of Depression and Anxiety Symptoms (IDAS)					31-May-2017		58		27		17		23		6		4		9		13		13		11		13		14		100000159970
01119	Site 01: (SRI) Phoenix, Arizona USA	Enrolled	Stage 1 Baseline (Enrollment)		Inventory of Depression and Anxiety Symptoms (IDAS)					26-Jun-2017		56		23		14		23		6		9		3		6		23		10		15		15		100000159977
01120	Site 01: (SRI) Phoenix, Arizona USA	Enrolled	Stage 1 Baseline (Enrollment)		Inventory of Depression and Anxiety Symptoms (IDAS)					06-Jul-2017		66		36		9		17		8		8		3		12		9		17		13		16		100000159980
01121	Site 01: (SRI) Phoenix, Arizona USA	Enrolled	Stage 1 Baseline (Enrollment)		Inventory of Depression and Anxiety Symptoms (IDAS)					07-Aug-2017		65		36		17		14		9		7		3		6		9		9		10		12		100000159985
01122	Site 01: (SRI) Phoenix, Arizona USA	Enrolled	Stage 1 Baseline (Enrollment)		Inventory of Depression and Anxiety Symptoms (IDAS)					09-Aug-2017		46		18		15		16		6		5		3		8		16		7		9		6		100000159995
01123	Site 01: (SRI) Phoenix, Arizona USA	Enrolled	Stage 1 Baseline (Enrollment)		Inventory of Depression and Anxiety Symptoms (IDAS)					10-Aug-2017		63		32		19		21		10		6		8		16		13		17		11		11		100000160006
01124	Site 01: (SRI) Phoenix, Arizona USA	Enrolled	Stage 1 Baseline (Enrollment)		Inventory of Depression and Anxiety Symptoms (IDAS)					15-Aug-2017		72		35		19		24		10		9		3		16		10		13		23		18		100000160011
01125	Site 01: (SRI) Phoenix, Arizona USA	Enrolled	Stage 1 Baseline (Enrollment)		Inventory of Depression and Anxiety Symptoms (IDAS)					29-Aug-2017		58		30		14		19		9		3		7		14		17		13		15		15		100000160020
01126	Site 01: (SRI) Phoenix, Arizona USA	Enrolled	Stage 1 Baseline (Enrollment)		Inventory of Depression and Anxiety Symptoms (IDAS)					06-Sep-2017		69		31		20		25		7		15		4		8		15		11		11		10		100000160026
01127	Site 01: (SRI) Phoenix, Arizona USA	Enrolled	Stage 1 Baseline (Enrollment)		Inventory of Depression and Anxiety Symptoms (IDAS)					20-Sep-2017		59		30		17		12		10		5		3		10		11		18		9		12		100000160036
01128	Site 01: (SRI) Phoenix, Arizona USA	Enrolled	Stage 1 Baseline (Enrollment)		Inventory of Depression and Anxiety Symptoms (IDAS)					11-Oct-2017		62		31		20		24		6		3		12		20		12		9		11		9		100000160047
01129	Site 01: (SRI) Phoenix, Arizona USA	Enrolled	Stage 1 Baseline (Enrollment)		Inventory of Depression and Anxiety Symptoms (IDAS)					23-Oct-2017		36		13		13		14		6		3		3		5		24		12		9		14		100000160058
01130	Site 01: (SRI) Phoenix, Arizona USA	Enrolled	Stage 1 Baseline (Enrollment)		Inventory of Depression and Anxiety Symptoms (IDAS)					26-Oct-2017		54		24		17		19		6		9		4		10		17		10		12		12		100000160069
01131	Site 01: (SRI) Phoenix, Arizona USA	Enrolled	Stage 1 Baseline (Enrollment)		Inventory of Depression and Anxiety Symptoms (IDAS)					01-Nov-2017		59		29		15		21		6		11		4		15		21		24		12		12		100000160080
01132	Site 01: (SRI) Phoenix, Arizona USA	Enrolled	Stage 1 Baseline (Enrollment)		Inventory of Depression and Anxiety Symptoms (IDAS)					14-Nov-2017		66		32		22		20		9		9		7		20		13		19		25		17		100000160091
01133	Site 01: (SRI) Phoenix, Arizona USA	Enrolled	Stage 1 Baseline (Enrollment)		Inventory of Depression and Anxiety Symptoms (IDAS)					12-Dec-2017		54		29		15		9		8		3		5		8		15		17		16		12		100000160102
01134	Site 01: (SRI) Phoenix, Arizona USA	Enrolled	Stage 1 Baseline (Enrollment)		Inventory of Depression and Anxiety Symptoms (IDAS)					21-Dec-2017		36		15		8		20		7		4		5		6		22		10		8		8		100000160112
01135	Site 01: (SRI) Phoenix, Arizona USA	Enrolled	Stage 1 Baseline (Enrollment)		Inventory of Depression and Anxiety Symptoms (IDAS)					02-Jan-2018		49		23		15		19		6		3		14		9		15		12		12		8		100000160122
01136	Site 01: (SRI) Phoenix, Arizona USA	Enrolled	Stage 1 Baseline (Enrollment)		Inventory of Depression and Anxiety Symptoms (IDAS)					07-Jan-2018		43		19		8		18		7		6		3		11		19		9		9		12		100000236941
01137	Site 01: (SRI) Phoenix, Arizona USA	Enrolled	Stage 1 Baseline (Enrollment)		Inventory of Depression and Anxiety Symptoms (IDAS)					14-Jan-2018		51		23		11		24		7		6		6		11		21		11		15		13		100000160129
01138	Site 01: (SRI) Phoenix, Arizona USA	Enrolled	Stage 1 Baseline (Enrollment)		Inventory of Depression and Anxiety Symptoms (IDAS)					30-Jan-2018		65		34		16		23		6		8		3		6		12		16		10		8		100000160138
01139	Site 01: (SRI) Phoenix, Arizona USA	Enrolled	Stage 1 Baseline (Enrollment)		Inventory of Depression and Anxiety Symptoms (IDAS)					04-Feb-2018		53		27		14		15		7		3		10		13		10		16		14		8		100000160149
01140	Site 01: (SRI) Phoenix, Arizona USA	Enrolled	Stage 1 Baseline (Enrollment)		Inventory of Depression and Anxiety Symptoms (IDAS)					05-Feb-2018		34		13		9		23		6		3		3		7		26		11		8		7		100000160160
01141	Site 01: (SRI) Phoenix, Arizona USA	Enrolled	Stage 1 Baseline (Enrollment)		Inventory of Depression and Anxiety Symptoms (IDAS)					08-Feb-2018		77		41		15		29		6		9		6		7		15		16		29		17		100000160171
01142	Site 01: (SRI) Phoenix, Arizona USA	Enrolled	Stage 1 Baseline (Enrollment)		Inventory of Depression and Anxiety Symptoms (IDAS)					12-Feb-2018		60		30		16		16		10		8		3		14		13		14		12		11		100000160174
01143	Site 01: (SRI) Phoenix, Arizona USA	Enrolled	Stage 1 Baseline (Enrollment)		Inventory of Depression and Anxiety Symptoms (IDAS)					27-Feb-2018		54		27		20		18		7		5		7		12		14		13		12		13		100000160183
01144	Site 01: (SRI) Phoenix, Arizona USA	Enrolled	Stage 1 Baseline (Enrollment)		Inventory of Depression and Anxiety Symptoms (IDAS)					01-Mar-2018		53		25		18		20		6		6		9		14		18		12		12		10		100000160194
01145	Site 01: (SRI) Phoenix, Arizona USA	Enrolled	Stage 1 Baseline (Enrollment)		Inventory of Depression and Anxiety Symptoms (IDAS)					06-Mar-2018		54		24		16		12		6		7		3		13		13		8		8		10		100000160198
01146	Site 01: (SRI) Phoenix, Arizona USA	Enrolled	Stage 1 Baseline (Enrollment)		Inventory of Depression and Anxiety Symptoms (IDAS)					06-Mar-2018		47		23		14		13		6		5		6		12		15		8		10		9		100000160207
01147	Site 01: (SRI) Phoenix, Arizona USA	Enrolled	Stage 1 Baseline (Enrollment)		Inventory of Depression and Anxiety Symptoms (IDAS)					12-Mar-2018		58		24		18		26		6		9		7		7		20		14		12		14		100000160218
01148	Site 01: (SRI) Phoenix, Arizona USA	Enrolled	Stage 1 Baseline (Enrollment)		Inventory of Depression and Anxiety Symptoms (IDAS)					14-Mar-2018		55		24		17		24		6		3		3		9		17		10		9		4		11482378
01149	Site 01: (SRI) Phoenix, Arizona USA	Enrolled	Stage 1 Baseline (Enrollment)		Inventory of Depression and Anxiety Symptoms (IDAS)					18-Mar-2018		56		26		10		23		10		7		4		8		10		6		13		8		100000160239
01150	Site 01: (SRI) Phoenix, Arizona USA	Enrolled	Stage 1 Baseline (Enrollment)		Inventory of Depression and Anxiety Symptoms (IDAS)					22-Mar-2018		51		20		16		21		7		8		6		11		14		9		9		6		100000160250
01151	Site 01: (SRI) Phoenix, Arizona USA	Enrolled	Stage 1 Baseline (Enrollment)		Inventory of Depression and Anxiety Symptoms (IDAS)					26-Mar-2018		63		34		16		22		6		6		5		9		14		16		20		15		100000160261
01152	Site 01: (SRI) Phoenix, Arizona USA	Enrolled	Stage 1 Baseline (Enrollment)		Inventory of Depression and Anxiety Symptoms (IDAS)					26-Mar-2018		60		27		17		16		6		10		3		13		14		10		8		9		100000160272
01153	Site 01: (SRI) Phoenix, Arizona USA	Enrolled	Stage 1 Baseline (Enrollment)		Inventory of Depression and Anxiety Symptoms (IDAS)					28-Mar-2018		53		26		14		16		6		5		7		13		23		10		12		9		100000160280
01154	Site 01: (SRI) Phoenix, Arizona USA	Enrolled	Stage 1 Baseline (Enrollment)		Inventory of Depression and Anxiety Symptoms (IDAS)					03-Apr-2018		62		32		20		22		9		6		6		11		15		13		18		11		100000253251
01155	Site 01: (SRI) Phoenix, Arizona USA	Enrolled	Stage 1 Baseline (Enrollment)		Inventory of Depression and Anxiety Symptoms (IDAS)					05-Apr-2018		57		31		12		16		6		3		3		9		8		16		13		4		100000160290
01156	Site 01: (SRI) Phoenix, Arizona USA	Enrolled	Stage 1 Baseline (Enrollment)		Inventory of Depression and Anxiety Symptoms (IDAS)					16-Apr-2018		31		12		7		12		6		3		4		8		18		7		8		4		100000160301
01157	Site 01: (SRI) Phoenix, Arizona USA	Enrolled	Stage 1 Baseline (Enrollment)		Inventory of Depression and Anxiety Symptoms (IDAS)					18-Apr-2018		71		39		17		24		6		8		8		12		16		13		16		13		100000160312
01158	Site 01: (SRI) Phoenix, Arizona USA	Enrolled	Stage 1 Baseline (Enrollment)		Inventory of Depression and Anxiety Symptoms (IDAS)					23-Apr-2018		57		27		19		23		6		4		9		8		13		13		8		8		100000160323
01159	Site 01: (SRI) Phoenix, Arizona USA	Enrolled	Stage 1 Baseline (Enrollment)		Inventory of Depression and Anxiety Symptoms (IDAS)					26-Apr-2018		55		25		16		22		7		6		3		19		14		6		18		16		100000160334
01160	Site 01: (SRI) Phoenix, Arizona USA	Enrolled	Stage 1 Baseline (Enrollment)		Inventory of Depression and Anxiety Symptoms (IDAS)					03-May-2018		48		20		17		19		7		6		4		13		18		12		12		12		100000160345
01161	Site 01: (SRI) Phoenix, Arizona USA	Enrolled	Stage 1 Baseline (Enrollment)		Inventory of Depression and Anxiety Symptoms (IDAS)					06-May-2018		69		38		20		24		9		6		11		17		20		15		15		13		100000160356
01162	Site 01: (SRI) Phoenix, Arizona USA	Enrolled	Stage 1 Baseline (Enrollment)		Inventory of Depression and Anxiety Symptoms (IDAS)					16-May-2018		56		23		18		17		6		8		3		12		15		15		12		14		100000160367
01163	Site 01: (SRI) Phoenix, Arizona USA	Enrolled	Stage 1 Baseline (Enrollment)		Inventory of Depression and Anxiety Symptoms (IDAS)					22-May-2018		48		21		14		17		6		8		6		6		18		10		13		8		100000160378
01164	Site 01: (SRI) Phoenix, Arizona USA	Enrolled	Stage 1 Baseline (Enrollment)		Inventory of Depression and Anxiety Symptoms (IDAS)					23-May-2018		60		30		15		21		9		9		3		11		12		14		23		11		100000160388
01165	Site 01: (SRI) Phoenix, Arizona USA	Enrolled	Stage 1 Baseline (Enrollment)		Inventory of Depression and Anxiety Symptoms (IDAS)					11-Jun-2018		44		24		7		19		6		4		3		9		16		6		8		10		100000160394
01166	Site 01: (SRI) Phoenix, Arizona USA	Enrolled	Stage 1 Baseline (Enrollment)		Inventory of Depression and Anxiety Symptoms (IDAS)					13-Jun-2018		73		38		19		26		11		6		3		5		9		15		11		16		100000160400
01167	Site 01: (SRI) Phoenix, Arizona USA	Enrolled	Stage 1 Baseline (Enrollment)		Inventory of Depression and Anxiety Symptoms (IDAS)					25-Jun-2018		70		38		17		15		8		8		4		10		10		17		14		13		100000160410
01168	Site 01: (SRI) Phoenix, Arizona USA	Enrolled	Stage 1 Baseline (Enrollment)		Inventory of Depression and Anxiety Symptoms (IDAS)					26-Jun-2018		56		28		16		16		7		5		7		10		14		9		19		11		100000160421
01169	Site 01: (SRI) Phoenix, Arizona USA	Enrolled	Stage 1 Baseline (Enrollment)		Inventory of Depression and Anxiety Symptoms (IDAS)					12-Jul-2018		70		36		16		19		7		12		3		5		13		14		15		11		100000160432
01170	Site 01: (SRI) Phoenix, Arizona USA	Enrolled	Stage 1 Baseline (Enrollment)		Inventory of Depression and Anxiety Symptoms (IDAS)					12-Jul-2018		61		29		18		18		6		8		7		9		12		12		8		9		100000160443
01171	Site 01: (SRI) Phoenix, Arizona USA	Enrolled	Stage 1 Baseline (Enrollment)		Inventory of Depression and Anxiety Symptoms (IDAS)					19-Jul-2018		53		23		21		30		8		6		7		6		18		19		20		16		100000160454
01172	Site 01: (SRI) Phoenix, Arizona USA	Enrolled	Stage 1 Baseline (Enrollment)		Inventory of Depression and Anxiety Symptoms (IDAS)					23-Jul-2018		67		32		20		23		6		12		5		14		15		19		20		18		100000160465
01173	Site 01: (SRI) Phoenix, Arizona USA	Enrolled	Stage 1 Baseline (Enrollment)		Inventory of Depression and Anxiety Symptoms (IDAS)					30-Jul-2018		65		38		15		21		7		7		6		11		24		11		18		18		100000268126
01174	Site 01: (SRI) Phoenix, Arizona USA	Enrolled	Stage 1 Baseline (Enrollment)		Inventory of Depression and Anxiety Symptoms (IDAS)					05-Aug-2018		49		30		17		9		7		4		9		7		24		16		14		16		100000268133
01175	Site 01: (SRI) Phoenix, Arizona USA	Enrolled	Stage 1 Baseline (Enrollment)		Inventory of Depression and Anxiety Symptoms (IDAS)					13-Aug-2018		69		37		18		17		6		13		6		19		12		22		23		14		100000268143
01176	Site 01: (SRI) Phoenix, Arizona USA	Enrolled	Stage 1 Baseline (Enrollment)		Inventory of Depression and Anxiety Symptoms (IDAS)					09-Aug-2018		54		24		12		19		6		7		4		13		13		8		9		7		100000268154
01177	Site 01: (SRI) Phoenix, Arizona USA	Enrolled	Stage 1 Baseline (Enrollment)		Inventory of Depression and Anxiety Symptoms (IDAS)					29-Aug-2018		49		23		9		20		8		11		4		7		19		9		16		8		100000268165
01178	Site 01: (SRI) Phoenix, Arizona USA	Enrolled	Stage 1 Baseline (Enrollment)		Inventory of Depression and Anxiety Symptoms (IDAS)					04-Sep-2018		40		21		12		19		6		3		4		9		27		9		15		6		100000268176
01179	Site 01: (SRI) Phoenix, Arizona USA	Enrolled	Stage 1 Baseline (Enrollment)		Inventory of Depression and Anxiety Symptoms (IDAS)					11-Sep-2018		63		33		14		28		9		7		3		12		10		9		9		13		100000268187
01180	Site 01: (SRI) Phoenix, Arizona USA	Enrolled	Stage 1 Baseline (Enrollment)		Inventory of Depression and Anxiety Symptoms (IDAS)					08-Oct-2018		64		29		17		28		9		5		9		7		8		11		8		8		100000268198
01101	Site 01: (SRI) Phoenix, Arizona USA	Enrolled	Self-administration 1 (Visit 3)		Inventory of Depression and Anxiety Symptoms (IDAS)			No	0	15-Feb-2017		50		23		9		22		6		5		4		9		22		7		11		7		9150656
01102	Site 01: (SRI) Phoenix, Arizona USA	Enrolled	Self-administration 1 (Visit 3)		Inventory of Depression and Anxiety Symptoms (IDAS)					17-Feb-2017		34		15		14		9		6		3		4		13		23		9		8		7		9169496
01103	Site 01: (SRI) Phoenix, Arizona USA	Enrolled	Self-administration 1 (Visit 3)		Inventory of Depression and Anxiety Symptoms (IDAS)					03-Mar-2017		64		38		23		15		8		3		4		17		11		12		9		14		9182405
01104	Site 01: (SRI) Phoenix, Arizona USA	Enrolled	Self-administration 1 (Visit 3)		Inventory of Depression and Anxiety Symptoms (IDAS)					21-Mar-2017		40		17		10		17		6		4		4		8		17		9		13		9		9198481
01105	Site 01: (SRI) Phoenix, Arizona USA	Enrolled	Self-administration 1 (Visit 3)		Inventory of Depression and Anxiety Symptoms (IDAS)					23-Mar-2017		44		19		13		15		6		7		4		8		15		9		10		8		100000147501
01106	Site 01: (SRI) Phoenix, Arizona USA	Enrolled	Self-administration 1 (Visit 3)		Inventory of Depression and Anxiety Symptoms (IDAS)					07-Apr-2017		36		13		9		13		6		6		4		6		20		9		8		7		100000147511
01107	Site 01: (SRI) Phoenix, Arizona USA	Enrolled	Self-administration 1 (Visit 3)		Inventory of Depression and Anxiety Symptoms (IDAS)					18-Apr-2017		35		13		16		26		6		3		7		5		28		7		10		8		100000147520
01108	Site 01: (SRI) Phoenix, Arizona USA	Enrolled	Self-administration 1 (Visit 3)		Inventory of Depression and Anxiety Symptoms (IDAS)					25-Apr-2017		54		28		11		15		8		8		4		9		17		14		16		15		100000147531
01109	Site 01: (SRI) Phoenix, Arizona USA	Enrolled	Self-administration 1 (Visit 3)		Inventory of Depression and Anxiety Symptoms (IDAS)					27-Apr-2017		64		34		15		21		11		3		3		11		13		15		8		10		100000147542
01112	Site 01: (SRI) Phoenix, Arizona USA	Enrolled	Self-administration 1 (Visit 3)		Inventory of Depression and Anxiety Symptoms (IDAS)					09-May-2017		42		18		13		18		6		8		3		5		29		7		10		7		100000159897
01110	Site 01: (SRI) Phoenix, Arizona USA	Enrolled	Self-administration 1 (Visit 3)		Inventory of Depression and Anxiety Symptoms (IDAS)					05-May-2017		47		16		12		26		7		12		3		9		23		5		9		10		100000147553
01111	Site 01: (SRI) Phoenix, Arizona USA	Enrolled	Self-administration 1 (Visit 3)		Inventory of Depression and Anxiety Symptoms (IDAS)					05-May-2017		74		37		20		23		9		12		3		11		10		15		12		14		100000159886
01113	Site 01: (SRI) Phoenix, Arizona USA	Enrolled	Self-administration 1 (Visit 3)		Inventory of Depression and Anxiety Symptoms (IDAS)					02-May-2017		38		21		10		10		6		3		6		8		24		8		12		6		100000159908
01114	Site 01: (SRI) Phoenix, Arizona USA	Enrolled	Self-administration 1 (Visit 3)		Inventory of Depression and Anxiety Symptoms (IDAS)					12-May-2017		32		15		11		10		6		8		5		5		28		7		10		4		100000159919
01115	Site 01: (SRI) Phoenix, Arizona USA	Enrolled	Self-administration 1 (Visit 3)		Inventory of Depression and Anxiety Symptoms (IDAS)					24-May-2017		33		16		10		10		6		5		8		6		27		6		11		10		100000159930
01116	Site 01: (SRI) Phoenix, Arizona USA	Enrolled	Self-administration 1 (Visit 3)		Inventory of Depression and Anxiety Symptoms (IDAS)					25-May-2017		34		13		16		10		6		7		9		6		28		9		8		9		100000159941
01117	Site 01: (SRI) Phoenix, Arizona USA	Enrolled	Self-administration 1 (Visit 3)		Inventory of Depression and Anxiety Symptoms (IDAS)					06-Jun-2017		32		14		12		8		6		4		4		5		27		6		8		7		100000159951
01118	Site 01: (SRI) Phoenix, Arizona USA	Enrolled	Self-administration 1 (Visit 3)		Inventory of Depression and Anxiety Symptoms (IDAS)					09-Jun-2017		42		19		15		13		6		4		6		12		18		9		8		10		100000159962
01119	Site 01: (SRI) Phoenix, Arizona USA	Enrolled	Self-administration 1 (Visit 3)		Inventory of Depression and Anxiety Symptoms (IDAS)					05-Jul-2017		39		17		10		12		6		6		5		5		21		6		12		8		100000159973
01120	Site 01: (SRI) Phoenix, Arizona USA	Enrolled	Self-administration 1 (Visit 3)		Inventory of Depression and Anxiety Symptoms (IDAS)					17-Jul-2017		65		33		14		16		6		9		4		17		13		17		11		12		100000159979
01121	Site 01: (SRI) Phoenix, Arizona USA	Enrolled	Self-administration 1 (Visit 3)		Inventory of Depression and Anxiety Symptoms (IDAS)					15-Aug-2017		56		24		13		11		15		9		4		12		20		6		13		8		100000159981
01122	Site 01: (SRI) Phoenix, Arizona USA	Enrolled	Self-administration 1 (Visit 3)		Inventory of Depression and Anxiety Symptoms (IDAS)					17-Aug-2017		24		11		8		6		6		3		3		6		27		5		8		6		100000159987
01123	Site 01: (SRI) Phoenix, Arizona USA	Enrolled	Self-administration 1 (Visit 3)		Inventory of Depression and Anxiety Symptoms (IDAS)					18-Aug-2017		56		28		20		13		8		4		9		12		15		12		12		10		100000159998
01124	Site 01: (SRI) Phoenix, Arizona USA	Enrolled	Self-administration 1 (Visit 3)		Inventory of Depression and Anxiety Symptoms (IDAS)			No	0	24-Aug-2017		55		24		17		16		6		8		3		10		13		8		12		13		100000160009
01125	Site 01: (SRI) Phoenix, Arizona USA	Enrolled	Self-administration 1 (Visit 3)		Inventory of Depression and Anxiety Symptoms (IDAS)					06-Sep-2017		41		21		10		14		8		6		5		11		26		11		12		13		100000160012
01126	Site 01: (SRI) Phoenix, Arizona USA	Enrolled	Self-administration 1 (Visit 3)		Inventory of Depression and Anxiety Symptoms (IDAS)					15-Sep-2017		54		25		20		23		6		6		10		5		23		9		9		8		100000160022
01127	Site 01: (SRI) Phoenix, Arizona USA	Enrolled	Self-administration 1 (Visit 3)		Inventory of Depression and Anxiety Symptoms (IDAS)					29-Sep-2017		31		15		9		7		6		4		5		5		24		9		9		4		100000160028
01128	Site 01: (SRI) Phoenix, Arizona USA	Enrolled	Self-administration 1 (Visit 3)		Inventory of Depression and Anxiety Symptoms (IDAS)					20-Oct-2017		66		34		18		16		6		3		10		16		9		8		12		8		100000160039
01129	Site 01: (SRI) Phoenix, Arizona USA	Enrolled	Self-administration 1 (Visit 3)		Inventory of Depression and Anxiety Symptoms (IDAS)					01-Nov-2017		33		15		15		8		6		3		5		6		26		7		11		9		100000160050
01130	Site 01: (SRI) Phoenix, Arizona USA	Enrolled	Self-administration 1 (Visit 3)		Inventory of Depression and Anxiety Symptoms (IDAS)					02-Nov-2017		30		13		8		10		6		4		3		5		28		5		9		5		100000160061
01131	Site 01: (SRI) Phoenix, Arizona USA	Enrolled	Self-administration 1 (Visit 3)		Inventory of Depression and Anxiety Symptoms (IDAS)					09-Nov-2017		43		24		14		16		6		4		4		8		25		23		12		10		100000160072
01132	Site 01: (SRI) Phoenix, Arizona USA	Enrolled	Self-administration 1 (Visit 3)		Inventory of Depression and Anxiety Symptoms (IDAS)					21-Nov-2017		49		27		12		14		9		5		6		7		16		12		12		10		100000160083
01133	Site 01: (SRI) Phoenix, Arizona USA	Enrolled	Self-administration 1 (Visit 3)		Inventory of Depression and Anxiety Symptoms (IDAS)					20-Dec-2017		29		14		12		6		6		4		3		5		31		10		12		9		100000160094
01134	Site 01: (SRI) Phoenix, Arizona USA	Enrolled	Self-administration 1 (Visit 3)		Inventory of Depression and Anxiety Symptoms (IDAS)					02-Jan-2018		41		16		13		18		6		7		3		7		25		7		9		11		100000160105
01135	Site 01: (SRI) Phoenix, Arizona USA	Enrolled	Self-administration 1 (Visit 3)		Inventory of Depression and Anxiety Symptoms (IDAS)					10-Jan-2018		41		21		11		8		6		3		11		8		14		8		10		6		100000160114
01136	Site 01: (SRI) Phoenix, Arizona USA	Enrolled	Self-administration 1 (Visit 3)		Inventory of Depression and Anxiety Symptoms (IDAS)					16-Jan-2018		47		19		11		22		7		9		3		8		27		9		11		11		100000160468
01137	Site 01: (SRI) Phoenix, Arizona USA	Enrolled	Self-administration 1 (Visit 3)		Inventory of Depression and Anxiety Symptoms (IDAS)					25-Jan-2018		30		12		13		10		6		4		3		7		27		7		9		11		100000160125
01138	Site 01: (SRI) Phoenix, Arizona USA	Enrolled	Self-administration 1 (Visit 3)		Inventory of Depression and Anxiety Symptoms (IDAS)					07-Feb-2018		40		20		16		11		6		4		8		6		20		9		12		8		100000160130
01139	Site 01: (SRI) Phoenix, Arizona USA	Enrolled	Self-administration 1 (Visit 3)		Inventory of Depression and Anxiety Symptoms (IDAS)					14-Feb-2018		39		18		8		16		6		5		5		11		16		14		10		5		100000160141
01140	Site 01: (SRI) Phoenix, Arizona USA	Enrolled	Self-administration 1 (Visit 3)		Inventory of Depression and Anxiety Symptoms (IDAS)					13-Feb-2018		30		10		7		16		6		3		4		6		19		9		8		11		100000160152
01141	Site 01: (SRI) Phoenix, Arizona USA	Enrolled	Self-administration 1 (Visit 3)		Inventory of Depression and Anxiety Symptoms (IDAS)					16-Feb-2018		46		25		13		14		6		5		6		5		20		14		12		10		100000160163
01143	Site 01: (SRI) Phoenix, Arizona USA	Enrolled	Self-administration 1 (Visit 3)		Inventory of Depression and Anxiety Symptoms (IDAS)					06-Mar-2018		43		22		15		12		7		3		7		10		18		11		13		8		100000160175
01144	Site 01: (SRI) Phoenix, Arizona USA	Enrolled	Self-administration 1 (Visit 3)		Inventory of Depression and Anxiety Symptoms (IDAS)					09-Mar-2018		41		20		12		12		6		6		7		7		22		10		9		6		100000160186
01145	Site 01: (SRI) Phoenix, Arizona USA	Enrolled	Self-administration 1 (Visit 3)		Inventory of Depression and Anxiety Symptoms (IDAS)					14-Mar-2018		42		18		10		11		6		7		3		11		15		10		8		8		100000160197
01146	Site 01: (SRI) Phoenix, Arizona USA	Enrolled	Self-administration 1 (Visit 3)		Inventory of Depression and Anxiety Symptoms (IDAS)					15-Mar-2018		39		19		9		12		6		5		4		6		16		8		8		13		100000160199
01147	Site 01: (SRI) Phoenix, Arizona USA	Enrolled	Self-administration 1 (Visit 3)		Inventory of Depression and Anxiety Symptoms (IDAS)					20-Mar-2018		36		18		20		10		7		4		11		6		26		12		12		7		100000160210
01148	Site 01: (SRI) Phoenix, Arizona USA	Enrolled	Self-administration 1 (Visit 3)		Inventory of Depression and Anxiety Symptoms (IDAS)					20-Mar-2018		51		21		21		21		6		3		3		10		21		10		8		5		100000160221
01149	Site 01: (SRI) Phoenix, Arizona USA	Enrolled	Self-administration 1 (Visit 3)		Inventory of Depression and Anxiety Symptoms (IDAS)					25-Mar-2018		46		25		10		10		8		6		4		5		14		6		13		10		100000160231
01150	Site 01: (SRI) Phoenix, Arizona USA	Enrolled	Self-administration 1 (Visit 3)		Inventory of Depression and Anxiety Symptoms (IDAS)					03-Apr-2018		38		15		10		14		6		6		4		10		20		7		8		8		100000160242
01151	Site 01: (SRI) Phoenix, Arizona USA	Enrolled	Self-administration 1 (Visit 3)		Inventory of Depression and Anxiety Symptoms (IDAS)					03-Apr-2018		37		17		10		12		6		6		6		6		21		9		12		7		100000160253
01152	Site 01: (SRI) Phoenix, Arizona USA	Enrolled	Self-administration 1 (Visit 3)		Inventory of Depression and Anxiety Symptoms (IDAS)					04-Apr-2018		42		20		10		10		6		6		4		9		16		5		8		6		100000160264
01153	Site 01: (SRI) Phoenix, Arizona USA	Enrolled	Self-administration 1 (Visit 3)		Inventory of Depression and Anxiety Symptoms (IDAS)					05-Apr-2018		37		18		10		10		6		3		5		8		26		8		12		4		100000160275
01154	Site 01: (SRI) Phoenix, Arizona USA	Enrolled	Self-administration 1 (Visit 3)		Inventory of Depression and Anxiety Symptoms (IDAS)					11-Apr-2018		54		30		17		14		7		8		8		6		27		14		22		13		100000160476
01155	Site 01: (SRI) Phoenix, Arizona USA	Enrolled	Self-administration 1 (Visit 3)		Inventory of Depression and Anxiety Symptoms (IDAS)					12-Apr-2018		26		13		10		6		6		3		9		6		24		7		14		4		100000160282
01156	Site 01: (SRI) Phoenix, Arizona USA	Enrolled	Self-administration 1 (Visit 3)		Inventory of Depression and Anxiety Symptoms (IDAS)					25-Apr-2018		31		13		8		8		6		3		4		5		17		7		11		4		100000160293
01157	Site 01: (SRI) Phoenix, Arizona USA	Enrolled	Self-administration 1 (Visit 3)		Inventory of Depression and Anxiety Symptoms (IDAS)					27-Apr-2018		29		13		10		6		6		5		3		5		28		8		8		4		100000160304
01158	Site 01: (SRI) Phoenix, Arizona USA	Enrolled	Self-administration 1 (Visit 3)		Inventory of Depression and Anxiety Symptoms (IDAS)					02-May-2018		37		17		15		10		7		3		11		5		22		12		10		8		100000160315
01159	Site 01: (SRI) Phoenix, Arizona USA	Enrolled	Self-administration 1 (Visit 3)		Inventory of Depression and Anxiety Symptoms (IDAS)					04-May-2018		42		19		18		14		9		6		4		15		14		7		16		13		100000160326
01160	Site 01: (SRI) Phoenix, Arizona USA	Enrolled	Self-administration 1 (Visit 3)		Inventory of Depression and Anxiety Symptoms (IDAS)					09-May-2018		42		17		15		19		7		5		4		9		23		9		11		10		100000160337
01161	Site 01: (SRI) Phoenix, Arizona USA	Enrolled	Self-administration 1 (Visit 3)		Inventory of Depression and Anxiety Symptoms (IDAS)					14-May-2018		53		30		12		17		9		7		9		15		21		15		17		13		100000160348
01162	Site 01: (SRI) Phoenix, Arizona USA	Enrolled	Self-administration 1 (Visit 3)		Inventory of Depression and Anxiety Symptoms (IDAS)					25-May-2018		32		13		16		10		6		4		4		10		26		8		11		12		100000160359
01163	Site 01: (SRI) Phoenix, Arizona USA	Enrolled	Self-administration 1 (Visit 3)		Inventory of Depression and Anxiety Symptoms (IDAS)					30-May-2018		47		20		13		22		6		10		5		5		26		9		15		7		100000160370
01164	Site 01: (SRI) Phoenix, Arizona USA	Enrolled	Self-administration 1 (Visit 3)		Inventory of Depression and Anxiety Symptoms (IDAS)					31-May-2018		49		25		10		16		8		8		3		10		18		10		16		9		100000160381
01165	Site 01: (SRI) Phoenix, Arizona USA	Enrolled	Self-administration 1 (Visit 3)		Inventory of Depression and Anxiety Symptoms (IDAS)					19-Jun-2018		36		14		7		26		6		7		6		6		21		5		8		9		100000160391
01166	Site 01: (SRI) Phoenix, Arizona USA	Enrolled	Self-administration 1 (Visit 3)		Inventory of Depression and Anxiety Symptoms (IDAS)					22-Jun-2018		31		14		8		9		7		3		7		5		22		5		8		7		100000160395
01167	Site 01: (SRI) Phoenix, Arizona USA	Enrolled	Self-administration 1 (Visit 3)		Inventory of Depression and Anxiety Symptoms (IDAS)					05-Jul-2018		66		36		14		22		8		6		4		11		10		19		16		16		100000160402
01168	Site 01: (SRI) Phoenix, Arizona USA	Enrolled	Self-administration 1 (Visit 3)		Inventory of Depression and Anxiety Symptoms (IDAS)					05-Jul-2018		54		26		10		20		7		7		5		12		13		10		14		11		100000160413
01169	Site 01: (SRI) Phoenix, Arizona USA	Enrolled	Self-administration 1 (Visit 3)		Inventory of Depression and Anxiety Symptoms (IDAS)			No	0	19-Jul-2018		55		26		8		17		7		8		7		5		20		11		12		13		100000160424
01170	Site 01: (SRI) Phoenix, Arizona USA	Enrolled	Self-administration 1 (Visit 3)		Inventory of Depression and Anxiety Symptoms (IDAS)					20-Jul-2018		41		16		11		12		6		7		4		6		16		9		8		6		100000160435
01171	Site 01: (SRI) Phoenix, Arizona USA	Enrolled	Self-administration 1 (Visit 3)		Inventory of Depression and Anxiety Symptoms (IDAS)					27-Jul-2018		50		23		16		14		6		6		9		10		23		14		13		13		100000160446
01172	Site 01: (SRI) Phoenix, Arizona USA	Enrolled	Self-administration 1 (Visit 3)		Inventory of Depression and Anxiety Symptoms (IDAS)					31-Jul-2018		48		22		16		13		6		9		6		13		18		17		16		13		100000160457
01173	Site 01: (SRI) Phoenix, Arizona USA	Enrolled	Self-administration 1 (Visit 3)		Inventory of Depression and Anxiety Symptoms (IDAS)					08-Aug-2018		50		28		14		13		7		5		14		9		27		8		11		14		100000268118
01174	Site 01: (SRI) Phoenix, Arizona USA	Enrolled	Self-administration 1 (Visit 3)		Inventory of Depression and Anxiety Symptoms (IDAS)					13-Aug-2018		46		30		17		7		8		3		10		9		26		12		12		13		100000268129
01175	Site 01: (SRI) Phoenix, Arizona USA	Enrolled	Self-administration 1 (Visit 3)		Inventory of Depression and Anxiety Symptoms (IDAS)					26-Aug-2018		48		23		13		13		6		9		6		7		14		14		13		9		100000268135
01176	Site 01: (SRI) Phoenix, Arizona USA	Enrolled	Self-administration 1 (Visit 3)		Inventory of Depression and Anxiety Symptoms (IDAS)					16-Aug-2018		32		15		7		7		6		3		5		6		15		7		9		7		100000268146
01177	Site 01: (SRI) Phoenix, Arizona USA	Enrolled	Self-administration 1 (Visit 3)		Inventory of Depression and Anxiety Symptoms (IDAS)					06-Sep-2018		49		23		9		21		7		12		4		7		20		6		9		8		100000268157
01178	Site 01: (SRI) Phoenix, Arizona USA	Enrolled	Self-administration 1 (Visit 3)		Inventory of Depression and Anxiety Symptoms (IDAS)					13-Sep-2018		39		20		11		10		6		5		7		6		22		8		12		6		100000268168
01179	Site 01: (SRI) Phoenix, Arizona USA	Enrolled	Self-administration 1 (Visit 3)		Inventory of Depression and Anxiety Symptoms (IDAS)					20-Sep-2018		63		34		12		23		8		9		4		19		14		13		8		12		100000268179
01180	Site 01: (SRI) Phoenix, Arizona USA	Enrolled	Self-administration 1 (Visit 3)		Inventory of Depression and Anxiety Symptoms (IDAS)					16-Oct-2018		47		18		18		16		6		7		3		5		19		9		8		6		100000268190
01101	Site 01: (SRI) Phoenix, Arizona USA	Enrolled	Self-administration 2 (Visit 4)		Inventory of Depression and Anxiety Symptoms (IDAS)					21-Feb-2017		42		21		10		16		6		3		3		7		24		9		8		4		9169480
01102	Site 01: (SRI) Phoenix, Arizona USA	Enrolled	Self-administration 2 (Visit 4)		Inventory of Depression and Anxiety Symptoms (IDAS)					24-Feb-2017		31		16		9		7		6		3		5		10		27		10		8		8		9172360
01103	Site 01: (SRI) Phoenix, Arizona USA	Enrolled	Self-administration 2 (Visit 4)		Inventory of Depression and Anxiety Symptoms (IDAS)					10-Mar-2017		59		34		20		12		6		3		4		16		10		10		9		10		9198228
01104	Site 01: (SRI) Phoenix, Arizona USA	Enrolled	Self-administration 2 (Visit 4)		Inventory of Depression and Anxiety Symptoms (IDAS)					28-Mar-2017		37		17		11		10		6		3		3		7		17		9		9		8		100000147493
01105	Site 01: (SRI) Phoenix, Arizona USA	Enrolled	Self-administration 2 (Visit 4)		Inventory of Depression and Anxiety Symptoms (IDAS)					31-Mar-2017		51		22		16		13		6		9		3		12		14		10		8		9		100000147502
01106	Site 01: (SRI) Phoenix, Arizona USA	Enrolled	Self-administration 2 (Visit 4)		Inventory of Depression and Anxiety Symptoms (IDAS)					14-Apr-2017		37		16		10		13		6		5		5		7		22		6		8		5		100000147512
01107	Site 01: (SRI) Phoenix, Arizona USA	Enrolled	Self-administration 2 (Visit 4)		Inventory of Depression and Anxiety Symptoms (IDAS)					25-Apr-2017		43		17		14		20		6		3		3		5		24		7		9		9		100000147521
01108	Site 01: (SRI) Phoenix, Arizona USA	Enrolled	Self-administration 2 (Visit 4)		Inventory of Depression and Anxiety Symptoms (IDAS)					02-May-2017		58		29		15		16		10		8		6		13		12		15		16		15		100000147532
01109	Site 01: (SRI) Phoenix, Arizona USA	Enrolled	Self-administration 2 (Visit 4)		Inventory of Depression and Anxiety Symptoms (IDAS)					05-May-2017		61		31		12		21		10		4		4		9		16		11		8		9		100000147543
01112	Site 01: (SRI) Phoenix, Arizona USA	Enrolled	Self-administration 2 (Visit 4)		Inventory of Depression and Anxiety Symptoms (IDAS)					16-May-2017		26		12		10		14		6		3		6		5		32		5		10		5		100000159898
01110	Site 01: (SRI) Phoenix, Arizona USA	Enrolled	Self-administration 2 (Visit 4)		Inventory of Depression and Anxiety Symptoms (IDAS)					12-May-2017		50		17		14		30		7		10		3		13		18		5		12		16		100000147554
01111	Site 01: (SRI) Phoenix, Arizona USA	Enrolled	Self-administration 2 (Visit 4)		Inventory of Depression and Anxiety Symptoms (IDAS)					12-May-2017		66		31		20		23		8		12		3		8		12		15		9		14		100000159887
01113	Site 01: (SRI) Phoenix, Arizona USA	Enrolled	Self-administration 2 (Visit 4)		Inventory of Depression and Anxiety Symptoms (IDAS)					16-May-2017		33		16		10		11		6		3		4		7		27		8		11		7		100000159909
01114	Site 01: (SRI) Phoenix, Arizona USA	Enrolled	Self-administration 2 (Visit 4)		Inventory of Depression and Anxiety Symptoms (IDAS)					19-May-2017		30		14		10		8		6		8		5		5		27		6		12		4		100000159920
01115	Site 01: (SRI) Phoenix, Arizona USA	Enrolled	Self-administration 2 (Visit 4)		Inventory of Depression and Anxiety Symptoms (IDAS)					01-Jun-2017		60		28		12		25		9		10		4		9		16		9		11		13		100000159931
01116	Site 01: (SRI) Phoenix, Arizona USA	Enrolled	Self-administration 2 (Visit 4)		Inventory of Depression and Anxiety Symptoms (IDAS)					02-Jun-2017		34		13		12		8		6		8		5		8		27		6		8		8		100000159942
01117	Site 01: (SRI) Phoenix, Arizona USA	Enrolled	Self-administration 2 (Visit 4)		Inventory of Depression and Anxiety Symptoms (IDAS)					13-Jun-2017		38		14		13		14		6		5		4		5		28		6		8		4		100000159952
01118	Site 01: (SRI) Phoenix, Arizona USA	Enrolled	Self-administration 2 (Visit 4)		Inventory of Depression and Anxiety Symptoms (IDAS)					16-Jun-2017		47		21		14		13		6		4		7		7		18		8		8		9		100000159963
01119	Site 01: (SRI) Phoenix, Arizona USA	Enrolled	Self-administration 2 (Visit 4)		Inventory of Depression and Anxiety Symptoms (IDAS)					13-Jul-2017		54		24		13		19		6		9		3		5		17		7		11		8		100000159974
01121	Site 01: (SRI) Phoenix, Arizona USA	Enrolled	Self-administration 2 (Visit 4)		Inventory of Depression and Anxiety Symptoms (IDAS)					22-Aug-2017		47		22		11		8		9		9		5		5		15		11		11		9		100000159982
01122	Site 01: (SRI) Phoenix, Arizona USA	Enrolled	Self-administration 2 (Visit 4)		Inventory of Depression and Anxiety Symptoms (IDAS)					24-Aug-2017		26		12		9		6		6		3		3		5		22		5		8		4		100000159988
01123	Site 01: (SRI) Phoenix, Arizona USA	Enrolled	Self-administration 2 (Visit 4)		Inventory of Depression and Anxiety Symptoms (IDAS)					25-Aug-2017		57		29		19		13		8		3		12		9		17		16		10		12		100000159999
01124	Site 01: (SRI) Phoenix, Arizona USA	Enrolled	Self-administration 2 (Visit 4)		Inventory of Depression and Anxiety Symptoms (IDAS)					31-Aug-2017		55		24		16		18		6		6		3		10		18		8		11		9		100000160010
01125	Site 01: (SRI) Phoenix, Arizona USA	Enrolled	Self-administration 2 (Visit 4)		Inventory of Depression and Anxiety Symptoms (IDAS)					13-Sep-2017		42		19		11		11		8		6		4		11		24		11		15		11		100000160013
01126	Site 01: (SRI) Phoenix, Arizona USA	Enrolled	Self-administration 2 (Visit 4)		Inventory of Depression and Anxiety Symptoms (IDAS)					21-Sep-2017		61		24		25		24		6		12		4		5		19		7		11		8		100000160023
01127	Site 01: (SRI) Phoenix, Arizona USA	Enrolled	Self-administration 2 (Visit 4)		Inventory of Depression and Anxiety Symptoms (IDAS)					06-Oct-2017		34		15		11		8		6		5		5		5		21		5		9		4		100000160029
01128	Site 01: (SRI) Phoenix, Arizona USA	Enrolled	Self-administration 2 (Visit 4)		Inventory of Depression and Anxiety Symptoms (IDAS)					27-Oct-2017		57		24		20		21		6		5		7		15		10		6		13		8		100000160040
01129	Site 01: (SRI) Phoenix, Arizona USA	Enrolled	Self-administration 2 (Visit 4)		Inventory of Depression and Anxiety Symptoms (IDAS)					08-Nov-2017		31		14		15		8		6		6		7		5		29		10		9		7		100000160051
01130	Site 01: (SRI) Phoenix, Arizona USA	Enrolled	Self-administration 2 (Visit 4)		Inventory of Depression and Anxiety Symptoms (IDAS)					10-Nov-2017		28		14		8		8		6		3		4		6		26		5		10		4		100000160062
01131	Site 01: (SRI) Phoenix, Arizona USA	Enrolled	Self-administration 2 (Visit 4)		Inventory of Depression and Anxiety Symptoms (IDAS)					17-Nov-2017		51		28		13		16		6		6		4		17		24		24		13		10		100000160073
01132	Site 01: (SRI) Phoenix, Arizona USA	Enrolled	Self-administration 2 (Visit 4)		Inventory of Depression and Anxiety Symptoms (IDAS)					01-Dec-2017		40		16		14		21		6		3		3		9		25		9		10		8		100000160084
01133	Site 01: (SRI) Phoenix, Arizona USA	Enrolled	Self-administration 2 (Visit 4)		Inventory of Depression and Anxiety Symptoms (IDAS)					27-Dec-2017		30		16		8		7		6		3		3		5		25		5		10		8		100000160095
01134	Site 01: (SRI) Phoenix, Arizona USA	Enrolled	Self-administration 2 (Visit 4)		Inventory of Depression and Anxiety Symptoms (IDAS)					09-Jan-2018		48		21		15		14		6		7		4		7		15		13		17		7		100000160106
01135	Site 01: (SRI) Phoenix, Arizona USA	Enrolled	Self-administration 2 (Visit 4)		Inventory of Depression and Anxiety Symptoms (IDAS)					16-Jan-2018		45		21		12		13		6		4		9		8		15		7		9		6		100000160115
01136	Site 01: (SRI) Phoenix, Arizona USA	Enrolled	Self-administration 2 (Visit 4)		Inventory of Depression and Anxiety Symptoms (IDAS)					30-Jan-2018		31		13		8		10		7		3		4		7		26		8		9		7		100000160469
01137	Site 01: (SRI) Phoenix, Arizona USA	Enrolled	Self-administration 2 (Visit 4)		Inventory of Depression and Anxiety Symptoms (IDAS)					31-Jan-2018		27		12		7		12		6		3		4		6		31		5		10		7		100000160126
01138	Site 01: (SRI) Phoenix, Arizona USA	Enrolled	Self-administration 2 (Visit 4)		Inventory of Depression and Anxiety Symptoms (IDAS)					14-Feb-2018		34		15		10		11		6		3		5		5		17		8		11		8		100000160131
01139	Site 01: (SRI) Phoenix, Arizona USA	Enrolled	Self-administration 2 (Visit 4)		Inventory of Depression and Anxiety Symptoms (IDAS)					23-Feb-2018		40		17		12		12		6		3		6		8		16		11		11		7		100000160142
01140	Site 01: (SRI) Phoenix, Arizona USA	Enrolled	Self-administration 2 (Visit 4)		Inventory of Depression and Anxiety Symptoms (IDAS)					20-Feb-2018		32		11		8		17		7		6		4		5		19		7		8		9		100000160153
01141	Site 01: (SRI) Phoenix, Arizona USA	Enrolled	Self-administration 2 (Visit 4)		Inventory of Depression and Anxiety Symptoms (IDAS)					22-Feb-2018		47		25		9		14		6		5		5		6		18		15		14		18		100000160164
01143	Site 01: (SRI) Phoenix, Arizona USA	Enrolled	Self-administration 2 (Visit 4)		Inventory of Depression and Anxiety Symptoms (IDAS)					11-Mar-2018		39		21		12		9		7		3		6		9		20		12		9		6		100000160176
01144	Site 01: (SRI) Phoenix, Arizona USA	Enrolled	Self-administration 2 (Visit 4)		Inventory of Depression and Anxiety Symptoms (IDAS)					16-Mar-2018		40		18		13		13		6		6		6		7		23		8		9		8		100000160187
01145	Site 01: (SRI) Phoenix, Arizona USA	Enrolled	Self-administration 2 (Visit 4)		Inventory of Depression and Anxiety Symptoms (IDAS)			Yes	1																											100000295720
01146	Site 01: (SRI) Phoenix, Arizona USA	Enrolled	Self-administration 2 (Visit 4)		Inventory of Depression and Anxiety Symptoms (IDAS)					22-Mar-2018		53		28		13		13		7		6		5		14		13		9		9		14		100000160200
01147	Site 01: (SRI) Phoenix, Arizona USA	Enrolled	Self-administration 2 (Visit 4)		Inventory of Depression and Anxiety Symptoms (IDAS)					27-Mar-2018		47		24		16		16		9		7		7		9		24		12		12		10		100000160211
01148	Site 01: (SRI) Phoenix, Arizona USA	Enrolled	Self-administration 2 (Visit 4)		Inventory of Depression and Anxiety Symptoms (IDAS)					06-Apr-2018		56		24		17		22		6		3		3		12		18		8		9		7		100000160222
01149	Site 01: (SRI) Phoenix, Arizona USA	Enrolled	Self-administration 2 (Visit 4)		Inventory of Depression and Anxiety Symptoms (IDAS)					03-Apr-2018		46		23		11		11		9		6		5		7		11		8		13		9		100000160232
01150	Site 01: (SRI) Phoenix, Arizona USA	Enrolled	Self-administration 2 (Visit 4)		Inventory of Depression and Anxiety Symptoms (IDAS)					12-Apr-2018		32		12		8		12		6		5		4		8		17		6		10		7		100000160243
01151	Site 01: (SRI) Phoenix, Arizona USA	Enrolled	Self-administration 2 (Visit 4)		Inventory of Depression and Anxiety Symptoms (IDAS)					11-Apr-2018		44		22		11		12		6		6		6		5		18		11		12		8		100000160254
01152	Site 01: (SRI) Phoenix, Arizona USA	Enrolled	Self-administration 2 (Visit 4)		Inventory of Depression and Anxiety Symptoms (IDAS)					11-Apr-2018		56		28		14		14		6		7		3		10		13		9		8		8		100000160265
01153	Site 01: (SRI) Phoenix, Arizona USA	Enrolled	Self-administration 2 (Visit 4)		Inventory of Depression and Anxiety Symptoms (IDAS)					12-Apr-2018		37		17		12		9		6		3		7		15		24		6		13		6		100000160276
01154	Site 01: (SRI) Phoenix, Arizona USA	Enrolled	Self-administration 2 (Visit 4)		Inventory of Depression and Anxiety Symptoms (IDAS)					18-Apr-2018		51		26		19		14		7		5		4		6		19		14		19		15		100000160477
01155	Site 01: (SRI) Phoenix, Arizona USA	Enrolled	Self-administration 2 (Visit 4)		Inventory of Depression and Anxiety Symptoms (IDAS)			No	0	19-Apr-2018		33		16		8		12		6		3		4		6		23		9		12		4		100000160283
01156	Site 01: (SRI) Phoenix, Arizona USA	Enrolled	Self-administration 2 (Visit 4)		Inventory of Depression and Anxiety Symptoms (IDAS)					02-May-2018		30		12		8		8		6		3		4		8		17		8		9		4		100000160294
01157	Site 01: (SRI) Phoenix, Arizona USA	Enrolled	Self-administration 2 (Visit 4)		Inventory of Depression and Anxiety Symptoms (IDAS)					04-May-2018		33		14		11		8		6		4		5		5		24		8		8		6		100000160305
01158	Site 01: (SRI) Phoenix, Arizona USA	Enrolled	Self-administration 2 (Visit 4)		Inventory of Depression and Anxiety Symptoms (IDAS)			No	0	09-May-2018		40		18		13		11		7		3		10		5		22		8		10		6		100000160316
01159	Site 01: (SRI) Phoenix, Arizona USA	Enrolled	Self-administration 2 (Visit 4)		Inventory of Depression and Anxiety Symptoms (IDAS)					11-May-2018		47		19		17		17		6		6		3		13		14		5		11		9		100000160327
01160	Site 01: (SRI) Phoenix, Arizona USA	Enrolled	Self-administration 2 (Visit 4)		Inventory of Depression and Anxiety Symptoms (IDAS)					18-May-2018		38		15		12		16		7		3		3		7		21		7		12		12		100000160338
01161	Site 01: (SRI) Phoenix, Arizona USA	Enrolled	Self-administration 2 (Visit 4)		Inventory of Depression and Anxiety Symptoms (IDAS)					23-May-2018		55		31		14		13		8		4		10		13		24		14		14		12		100000160349
01162	Site 01: (SRI) Phoenix, Arizona USA	Enrolled	Self-administration 2 (Visit 4)		Inventory of Depression and Anxiety Symptoms (IDAS)					31-May-2018		42		21		9		12		6		3		5		9		18		12		10		13		100000160360
01163	Site 01: (SRI) Phoenix, Arizona USA	Enrolled	Self-administration 2 (Visit 4)		Inventory of Depression and Anxiety Symptoms (IDAS)					07-Jun-2018		43		19		12		16		6		8		5		5		23		7		16		7		100000160371
01164	Site 01: (SRI) Phoenix, Arizona USA	Enrolled	Self-administration 2 (Visit 4)		Inventory of Depression and Anxiety Symptoms (IDAS)					08-Jun-2018		41		20		14		12		7		7		5		5		29		9		13		7		100000160382
01165	Site 01: (SRI) Phoenix, Arizona USA	Enrolled	Self-administration 2 (Visit 4)		Inventory of Depression and Anxiety Symptoms (IDAS)					26-Jun-2018		29		11		7		12		6		6		7		7		21		6		8		11		100000160392
01166	Site 01: (SRI) Phoenix, Arizona USA	Enrolled	Self-administration 2 (Visit 4)		Inventory of Depression and Anxiety Symptoms (IDAS)					29-Jun-2018		37		17		11		11		6		3		7		5		24		8		8		7		100000160396
01167	Site 01: (SRI) Phoenix, Arizona USA	Enrolled	Self-administration 2 (Visit 4)		Inventory of Depression and Anxiety Symptoms (IDAS)					13-Jul-2018		70		40		16		21		9		3		6		14		10		21		22		18		100000160403
01168	Site 01: (SRI) Phoenix, Arizona USA	Enrolled	Self-administration 2 (Visit 4)		Inventory of Depression and Anxiety Symptoms (IDAS)					12-Jul-2018		57		25		12		22		7		9		4		9		14		6		16		11		100000160414
01169	Site 01: (SRI) Phoenix, Arizona USA	Enrolled	Self-administration 2 (Visit 4)		Inventory of Depression and Anxiety Symptoms (IDAS)					26-Jul-2018		52		25		12		18		6		9		5		5		15		9		12		14		100000160425
01170	Site 01: (SRI) Phoenix, Arizona USA	Enrolled	Self-administration 2 (Visit 4)		Inventory of Depression and Anxiety Symptoms (IDAS)					27-Jul-2018		43		18		16		14		6		3		5		5		13		9		8		8		100000160436
01171	Site 01: (SRI) Phoenix, Arizona USA	Enrolled	Self-administration 2 (Visit 4)		Inventory of Depression and Anxiety Symptoms (IDAS)					03-Aug-2018		46		23		16		12		8		10		3		10		25		13		14		9		100000160447
01172	Site 01: (SRI) Phoenix, Arizona USA	Enrolled	Self-administration 2 (Visit 4)		Inventory of Depression and Anxiety Symptoms (IDAS)					07-Aug-2018		38		20		9		12		6		5		4		9		23		9		10		14		100000160458
01173	Site 01: (SRI) Phoenix, Arizona USA	Enrolled	Self-administration 2 (Visit 4)		Inventory of Depression and Anxiety Symptoms (IDAS)					15-Aug-2018		49		26		12		15		9		6		10		8		27		8		12		16		100000268119
01174	Site 01: (SRI) Phoenix, Arizona USA	Enrolled	Self-administration 2 (Visit 4)		Inventory of Depression and Anxiety Symptoms (IDAS)					21-Aug-2018		56		35		21		9		8		5		10		6		22		14		15		14		100000268130
01175	Site 01: (SRI) Phoenix, Arizona USA	Enrolled	Self-administration 2 (Visit 4)		Inventory of Depression and Anxiety Symptoms (IDAS)					08-Sep-2018		62		32		10		17		7		9		6		13		13		19		15		11		100000268136
01176	Site 01: (SRI) Phoenix, Arizona USA	Enrolled	Self-administration 2 (Visit 4)		Inventory of Depression and Anxiety Symptoms (IDAS)					27-Aug-2018		32		15		9		9		6		3		6		7		18		8		8		6		100000268147
01177	Site 01: (SRI) Phoenix, Arizona USA	Enrolled	Self-administration 2 (Visit 4)		Inventory of Depression and Anxiety Symptoms (IDAS)					13-Sep-2018		48		23		11		17		7		12		7		10		21		6		11		8		100000268158
01178	Site 01: (SRI) Phoenix, Arizona USA	Enrolled	Self-administration 2 (Visit 4)		Inventory of Depression and Anxiety Symptoms (IDAS)					21-Sep-2018		39		21		12		13		6		3		6		6		20		8		10		8		100000268169
01179	Site 01: (SRI) Phoenix, Arizona USA	Enrolled	Self-administration 2 (Visit 4)		Inventory of Depression and Anxiety Symptoms (IDAS)					27-Sep-2018		81		42				30		10		12		3		22		9				11		18		100000268180
01180	Site 01: (SRI) Phoenix, Arizona USA	Enrolled	Self-administration 2 (Visit 4)		Inventory of Depression and Anxiety Symptoms (IDAS)					24-Oct-2018		44		20		18		15		7		7		3		5		20		8		8		5		100000268191
01101	Site 01: (SRI) Phoenix, Arizona USA	Enrolled	Cessation 1 (Visit 6)		Inventory of Depression and Anxiety Symptoms (IDAS)					02-Mar-2017		38		18		9		17		6		4		5		9		23		6		9		9		9174148
01102	Site 01: (SRI) Phoenix, Arizona USA	Enrolled	Cessation 1 (Visit 6)		Inventory of Depression and Anxiety Symptoms (IDAS)					03-Mar-2017		36		14		12		20		6		3		3		9		20		7		8		5		9175224
01103	Site 01: (SRI) Phoenix, Arizona USA	Enrolled	Cessation 1 (Visit 6)		Inventory of Depression and Anxiety Symptoms (IDAS)					21-Mar-2017		61		36		24		17		7		3		4		15		11		11		10		15		9198240
01104	Site 01: (SRI) Phoenix, Arizona USA	Enrolled	Cessation 1 (Visit 6)		Inventory of Depression and Anxiety Symptoms (IDAS)					07-Apr-2017		37		17		12		11		6		3		5		9		19		11		13		9		100000147494
01105	Site 01: (SRI) Phoenix, Arizona USA	Enrolled	Cessation 1 (Visit 6)		Inventory of Depression and Anxiety Symptoms (IDAS)					07-Apr-2017		43		18		14		15		6		9		3		7		17		9		9		5		100000147503
01106	Site 01: (SRI) Phoenix, Arizona USA	Enrolled	Cessation 1 (Visit 6)		Inventory of Depression and Anxiety Symptoms (IDAS)					20-Apr-2017		36		15		12		17		6		3		4		7		21		8		8		4		100000147513
01107	Site 01: (SRI) Phoenix, Arizona USA	Enrolled	Cessation 1 (Visit 6)		Inventory of Depression and Anxiety Symptoms (IDAS)					02-May-2017		30		12		11		12		6		3		3		5		22		7		8		9		100000147522
01108	Site 01: (SRI) Phoenix, Arizona USA	Enrolled	Cessation 1 (Visit 6)		Inventory of Depression and Anxiety Symptoms (IDAS)					08-May-2017		61		35		13		13		11		5		5		9		8		15		16		16		100000147533
01109	Site 01: (SRI) Phoenix, Arizona USA	Enrolled	Cessation 1 (Visit 6)		Inventory of Depression and Anxiety Symptoms (IDAS)					12-May-2017		65		33		17		22		12		3		3		13		11		12		8		9		100000147544
01112	Site 01: (SRI) Phoenix, Arizona USA	Enrolled	Cessation 1 (Visit 6)		Inventory of Depression and Anxiety Symptoms (IDAS)					23-May-2017		28		11		12		10		6		4		4		5		30		7		9		5		100000159899
01110	Site 01: (SRI) Phoenix, Arizona USA	Enrolled	Cessation 1 (Visit 6)		Inventory of Depression and Anxiety Symptoms (IDAS)					19-May-2017		52		19		12		28		6		11		3		9		20		6		10		14		100000147555
01111	Site 01: (SRI) Phoenix, Arizona USA	Enrolled	Cessation 1 (Visit 6)		Inventory of Depression and Anxiety Symptoms (IDAS)					22-May-2017		65		30		17		24		8		12		3		10		10		13		10		13		100000159888
01113	Site 01: (SRI) Phoenix, Arizona USA	Enrolled	Cessation 1 (Visit 6)		Inventory of Depression and Anxiety Symptoms (IDAS)					23-May-2017		32		15		9		11		6		3		4		7		23		6		11		7		100000159910
01114	Site 01: (SRI) Phoenix, Arizona USA	Enrolled	Cessation 1 (Visit 6)		Inventory of Depression and Anxiety Symptoms (IDAS)					26-May-2017		31		14		9		8		6		7		6		5		27		6		12		6		100000159921
01115	Site 01: (SRI) Phoenix, Arizona USA	Enrolled	Cessation 1 (Visit 6)		Inventory of Depression and Anxiety Symptoms (IDAS)					08-Jun-2017		47		22		11		15		10		11		5		9		21		7		12		14		100000159932
01116	Site 01: (SRI) Phoenix, Arizona USA	Enrolled	Cessation 1 (Visit 6)		Inventory of Depression and Anxiety Symptoms (IDAS)					16-Jun-2017		33		14		11		8		6		7		5		5		23		5		8		5		100000159943
01117	Site 01: (SRI) Phoenix, Arizona USA	Enrolled	Cessation 1 (Visit 6)		Inventory of Depression and Anxiety Symptoms (IDAS)					21-Jun-2017		38		12		15		17		6		3		4		7		24		5		8		5		100000159953
01118	Site 01: (SRI) Phoenix, Arizona USA	Enrolled	Cessation 1 (Visit 6)		Inventory of Depression and Anxiety Symptoms (IDAS)					23-Jun-2017		43		19		17		12		6		3		7		6		15		10		8		9		100000159964
01119	Site 01: (SRI) Phoenix, Arizona USA	Enrolled	Cessation 1 (Visit 6)		Inventory of Depression and Anxiety Symptoms (IDAS)					21-Jul-2017		67		29		18		18		6		12		3		10		10		9		11		12		100000159975
01121	Site 01: (SRI) Phoenix, Arizona USA	Enrolled	Cessation 1 (Visit 6)		Inventory of Depression and Anxiety Symptoms (IDAS)					29-Aug-2017		47		21		13		10		12		8		3		7		15		9		11		12		100000159983
01122	Site 01: (SRI) Phoenix, Arizona USA	Enrolled	Cessation 1 (Visit 6)		Inventory of Depression and Anxiety Symptoms (IDAS)					31-Aug-2017		24		10		8		6		6		3		3		5		21		5		8		4		100000159989
01123	Site 01: (SRI) Phoenix, Arizona USA	Enrolled	Cessation 1 (Visit 6)		Inventory of Depression and Anxiety Symptoms (IDAS)					31-Aug-2017		47		22		17		12		7		3		8		10		17		12		9		8		100000160000
01125	Site 01: (SRI) Phoenix, Arizona USA	Enrolled	Cessation 1 (Visit 6)		Inventory of Depression and Anxiety Symptoms (IDAS)					21-Sep-2017		37		18		9		10		8		6		5		9		24		8		12		9		100000160014
01126	Site 01: (SRI) Phoenix, Arizona USA	Enrolled	Cessation 1 (Visit 6)		Inventory of Depression and Anxiety Symptoms (IDAS)					29-Sep-2017		68		30		25		26		6		12		4		7		16		7		9		7		100000160024
01127	Site 01: (SRI) Phoenix, Arizona USA	Enrolled	Cessation 1 (Visit 6)		Inventory of Depression and Anxiety Symptoms (IDAS)					13-Oct-2017		28		11		8		7		6		3		6		5		19		7		10		4		100000160030
01128	Site 01: (SRI) Phoenix, Arizona USA	Enrolled	Cessation 1 (Visit 6)		Inventory of Depression and Anxiety Symptoms (IDAS)					03-Nov-2017		52		23		16		16		6		6		7		11		11		10		11		8		100000160041
01129	Site 01: (SRI) Phoenix, Arizona USA	Enrolled	Cessation 1 (Visit 6)		Inventory of Depression and Anxiety Symptoms (IDAS)					15-Nov-2017		30		14		13		8		6		3		5		5		29		9		10		7		100000160052
01130	Site 01: (SRI) Phoenix, Arizona USA	Enrolled	Cessation 1 (Visit 6)		Inventory of Depression and Anxiety Symptoms (IDAS)					17-Nov-2017		31		15		7		6		6		4		4		5		23		6		10		5		100000160063
01131	Site 01: (SRI) Phoenix, Arizona USA	Enrolled	Cessation 1 (Visit 6)		Inventory of Depression and Anxiety Symptoms (IDAS)					27-Nov-2017		39		20		10		11		6		5		4		9		29		15		10		8		100000160074
01132	Site 01: (SRI) Phoenix, Arizona USA	Enrolled	Cessation 1 (Visit 6)		Inventory of Depression and Anxiety Symptoms (IDAS)					07-Dec-2017		46		20		17		17		7		3		3		12		13		7		15		8		100000160085
01133	Site 01: (SRI) Phoenix, Arizona USA	Enrolled	Cessation 1 (Visit 6)		Inventory of Depression and Anxiety Symptoms (IDAS)					04-Jan-2018		35		19		9		7		6		3		3		5		19		8		10		7		100000160096
01134	Site 01: (SRI) Phoenix, Arizona USA	Enrolled	Cessation 1 (Visit 6)		Inventory of Depression and Anxiety Symptoms (IDAS)					17-Jan-2018		39		24		11		9		6		3		5		8		27		9		13		11		100000160107
01135	Site 01: (SRI) Phoenix, Arizona USA	Enrolled	Cessation 1 (Visit 6)		Inventory of Depression and Anxiety Symptoms (IDAS)					18-Jan-2018		42		19		12		14		6		3		8		8		14		9		10		7		100000160116
01136	Site 01: (SRI) Phoenix, Arizona USA	Enrolled	Cessation 1 (Visit 6)		Inventory of Depression and Anxiety Symptoms (IDAS)					06-Feb-2018		30		13		10		7		7		3		4		6		21		7		9		6		100000160470
01137	Site 01: (SRI) Phoenix, Arizona USA	Enrolled	Cessation 1 (Visit 6)		Inventory of Depression and Anxiety Symptoms (IDAS)					08-Feb-2018		22		10		7		7		6		3		3		5		31		5		8		6		100000160127
01138	Site 01: (SRI) Phoenix, Arizona USA	Enrolled	Cessation 1 (Visit 6)		Inventory of Depression and Anxiety Symptoms (IDAS)					22-Feb-2018		38		18		8		10		6		4		4		5		12		9		9		8		100000160132
01139	Site 01: (SRI) Phoenix, Arizona USA	Enrolled	Cessation 1 (Visit 6)		Inventory of Depression and Anxiety Symptoms (IDAS)					01-Mar-2018		34		16		9		6		6		3		4		9		15		9		13		6		100000160143
01140	Site 01: (SRI) Phoenix, Arizona USA	Enrolled	Cessation 1 (Visit 6)		Inventory of Depression and Anxiety Symptoms (IDAS)					28-Feb-2018		37		12		11		18		7		3		3		7		20		9		8		9		100000160154
01141	Site 01: (SRI) Phoenix, Arizona USA	Enrolled	Cessation 1 (Visit 6)		Inventory of Depression and Anxiety Symptoms (IDAS)					02-Mar-2018		51		26		12		17		6		4		6		5		20		13		17		9		100000160165
01143	Site 01: (SRI) Phoenix, Arizona USA	Enrolled	Cessation 1 (Visit 6)		Inventory of Depression and Anxiety Symptoms (IDAS)					21-Mar-2018		36		19		13		6		6		3		7		6		23		10		10		7		100000160177
01144	Site 01: (SRI) Phoenix, Arizona USA	Enrolled	Cessation 1 (Visit 6)		Inventory of Depression and Anxiety Symptoms (IDAS)					23-Mar-2018		39		18		13		14		6		6		7		6		24		10		9		6		100000160188
01146	Site 01: (SRI) Phoenix, Arizona USA	Enrolled	Cessation 1 (Visit 6)		Inventory of Depression and Anxiety Symptoms (IDAS)					28-Mar-2018		38		18		11		12		6		5		4		5		20		7		8		7		100000160201
01147	Site 01: (SRI) Phoenix, Arizona USA	Enrolled	Cessation 1 (Visit 6)		Inventory of Depression and Anxiety Symptoms (IDAS)					03-Apr-2018		40		20		16		9		6		4		8		6		19		11		10		9		100000160212
01148	Site 01: (SRI) Phoenix, Arizona USA	Enrolled	Cessation 1 (Visit 6)		Inventory of Depression and Anxiety Symptoms (IDAS)					13-Apr-2018		53		22		16		23		6		3		3		9		18		11		10		7		100000160223
01149	Site 01: (SRI) Phoenix, Arizona USA	Enrolled	Cessation 1 (Visit 6)		Inventory of Depression and Anxiety Symptoms (IDAS)					12-Apr-2018		50		27		11		12		9		7		6		5		12		7		15		9		100000160233
01150	Site 01: (SRI) Phoenix, Arizona USA	Enrolled	Cessation 1 (Visit 6)		Inventory of Depression and Anxiety Symptoms (IDAS)					19-Apr-2018		35		14		10		8		6		6		3		8		22		7		8		5		100000160244
01151	Site 01: (SRI) Phoenix, Arizona USA	Enrolled	Cessation 1 (Visit 6)		Inventory of Depression and Anxiety Symptoms (IDAS)					18-Apr-2018		35		17		10		9		6		5		4		7		25		13		11		9		100000160255
01152	Site 01: (SRI) Phoenix, Arizona USA	Enrolled	Cessation 1 (Visit 6)		Inventory of Depression and Anxiety Symptoms (IDAS)					17-Apr-2018		40		17		11		12		6		6		3		5		13		6		8		5		100000160266
01153	Site 01: (SRI) Phoenix, Arizona USA	Enrolled	Cessation 1 (Visit 6)		Inventory of Depression and Anxiety Symptoms (IDAS)					23-Apr-2018		31		15		9		9		6		3		6		10		22		6		10		4		100000160277
01154	Site 01: (SRI) Phoenix, Arizona USA	Enrolled	Cessation 1 (Visit 6)		Inventory of Depression and Anxiety Symptoms (IDAS)					24-Apr-2018		56		32		20		15		10		8		7		7		16		11		17		15		100000160478
01155	Site 01: (SRI) Phoenix, Arizona USA	Enrolled	Cessation 1 (Visit 6)		Inventory of Depression and Anxiety Symptoms (IDAS)					27-Apr-2018		30		14		7		9		6		3		3		5		24		6		10		4		100000160284
01156	Site 01: (SRI) Phoenix, Arizona USA	Enrolled	Cessation 1 (Visit 6)		Inventory of Depression and Anxiety Symptoms (IDAS)					08-May-2018		25		10		6		7		6		3		3		6		16		5		10		4		100000160295
01157	Site 01: (SRI) Phoenix, Arizona USA	Enrolled	Cessation 1 (Visit 6)		Inventory of Depression and Anxiety Symptoms (IDAS)					11-May-2018		31		15		11		7		6		3		3		5		23		6		8		4		100000160306
01158	Site 01: (SRI) Phoenix, Arizona USA	Enrolled	Cessation 1 (Visit 6)		Inventory of Depression and Anxiety Symptoms (IDAS)					17-May-2018		43		20		10		12		6		5		6		6		17		5		9		7		100000160317
01159	Site 01: (SRI) Phoenix, Arizona USA	Enrolled	Cessation 1 (Visit 6)		Inventory of Depression and Anxiety Symptoms (IDAS)					17-May-2018		49		22		16		17		8		6		3		13		12		6		13		12		100000160328
01160	Site 01: (SRI) Phoenix, Arizona USA	Enrolled	Cessation 1 (Visit 6)		Inventory of Depression and Anxiety Symptoms (IDAS)					25-May-2018		41		18		13		15		6		3		4		9		17		8		14		9		100000160339
01161	Site 01: (SRI) Phoenix, Arizona USA	Enrolled	Cessation 1 (Visit 6)		Inventory of Depression and Anxiety Symptoms (IDAS)					31-May-2018		58		30		17		20		7		3		11		14		20		16		14		13		100000160350
01162	Site 01: (SRI) Phoenix, Arizona USA	Enrolled	Cessation 1 (Visit 6)		Inventory of Depression and Anxiety Symptoms (IDAS)					07-Jun-2018		42		13		12		15		6		6		4		8		16		11		9		12		100000160361
01163	Site 01: (SRI) Phoenix, Arizona USA	Enrolled	Cessation 1 (Visit 6)		Inventory of Depression and Anxiety Symptoms (IDAS)					20-Jun-2018		51		23		14		20		6		7		6		5		17		10		19		9		100000160372
01164	Site 01: (SRI) Phoenix, Arizona USA	Enrolled	Cessation 1 (Visit 6)		Inventory of Depression and Anxiety Symptoms (IDAS)					15-Jun-2018		63		30		14		22		7		12		3		14		15		11		20		11		100000160383
01165	Site 01: (SRI) Phoenix, Arizona USA	Enrolled	Cessation 1 (Visit 6)		Inventory of Depression and Anxiety Symptoms (IDAS)					05-Jul-2018		35		14		8		17		6		6		5		7		16		6		8		12		100000160393
01166	Site 01: (SRI) Phoenix, Arizona USA	Enrolled	Cessation 1 (Visit 6)		Inventory of Depression and Anxiety Symptoms (IDAS)					06-Jul-2018		27		11		7		8		6		3		5		5		28		5		8		6		100000160397
01167	Site 01: (SRI) Phoenix, Arizona USA	Enrolled	Cessation 1 (Visit 6)		Inventory of Depression and Anxiety Symptoms (IDAS)					24-Jul-2018		69		36		12		22		8		7		4		12		8		18		22		13		100000160404
01168	Site 01: (SRI) Phoenix, Arizona USA	Enrolled	Cessation 1 (Visit 6)		Inventory of Depression and Anxiety Symptoms (IDAS)					18-Jul-2018		53		22		16		23		7		4		9		9		14		9		14		10		100000160415
01169	Site 01: (SRI) Phoenix, Arizona USA	Enrolled	Cessation 1 (Visit 6)		Inventory of Depression and Anxiety Symptoms (IDAS)					03-Aug-2018		78		41		25		21		8		12		6		8		11		16		20		16		100000160426
01170	Site 01: (SRI) Phoenix, Arizona USA	Enrolled	Cessation 1 (Visit 6)		Inventory of Depression and Anxiety Symptoms (IDAS)					03-Aug-2018		38		17		13		10		6		4		3		5		17		10		8		5		100000160437
01171	Site 01: (SRI) Phoenix, Arizona USA	Enrolled	Cessation 1 (Visit 6)		Inventory of Depression and Anxiety Symptoms (IDAS)					10-Aug-2018		32		15		11		11		6		4		6		6		27		10		10		8		100000160448
01172	Site 01: (SRI) Phoenix, Arizona USA	Enrolled	Cessation 1 (Visit 6)		Inventory of Depression and Anxiety Symptoms (IDAS)					14-Aug-2018		35		19		7		14		6		3		4		12		20		16		10		13		100000160459
01173	Site 01: (SRI) Phoenix, Arizona USA	Enrolled	Cessation 1 (Visit 6)		Inventory of Depression and Anxiety Symptoms (IDAS)					23-Aug-2018		52		29		13		16		8		5		11		9		22		10		13		16		100000268120
01174	Site 01: (SRI) Phoenix, Arizona USA	Enrolled	Cessation 1 (Visit 6)		Inventory of Depression and Anxiety Symptoms (IDAS)					29-Aug-2018		54		34		16		9		8		3		8		6		20		14		14		14		100000268131
01175	Site 01: (SRI) Phoenix, Arizona USA	Enrolled	Cessation 1 (Visit 6)		Inventory of Depression and Anxiety Symptoms (IDAS)					18-Sep-2018		59		32		16		15		7		6		5		9		13		22		14		14		100000268137
01176	Site 01: (SRI) Phoenix, Arizona USA	Enrolled	Cessation 1 (Visit 6)		Inventory of Depression and Anxiety Symptoms (IDAS)					11-Sep-2018		34		16		8		7		6		3		6		8		12		10		9		6		100000268148
01177	Site 01: (SRI) Phoenix, Arizona USA	Enrolled	Cessation 1 (Visit 6)		Inventory of Depression and Anxiety Symptoms (IDAS)					20-Sep-2018		38		17		9		18		6		9		4		6		20		5		10		8		100000268159
01178	Site 01: (SRI) Phoenix, Arizona USA	Enrolled	Cessation 1 (Visit 6)		Inventory of Depression and Anxiety Symptoms (IDAS)					27-Sep-2018		44		23		12		18		6		4		7		8		21		6		12		7		100000268170
01179	Site 01: (SRI) Phoenix, Arizona USA	Enrolled	Cessation 1 (Visit 6)		Inventory of Depression and Anxiety Symptoms (IDAS)					02-Oct-2018		69		36		17		27		8		5		5		17		13		17		10		15		100000268181
01180	Site 01: (SRI) Phoenix, Arizona USA	Enrolled	Cessation 1 (Visit 6)		Inventory of Depression and Anxiety Symptoms (IDAS)					01-Nov-2018		49		20		16		22		7		7		3		5		15		9		8		5		100000268192
01101	Site 01: (SRI) Phoenix, Arizona USA	Enrolled	Cessation 1 1-week Follow-up (Visit 6.1)		Inventory of Depression and Anxiety Symptoms (IDAS)					09-Mar-2017		36		14		10		14		6		4		3		6		22		7		9		6		9198274
01102	Site 01: (SRI) Phoenix, Arizona USA	Enrolled	Cessation 1 1-week Follow-up (Visit 6.1)		Inventory of Depression and Anxiety Symptoms (IDAS)					10-Mar-2017		43		18		9		24		6		3		3		18		18		8		8		8		9198251
01103	Site 01: (SRI) Phoenix, Arizona USA	Enrolled	Cessation 1 1-week Follow-up (Visit 6.1)		Inventory of Depression and Anxiety Symptoms (IDAS)					28-Mar-2017		59		30		24		24		9		3		3		17		13		12		10		13		100000147491
01104	Site 01: (SRI) Phoenix, Arizona USA	Enrolled	Cessation 1 1-week Follow-up (Visit 6.1)		Inventory of Depression and Anxiety Symptoms (IDAS)			Yes	1																											9398440
01105	Site 01: (SRI) Phoenix, Arizona USA	Enrolled	Cessation 1 1-week Follow-up (Visit 6.1)		Inventory of Depression and Anxiety Symptoms (IDAS)					14-Apr-2017		52		20		13		20		6		11		3		10		12		6		8		8		100000147509
01106	Site 01: (SRI) Phoenix, Arizona USA	Enrolled	Cessation 1 1-week Follow-up (Visit 6.1)		Inventory of Depression and Anxiety Symptoms (IDAS)					27-Apr-2017		32		15		8		12		6		4		3		5		22		6		8		6		100000147519
01107	Site 01: (SRI) Phoenix, Arizona USA	Enrolled	Cessation 1 1-week Follow-up (Visit 6.1)		Inventory of Depression and Anxiety Symptoms (IDAS)			No	0	15-May-2017		44		18		14		20		6		6		5		5		23		9		8		13		100000147529
01108	Site 01: (SRI) Phoenix, Arizona USA	Enrolled	Cessation 1 1-week Follow-up (Visit 6.1)		Inventory of Depression and Anxiety Symptoms (IDAS)					15-May-2017		73		39		15		26		11		5		3		11		10		14		13		17		100000147540
01109	Site 01: (SRI) Phoenix, Arizona USA	Enrolled	Cessation 1 1-week Follow-up (Visit 6.1)		Inventory of Depression and Anxiety Symptoms (IDAS)					20-May-2017		56		27		13		18		10		3		5		11		15		14		8		9		100000147551
01112	Site 01: (SRI) Phoenix, Arizona USA	Enrolled	Cessation 1 1-week Follow-up (Visit 6.1)		Inventory of Depression and Anxiety Symptoms (IDAS)					03-Jun-2017		43		16		13		16		7		8		3		6		19		7		8		14		100000159906
01110	Site 01: (SRI) Phoenix, Arizona USA	Enrolled	Cessation 1 1-week Follow-up (Visit 6.1)		Inventory of Depression and Anxiety Symptoms (IDAS)					27-May-2017		49		18		12		29		7		12		3		7		26		5		10		12		100000147562
01111	Site 01: (SRI) Phoenix, Arizona USA	Enrolled	Cessation 1 1-week Follow-up (Visit 6.1)		Inventory of Depression and Anxiety Symptoms (IDAS)					30-May-2017		67		28		20		25		10		13		3		9		10		13		12		12		100000159895
01113	Site 01: (SRI) Phoenix, Arizona USA	Enrolled	Cessation 1 1-week Follow-up (Visit 6.1)		Inventory of Depression and Anxiety Symptoms (IDAS)					30-May-2017		39		16		11		13		6		3		3		7		20		9		12		6		100000159917
01114	Site 01: (SRI) Phoenix, Arizona USA	Enrolled	Cessation 1 1-week Follow-up (Visit 6.1)		Inventory of Depression and Anxiety Symptoms (IDAS)					02-Jun-2017		50		23		11		16		6		9		5		8		19		8		9		7		100000159928
01115	Site 01: (SRI) Phoenix, Arizona USA	Enrolled	Cessation 1 1-week Follow-up (Visit 6.1)		Inventory of Depression and Anxiety Symptoms (IDAS)					15-Jun-2017		59		26		14		21		10		12		4		11		15		9		10		14		100000159939
01116	Site 01: (SRI) Phoenix, Arizona USA	Enrolled	Cessation 1 1-week Follow-up (Visit 6.1)		Inventory of Depression and Anxiety Symptoms (IDAS)			Yes	1																											100000248491
01117	Site 01: (SRI) Phoenix, Arizona USA	Enrolled	Cessation 1 1-week Follow-up (Visit 6.1)		Inventory of Depression and Anxiety Symptoms (IDAS)					28-Jun-2017		34		13		8		12		6		5		3		13		21		6		8		5		100000159961
01118	Site 01: (SRI) Phoenix, Arizona USA	Enrolled	Cessation 1 1-week Follow-up (Visit 6.1)		Inventory of Depression and Anxiety Symptoms (IDAS)					29-Jun-2017		45		20		16		13		7		3		6		10		15		9		8		12		100000159971
01119	Site 01: (SRI) Phoenix, Arizona USA	Enrolled	Cessation 1 1-week Follow-up (Visit 6.1)		Inventory of Depression and Anxiety Symptoms (IDAS)					28-Jul-2017		59		25		15		17		6		9		4		12		10		5		9		10		100000159978
01121	Site 01: (SRI) Phoenix, Arizona USA	Enrolled	Cessation 1 1-week Follow-up (Visit 6.1)		Inventory of Depression and Anxiety Symptoms (IDAS)					12-Sep-2017		44		20		12		14		9		7		5		5		16		8		9		12		100000159986
01122	Site 01: (SRI) Phoenix, Arizona USA	Enrolled	Cessation 1 1-week Follow-up (Visit 6.1)		Inventory of Depression and Anxiety Symptoms (IDAS)					07-Sep-2017		41		21		9		9		6		3		4		15		13		9		8		4		100000159996
01123	Site 01: (SRI) Phoenix, Arizona USA	Enrolled	Cessation 1 1-week Follow-up (Visit 6.1)		Inventory of Depression and Anxiety Symptoms (IDAS)					10-Sep-2017		43		18		18		10		8		3		7		14		17		11		11		10		100000160007
01125	Site 01: (SRI) Phoenix, Arizona USA	Enrolled	Cessation 1 1-week Follow-up (Visit 6.1)		Inventory of Depression and Anxiety Symptoms (IDAS)					28-Sep-2017		43		20		10		11		9		6		5		15		16		11		10		11		100000160021
01126	Site 01: (SRI) Phoenix, Arizona USA	Enrolled	Cessation 1 1-week Follow-up (Visit 6.1)		Inventory of Depression and Anxiety Symptoms (IDAS)					11-Oct-2017		60		24		19		24		6		10		5		6		14		8		9		8		100000160027
01127	Site 01: (SRI) Phoenix, Arizona USA	Enrolled	Cessation 1 1-week Follow-up (Visit 6.1)		Inventory of Depression and Anxiety Symptoms (IDAS)					25-Oct-2017		49		24		13		14		7		5		5		5		17		9		8		8		100000160037
01128	Site 01: (SRI) Phoenix, Arizona USA	Enrolled	Cessation 1 1-week Follow-up (Visit 6.1)		Inventory of Depression and Anxiety Symptoms (IDAS)					10-Nov-2017		55		25		16		16		6		6		6		16		9		11		11		8		100000160048
01129	Site 01: (SRI) Phoenix, Arizona USA	Enrolled	Cessation 1 1-week Follow-up (Visit 6.1)		Inventory of Depression and Anxiety Symptoms (IDAS)					29-Nov-2017		34		12		11		16		6		3		5		5		24		14		9		7		100000160059
01130	Site 01: (SRI) Phoenix, Arizona USA	Enrolled	Cessation 1 1-week Follow-up (Visit 6.1)		Inventory of Depression and Anxiety Symptoms (IDAS)					24-Nov-2017		34		17		9		12		6		3		3		6		18		7		9		8		100000160070
01131	Site 01: (SRI) Phoenix, Arizona USA	Enrolled	Cessation 1 1-week Follow-up (Visit 6.1)		Inventory of Depression and Anxiety Symptoms (IDAS)					04-Dec-2017		66		38		23		14		7		4		9		20		16		24		9		11		100000160081
01132	Site 01: (SRI) Phoenix, Arizona USA	Enrolled	Cessation 1 1-week Follow-up (Visit 6.1)		Inventory of Depression and Anxiety Symptoms (IDAS)					14-Dec-2017		69		40		24		18		11		3		5		20		8		13		20		17		100000160092
01133	Site 01: (SRI) Phoenix, Arizona USA	Enrolled	Cessation 1 1-week Follow-up (Visit 6.1)		Inventory of Depression and Anxiety Symptoms (IDAS)					12-Jan-2018		57		29		18		13		8		3		5		7		13		9		10		10		100000160103
01134	Site 01: (SRI) Phoenix, Arizona USA	Enrolled	Cessation 1 1-week Follow-up (Visit 6.1)		Inventory of Depression and Anxiety Symptoms (IDAS)					25-Jan-2018		37		17		14		14		6		3		6		10		23		6		15		7		100000160113
01135	Site 01: (SRI) Phoenix, Arizona USA	Enrolled	Cessation 1 1-week Follow-up (Visit 6.1)		Inventory of Depression and Anxiety Symptoms (IDAS)					02-Feb-2018		46		20		13		16		6		5		8		7		13		9		9		4		100000160123
01136	Site 01: (SRI) Phoenix, Arizona USA	Enrolled	Cessation 1 1-week Follow-up (Visit 6.1)		Inventory of Depression and Anxiety Symptoms (IDAS)					13-Feb-2018		37		14		9		8		6		5		3		10		15		7		8		8		100000160475
01137	Site 01: (SRI) Phoenix, Arizona USA	Enrolled	Cessation 1 1-week Follow-up (Visit 6.1)		Inventory of Depression and Anxiety Symptoms (IDAS)			Yes	1																											100000256250
01138	Site 01: (SRI) Phoenix, Arizona USA	Enrolled	Cessation 1 1-week Follow-up (Visit 6.1)		Inventory of Depression and Anxiety Symptoms (IDAS)					01-Mar-2018		43		18		9		12		6		7		3		5		8		12		11		8		100000160139
01139	Site 01: (SRI) Phoenix, Arizona USA	Enrolled	Cessation 1 1-week Follow-up (Visit 6.1)		Inventory of Depression and Anxiety Symptoms (IDAS)					08-Mar-2018		37		16		11		7		6		3		4		7		14		9		8		5		100000160150
01140	Site 01: (SRI) Phoenix, Arizona USA	Enrolled	Cessation 1 1-week Follow-up (Visit 6.1)		Inventory of Depression and Anxiety Symptoms (IDAS)					07-Mar-2018		31		10		6		16		7		3		3		5		21		9		8		8		100000160161
01141	Site 01: (SRI) Phoenix, Arizona USA	Enrolled	Cessation 1 1-week Follow-up (Visit 6.1)		Inventory of Depression and Anxiety Symptoms (IDAS)					09-Mar-2018		51		28		10		16		6		6		6		5		16		14		14		16		100000160172
01143	Site 01: (SRI) Phoenix, Arizona USA	Enrolled	Cessation 1 1-week Follow-up (Visit 6.1)		Inventory of Depression and Anxiety Symptoms (IDAS)					27-Mar-2018		53		26		18		19		6		5		4		9		12		13		9		12		100000160184
01144	Site 01: (SRI) Phoenix, Arizona USA	Enrolled	Cessation 1 1-week Follow-up (Visit 6.1)		Inventory of Depression and Anxiety Symptoms (IDAS)			No	0	09-Apr-2018		51		24		15		17		6		6		8		10		20		12		10		9		100000160195
01146	Site 01: (SRI) Phoenix, Arizona USA	Enrolled	Cessation 1 1-week Follow-up (Visit 6.1)		Inventory of Depression and Anxiety Symptoms (IDAS)					04-Apr-2018		48		22		13		16		6		6		3		10		12		10		10		8		100000160208
01147	Site 01: (SRI) Phoenix, Arizona USA	Enrolled	Cessation 1 1-week Follow-up (Visit 6.1)		Inventory of Depression and Anxiety Symptoms (IDAS)					10-Apr-2018		66		35		19		25		9		6		7		10		18		18		10		14		100000160219
01148	Site 01: (SRI) Phoenix, Arizona USA	Enrolled	Cessation 1 1-week Follow-up (Visit 6.1)		Inventory of Depression and Anxiety Symptoms (IDAS)			No	0	23-Apr-2018		58		26		18		21		6		3		3		11		17		9		11		7		100000160229
01149	Site 01: (SRI) Phoenix, Arizona USA	Enrolled	Cessation 1 1-week Follow-up (Visit 6.1)		Inventory of Depression and Anxiety Symptoms (IDAS)					19-Apr-2018		47		24		11		14		12		7		4		7		11		7		14		13		100000160240
01150	Site 01: (SRI) Phoenix, Arizona USA	Enrolled	Cessation 1 1-week Follow-up (Visit 6.1)		Inventory of Depression and Anxiety Symptoms (IDAS)					26-Apr-2018		41		16		13		17		6		6		10		10		20		8		8		5		100000160251
01151	Site 01: (SRI) Phoenix, Arizona USA	Enrolled	Cessation 1 1-week Follow-up (Visit 6.1)		Inventory of Depression and Anxiety Symptoms (IDAS)					26-Apr-2018		40		18		10		12		6		6		6		6		15		12		11		7		100000160262
01152	Site 01: (SRI) Phoenix, Arizona USA	Enrolled	Cessation 1 1-week Follow-up (Visit 6.1)		Inventory of Depression and Anxiety Symptoms (IDAS)					26-Apr-2018		41		18		12		11		6		4		3		8		9		7		8		6		100000160273
01153	Site 01: (SRI) Phoenix, Arizona USA	Enrolled	Cessation 1 1-week Follow-up (Visit 6.1)		Inventory of Depression and Anxiety Symptoms (IDAS)					30-Apr-2018		47		22		15		14		6		4		6		10		16		6		10		6		100000160281
01154	Site 01: (SRI) Phoenix, Arizona USA	Enrolled	Cessation 1 1-week Follow-up (Visit 6.1)		Inventory of Depression and Anxiety Symptoms (IDAS)			Yes	1																											100000253256
01155	Site 01: (SRI) Phoenix, Arizona USA	Enrolled	Cessation 1 1-week Follow-up (Visit 6.1)		Inventory of Depression and Anxiety Symptoms (IDAS)					08-May-2018		58		29		10		20		6		6		3		13		9		15		13		4		100000160291
01156	Site 01: (SRI) Phoenix, Arizona USA	Enrolled	Cessation 1 1-week Follow-up (Visit 6.1)		Inventory of Depression and Anxiety Symptoms (IDAS)					15-May-2018		30		13		6		6		6		3		3		7		13		6		8		4		100000160302
01157	Site 01: (SRI) Phoenix, Arizona USA	Enrolled	Cessation 1 1-week Follow-up (Visit 6.1)		Inventory of Depression and Anxiety Symptoms (IDAS)					19-May-2018		25																								100000160313
01158	Site 01: (SRI) Phoenix, Arizona USA	Enrolled	Cessation 1 1-week Follow-up (Visit 6.1)		Inventory of Depression and Anxiety Symptoms (IDAS)					24-May-2018		37		16		10		14		6		3		4		7		18		9		9		7		100000160324
01159	Site 01: (SRI) Phoenix, Arizona USA	Enrolled	Cessation 1 1-week Follow-up (Visit 6.1)		Inventory of Depression and Anxiety Symptoms (IDAS)					25-May-2018		46		21		16		19		7		3		3		12		12		5		12		12		100000160335
01160	Site 01: (SRI) Phoenix, Arizona USA	Enrolled	Cessation 1 1-week Follow-up (Visit 6.1)		Inventory of Depression and Anxiety Symptoms (IDAS)			No	0	05-Jun-2018		39		15		13		17		7		3		4		10		19		8		8		10		100000160346
01161	Site 01: (SRI) Phoenix, Arizona USA	Enrolled	Cessation 1 1-week Follow-up (Visit 6.1)		Inventory of Depression and Anxiety Symptoms (IDAS)					06-Jun-2018		61		32		13		24		7		5		10		15		17		14		14		12		100000160357
01162	Site 01: (SRI) Phoenix, Arizona USA	Enrolled	Cessation 1 1-week Follow-up (Visit 6.1)		Inventory of Depression and Anxiety Symptoms (IDAS)			No	0	17-Jun-2018		52		25		14		16		6		3		6		14		15		12		8		15		100000160368
01163	Site 01: (SRI) Phoenix, Arizona USA	Enrolled	Cessation 1 1-week Follow-up (Visit 6.1)		Inventory of Depression and Anxiety Symptoms (IDAS)					20-Jun-2018		45		18		15		17		6		7		5		5		17		9		17		8		100000160379
01164	Site 01: (SRI) Phoenix, Arizona USA	Enrolled	Cessation 1 1-week Follow-up (Visit 6.1)		Inventory of Depression and Anxiety Symptoms (IDAS)					22-Jun-2018		33		14		9		10		7		7		3		8		26		7		12		6		100000160389
01166	Site 01: (SRI) Phoenix, Arizona USA	Enrolled	Cessation 1 1-week Follow-up (Visit 6.1)		Inventory of Depression and Anxiety Symptoms (IDAS)			No	0	14-Jul-2018		65		26		21		27		8		11		4		6		14		13		11		11		100000160401
01167	Site 01: (SRI) Phoenix, Arizona USA	Enrolled	Cessation 1 1-week Follow-up (Visit 6.1)		Inventory of Depression and Anxiety Symptoms (IDAS)					02-Aug-2018		69		35		19		18		8		8		4		12		8		19		18		18		100000160411
01168	Site 01: (SRI) Phoenix, Arizona USA	Enrolled	Cessation 1 1-week Follow-up (Visit 6.1)		Inventory of Depression and Anxiety Symptoms (IDAS)					02-Aug-2018		47		19		12		24		6		5		6		11		14		10		13		10		100000160422
01169	Site 01: (SRI) Phoenix, Arizona USA	Enrolled	Cessation 1 1-week Follow-up (Visit 6.1)		Inventory of Depression and Anxiety Symptoms (IDAS)					11-Aug-2018		73		37		15		20		8		12		6		6		8		15		19		17		100000160433
01170	Site 01: (SRI) Phoenix, Arizona USA	Enrolled	Cessation 1 1-week Follow-up (Visit 6.1)		Inventory of Depression and Anxiety Symptoms (IDAS)			No	0	21-Aug-2018		39		15		12		12		6		4		3		6		15		7		8		7		100000160444
01171	Site 01: (SRI) Phoenix, Arizona USA	Enrolled	Cessation 1 1-week Follow-up (Visit 6.1)		Inventory of Depression and Anxiety Symptoms (IDAS)					17-Aug-2018		79		38		20		28		10		11		4		6		8		15		13		15		100000160455
01172	Site 01: (SRI) Phoenix, Arizona USA	Enrolled	Cessation 1 1-week Follow-up (Visit 6.1)		Inventory of Depression and Anxiety Symptoms (IDAS)					22-Aug-2018		53		25		10		22		6		4		4		10		15		16		8		18		100000160466
01173	Site 01: (SRI) Phoenix, Arizona USA	Enrolled	Cessation 1 1-week Follow-up (Visit 6.1)		Inventory of Depression and Anxiety Symptoms (IDAS)					30-Aug-2018		51		26		11		15		7		5		5		11		21		10		12		13		100000268127
01174	Site 01: (SRI) Phoenix, Arizona USA	Enrolled	Cessation 1 1-week Follow-up (Visit 6.1)		Inventory of Depression and Anxiety Symptoms (IDAS)					05-Sep-2018		57		35		19		16		8		3		11		8		21		17		14		15		100000268134
01175	Site 01: (SRI) Phoenix, Arizona USA	Enrolled	Cessation 1 1-week Follow-up (Visit 6.1)		Inventory of Depression and Anxiety Symptoms (IDAS)					05-Oct-2018		64		33		17		19		7		8		8		15		14		18		15		11		100000268144
01176	Site 01: (SRI) Phoenix, Arizona USA	Enrolled	Cessation 1 1-week Follow-up (Visit 6.1)		Inventory of Depression and Anxiety Symptoms (IDAS)					18-Sep-2018		40		16		14		14		6		4		3		7		15		9		8		5		100000268155
01177	Site 01: (SRI) Phoenix, Arizona USA	Enrolled	Cessation 1 1-week Follow-up (Visit 6.1)		Inventory of Depression and Anxiety Symptoms (IDAS)					26-Sep-2018		44		22		9		19		7		7		3		5		18		6		11		6		100000268166
01178	Site 01: (SRI) Phoenix, Arizona USA	Enrolled	Cessation 1 1-week Follow-up (Visit 6.1)		Inventory of Depression and Anxiety Symptoms (IDAS)					05-Oct-2018		47		25		13		16		6		7		5		8		19		7		11		7		100000268177
01179	Site 01: (SRI) Phoenix, Arizona USA	Enrolled	Cessation 1 1-week Follow-up (Visit 6.1)		Inventory of Depression and Anxiety Symptoms (IDAS)					09-Oct-2018		68		35		14		29		6		7		3		12		10		13		10		13		100000268188
01180	Site 01: (SRI) Phoenix, Arizona USA	Enrolled	Cessation 1 1-week Follow-up (Visit 6.1)		Inventory of Depression and Anxiety Symptoms (IDAS)					08-Nov-2018		63		28		19		21		7		10		3		5		10		8		8		5		100000268199
01101	Site 01: (SRI) Phoenix, Arizona USA	Enrolled	Stage 2 Baseline (Visit 7)		Inventory of Depression and Anxiety Symptoms (IDAS)					17-Mar-2017		43		18		13		15		6		4		4		7		15		6		10		8		9198286
01102	Site 01: (SRI) Phoenix, Arizona USA	Enrolled	Stage 2 Baseline (Visit 7)		Inventory of Depression and Anxiety Symptoms (IDAS)					17-Mar-2017		41		17		11		21		6		3		3		19		22		11		8		9		9198263
01103	Site 01: (SRI) Phoenix, Arizona USA	Enrolled	Stage 2 Baseline (Visit 7)		Inventory of Depression and Anxiety Symptoms (IDAS)					04-Apr-2017		56		29		22		17		7		3		4		8		12		10		12		10		100000147486
01104	Site 01: (SRI) Phoenix, Arizona USA	Enrolled	Stage 2 Baseline (Visit 7)		Inventory of Depression and Anxiety Symptoms (IDAS)					20-Apr-2017		37		16		11		11		6		3		6		6		17		11		11		8		100000147495
01105	Site 01: (SRI) Phoenix, Arizona USA	Enrolled	Stage 2 Baseline (Visit 7)		Inventory of Depression and Anxiety Symptoms (IDAS)					20-Apr-2017		48		19		14		18		6		8		4		12		17		8		9		7		100000147504
01106	Site 01: (SRI) Phoenix, Arizona USA	Enrolled	Stage 2 Baseline (Visit 7)		Inventory of Depression and Anxiety Symptoms (IDAS)					04-May-2017		35		15		10		13		6		5		5		6		25		7		8		6		100000147514
01107	Site 01: (SRI) Phoenix, Arizona USA	Enrolled	Stage 2 Baseline (Visit 7)		Inventory of Depression and Anxiety Symptoms (IDAS)					17-May-2017		43		16		13		18		6		6		3		6		21		8		10		8		100000147523
01108	Site 01: (SRI) Phoenix, Arizona USA	Enrolled	Stage 2 Baseline (Visit 7)		Inventory of Depression and Anxiety Symptoms (IDAS)					22-May-2017		64		31		18		23		12		9		3		10		9		14		12		19		100000147534
01109	Site 01: (SRI) Phoenix, Arizona USA	Enrolled	Stage 2 Baseline (Visit 7)		Inventory of Depression and Anxiety Symptoms (IDAS)					06-Jun-2017		48		23		12		16		12		3		3		10		15		15		8		8		100000147545
01112	Site 01: (SRI) Phoenix, Arizona USA	Enrolled	Stage 2 Baseline (Visit 7)		Inventory of Depression and Anxiety Symptoms (IDAS)					06-Jun-2017		40		14		10		24		6		8		3		5		22		7		8		17		100000159900
01110	Site 01: (SRI) Phoenix, Arizona USA	Enrolled	Stage 2 Baseline (Visit 7)		Inventory of Depression and Anxiety Symptoms (IDAS)					01-Jun-2017		45		14		11		29		6		10		3		7		23		6		9		11		100000147556
01111	Site 01: (SRI) Phoenix, Arizona USA	Enrolled	Stage 2 Baseline (Visit 7)		Inventory of Depression and Anxiety Symptoms (IDAS)					07-Jun-2017		69		32		20		25		9		12		3		8		8		12		12		16		100000159889
01113	Site 01: (SRI) Phoenix, Arizona USA	Enrolled	Stage 2 Baseline (Visit 7)		Inventory of Depression and Anxiety Symptoms (IDAS)					12-Jun-2017		41		18		12		17		6		3		3		12		23		9		12		5		100000159911
01114	Site 01: (SRI) Phoenix, Arizona USA	Enrolled	Stage 2 Baseline (Visit 7)		Inventory of Depression and Anxiety Symptoms (IDAS)					12-Jun-2017		39		16		13		12		6		8		5		6		18		6		9		6		100000159922
01115	Site 01: (SRI) Phoenix, Arizona USA	Enrolled	Stage 2 Baseline (Visit 7)		Inventory of Depression and Anxiety Symptoms (IDAS)					26-Jun-2017		60		26		15		25		9		11		5		9		15		8		10		14		100000159933
01116	Site 01: (SRI) Phoenix, Arizona USA	Enrolled	Stage 2 Baseline (Visit 7)		Inventory of Depression and Anxiety Symptoms (IDAS)					13-Jul-2017		39		16		14		9		7		6		4		7		21		10		9		7		100000159944
01117	Site 01: (SRI) Phoenix, Arizona USA	Enrolled	Stage 2 Baseline (Visit 7)		Inventory of Depression and Anxiety Symptoms (IDAS)					05-Jul-2017		43		16		16		13		6		7		3		12		23		7		8		7		100000159954
01118	Site 01: (SRI) Phoenix, Arizona USA	Enrolled	Stage 2 Baseline (Visit 7)		Inventory of Depression and Anxiety Symptoms (IDAS)					11-Jul-2017		52		20		16		17		6		4		4		10		15		9		8		8		100000159965
01119	Site 01: (SRI) Phoenix, Arizona USA	Enrolled	Stage 2 Baseline (Visit 7)		Inventory of Depression and Anxiety Symptoms (IDAS)					03-Aug-2017		48		20		15		17		6		9		3		6		23		5		11		8		100000159976
01121	Site 01: (SRI) Phoenix, Arizona USA	Enrolled	Stage 2 Baseline (Visit 7)		Inventory of Depression and Anxiety Symptoms (IDAS)					14-Sep-2017		42		17		12		11		8		7		8		6		15		8		12		8		100000159984
01122	Site 01: (SRI) Phoenix, Arizona USA	Enrolled	Stage 2 Baseline (Visit 7)		Inventory of Depression and Anxiety Symptoms (IDAS)					14-Sep-2017		60		31		13		10		6		3		3		10		10		11		8		4		100000159990
01123	Site 01: (SRI) Phoenix, Arizona USA	Enrolled	Stage 2 Baseline (Visit 7)		Inventory of Depression and Anxiety Symptoms (IDAS)					12-Sep-2017		49		24		16		10		8		4		9		14		17		13		8		10		100000160001
01125	Site 01: (SRI) Phoenix, Arizona USA	Enrolled	Stage 2 Baseline (Visit 7)		Inventory of Depression and Anxiety Symptoms (IDAS)					11-Oct-2017		56		26		10		21		9		5		10		18		16		10		9		12		100000160015
01126	Site 01: (SRI) Phoenix, Arizona USA	Enrolled	Stage 2 Baseline (Visit 7)		Inventory of Depression and Anxiety Symptoms (IDAS)					16-Oct-2017		55		20		20		27		7		7		5		8		15		5		10		7		100000160025
01127	Site 01: (SRI) Phoenix, Arizona USA	Enrolled	Stage 2 Baseline (Visit 7)		Inventory of Depression and Anxiety Symptoms (IDAS)					26-Oct-2017		39		17		11		12		6		3		6		5		18		8		8		5		100000160031
01128	Site 01: (SRI) Phoenix, Arizona USA	Enrolled	Stage 2 Baseline (Visit 7)		Inventory of Depression and Anxiety Symptoms (IDAS)					19-Nov-2017		56		26		16		16		6		3		10		16		8		9		12		8		100000160042
01129	Site 01: (SRI) Phoenix, Arizona USA	Enrolled	Stage 2 Baseline (Visit 7)		Inventory of Depression and Anxiety Symptoms (IDAS)					01-Dec-2017		36		12		11		15		6		3		4		5		20		12		9		9		100000160053
01130	Site 01: (SRI) Phoenix, Arizona USA	Enrolled	Stage 2 Baseline (Visit 7)		Inventory of Depression and Anxiety Symptoms (IDAS)					30-Nov-2017		33		15		10		13		6		3		3		5		21		5		9		8		100000160064
01131	Site 01: (SRI) Phoenix, Arizona USA	Enrolled	Stage 2 Baseline (Visit 7)		Inventory of Depression and Anxiety Symptoms (IDAS)					11-Dec-2017		66		37		25		13		9		6		3		23		15		25		12		13		100000160075
01132	Site 01: (SRI) Phoenix, Arizona USA	Enrolled	Stage 2 Baseline (Visit 7)		Inventory of Depression and Anxiety Symptoms (IDAS)					11-Jan-2018		49		22		14		15		7		6		3		8		15		12		13		8		100000160086
01133	Site 01: (SRI) Phoenix, Arizona USA	Enrolled	Stage 2 Baseline (Visit 7)		Inventory of Depression and Anxiety Symptoms (IDAS)					16-Jan-2018		62		34		17		13		9		5		3		6		13		12		13		14		100000160097
01134	Site 01: (SRI) Phoenix, Arizona USA	Enrolled	Stage 2 Baseline (Visit 7)		Inventory of Depression and Anxiety Symptoms (IDAS)					01-Feb-2018		40		20		8		13		6		4		7		10		20		9		10		6		100000160108
01135	Site 01: (SRI) Phoenix, Arizona USA	Enrolled	Stage 2 Baseline (Visit 7)		Inventory of Depression and Anxiety Symptoms (IDAS)					12-Feb-2018		39		17		12		11		6		3		9		6		17		10		9		7		100000160117
01136	Site 01: (SRI) Phoenix, Arizona USA	Enrolled	Stage 2 Baseline (Visit 7)		Inventory of Depression and Anxiety Symptoms (IDAS)					20-Feb-2018		41		20		10		10		6		3		3		12		12		8		12		12		100000160471
01137	Site 01: (SRI) Phoenix, Arizona USA	Enrolled	Stage 2 Baseline (Visit 7)		Inventory of Depression and Anxiety Symptoms (IDAS)					21-Feb-2018		46		18		12		25		7		5		3		8		30		6		9		11		100000253227
01138	Site 01: (SRI) Phoenix, Arizona USA	Enrolled	Stage 2 Baseline (Visit 7)		Inventory of Depression and Anxiety Symptoms (IDAS)					08-Mar-2018		49		21		10		14		6		8		3		5		9		14		9		11		100000160133
01139	Site 01: (SRI) Phoenix, Arizona USA	Enrolled	Stage 2 Baseline (Visit 7)		Inventory of Depression and Anxiety Symptoms (IDAS)					18-Mar-2018		38		19		10		6		6		3		3		9		15		10		11		5		100000160144
01140	Site 01: (SRI) Phoenix, Arizona USA	Enrolled	Stage 2 Baseline (Visit 7)		Inventory of Depression and Anxiety Symptoms (IDAS)					13-Mar-2018		32		12		8		20		6		4		3		8		24		11		8		9		100000160155
01141	Site 01: (SRI) Phoenix, Arizona USA	Enrolled	Stage 2 Baseline (Visit 7)		Inventory of Depression and Anxiety Symptoms (IDAS)					15-Mar-2018		50		26		11		14		6		6		7		6		16		13		14		18		100000160166
01143	Site 01: (SRI) Phoenix, Arizona USA	Enrolled	Stage 2 Baseline (Visit 7)		Inventory of Depression and Anxiety Symptoms (IDAS)					03-Apr-2018		45		20		18		17		6		3		7		8		16		10		9		9		100000160178
01144	Site 01: (SRI) Phoenix, Arizona USA	Enrolled	Stage 2 Baseline (Visit 7)		Inventory of Depression and Anxiety Symptoms (IDAS)					10-Apr-2018		53		26		16		19		6		6		9		10		20		10		9		9		100000160189
01146	Site 01: (SRI) Phoenix, Arizona USA	Enrolled	Stage 2 Baseline (Visit 7)		Inventory of Depression and Anxiety Symptoms (IDAS)					17-Apr-2018		47		22		13		12		6		6		3		12		11		8		10		8		100000160202
01147	Site 01: (SRI) Phoenix, Arizona USA	Enrolled	Stage 2 Baseline (Visit 7)		Inventory of Depression and Anxiety Symptoms (IDAS)					23-Apr-2018		69		37		21		20		9		11		6		11		14		20		16		15		100000160213
01148	Site 01: (SRI) Phoenix, Arizona USA	Enrolled	Stage 2 Baseline (Visit 7)		Inventory of Depression and Anxiety Symptoms (IDAS)					03-May-2018		54		23		19		24		6		3		3		12		16		9		10		8		100000160224
01149	Site 01: (SRI) Phoenix, Arizona USA	Enrolled	Stage 2 Baseline (Visit 7)		Inventory of Depression and Anxiety Symptoms (IDAS)					30-Apr-2018		49		24		10		15		9		6		4		7		12		6		14		8		100000160234
01150	Site 01: (SRI) Phoenix, Arizona USA	Enrolled	Stage 2 Baseline (Visit 7)		Inventory of Depression and Anxiety Symptoms (IDAS)			No	0	10-May-2018		42		17		14		20		6		3		9		9		19		9		9		7		100000160245
01151	Site 01: (SRI) Phoenix, Arizona USA	Enrolled	Stage 2 Baseline (Visit 7)		Inventory of Depression and Anxiety Symptoms (IDAS)					07-May-2018		40		18		10		12		6		6		6		5		14		11		12		8		100000160256
01152	Site 01: (SRI) Phoenix, Arizona USA	Enrolled	Stage 2 Baseline (Visit 7)		Inventory of Depression and Anxiety Symptoms (IDAS)					30-Apr-2018		42		17		11		13		6		6		3		11		8		6		8		5		100000160267
01153	Site 01: (SRI) Phoenix, Arizona USA	Enrolled	Stage 2 Baseline (Visit 7)		Inventory of Depression and Anxiety Symptoms (IDAS)					08-May-2018		49		26		11		11		6		3		5		11		15		7		8		6		100000160278
01154	Site 01: (SRI) Phoenix, Arizona USA	Enrolled	Stage 2 Baseline (Visit 7)		Inventory of Depression and Anxiety Symptoms (IDAS)			Yes	1																											11644591
01155	Site 01: (SRI) Phoenix, Arizona USA	Enrolled	Stage 2 Baseline (Visit 7)		Inventory of Depression and Anxiety Symptoms (IDAS)					14-May-2018		52		25		12		15		6		5		3		12		10		11		12		4		100000160285
01156	Site 01: (SRI) Phoenix, Arizona USA	Enrolled	Stage 2 Baseline (Visit 7)		Inventory of Depression and Anxiety Symptoms (IDAS)					21-May-2018		29		11		6		8		6		3		3		6		11		6		8		4		100000160296
01157	Site 01: (SRI) Phoenix, Arizona USA	Enrolled	Stage 2 Baseline (Visit 7)		Inventory of Depression and Anxiety Symptoms (IDAS)			No	0	28-May-2018		49		27		11		15		6		3		3		5		17		9		10		6		100000160307
01158	Site 01: (SRI) Phoenix, Arizona USA	Enrolled	Stage 2 Baseline (Visit 7)		Inventory of Depression and Anxiety Symptoms (IDAS)					30-May-2018		68		30		18		23		8		12		3		6		8		8		8		5		100000160318
01159	Site 01: (SRI) Phoenix, Arizona USA	Enrolled	Stage 2 Baseline (Visit 7)		Inventory of Depression and Anxiety Symptoms (IDAS)					05-Jun-2018		46		18		13		17		6		6		3		11		11		5		12		10		100000160329
01160	Site 01: (SRI) Phoenix, Arizona USA	Enrolled	Stage 2 Baseline (Visit 7)		Inventory of Depression and Anxiety Symptoms (IDAS)					05-Jun-2018		44		17		16		20		7		5		4		6		20		8		8		8		100000160340
01161	Site 01: (SRI) Phoenix, Arizona USA	Enrolled	Stage 2 Baseline (Visit 7)		Inventory of Depression and Anxiety Symptoms (IDAS)					18-Jun-2018		61		32		17		23		7		3		11		13		20		12		14		11		100000160351
01162	Site 01: (SRI) Phoenix, Arizona USA	Enrolled	Stage 2 Baseline (Visit 7)		Inventory of Depression and Anxiety Symptoms (IDAS)					20-Jun-2018		52		26		12		17		6		3		4		12		15		11		8		16		100000160362
01163	Site 01: (SRI) Phoenix, Arizona USA	Enrolled	Stage 2 Baseline (Visit 7)		Inventory of Depression and Anxiety Symptoms (IDAS)					05-Jul-2018		46		19		9		22		7		7		4		6		17		7		16		9		100000160373
01164	Site 01: (SRI) Phoenix, Arizona USA	Enrolled	Stage 2 Baseline (Visit 7)		Inventory of Depression and Anxiety Symptoms (IDAS)					10-Jul-2018		24		10		8		6		6		3		4		5		29		5		11		5		100000160384
01166	Site 01: (SRI) Phoenix, Arizona USA	Enrolled	Stage 2 Baseline (Visit 7)		Inventory of Depression and Anxiety Symptoms (IDAS)					23-Jul-2018		66		31		20		27		9		9		3		5		14		14		10		14		100000160398
01167	Site 01: (SRI) Phoenix, Arizona USA	Enrolled	Stage 2 Baseline (Visit 7)		Inventory of Depression and Anxiety Symptoms (IDAS)					14-Aug-2018		72		39		16		23		10		8		4		13		8		22		24		17		100000160405
01168	Site 01: (SRI) Phoenix, Arizona USA	Enrolled	Stage 2 Baseline (Visit 7)		Inventory of Depression and Anxiety Symptoms (IDAS)					02-Aug-2018		43		13		10		24		6		7		3		6		15		8		9		8		100000160416
01169	Site 01: (SRI) Phoenix, Arizona USA	Enrolled	Stage 2 Baseline (Visit 7)		Inventory of Depression and Anxiety Symptoms (IDAS)			No	0	16-Aug-2018		81		42		19		28		8		12		6		8		8		19		22		17		100000160427
01170	Site 01: (SRI) Phoenix, Arizona USA	Enrolled	Stage 2 Baseline (Visit 7)		Inventory of Depression and Anxiety Symptoms (IDAS)					20-Aug-2018		46		21		16		16		6		4		3		9		20		10		9		5		100000160438
01171	Site 01: (SRI) Phoenix, Arizona USA	Enrolled	Stage 2 Baseline (Visit 7)		Inventory of Depression and Anxiety Symptoms (IDAS)					23-Aug-2018		60		30		18		25		7		6		5		11		18		16		16		15		100000160449
01172	Site 01: (SRI) Phoenix, Arizona USA	Enrolled	Stage 2 Baseline (Visit 7)		Inventory of Depression and Anxiety Symptoms (IDAS)			No	0	28-Aug-2018		56		28		10		24		6		7		5		10		20		17		10		18		100000160460
01173	Site 01: (SRI) Phoenix, Arizona USA	Enrolled	Stage 2 Baseline (Visit 7)		Inventory of Depression and Anxiety Symptoms (IDAS)					11-Sep-2018		49		25		10		14		9		6		7		10		19		10		11		15		100000268121
01174	Site 01: (SRI) Phoenix, Arizona USA	Enrolled	Stage 2 Baseline (Visit 7)		Inventory of Depression and Anxiety Symptoms (IDAS)					16-Sep-2018		56		34		16		9		7		6		8		11		20		17		14		14		100000268132
01175	Site 01: (SRI) Phoenix, Arizona USA	Enrolled	Stage 2 Baseline (Visit 7)		Inventory of Depression and Anxiety Symptoms (IDAS)					14-Oct-2018		65		35		19		15		10		6		6		10		14		24		18		13		100000268138
01176	Site 01: (SRI) Phoenix, Arizona USA	Enrolled	Stage 2 Baseline (Visit 7)		Inventory of Depression and Anxiety Symptoms (IDAS)					30-Sep-2018		41		16		9		12		6		9		3		14		17		6		8		4		100000268149
01177	Site 01: (SRI) Phoenix, Arizona USA	Enrolled	Stage 2 Baseline (Visit 7)		Inventory of Depression and Anxiety Symptoms (IDAS)					03-Oct-2018		42		20		7		19		8		8		4		7		19		5		10		7		100000268160
01178	Site 01: (SRI) Phoenix, Arizona USA	Enrolled	Stage 2 Baseline (Visit 7)		Inventory of Depression and Anxiety Symptoms (IDAS)					16-Oct-2018		38		18		10		15		6		6		4		9		23		5		9		4		100000268171
01179	Site 01: (SRI) Phoenix, Arizona USA	Enrolled	Stage 2 Baseline (Visit 7)		Inventory of Depression and Anxiety Symptoms (IDAS)					15-Oct-2018		73		41		11		25		9		11		4		14		10		18		9		16		100000268182
01180	Site 01: (SRI) Phoenix, Arizona USA	Enrolled	Stage 2 Baseline (Visit 7)		Inventory of Depression and Anxiety Symptoms (IDAS)					13-Nov-2018		59		28		16		24		7		9		3		5		8		6		8		7		100000268193
01101	Site 01: (SRI) Phoenix, Arizona USA	Enrolled	Self-administration 1 (Visit 10)		Inventory of Depression and Anxiety Symptoms (IDAS)					30-Mar-2017		42		17		11		16		6		5		3		7		18		9		8		8		100000147564
01102	Site 01: (SRI) Phoenix, Arizona USA	Enrolled	Self-administration 1 (Visit 10)		Inventory of Depression and Anxiety Symptoms (IDAS)					27-Mar-2017		36		13		16		14		6		6		3		9		27		8		12		9		100000147482
01103	Site 01: (SRI) Phoenix, Arizona USA	Enrolled	Self-administration 1 (Visit 10)		Inventory of Depression and Anxiety Symptoms (IDAS)			No	0	13-Apr-2017		36		17		12		8		6		3		4		9		24		6		10		6		100000147487
01104	Site 01: (SRI) Phoenix, Arizona USA	Enrolled	Self-administration 1 (Visit 10)		Inventory of Depression and Anxiety Symptoms (IDAS)					03-May-2017		32		15		10		8		6		3		4		5		20		9		10		8		100000147496
01105	Site 01: (SRI) Phoenix, Arizona USA	Enrolled	Self-administration 1 (Visit 10)		Inventory of Depression and Anxiety Symptoms (IDAS)					04-May-2017		40		19		11		12		7		5		3		6		23		6		10		7		100000147505
01106	Site 01: (SRI) Phoenix, Arizona USA	Enrolled	Self-administration 1 (Visit 10)		Inventory of Depression and Anxiety Symptoms (IDAS)					11-May-2017		29		11		9		10		6		3		4		5		27		8		8		5		100000147515
01107	Site 01: (SRI) Phoenix, Arizona USA	Enrolled	Self-administration 1 (Visit 10)		Inventory of Depression and Anxiety Symptoms (IDAS)					26-May-2017		41		16		15		18		6		3		5		6		23		8		9		10		100000147524
01108	Site 01: (SRI) Phoenix, Arizona USA	Enrolled	Self-administration 1 (Visit 10)		Inventory of Depression and Anxiety Symptoms (IDAS)					30-May-2017		61		30		14		21		10		5		3		12		15		15		16		13		100000147535
01109	Site 01: (SRI) Phoenix, Arizona USA	Enrolled	Self-administration 1 (Visit 10)		Inventory of Depression and Anxiety Symptoms (IDAS)					16-Jun-2017		55		28		14		16		11		3		3		11		17		15		8		11		100000147546
01112	Site 01: (SRI) Phoenix, Arizona USA	Enrolled	Self-administration 1 (Visit 10)		Inventory of Depression and Anxiety Symptoms (IDAS)					14-Jun-2017		27		11		14		6		6		3		6		5		25		6		10		6		100000159901
01110	Site 01: (SRI) Phoenix, Arizona USA	Enrolled	Self-administration 1 (Visit 10)		Inventory of Depression and Anxiety Symptoms (IDAS)					09-Jun-2017		38		13		9		15		6		12		4		5		26		5		9		7		100000147557
01111	Site 01: (SRI) Phoenix, Arizona USA	Enrolled	Self-administration 1 (Visit 10)		Inventory of Depression and Anxiety Symptoms (IDAS)					15-Jun-2017		60		25		18		24		8		12		3		6		12		13		8		13		100000159890
01113	Site 01: (SRI) Phoenix, Arizona USA	Enrolled	Self-administration 1 (Visit 10)		Inventory of Depression and Anxiety Symptoms (IDAS)					20-Jun-2017		31		14		10		11		6		3		3		7		25		6		10		4		100000159912
01114	Site 01: (SRI) Phoenix, Arizona USA	Enrolled	Self-administration 1 (Visit 10)		Inventory of Depression and Anxiety Symptoms (IDAS)					20-Jun-2017		60		28		14		21		6		12		3		5		12		12		14		5		100000159923
01115	Site 01: (SRI) Phoenix, Arizona USA	Enrolled	Self-administration 1 (Visit 10)		Inventory of Depression and Anxiety Symptoms (IDAS)					05-Jul-2017		36		18		8		12		6		6		5		6		24		7		10		8		100000159934
01116	Site 01: (SRI) Phoenix, Arizona USA	Enrolled	Self-administration 1 (Visit 10)		Inventory of Depression and Anxiety Symptoms (IDAS)					21-Jul-2017		28		11		12		9		6		6		6		8		32		5		8		5		100000159945
01117	Site 01: (SRI) Phoenix, Arizona USA	Enrolled	Self-administration 1 (Visit 10)		Inventory of Depression and Anxiety Symptoms (IDAS)					14-Jul-2017		50		18		18		13		6		8		3		13		19		8		8		7		100000159955
01118	Site 01: (SRI) Phoenix, Arizona USA	Enrolled	Self-administration 1 (Visit 10)		Inventory of Depression and Anxiety Symptoms (IDAS)					20-Jul-2017		48		20		16		15		6		3		6		9		15		9		8		11		100000159966
01122	Site 01: (SRI) Phoenix, Arizona USA	Enrolled	Self-administration 1 (Visit 10)		Inventory of Depression and Anxiety Symptoms (IDAS)					21-Sep-2017		35		16		8		9		6		3		3		6		17		7		8		4		100000159991
01123	Site 01: (SRI) Phoenix, Arizona USA	Enrolled	Self-administration 1 (Visit 10)		Inventory of Depression and Anxiety Symptoms (IDAS)					20-Sep-2017		36		16		15		8		6		3		7		9		21		9		8		7		100000160002
01125	Site 01: (SRI) Phoenix, Arizona USA	Enrolled	Self-administration 1 (Visit 10)		Inventory of Depression and Anxiety Symptoms (IDAS)					19-Oct-2017		47		22		10		16		9		6		8		14		20		10		10		12		100000160016
01127	Site 01: (SRI) Phoenix, Arizona USA	Enrolled	Self-administration 1 (Visit 10)		Inventory of Depression and Anxiety Symptoms (IDAS)					03-Nov-2017		58		31		16		11		9		7		3		13		11		15		8		16		100000160032
01128	Site 01: (SRI) Phoenix, Arizona USA	Enrolled	Self-administration 1 (Visit 10)		Inventory of Depression and Anxiety Symptoms (IDAS)					27-Nov-2017		59		28		17		19		6		6		6		12		9		9		12		8		100000160043
01129	Site 01: (SRI) Phoenix, Arizona USA	Enrolled	Self-administration 1 (Visit 10)		Inventory of Depression and Anxiety Symptoms (IDAS)					07-Feb-2018		30		14		13		8		6		3		5		6		25		11		11		4		100000160054
01130	Site 01: (SRI) Phoenix, Arizona USA	Enrolled	Self-administration 1 (Visit 10)		Inventory of Depression and Anxiety Symptoms (IDAS)					07-Dec-2017		23		10		9		6		6		3		3		5		26		5		8		4		100000160065
01131	Site 01: (SRI) Phoenix, Arizona USA	Enrolled	Self-administration 1 (Visit 10)		Inventory of Depression and Anxiety Symptoms (IDAS)					20-Dec-2017		30		15		11		10		6		6		4		7		32		10		8		8		100000160076
01132	Site 01: (SRI) Phoenix, Arizona USA	Enrolled	Self-administration 1 (Visit 10)		Inventory of Depression and Anxiety Symptoms (IDAS)					17-Jan-2018		41		20		14		12		6		3		3		5		21		13		12		11		100000160087
01133	Site 01: (SRI) Phoenix, Arizona USA	Enrolled	Self-administration 1 (Visit 10)		Inventory of Depression and Anxiety Symptoms (IDAS)					25-Jan-2018		31		16		9		8		6		3		3		5		30		5		10		7		100000160098
01134	Site 01: (SRI) Phoenix, Arizona USA	Enrolled	Self-administration 1 (Visit 10)		Inventory of Depression and Anxiety Symptoms (IDAS)					09-Feb-2018		32		12		6		15		6		6		4		5		25		5		9		5		100000160109
01135	Site 01: (SRI) Phoenix, Arizona USA	Enrolled	Self-administration 1 (Visit 10)		Inventory of Depression and Anxiety Symptoms (IDAS)					19-Feb-2018		36		17		10		11		6		3		7		6		19		9		8		5		100000160118
01136	Site 01: (SRI) Phoenix, Arizona USA	Enrolled	Self-administration 1 (Visit 10)		Inventory of Depression and Anxiety Symptoms (IDAS)					27-Feb-2018		37		12		12		13		6		9		3		5		27		6		9		5		100000160472
01137	Site 01: (SRI) Phoenix, Arizona USA	Enrolled	Self-administration 1 (Visit 10)		Inventory of Depression and Anxiety Symptoms (IDAS)					06-Mar-2018		24		12		6		12		6		3		3		6		36		5		9		8		100000160128
01138	Site 01: (SRI) Phoenix, Arizona USA	Enrolled	Self-administration 1 (Visit 10)		Inventory of Depression and Anxiety Symptoms (IDAS)					16-Mar-2018		37		13		7		18		6		6		3		5		11		9		12		7		100000160134
01139	Site 01: (SRI) Phoenix, Arizona USA	Enrolled	Self-administration 1 (Visit 10)		Inventory of Depression and Anxiety Symptoms (IDAS)					26-Mar-2018		32		14		8		6		6		3		4		6		16		8		8		4		100000160145
01140	Site 01: (SRI) Phoenix, Arizona USA	Enrolled	Self-administration 1 (Visit 10)		Inventory of Depression and Anxiety Symptoms (IDAS)					21-Mar-2018		29		10		10		14		6		3		3		5		23		7		9		8		100000160156
01141	Site 01: (SRI) Phoenix, Arizona USA	Enrolled	Self-administration 1 (Visit 10)		Inventory of Depression and Anxiety Symptoms (IDAS)					23-Mar-2018		44		21		12		15		6		6		4		5		17		10		13		13		100000160167
01143	Site 01: (SRI) Phoenix, Arizona USA	Enrolled	Self-administration 1 (Visit 10)		Inventory of Depression and Anxiety Symptoms (IDAS)					10-Apr-2018		36		17		13		10		6		4		5		6		23		10		8		6		100000160179
01144	Site 01: (SRI) Phoenix, Arizona USA	Enrolled	Self-administration 1 (Visit 10)		Inventory of Depression and Anxiety Symptoms (IDAS)					18-Apr-2018		42		20		13		13		6		6		8		7		22		9		8		8		100000160190
01146	Site 01: (SRI) Phoenix, Arizona USA	Enrolled	Self-administration 1 (Visit 10)		Inventory of Depression and Anxiety Symptoms (IDAS)					26-Apr-2018		39		15		9		18		6		6		3		6		18		5		10		5		100000160203
01147	Site 01: (SRI) Phoenix, Arizona USA	Enrolled	Self-administration 1 (Visit 10)		Inventory of Depression and Anxiety Symptoms (IDAS)					02-May-2018		40		21		15		8		6		6		6		9		25		10		11		7		100000160214
01148	Site 01: (SRI) Phoenix, Arizona USA	Enrolled	Self-administration 1 (Visit 10)		Inventory of Depression and Anxiety Symptoms (IDAS)					11-May-2018		36		18		10		8		6		3		3		9		22		9		8		6		100000160225
01149	Site 01: (SRI) Phoenix, Arizona USA	Enrolled	Self-administration 1 (Visit 10)		Inventory of Depression and Anxiety Symptoms (IDAS)					08-May-2018		45		23		11		12		10		6		6		6		13		6		14		10		100000160235
01150	Site 01: (SRI) Phoenix, Arizona USA	Enrolled	Self-administration 1 (Visit 10)		Inventory of Depression and Anxiety Symptoms (IDAS)			No	0	21-May-2018		36		14		15		15		6		4		9		11		26		10		8		7		100000160246
01151	Site 01: (SRI) Phoenix, Arizona USA	Enrolled	Self-administration 1 (Visit 10)		Inventory of Depression and Anxiety Symptoms (IDAS)					14-May-2018		27		13		6		6		6		3		3		5		21		9		9		7		100000160257
01152	Site 01: (SRI) Phoenix, Arizona USA	Enrolled	Self-administration 1 (Visit 10)		Inventory of Depression and Anxiety Symptoms (IDAS)					08-May-2018		38		16		10		7		6		4		3		6		8		6		8		4		100000160268
01153	Site 01: (SRI) Phoenix, Arizona USA	Enrolled	Self-administration 1 (Visit 10)		Inventory of Depression and Anxiety Symptoms (IDAS)					18-May-2018		48		24		12		14		6		3		6		10		15		6		11		6		100000160279
01155	Site 01: (SRI) Phoenix, Arizona USA	Enrolled	Self-administration 1 (Visit 10)		Inventory of Depression and Anxiety Symptoms (IDAS)					22-May-2018		28		13		6		8		6		3		3		5		18		7		12		4		100000160286
01156	Site 01: (SRI) Phoenix, Arizona USA	Enrolled	Self-administration 1 (Visit 10)		Inventory of Depression and Anxiety Symptoms (IDAS)					29-May-2018		26		10		6		11		6		3		3		5		18		6		9		5		100000160297
01157	Site 01: (SRI) Phoenix, Arizona USA	Enrolled	Self-administration 1 (Visit 10)		Inventory of Depression and Anxiety Symptoms (IDAS)					08-Jun-2018		34		15		9		12		6		3		3		7		22		7		8		6		100000160308
01158	Site 01: (SRI) Phoenix, Arizona USA	Enrolled	Self-administration 1 (Visit 10)		Inventory of Depression and Anxiety Symptoms (IDAS)					08-Jun-2018		40		17		10		18		7		9		3		8		19		6		9		4		100000160319
01159	Site 01: (SRI) Phoenix, Arizona USA	Enrolled	Self-administration 1 (Visit 10)		Inventory of Depression and Anxiety Symptoms (IDAS)					13-Jun-2018		46		19		14		14		10		6		3		14		14		7		12		12		100000160330
01160	Site 01: (SRI) Phoenix, Arizona USA	Enrolled	Self-administration 1 (Visit 10)		Inventory of Depression and Anxiety Symptoms (IDAS)					13-Jun-2018		39		16		15		13		6		5		4		6		22		11		10		7		100000160341
01161	Site 01: (SRI) Phoenix, Arizona USA	Enrolled	Self-administration 1 (Visit 10)		Inventory of Depression and Anxiety Symptoms (IDAS)					27-Jun-2018		57		33		18		16		8		5		11		13		22		12		14		12		100000160352
01162	Site 01: (SRI) Phoenix, Arizona USA	Enrolled	Self-administration 1 (Visit 10)		Inventory of Depression and Anxiety Symptoms (IDAS)					29-Jun-2018		23		10		9		6		6		3		8		6		33		7		10		5		100000160363
01163	Site 01: (SRI) Phoenix, Arizona USA	Enrolled	Self-administration 1 (Visit 10)		Inventory of Depression and Anxiety Symptoms (IDAS)			No	0	12-Jul-2018		42		18		13		16		6		7		5		5		21		6		15		7		100000160374
01164	Site 01: (SRI) Phoenix, Arizona USA	Enrolled	Self-administration 1 (Visit 10)		Inventory of Depression and Anxiety Symptoms (IDAS)					19-Jul-2018		27		13		9		7		7		4		3		10		26		6		11		6		100000160385
01166	Site 01: (SRI) Phoenix, Arizona USA	Enrolled	Self-administration 1 (Visit 10)		Inventory of Depression and Anxiety Symptoms (IDAS)					31-Jul-2018		84		42		19		26		15		13		3		9		9		14		12		14		100000160399
01167	Site 01: (SRI) Phoenix, Arizona USA	Enrolled	Self-administration 1 (Visit 10)		Inventory of Depression and Anxiety Symptoms (IDAS)					22-Aug-2018		70		40		17		22		9		3		5		12		9		22		23		17		100000160406
01168	Site 01: (SRI) Phoenix, Arizona USA	Enrolled	Self-administration 1 (Visit 10)		Inventory of Depression and Anxiety Symptoms (IDAS)					10-Aug-2018		51		20		13		18		7		11		3		12		16		8		12		8		100000160417
01169	Site 01: (SRI) Phoenix, Arizona USA	Enrolled	Self-administration 1 (Visit 10)		Inventory of Depression and Anxiety Symptoms (IDAS)			No	0	24-Aug-2018		46		23		12		12		8		7		4		5		18		11		12		10		100000160428
01170	Site 01: (SRI) Phoenix, Arizona USA	Enrolled	Self-administration 1 (Visit 10)		Inventory of Depression and Anxiety Symptoms (IDAS)					29-Aug-2018		39		16		14		10		6		5		3		5		17		8		8		8		100000160439
01171	Site 01: (SRI) Phoenix, Arizona USA	Enrolled	Self-administration 1 (Visit 10)		Inventory of Depression and Anxiety Symptoms (IDAS)					30-Aug-2018		39		19		17		8		6		5		4		6		23		11		9		6		100000160450
01172	Site 01: (SRI) Phoenix, Arizona USA	Enrolled	Self-administration 1 (Visit 10)		Inventory of Depression and Anxiety Symptoms (IDAS)					04-Sep-2018		37		17		10		17		6		5		4		6		25		16		8		16		100000160461
01173	Site 01: (SRI) Phoenix, Arizona USA	Enrolled	Self-administration 1 (Visit 10)		Inventory of Depression and Anxiety Symptoms (IDAS)					20-Sep-2018		52		26		14		15		11		6		6		12		21		11		15		11		100000268122
01175	Site 01: (SRI) Phoenix, Arizona USA	Enrolled	Self-administration 1 (Visit 10)		Inventory of Depression and Anxiety Symptoms (IDAS)					22-Oct-2018		43		24		13		7		7		3		7		10		15		17		10		9		100000268139
01176	Site 01: (SRI) Phoenix, Arizona USA	Enrolled	Self-administration 1 (Visit 10)		Inventory of Depression and Anxiety Symptoms (IDAS)					09-Oct-2018		45		21		10		13		7		5		4		22		10		6		8		10		100000268150
01177	Site 01: (SRI) Phoenix, Arizona USA	Enrolled	Self-administration 1 (Visit 10)		Inventory of Depression and Anxiety Symptoms (IDAS)					11-Oct-2018		41		20		9		18		7		5		6		6		19		6		11		6		100000268161
01178	Site 01: (SRI) Phoenix, Arizona USA	Enrolled	Self-administration 1 (Visit 10)		Inventory of Depression and Anxiety Symptoms (IDAS)					24-Oct-2018		49		27		13		16		6		5		5		12		21		8		11		4		100000268172
01179	Site 01: (SRI) Phoenix, Arizona USA	Enrolled	Self-administration 1 (Visit 10)		Inventory of Depression and Anxiety Symptoms (IDAS)					22-Oct-2018		37		17		11		13		7		4		3		5		16		10		8		5		100000268183
01180	Site 01: (SRI) Phoenix, Arizona USA	Enrolled	Self-administration 1 (Visit 10)		Inventory of Depression and Anxiety Symptoms (IDAS)					19-Nov-2018		48		20		14		14		8		8		4		5		13		6		8		4		100000268194
01101	Site 01: (SRI) Phoenix, Arizona USA	Enrolled	Self-administration 2 (Visit 11)		Inventory of Depression and Anxiety Symptoms (IDAS)					06-Apr-2017		40		16		11		13		6		6		4		9		20		7		8		6		100000147565
01102	Site 01: (SRI) Phoenix, Arizona USA	Enrolled	Self-administration 2 (Visit 11)		Inventory of Depression and Anxiety Symptoms (IDAS)					03-Apr-2017		24		10		6		13		6		3		3		5		32		6		8		4		100000147483
01103	Site 01: (SRI) Phoenix, Arizona USA	Enrolled	Self-administration 2 (Visit 11)		Inventory of Depression and Anxiety Symptoms (IDAS)					20-Apr-2017		46		23		20		9		7		3		4		10		16		9		9		8		100000147488
01104	Site 01: (SRI) Phoenix, Arizona USA	Enrolled	Self-administration 2 (Visit 11)		Inventory of Depression and Anxiety Symptoms (IDAS)					10-May-2017		36		17		9		9		6		3		5		7		19		10		9		8		100000147497
01105	Site 01: (SRI) Phoenix, Arizona USA	Enrolled	Self-administration 2 (Visit 11)		Inventory of Depression and Anxiety Symptoms (IDAS)					11-May-2017		40		19		11		15		6		6		3		11		29		7		9		6		100000147506
01106	Site 01: (SRI) Phoenix, Arizona USA	Enrolled	Self-administration 2 (Visit 11)		Inventory of Depression and Anxiety Symptoms (IDAS)					19-May-2017		28		10		10		10		6		6		3		5		36		5		9		4		100000147516
01107	Site 01: (SRI) Phoenix, Arizona USA	Enrolled	Self-administration 2 (Visit 11)		Inventory of Depression and Anxiety Symptoms (IDAS)					02-Jun-2017		36		11		18		18		8		3		4		9		22		6		8		9		100000147525
01108	Site 01: (SRI) Phoenix, Arizona USA	Enrolled	Self-administration 2 (Visit 11)		Inventory of Depression and Anxiety Symptoms (IDAS)					06-Jun-2017		81		44		20		25		12		6		3		23		12		15		16		17		100000147536
01109	Site 01: (SRI) Phoenix, Arizona USA	Enrolled	Self-administration 2 (Visit 11)		Inventory of Depression and Anxiety Symptoms (IDAS)					26-Jun-2017		62		33		14		18		10		3		3		10		17		16		9		12		100000147547
01112	Site 01: (SRI) Phoenix, Arizona USA	Enrolled	Self-administration 2 (Visit 11)		Inventory of Depression and Anxiety Symptoms (IDAS)					22-Jun-2017		32		10		10		10		6		12		3		5		32		5		8		7		100000159902
01110	Site 01: (SRI) Phoenix, Arizona USA	Enrolled	Self-administration 2 (Visit 11)		Inventory of Depression and Anxiety Symptoms (IDAS)					16-Jun-2017		49		19		9		25		6		11		3		6		21		5		10		7		100000147558
01111	Site 01: (SRI) Phoenix, Arizona USA	Enrolled	Self-administration 2 (Visit 11)		Inventory of Depression and Anxiety Symptoms (IDAS)					22-Jun-2017		65		28		23		25		8		12		3		8		10		14		9		13		100000159891
01113	Site 01: (SRI) Phoenix, Arizona USA	Enrolled	Self-administration 2 (Visit 11)		Inventory of Depression and Anxiety Symptoms (IDAS)					27-Jun-2017		39		18		14		12		6		3		3		9		21		9		10		7		100000159913
01114	Site 01: (SRI) Phoenix, Arizona USA	Enrolled	Self-administration 2 (Visit 11)		Inventory of Depression and Anxiety Symptoms (IDAS)					27-Jun-2017		42		20		10		15		6		6		6		7		19		6		13		5		100000159924
01115	Site 01: (SRI) Phoenix, Arizona USA	Enrolled	Self-administration 2 (Visit 11)		Inventory of Depression and Anxiety Symptoms (IDAS)					13-Jul-2017		37		18		13		8		6		6		6		6		23		7		12		8		100000159935
01116	Site 01: (SRI) Phoenix, Arizona USA	Enrolled	Self-administration 2 (Visit 11)		Inventory of Depression and Anxiety Symptoms (IDAS)					28-Jul-2017		32		11		14		9		6		8		4		5		24		8		8		5		100000159946
01117	Site 01: (SRI) Phoenix, Arizona USA	Enrolled	Self-administration 2 (Visit 11)		Inventory of Depression and Anxiety Symptoms (IDAS)					20-Jul-2017		42		16		15		13		6		6		3		10		23		6		8		7		100000159956
01118	Site 01: (SRI) Phoenix, Arizona USA	Enrolled	Self-administration 2 (Visit 11)		Inventory of Depression and Anxiety Symptoms (IDAS)					27-Jul-2017		42		16		17		12		6		6		4		7		14		7		8		9		100000159967
01122	Site 01: (SRI) Phoenix, Arizona USA	Enrolled	Self-administration 2 (Visit 11)		Inventory of Depression and Anxiety Symptoms (IDAS)					21-Sep-2017		37		14		9		11		6		3		3		6		13		5		8		4		100000159992
01123	Site 01: (SRI) Phoenix, Arizona USA	Enrolled	Self-administration 2 (Visit 11)		Inventory of Depression and Anxiety Symptoms (IDAS)					27-Sep-2017		51		24		17		13		8		6		5		9		14		11		9		7		100000160003
01125	Site 01: (SRI) Phoenix, Arizona USA	Enrolled	Self-administration 2 (Visit 11)		Inventory of Depression and Anxiety Symptoms (IDAS)					26-Oct-2017		47		19		10		15		10		5		6		13		19		10		11		12		100000160017
01127	Site 01: (SRI) Phoenix, Arizona USA	Enrolled	Self-administration 2 (Visit 11)		Inventory of Depression and Anxiety Symptoms (IDAS)					10-Nov-2017		43		21		13		11		6		3		4		10		13		8		8		9		100000160033
01128	Site 01: (SRI) Phoenix, Arizona USA	Enrolled	Self-administration 2 (Visit 11)		Inventory of Depression and Anxiety Symptoms (IDAS)					04-Dec-2017		58		28		15		19		6		6		7		12		12		9		10		8		100000160044
01129	Site 01: (SRI) Phoenix, Arizona USA	Enrolled	Self-administration 2 (Visit 11)		Inventory of Depression and Anxiety Symptoms (IDAS)					15-Feb-2018		27		13		13		9		6		5		3		5		31		9		10		4		100000160055
01130	Site 01: (SRI) Phoenix, Arizona USA	Enrolled	Self-administration 2 (Visit 11)		Inventory of Depression and Anxiety Symptoms (IDAS)					13-Dec-2017		24		11		7		6		6		3		3		5		27		5		8		4		100000160066
01131	Site 01: (SRI) Phoenix, Arizona USA	Enrolled	Self-administration 2 (Visit 11)		Inventory of Depression and Anxiety Symptoms (IDAS)					29-Dec-2017		31		15		9		10		6		6		3		7		36		11		8		7		100000160077
01132	Site 01: (SRI) Phoenix, Arizona USA	Enrolled	Self-administration 2 (Visit 11)		Inventory of Depression and Anxiety Symptoms (IDAS)					29-Jan-2018		52		27		19		18		7		6		3		14		13		13		17		15		100000160088
01133	Site 01: (SRI) Phoenix, Arizona USA	Enrolled	Self-administration 2 (Visit 11)		Inventory of Depression and Anxiety Symptoms (IDAS)					01-Feb-2018		35		18		13		7		6		3		5		5		30		9		11		7		100000160099
01134	Site 01: (SRI) Phoenix, Arizona USA	Enrolled	Self-administration 2 (Visit 11)		Inventory of Depression and Anxiety Symptoms (IDAS)					16-Feb-2018		26		11		6		6		6		6		4		6		27		7		8		4		100000160110
01135	Site 01: (SRI) Phoenix, Arizona USA	Enrolled	Self-administration 2 (Visit 11)		Inventory of Depression and Anxiety Symptoms (IDAS)					27-Feb-2018		39		17		11		11		6		3		9		7		17		9		9		6		100000160119
01136	Site 01: (SRI) Phoenix, Arizona USA	Enrolled	Self-administration 2 (Visit 11)		Inventory of Depression and Anxiety Symptoms (IDAS)					06-Mar-2018		28		10		12		8		6		3		4		6		27		7		8		8		100000160473
01138	Site 01: (SRI) Phoenix, Arizona USA	Enrolled	Self-administration 2 (Visit 11)		Inventory of Depression and Anxiety Symptoms (IDAS)					23-Mar-2018		36		13		7		20		6		3		6		5		13		10		10		7		100000160135
01139	Site 01: (SRI) Phoenix, Arizona USA	Enrolled	Self-administration 2 (Visit 11)		Inventory of Depression and Anxiety Symptoms (IDAS)					04-Apr-2018		33		16		7		6		6		3		3		8		15		9		10		4		100000160146
01140	Site 01: (SRI) Phoenix, Arizona USA	Enrolled	Self-administration 2 (Visit 11)		Inventory of Depression and Anxiety Symptoms (IDAS)					28-Mar-2018		29		10		9		13		6		3		3		7		27		7		9		8		100000160157
01141	Site 01: (SRI) Phoenix, Arizona USA	Enrolled	Self-administration 2 (Visit 11)		Inventory of Depression and Anxiety Symptoms (IDAS)					29-Mar-2018		44		23		10		12		6		5		5		6		20		9		13		9		100000160168
01143	Site 01: (SRI) Phoenix, Arizona USA	Enrolled	Self-administration 2 (Visit 11)		Inventory of Depression and Anxiety Symptoms (IDAS)					17-Apr-2018		39		19		13		9		6		3		6		5		21		10		9		7		100000160180
01144	Site 01: (SRI) Phoenix, Arizona USA	Enrolled	Self-administration 2 (Visit 11)		Inventory of Depression and Anxiety Symptoms (IDAS)					25-Apr-2018		39		18		11		12		6		6		6		8		21		10		8		6		100000160191
01146	Site 01: (SRI) Phoenix, Arizona USA	Enrolled	Self-administration 2 (Visit 11)		Inventory of Depression and Anxiety Symptoms (IDAS)					03-May-2018		38		16		12		11		6		6		3		5		14		7		8		4		100000160204
01147	Site 01: (SRI) Phoenix, Arizona USA	Enrolled	Self-administration 2 (Visit 11)		Inventory of Depression and Anxiety Symptoms (IDAS)					09-May-2018		39		20		14		7		6		8		6		10		25		10		9		7		100000160215
01148	Site 01: (SRI) Phoenix, Arizona USA	Enrolled	Self-administration 2 (Visit 11)		Inventory of Depression and Anxiety Symptoms (IDAS)					17-May-2018		31		15		10		6		6		3		3		8		23		9		9		7		100000160226
01149	Site 01: (SRI) Phoenix, Arizona USA	Enrolled	Self-administration 2 (Visit 11)		Inventory of Depression and Anxiety Symptoms (IDAS)					18-May-2018		46		23		11		10		9		6		5		5		12		6		14		10		100000160236
01150	Site 01: (SRI) Phoenix, Arizona USA	Enrolled	Self-administration 2 (Visit 11)		Inventory of Depression and Anxiety Symptoms (IDAS)					29-May-2018		34		13		14		11		6		4		9		6		23		7		8		5		100000160247
01151	Site 01: (SRI) Phoenix, Arizona USA	Enrolled	Self-administration 2 (Visit 11)		Inventory of Depression and Anxiety Symptoms (IDAS)					21-May-2018		35		17		10		7		6		4		5		5		17		10		10		7		100000160258
01152	Site 01: (SRI) Phoenix, Arizona USA	Enrolled	Self-administration 2 (Visit 11)		Inventory of Depression and Anxiety Symptoms (IDAS)					15-May-2018		34		13		9		11		6		4		3		5		8		6		10		4		100000160269
01155	Site 01: (SRI) Phoenix, Arizona USA	Enrolled	Self-administration 2 (Visit 11)		Inventory of Depression and Anxiety Symptoms (IDAS)					29-May-2018		26		11		7		6		6		3		4		5		18		6		9		4		100000160287
01156	Site 01: (SRI) Phoenix, Arizona USA	Enrolled	Self-administration 2 (Visit 11)		Inventory of Depression and Anxiety Symptoms (IDAS)					07-Jun-2018		27		11		6		12		6		3		3		5		17		6		9		4		100000160298
01157	Site 01: (SRI) Phoenix, Arizona USA	Enrolled	Self-administration 2 (Visit 11)		Inventory of Depression and Anxiety Symptoms (IDAS)					13-Jun-2018		37		18		10		12		7		4		5		7		21		7		9		5		100000160309
01158	Site 01: (SRI) Phoenix, Arizona USA	Enrolled	Self-administration 2 (Visit 11)		Inventory of Depression and Anxiety Symptoms (IDAS)			No	0	18-Jun-2018		31		12		11		10		6		3		4		5		16		5		8		4		100000160320
01159	Site 01: (SRI) Phoenix, Arizona USA	Enrolled	Self-administration 2 (Visit 11)		Inventory of Depression and Anxiety Symptoms (IDAS)					21-Jun-2018		44		18		16		15		6		6		3		7		11		6		11		8		100000160331
01160	Site 01: (SRI) Phoenix, Arizona USA	Enrolled	Self-administration 2 (Visit 11)		Inventory of Depression and Anxiety Symptoms (IDAS)					20-Jun-2018		36		16		14		13		6		3		4		8		21		10		10		9		100000160342
01161	Site 01: (SRI) Phoenix, Arizona USA	Enrolled	Self-administration 2 (Visit 11)		Inventory of Depression and Anxiety Symptoms (IDAS)					05-Jul-2018		61		35		18		19		8		4		10		12		22		9		10		12		100000160353
01162	Site 01: (SRI) Phoenix, Arizona USA	Enrolled	Self-administration 2 (Visit 11)		Inventory of Depression and Anxiety Symptoms (IDAS)					06-Jul-2018		24		11		7		6		6		3		7		7		27		7		8		6		100000160364
01163	Site 01: (SRI) Phoenix, Arizona USA	Enrolled	Self-administration 2 (Visit 11)		Inventory of Depression and Anxiety Symptoms (IDAS)					19-Jul-2018		45		20		11		20		6		6		6		5		19		7		15		5		100000160375
01164	Site 01: (SRI) Phoenix, Arizona USA	Enrolled	Self-administration 2 (Visit 11)		Inventory of Depression and Anxiety Symptoms (IDAS)					27-Jul-2018		25		12		7		6		7		3		3		5		31		6		11		6		100000160386
01167	Site 01: (SRI) Phoenix, Arizona USA	Enrolled	Self-administration 2 (Visit 11)		Inventory of Depression and Anxiety Symptoms (IDAS)					29-Aug-2018		64		33		17		21		8		4		7		12		8		22		18		20		100000160407
01168	Site 01: (SRI) Phoenix, Arizona USA	Enrolled	Self-administration 2 (Visit 11)		Inventory of Depression and Anxiety Symptoms (IDAS)					16-Aug-2018		37		13		12		11		6		6		3		6		15		7		11		7		100000160418
01169	Site 01: (SRI) Phoenix, Arizona USA	Enrolled	Self-administration 2 (Visit 11)		Inventory of Depression and Anxiety Symptoms (IDAS)					30-Aug-2018		44		20		7		17		7		5		3		5		17		14		13		12		100000160429
01170	Site 01: (SRI) Phoenix, Arizona USA	Enrolled	Self-administration 2 (Visit 11)		Inventory of Depression and Anxiety Symptoms (IDAS)					07-Sep-2018		42		17		17		9		6		3		3		5		17		11		10		9		100000160440
01171	Site 01: (SRI) Phoenix, Arizona USA	Enrolled	Self-administration 2 (Visit 11)		Inventory of Depression and Anxiety Symptoms (IDAS)					07-Sep-2018		42		20		10		9		6		6		7		7		17		11		12		5		100000160451
01172	Site 01: (SRI) Phoenix, Arizona USA	Enrolled	Self-administration 2 (Visit 11)		Inventory of Depression and Anxiety Symptoms (IDAS)					11-Sep-2018		40		19		7		15		6		7		5		7		22		17		8		15		100000160462
01173	Site 01: (SRI) Phoenix, Arizona USA	Enrolled	Self-administration 2 (Visit 11)		Inventory of Depression and Anxiety Symptoms (IDAS)					27-Sep-2018		48		20		14		14		11		8		4		10		20		10		15		10		100000268123
01175	Site 01: (SRI) Phoenix, Arizona USA	Enrolled	Self-administration 2 (Visit 11)		Inventory of Depression and Anxiety Symptoms (IDAS)					31-Oct-2018		52		23		19		15		9		7		8		9		16		15		11		10		100000268140
01176	Site 01: (SRI) Phoenix, Arizona USA	Enrolled	Self-administration 2 (Visit 11)		Inventory of Depression and Anxiety Symptoms (IDAS)					17-Oct-2018		43		17		11		7		7		7		4		12		8		6		8		7		100000268151
01177	Site 01: (SRI) Phoenix, Arizona USA	Enrolled	Self-administration 2 (Visit 11)		Inventory of Depression and Anxiety Symptoms (IDAS)					17-Oct-2018		37		18		8		18		7		3		6		6		20		5		9		6		100000268162
01178	Site 01: (SRI) Phoenix, Arizona USA	Enrolled	Self-administration 2 (Visit 11)		Inventory of Depression and Anxiety Symptoms (IDAS)					23-Oct-2018		43		23		10		15		6		4		5		13		20		8		11		6		100000268173
01179	Site 01: (SRI) Phoenix, Arizona USA	Enrolled	Self-administration 2 (Visit 11)		Inventory of Depression and Anxiety Symptoms (IDAS)					29-Oct-2018		40		21		8		10		7		5		4		8		15		11		8		9		100000268184
01180	Site 01: (SRI) Phoenix, Arizona USA	Enrolled	Self-administration 2 (Visit 11)		Inventory of Depression and Anxiety Symptoms (IDAS)					28-Nov-2018		41		14		17		14		7		7		3		5		15		5		8		4		100000268195
01101	Site 01: (SRI) Phoenix, Arizona USA	Enrolled	Cessation 2 (Visit 13)		Inventory of Depression and Anxiety Symptoms (IDAS)					17-Apr-2017		42		18		11		12		6		7		3		8		17		9		9		8		100000147566
01102	Site 01: (SRI) Phoenix, Arizona USA	Enrolled	Cessation 2 (Visit 13)		Inventory of Depression and Anxiety Symptoms (IDAS)					11-Apr-2017		26		12		7		10		6		3		5		7		33		5		8		4		100000147484
01103	Site 01: (SRI) Phoenix, Arizona USA	Enrolled	Cessation 2 (Visit 13)		Inventory of Depression and Anxiety Symptoms (IDAS)					28-Apr-2017		36		15		18		10		6		3		3		17		23		6		8		7		100000147489
01104	Site 01: (SRI) Phoenix, Arizona USA	Enrolled	Cessation 2 (Visit 13)		Inventory of Depression and Anxiety Symptoms (IDAS)					19-May-2017		32		13		8		6		6		3		3		6		17		7		9		6		100000147498
01105	Site 01: (SRI) Phoenix, Arizona USA	Enrolled	Cessation 2 (Visit 13)		Inventory of Depression and Anxiety Symptoms (IDAS)					18-May-2017		50		22		14		16		7		8		3		9		17		7		10		7		100000147507
01106	Site 01: (SRI) Phoenix, Arizona USA	Enrolled	Cessation 2 (Visit 13)		Inventory of Depression and Anxiety Symptoms (IDAS)			Yes	1																											9726316
01107	Site 01: (SRI) Phoenix, Arizona USA	Enrolled	Cessation 2 (Visit 13)		Inventory of Depression and Anxiety Symptoms (IDAS)					09-Jun-2017		40		14		16		17		6		3		3		9		19		8		10		11		100000147526
01108	Site 01: (SRI) Phoenix, Arizona USA	Enrolled	Cessation 2 (Visit 13)		Inventory of Depression and Anxiety Symptoms (IDAS)					13-Jun-2017		73		38		18		20		9		9		3		17		8		15		18		18		100000147537
01109	Site 01: (SRI) Phoenix, Arizona USA	Enrolled	Cessation 2 (Visit 13)		Inventory of Depression and Anxiety Symptoms (IDAS)					05-Jul-2017		41		20		11		13		8		3		4		8		24		10		9		7		100000147548
01112	Site 01: (SRI) Phoenix, Arizona USA	Enrolled	Cessation 2 (Visit 13)		Inventory of Depression and Anxiety Symptoms (IDAS)					28-Jun-2017		30		13		9		7		6		6		3		8		21		5		9		7		100000159903
01110	Site 01: (SRI) Phoenix, Arizona USA	Enrolled	Cessation 2 (Visit 13)		Inventory of Depression and Anxiety Symptoms (IDAS)					23-Jun-2017		44		17		9		23		6		12		3		5		22		5		11		10		100000147559
01111	Site 01: (SRI) Phoenix, Arizona USA	Enrolled	Cessation 2 (Visit 13)		Inventory of Depression and Anxiety Symptoms (IDAS)					28-Jun-2017		62		26		20		24		9		12		3		8		9		13		8		16		100000159892
01113	Site 01: (SRI) Phoenix, Arizona USA	Enrolled	Cessation 2 (Visit 13)		Inventory of Depression and Anxiety Symptoms (IDAS)					05-Jul-2017		30		14		7		9		6		3		3		10		26		7		9		7		100000159914
01114	Site 01: (SRI) Phoenix, Arizona USA	Enrolled	Cessation 2 (Visit 13)		Inventory of Depression and Anxiety Symptoms (IDAS)					05-Jul-2017		34		15		11		11		6		6		5		6		24		8		10		4		100000159925
01115	Site 01: (SRI) Phoenix, Arizona USA	Enrolled	Cessation 2 (Visit 13)		Inventory of Depression and Anxiety Symptoms (IDAS)					19-Jul-2017		33		17		9		7		7		7		4		6		22		7		10		8		100000159936
01116	Site 01: (SRI) Phoenix, Arizona USA	Enrolled	Cessation 2 (Visit 13)		Inventory of Depression and Anxiety Symptoms (IDAS)					04-Aug-2017		29		10		11		9		6		6		5		5		28		7		9		4		100000159947
01117	Site 01: (SRI) Phoenix, Arizona USA	Enrolled	Cessation 2 (Visit 13)		Inventory of Depression and Anxiety Symptoms (IDAS)					27-Jul-2017		49		21		17		14		6		7		3		11		23		7		8		7		100000159957
01118	Site 01: (SRI) Phoenix, Arizona USA	Enrolled	Cessation 2 (Visit 13)		Inventory of Depression and Anxiety Symptoms (IDAS)					03-Aug-2017		34		14		12		11		6		3		3		7		18		8		8		9		100000159968
01122	Site 01: (SRI) Phoenix, Arizona USA	Enrolled	Cessation 2 (Visit 13)		Inventory of Depression and Anxiety Symptoms (IDAS)					06-Oct-2017		41		21		7		9		6		3		3		6		13		9		8		6		100000159993
01123	Site 01: (SRI) Phoenix, Arizona USA	Enrolled	Cessation 2 (Visit 13)		Inventory of Depression and Anxiety Symptoms (IDAS)					04-Oct-2017		38		17		15		9		7		4		7		9		21		9		8		7		100000160004
01125	Site 01: (SRI) Phoenix, Arizona USA	Enrolled	Cessation 2 (Visit 13)		Inventory of Depression and Anxiety Symptoms (IDAS)					02-Nov-2017		41		19		8		12		10		5		6		12		24		11		12		12		100000160018
01127	Site 01: (SRI) Phoenix, Arizona USA	Enrolled	Cessation 2 (Visit 13)		Inventory of Depression and Anxiety Symptoms (IDAS)					17-Nov-2017		54		27		14		17		7		5		3		11		12		15		8		7		100000160034
01128	Site 01: (SRI) Phoenix, Arizona USA	Enrolled	Cessation 2 (Visit 13)		Inventory of Depression and Anxiety Symptoms (IDAS)					11-Dec-2017		58		27		14		19		6		6		8		15		8		7		10		8		100000160045
01129	Site 01: (SRI) Phoenix, Arizona USA	Enrolled	Cessation 2 (Visit 13)		Inventory of Depression and Anxiety Symptoms (IDAS)					22-Feb-2018		33		14		10		9		6		6		3		8		28		9		9		7		100000160056
01130	Site 01: (SRI) Phoenix, Arizona USA	Enrolled	Cessation 2 (Visit 13)		Inventory of Depression and Anxiety Symptoms (IDAS)					20-Dec-2017		28		14		6		6		6		3		3		6		24		5		8		4		100000160067
01131	Site 01: (SRI) Phoenix, Arizona USA	Enrolled	Cessation 2 (Visit 13)		Inventory of Depression and Anxiety Symptoms (IDAS)					08-Jan-2018		30		15		8		10		6		6		3		7		36		10		9		4		100000160078
01132	Site 01: (SRI) Phoenix, Arizona USA	Enrolled	Cessation 2 (Visit 13)		Inventory of Depression and Anxiety Symptoms (IDAS)					09-Feb-2018		63		35		18		13		6		5		3		12		10		12		12		11		100000160089
01133	Site 01: (SRI) Phoenix, Arizona USA	Enrolled	Cessation 2 (Visit 13)		Inventory of Depression and Anxiety Symptoms (IDAS)					08-Feb-2018		34		17		12		6		6		3		3		5		28		6		10		7		100000160100
01134	Site 01: (SRI) Phoenix, Arizona USA	Enrolled	Cessation 2 (Visit 13)		Inventory of Depression and Anxiety Symptoms (IDAS)					02-Mar-2018		35		18		7		16		6		5		3		11		28		10		9		12		100000160111
01135	Site 01: (SRI) Phoenix, Arizona USA	Enrolled	Cessation 2 (Visit 13)		Inventory of Depression and Anxiety Symptoms (IDAS)					12-Mar-2018		35		14		9		15		6		3		6		6		19		9		9		8		100000160120
01136	Site 01: (SRI) Phoenix, Arizona USA	Enrolled	Cessation 2 (Visit 13)		Inventory of Depression and Anxiety Symptoms (IDAS)					14-Mar-2018		29		12		9		7		6		3		3		6		24		5		8		6		100000160474
01138	Site 01: (SRI) Phoenix, Arizona USA	Enrolled	Cessation 2 (Visit 13)		Inventory of Depression and Anxiety Symptoms (IDAS)					03-Apr-2018		43		18		8		16		6		6		3		5		8		14		9		7		100000160136
01139	Site 01: (SRI) Phoenix, Arizona USA	Enrolled	Cessation 2 (Visit 13)		Inventory of Depression and Anxiety Symptoms (IDAS)					10-Apr-2018		32		14		8		7		6		3		5		7		15		5		9		4		100000160147
01140	Site 01: (SRI) Phoenix, Arizona USA	Enrolled	Cessation 2 (Visit 13)		Inventory of Depression and Anxiety Symptoms (IDAS)					06-Apr-2018		29		10		9		14		6		3		4		5		17		10		8		7		100000160158
01141	Site 01: (SRI) Phoenix, Arizona USA	Enrolled	Cessation 2 (Visit 13)		Inventory of Depression and Anxiety Symptoms (IDAS)					05-Apr-2018		40		19		9		12		6		5		5		5		18		8		10		11		100000160169
01143	Site 01: (SRI) Phoenix, Arizona USA	Enrolled	Cessation 2 (Visit 13)		Inventory of Depression and Anxiety Symptoms (IDAS)					26-Apr-2018		42		21		12		9		6		3		6		6		15		12		9		8		100000160181
01144	Site 01: (SRI) Phoenix, Arizona USA	Enrolled	Cessation 2 (Visit 13)		Inventory of Depression and Anxiety Symptoms (IDAS)					02-May-2018		36		17		12		11		6		5		6		8		22		7		8		6		100000160192
01146	Site 01: (SRI) Phoenix, Arizona USA	Enrolled	Cessation 2 (Visit 13)		Inventory of Depression and Anxiety Symptoms (IDAS)					10-May-2018		50		22		12		18		6		6		3		5		10		6		10		7		100000160205
01147	Site 01: (SRI) Phoenix, Arizona USA	Enrolled	Cessation 2 (Visit 13)		Inventory of Depression and Anxiety Symptoms (IDAS)					16-May-2018		35		18		14		7		6		6		6		5		27		11		9		8		100000160216
01148	Site 01: (SRI) Phoenix, Arizona USA	Enrolled	Cessation 2 (Visit 13)		Inventory of Depression and Anxiety Symptoms (IDAS)					07-Jun-2018		32		15		11		7		6		3		3		9		26		10		11		4		100000160227
01149	Site 01: (SRI) Phoenix, Arizona USA	Enrolled	Cessation 2 (Visit 13)		Inventory of Depression and Anxiety Symptoms (IDAS)					25-May-2018		47		25		10		10		11		6		5		6		12		8		14		10		100000160237
01150	Site 01: (SRI) Phoenix, Arizona USA	Enrolled	Cessation 2 (Visit 13)		Inventory of Depression and Anxiety Symptoms (IDAS)					05-Jun-2018		36		16		13		11		6		3		8		6		22		7		8		10		100000160248
01151	Site 01: (SRI) Phoenix, Arizona USA	Enrolled	Cessation 2 (Visit 13)		Inventory of Depression and Anxiety Symptoms (IDAS)					29-May-2018		37		17		9		6		6		6		6		5		20		10		10		8		100000160259
01152	Site 01: (SRI) Phoenix, Arizona USA	Enrolled	Cessation 2 (Visit 13)		Inventory of Depression and Anxiety Symptoms (IDAS)					22-May-2018		34		13		10		11		6		5		3		5		11		5		9		4		100000160270
01155	Site 01: (SRI) Phoenix, Arizona USA	Enrolled	Cessation 2 (Visit 13)		Inventory of Depression and Anxiety Symptoms (IDAS)					06-Jun-2018		25		11		7		6		6		3		4		5		24		6		9		4		100000160288
01156	Site 01: (SRI) Phoenix, Arizona USA	Enrolled	Cessation 2 (Visit 13)		Inventory of Depression and Anxiety Symptoms (IDAS)					15-Jun-2018		27		10		6		10		6		3		3		5		15		6		8		4		100000160299
01157	Site 01: (SRI) Phoenix, Arizona USA	Enrolled	Cessation 2 (Visit 13)		Inventory of Depression and Anxiety Symptoms (IDAS)					26-Jun-2018		38		20		10		10		6		4		3		8		22		7		9		5		100000160310
01158	Site 01: (SRI) Phoenix, Arizona USA	Enrolled	Cessation 2 (Visit 13)		Inventory of Depression and Anxiety Symptoms (IDAS)			No	0	25-Jun-2018		36		13		12		14		6		3		3		5		12		7		9		4		100000160321
01159	Site 01: (SRI) Phoenix, Arizona USA	Enrolled	Cessation 2 (Visit 13)		Inventory of Depression and Anxiety Symptoms (IDAS)					28-Jun-2018		46		18		14		16		7		6		3		10		10		6		12		8		100000160332
01160	Site 01: (SRI) Phoenix, Arizona USA	Enrolled	Cessation 2 (Visit 13)		Inventory of Depression and Anxiety Symptoms (IDAS)					27-Jun-2018		36		14		11		12		6		6		3		6		21		9		10		8		100000160343
01161	Site 01: (SRI) Phoenix, Arizona USA	Enrolled	Cessation 2 (Visit 13)		Inventory of Depression and Anxiety Symptoms (IDAS)					12-Jul-2018		64		36		18		22		9		3		11		14		21		14		14		13		100000160354
01162	Site 01: (SRI) Phoenix, Arizona USA	Enrolled	Cessation 2 (Visit 13)		Inventory of Depression and Anxiety Symptoms (IDAS)					13-Jul-2018		33		17		6		7		6		5		4		7		16		9		8		8		100000160365
01163	Site 01: (SRI) Phoenix, Arizona USA	Enrolled	Cessation 2 (Visit 13)		Inventory of Depression and Anxiety Symptoms (IDAS)					25-Jul-2018		40		16		11		17		6		4		5		6		20		6		14		7		100000160376
01164	Site 01: (SRI) Phoenix, Arizona USA	Enrolled	Cessation 2 (Visit 13)		Inventory of Depression and Anxiety Symptoms (IDAS)					03-Aug-2018		34		17		8		6		6		5		3		7		24		5		9		7		100000160387
01167	Site 01: (SRI) Phoenix, Arizona USA	Enrolled	Cessation 2 (Visit 13)		Inventory of Depression and Anxiety Symptoms (IDAS)					05-Sep-2018		70		40		15		23		11		3		6		13		8		24		19		19		100000160408
01168	Site 01: (SRI) Phoenix, Arizona USA	Enrolled	Cessation 2 (Visit 13)		Inventory of Depression and Anxiety Symptoms (IDAS)					24-Aug-2018		43		16		15		17		6		8		3		6		19		7		13		7		100000160419
01169	Site 01: (SRI) Phoenix, Arizona USA	Enrolled	Cessation 2 (Visit 13)		Inventory of Depression and Anxiety Symptoms (IDAS)					07-Sep-2018		44		21		7		16		7		8		4		5		16		15		11		12		100000160430
01170	Site 01: (SRI) Phoenix, Arizona USA	Enrolled	Cessation 2 (Visit 13)		Inventory of Depression and Anxiety Symptoms (IDAS)					17-Sep-2018		39		15		15		8		6		3		4		5		15		12		8		7		100000160441
01171	Site 01: (SRI) Phoenix, Arizona USA	Enrolled	Cessation 2 (Visit 13)		Inventory of Depression and Anxiety Symptoms (IDAS)					14-Sep-2018		49		29		18		10		7		6		6		8		22		14		11		13		100000160452
01172	Site 01: (SRI) Phoenix, Arizona USA	Enrolled	Cessation 2 (Visit 13)		Inventory of Depression and Anxiety Symptoms (IDAS)			No	0	21-Sep-2018		39		17		10		13		6		7		4		7		23		17		8		17		100000160463
01173	Site 01: (SRI) Phoenix, Arizona USA	Enrolled	Cessation 2 (Visit 13)		Inventory of Depression and Anxiety Symptoms (IDAS)					08-Oct-2018		59		30		11		24		8		6		8		10		22		13		16		12		100000268124
01175	Site 01: (SRI) Phoenix, Arizona USA	Enrolled	Cessation 2 (Visit 13)		Inventory of Depression and Anxiety Symptoms (IDAS)					14-Nov-2018		43		22		13		12		8		4		6		10		17		16		12		9		100000268141
01176	Site 01: (SRI) Phoenix, Arizona USA	Enrolled	Cessation 2 (Visit 13)		Inventory of Depression and Anxiety Symptoms (IDAS)					31-Oct-2018		36		16		8		6		6		4		3		9		14		6		8		6		100000268152
01177	Site 01: (SRI) Phoenix, Arizona USA	Enrolled	Cessation 2 (Visit 13)		Inventory of Depression and Anxiety Symptoms (IDAS)					22-Oct-2018		39		17		7		22		7		5		8		6		18		5		11		7		100000268163
01178	Site 01: (SRI) Phoenix, Arizona USA	Enrolled	Cessation 2 (Visit 13)		Inventory of Depression and Anxiety Symptoms (IDAS)					07-Nov-2018		44		21		10		21		6		6		3		5		22		6		11		12		100000268174
01179	Site 01: (SRI) Phoenix, Arizona USA	Enrolled	Cessation 2 (Visit 13)		Inventory of Depression and Anxiety Symptoms (IDAS)					05-Nov-2018		41		17		7		14		6		4		3		7		15		8		8		6		100000268185
01180	Site 01: (SRI) Phoenix, Arizona USA	Enrolled	Cessation 2 (Visit 13)		Inventory of Depression and Anxiety Symptoms (IDAS)					05-Dec-2018		46		18		15		13		8		8		3		5		12		5		8		4		100000268196
01101	Site 01: (SRI) Phoenix, Arizona USA	Enrolled	Cessation 2 1-week Follow-up (Visit 13.1)		Inventory of Depression and Anxiety Symptoms (IDAS)					25-Apr-2017		50		22		14		16		6		5		3		7		18		8		8		10		100000147568
01102	Site 01: (SRI) Phoenix, Arizona USA	Enrolled	Cessation 2 1-week Follow-up (Visit 13.1)		Inventory of Depression and Anxiety Symptoms (IDAS)			Yes	1																											100000246927
01103	Site 01: (SRI) Phoenix, Arizona USA	Enrolled	Cessation 2 1-week Follow-up (Visit 13.1)		Inventory of Depression and Anxiety Symptoms (IDAS)					05-May-2017		46		16		23		19		6		3		4		9		20		5		8		9		100000147492
01104	Site 01: (SRI) Phoenix, Arizona USA	Enrolled	Cessation 2 1-week Follow-up (Visit 13.1)		Inventory of Depression and Anxiety Symptoms (IDAS)					26-May-2017		42		20		10		12		6		3		4		7		12		14		15		8		100000147500
01105	Site 01: (SRI) Phoenix, Arizona USA	Enrolled	Cessation 2 1-week Follow-up (Visit 13.1)		Inventory of Depression and Anxiety Symptoms (IDAS)					26-May-2017		40		15		14		14		6		6		3		10		23		8		10		6		100000147510
01106	Site 01: (SRI) Phoenix, Arizona USA	Enrolled	Cessation 2 1-week Follow-up (Visit 13.1)		Inventory of Depression and Anxiety Symptoms (IDAS)			Yes	1																											9726327
01107	Site 01: (SRI) Phoenix, Arizona USA	Enrolled	Cessation 2 1-week Follow-up (Visit 13.1)		Inventory of Depression and Anxiety Symptoms (IDAS)					23-Jun-2017		40		12		12		23		6		7		3		6		25		7		8		9		100000147530
01108	Site 01: (SRI) Phoenix, Arizona USA	Enrolled	Cessation 2 1-week Follow-up (Visit 13.1)		Inventory of Depression and Anxiety Symptoms (IDAS)					20-Jun-2017		59		27		17		24		10		5		3		7		14		12		16		15		100000147541
01109	Site 01: (SRI) Phoenix, Arizona USA	Enrolled	Cessation 2 1-week Follow-up (Visit 13.1)		Inventory of Depression and Anxiety Symptoms (IDAS)					08-Jul-2017		62		32		15		21		11		3		3		11		13		15		9		10		100000147552
01112	Site 01: (SRI) Phoenix, Arizona USA	Enrolled	Cessation 2 1-week Follow-up (Visit 13.1)		Inventory of Depression and Anxiety Symptoms (IDAS)					08-Jul-2017		40		14		12		21		6		9		3		6		20		8		10		12		100000159907
01110	Site 01: (SRI) Phoenix, Arizona USA	Enrolled	Cessation 2 1-week Follow-up (Visit 13.1)		Inventory of Depression and Anxiety Symptoms (IDAS)					03-Jul-2017		48		16		10		24		6		13		3		5		24		5		8		13		100000147563
01111	Site 01: (SRI) Phoenix, Arizona USA	Enrolled	Cessation 2 1-week Follow-up (Visit 13.1)		Inventory of Depression and Anxiety Symptoms (IDAS)					05-Jul-2017		63		27		19		23		8		12		3		6		8		13		8		10		100000159896
01113	Site 01: (SRI) Phoenix, Arizona USA	Enrolled	Cessation 2 1-week Follow-up (Visit 13.1)		Inventory of Depression and Anxiety Symptoms (IDAS)					13-Jul-2017		31		13		12		11		6		3		3		5		23		8		9		4		100000159918
01114	Site 01: (SRI) Phoenix, Arizona USA	Enrolled	Cessation 2 1-week Follow-up (Visit 13.1)		Inventory of Depression and Anxiety Symptoms (IDAS)					14-Jul-2017		39		17		8		12		6		5		6		5		19		8		8		6		100000159929
01115	Site 01: (SRI) Phoenix, Arizona USA	Enrolled	Cessation 2 1-week Follow-up (Visit 13.1)		Inventory of Depression and Anxiety Symptoms (IDAS)					26-Jul-2017		57		25		14		20		7		11		3		10		13		8		10		12		100000159940
01116	Site 01: (SRI) Phoenix, Arizona USA	Enrolled	Cessation 2 1-week Follow-up (Visit 13.1)		Inventory of Depression and Anxiety Symptoms (IDAS)					11-Aug-2017		33		12		10		8		6		6		5		5		25		5		8		4		100000159950
01117	Site 01: (SRI) Phoenix, Arizona USA	Enrolled	Cessation 2 1-week Follow-up (Visit 13.1)		Inventory of Depression and Anxiety Symptoms (IDAS)					03-Aug-2017		43		20		14		11		6		6		3		15		20		7		8		7		100000159960
01118	Site 01: (SRI) Phoenix, Arizona USA	Enrolled	Cessation 2 1-week Follow-up (Visit 13.1)		Inventory of Depression and Anxiety Symptoms (IDAS)					10-Aug-2017		42		15		16		16		6		5		3		8		17		9		8		8		100000159972
01122	Site 01: (SRI) Phoenix, Arizona USA	Enrolled	Cessation 2 1-week Follow-up (Visit 13.1)		Inventory of Depression and Anxiety Symptoms (IDAS)					13-Oct-2017		41		18		9		10		6		3		3		6		19		5		8		4		100000159997
01123	Site 01: (SRI) Phoenix, Arizona USA	Enrolled	Cessation 2 1-week Follow-up (Visit 13.1)		Inventory of Depression and Anxiety Symptoms (IDAS)					13-Oct-2017		44		22		12		10		8		6		5		9		17		10		9		7		100000160008
01125	Site 01: (SRI) Phoenix, Arizona USA	Enrolled	Cessation 2 1-week Follow-up (Visit 13.1)		Inventory of Depression and Anxiety Symptoms (IDAS)			Yes	1																											100000252056
01127	Site 01: (SRI) Phoenix, Arizona USA	Enrolled	Cessation 2 1-week Follow-up (Visit 13.1)		Inventory of Depression and Anxiety Symptoms (IDAS)					24-Nov-2017		40		17		10		12		7		5		3		7		13		8		8		7		100000160038
01128	Site 01: (SRI) Phoenix, Arizona USA	Enrolled	Cessation 2 1-week Follow-up (Visit 13.1)		Inventory of Depression and Anxiety Symptoms (IDAS)					19-Dec-2017		52		22		15		18		6		6		6		13		8		7		10		8		100000160049
01129	Site 01: (SRI) Phoenix, Arizona USA	Enrolled	Cessation 2 1-week Follow-up (Visit 13.1)		Inventory of Depression and Anxiety Symptoms (IDAS)					01-Mar-2018		42		15		11		19		6		6		3		5		24		12		11		6		100000160060
01130	Site 01: (SRI) Phoenix, Arizona USA	Enrolled	Cessation 2 1-week Follow-up (Visit 13.1)		Inventory of Depression and Anxiety Symptoms (IDAS)					29-Dec-2017		22		10		7		6		6		3		3		5		35		5		8		4		100000160071
01131	Site 01: (SRI) Phoenix, Arizona USA	Enrolled	Cessation 2 1-week Follow-up (Visit 13.1)		Inventory of Depression and Anxiety Symptoms (IDAS)					12-Jan-2018		61		30		28		18		6		7		7		19		19		19		13		9		100000160082
01132	Site 01: (SRI) Phoenix, Arizona USA	Enrolled	Cessation 2 1-week Follow-up (Visit 13.1)		Inventory of Depression and Anxiety Symptoms (IDAS)					25-Feb-2018		70		39		21		22		6		3		3		18		8		16		20		17		100000160093
01133	Site 01: (SRI) Phoenix, Arizona USA	Enrolled	Cessation 2 1-week Follow-up (Visit 13.1)		Inventory of Depression and Anxiety Symptoms (IDAS)					15-Feb-2018		44		21		10		8		8		3		3		5		17		10		9		8		100000160104
01134	Site 01: (SRI) Phoenix, Arizona USA	Enrolled	Cessation 2 1-week Follow-up (Visit 13.1)		Inventory of Depression and Anxiety Symptoms (IDAS)			Yes	1																											100000253202
01135	Site 01: (SRI) Phoenix, Arizona USA	Enrolled	Cessation 2 1-week Follow-up (Visit 13.1)		Inventory of Depression and Anxiety Symptoms (IDAS)					20-Mar-2018		33		16		9		10		6		3		6		7		19		8		9		7		100000160124
01138	Site 01: (SRI) Phoenix, Arizona USA	Enrolled	Cessation 2 1-week Follow-up (Visit 13.1)		Inventory of Depression and Anxiety Symptoms (IDAS)					10-Apr-2018		44		19		8		16		6		6		3		5		9		13		9		8		100000160140
01139	Site 01: (SRI) Phoenix, Arizona USA	Enrolled	Cessation 2 1-week Follow-up (Visit 13.1)		Inventory of Depression and Anxiety Symptoms (IDAS)					20-Apr-2018		29		12		7		6		6		3		3		7		20		6		8		4		100000160151
01140	Site 01: (SRI) Phoenix, Arizona USA	Enrolled	Cessation 2 1-week Follow-up (Visit 13.1)		Inventory of Depression and Anxiety Symptoms (IDAS)			No	0	13-Apr-2018		34		11		6		19		6		6		3		5		17		7		8		8		100000160162
01141	Site 01: (SRI) Phoenix, Arizona USA	Enrolled	Cessation 2 1-week Follow-up (Visit 13.1)		Inventory of Depression and Anxiety Symptoms (IDAS)					12-Apr-2018		36		17		10		9		6		3		4		5		16		10		12		8		100000160173
01143	Site 01: (SRI) Phoenix, Arizona USA	Enrolled	Cessation 2 1-week Follow-up (Visit 13.1)		Inventory of Depression and Anxiety Symptoms (IDAS)					03-May-2018		50		25		15		15		6		5		5		6		12		13		10		12		100000160185
01144	Site 01: (SRI) Phoenix, Arizona USA	Enrolled	Cessation 2 1-week Follow-up (Visit 13.1)		Inventory of Depression and Anxiety Symptoms (IDAS)					09-May-2018		49		23		16		17		6		6		9		11		19		12		8		8		100000160196
01146	Site 01: (SRI) Phoenix, Arizona USA	Enrolled	Cessation 2 1-week Follow-up (Visit 13.1)		Inventory of Depression and Anxiety Symptoms (IDAS)					17-May-2018		49		22		14		18		6		6		3		7		15		5		10		8		100000160209
01147	Site 01: (SRI) Phoenix, Arizona USA	Enrolled	Cessation 2 1-week Follow-up (Visit 13.1)		Inventory of Depression and Anxiety Symptoms (IDAS)					23-May-2018		52		24		19		18		7		6		9		11		17		13		11		9		100000160220
01148	Site 01: (SRI) Phoenix, Arizona USA	Enrolled	Cessation 2 1-week Follow-up (Visit 13.1)		Inventory of Depression and Anxiety Symptoms (IDAS)			No	0	28-Jun-2018		47		23		12		14		6		3		3		11		16		10		11		6		100000160230
01149	Site 01: (SRI) Phoenix, Arizona USA	Enrolled	Cessation 2 1-week Follow-up (Visit 13.1)		Inventory of Depression and Anxiety Symptoms (IDAS)					31-May-2018		50		28		8		10		9		6		4		7		13		5				8		100000160241
01150	Site 01: (SRI) Phoenix, Arizona USA	Enrolled	Cessation 2 1-week Follow-up (Visit 13.1)		Inventory of Depression and Anxiety Symptoms (IDAS)					11-Jun-2018		38		17		15		10		6		7		7		7		27		8		8		8		100000160252
01151	Site 01: (SRI) Phoenix, Arizona USA	Enrolled	Cessation 2 1-week Follow-up (Visit 13.1)		Inventory of Depression and Anxiety Symptoms (IDAS)					11-Jun-2018		42		19		11		12		6		6		6		6		14		12		13		7		100000160263
01152	Site 01: (SRI) Phoenix, Arizona USA	Enrolled	Cessation 2 1-week Follow-up (Visit 13.1)		Inventory of Depression and Anxiety Symptoms (IDAS)			No	0	30-May-2018		36		14		10		7		6		5		3		5		8		6		8		4		100000160274
01155	Site 01: (SRI) Phoenix, Arizona USA	Enrolled	Cessation 2 1-week Follow-up (Visit 13.1)		Inventory of Depression and Anxiety Symptoms (IDAS)					14-Jun-2018		49		22		9		17		6		9		3		13		15		9		10		4		100000160292
01156	Site 01: (SRI) Phoenix, Arizona USA	Enrolled	Cessation 2 1-week Follow-up (Visit 13.1)		Inventory of Depression and Anxiety Symptoms (IDAS)					22-Jun-2018		34		11		10		8		6		6		3		6		13		5		8		4		100000160303
01157	Site 01: (SRI) Phoenix, Arizona USA	Enrolled	Cessation 2 1-week Follow-up (Visit 13.1)		Inventory of Depression and Anxiety Symptoms (IDAS)					03-Jul-2018		50		26		11		14		6		4		4		9		21		10		8		8		100000160314
01158	Site 01: (SRI) Phoenix, Arizona USA	Enrolled	Cessation 2 1-week Follow-up (Visit 13.1)		Inventory of Depression and Anxiety Symptoms (IDAS)					05-Jul-2018		38		15		10		13		7		6		3		5		17		9		9		5		100000160325
01159	Site 01: (SRI) Phoenix, Arizona USA	Enrolled	Cessation 2 1-week Follow-up (Visit 13.1)		Inventory of Depression and Anxiety Symptoms (IDAS)					06-Jul-2018		40		19		13		14		8		5		5		9		13		5		11		8		100000160336
01160	Site 01: (SRI) Phoenix, Arizona USA	Enrolled	Cessation 2 1-week Follow-up (Visit 13.1)		Inventory of Depression and Anxiety Symptoms (IDAS)					06-Jul-2018		44		17		13		19		6		9		4		9		19		9		12		9		100000160347
01161	Site 01: (SRI) Phoenix, Arizona USA	Enrolled	Cessation 2 1-week Follow-up (Visit 13.1)		Inventory of Depression and Anxiety Symptoms (IDAS)					20-Jul-2018		69		36		22		22		8		3		14		12		17		12		15		12		100000160358
01162	Site 01: (SRI) Phoenix, Arizona USA	Enrolled	Cessation 2 1-week Follow-up (Visit 13.1)		Inventory of Depression and Anxiety Symptoms (IDAS)			No	0	23-Jul-2018		54		26		17		13		6		3		4		14		12		12		10		11		100000160369
01163	Site 01: (SRI) Phoenix, Arizona USA	Enrolled	Cessation 2 1-week Follow-up (Visit 13.1)		Inventory of Depression and Anxiety Symptoms (IDAS)					01-Aug-2018		40		15		10		19		6		6		4		5		20		6		16		8		100000160380
01164	Site 01: (SRI) Phoenix, Arizona USA	Enrolled	Cessation 2 1-week Follow-up (Visit 13.1)		Inventory of Depression and Anxiety Symptoms (IDAS)					10-Aug-2018		37		18		9		7		6		6		4		6		27		9		13		10		100000160390
01167	Site 01: (SRI) Phoenix, Arizona USA	Enrolled	Cessation 2 1-week Follow-up (Visit 13.1)		Inventory of Depression and Anxiety Symptoms (IDAS)			No	0	20-Sep-2018		65		34		18		22		9		3		4		10		8		20		18		17		100000160412
01168	Site 01: (SRI) Phoenix, Arizona USA	Enrolled	Cessation 2 1-week Follow-up (Visit 13.1)		Inventory of Depression and Anxiety Symptoms (IDAS)					30-Aug-2018		39		13		13		15		6		7		3		6		15		8		10		8		100000160423
01169	Site 01: (SRI) Phoenix, Arizona USA	Enrolled	Cessation 2 1-week Follow-up (Visit 13.1)		Inventory of Depression and Anxiety Symptoms (IDAS)					17-Sep-2018		68		36		14		16		7		10		4		5		9		18		13		16		100000160434
01170	Site 01: (SRI) Phoenix, Arizona USA	Enrolled	Cessation 2 1-week Follow-up (Visit 13.1)		Inventory of Depression and Anxiety Symptoms (IDAS)					25-Sep-2018		37		14		14		9		6		3		3		5		15		10		8		7		100000160445
01171	Site 01: (SRI) Phoenix, Arizona USA	Enrolled	Cessation 2 1-week Follow-up (Visit 13.1)		Inventory of Depression and Anxiety Symptoms (IDAS)			No	0	26-Sep-2018		62		36		16		22		9		7		4		11		18		13		17		16		100000160456
01172	Site 01: (SRI) Phoenix, Arizona USA	Enrolled	Cessation 2 1-week Follow-up (Visit 13.1)		Inventory of Depression and Anxiety Symptoms (IDAS)					29-Sep-2018		55		26		10		22		6		8		4		15		13		18		9		19		100000160467
01173	Site 01: (SRI) Phoenix, Arizona USA	Enrolled	Cessation 2 1-week Follow-up (Visit 13.1)		Inventory of Depression and Anxiety Symptoms (IDAS)					18-Oct-2018		49		27		16		18		12		4		4		15		24		15		17		11		100000268128
01175	Site 01: (SRI) Phoenix, Arizona USA	Enrolled	Cessation 2 1-week Follow-up (Visit 13.1)		Inventory of Depression and Anxiety Symptoms (IDAS)					24-Nov-2018		59		29		14		15		9		7		3		14		11		16		10		10		100000268145
01176	Site 01: (SRI) Phoenix, Arizona USA	Enrolled	Cessation 2 1-week Follow-up (Visit 13.1)		Inventory of Depression and Anxiety Symptoms (IDAS)					12-Nov-2018		36		17		8		11		6		3		3		8		11		5		8		6		100000268156
01177	Site 01: (SRI) Phoenix, Arizona USA	Enrolled	Cessation 2 1-week Follow-up (Visit 13.1)		Inventory of Depression and Anxiety Symptoms (IDAS)					29-Oct-2018		35		15		8		17		7		4		6		6		22		7		9		6		100000268167
01178	Site 01: (SRI) Phoenix, Arizona USA	Enrolled	Cessation 2 1-week Follow-up (Visit 13.1)		Inventory of Depression and Anxiety Symptoms (IDAS)					15-Nov-2018		39		18		12		14		6		5		4		5		22		7		10		7		100000268178
01179	Site 01: (SRI) Phoenix, Arizona USA	Enrolled	Cessation 2 1-week Follow-up (Visit 13.1)		Inventory of Depression and Anxiety Symptoms (IDAS)					19-Nov-2018		72		39		8		27		9		10		3		11		10		14		8		16		100000268189
01180	Site 01: (SRI) Phoenix, Arizona USA	Enrolled	Cessation 2 1-week Follow-up (Visit 13.1)		Inventory of Depression and Anxiety Symptoms (IDAS)					15-Dec-2018		48		18		14		21		6		10		3		5		10		6		8		4		100000268200
01101	Site 01: (SRI) Phoenix, Arizona USA	Enrolled	Final Outcome (Visit 14)		Inventory of Depression and Anxiety Symptoms (IDAS)					01-May-2017		38		18		12		13		6		3		4		7		25		9		8		6		100000147567
01102	Site 01: (SRI) Phoenix, Arizona USA	Enrolled	Final Outcome (Visit 14)		Inventory of Depression and Anxiety Symptoms (IDAS)					17-Apr-2017		24		10		7		10		6		3		5		7		35		8		9		4		100000147485
01103	Site 01: (SRI) Phoenix, Arizona USA	Enrolled	Final Outcome (Visit 14)		Inventory of Depression and Anxiety Symptoms (IDAS)					11-May-2017		36		14		20		11		6		3		4		5		20		5		8		4		100000147490
01104	Site 01: (SRI) Phoenix, Arizona USA	Enrolled	Final Outcome (Visit 14)		Inventory of Depression and Anxiety Symptoms (IDAS)					01-Jun-2017		40		19		11		9		6		3		4		10		15		11		13		8		100000147499
01105	Site 01: (SRI) Phoenix, Arizona USA	Enrolled	Final Outcome (Visit 14)		Inventory of Depression and Anxiety Symptoms (IDAS)					02-Jun-2017		68		37		15		19		7		7		3		16		14		9		11		9		100000147508
01106	Site 01: (SRI) Phoenix, Arizona USA	Enrolled	Final Outcome (Visit 14)		Inventory of Depression and Anxiety Symptoms (IDAS)					16-Jun-2017		32		10		9		13		6		7		5		5		34		5		8		4		100000147517
01107	Site 01: (SRI) Phoenix, Arizona USA	Enrolled	Final Outcome (Visit 14)		Inventory of Depression and Anxiety Symptoms (IDAS)					26-Jun-2017		48		18		12		21		6		10		3		7		24		8		10		11		100000147527
01108	Site 01: (SRI) Phoenix, Arizona USA	Enrolled	Final Outcome (Visit 14)		Inventory of Depression and Anxiety Symptoms (IDAS)					26-Jun-2017		57		29		17		20		9		3		3		6		11		13		16		15		100000147538
01109	Site 01: (SRI) Phoenix, Arizona USA	Enrolled	Final Outcome (Visit 14)		Inventory of Depression and Anxiety Symptoms (IDAS)					24-Jul-2017		54		28		13		19		8		3		3		7		16		17		8		8		100000147549
01112	Site 01: (SRI) Phoenix, Arizona USA	Enrolled	Final Outcome (Visit 14)		Inventory of Depression and Anxiety Symptoms (IDAS)					12-Jul-2017		50		17		21		29		6		9		3		5		19		6		8		14		100000159904
01110	Site 01: (SRI) Phoenix, Arizona USA	Enrolled	Final Outcome (Visit 14)		Inventory of Depression and Anxiety Symptoms (IDAS)					07-Jul-2017		45		15		11		23		7		12		3		5		23		5		14		9		100000147560
01111	Site 01: (SRI) Phoenix, Arizona USA	Enrolled	Final Outcome (Visit 14)		Inventory of Depression and Anxiety Symptoms (IDAS)					13-Jul-2017		58		24		18		24		7		12		3		6		13		11		8		14		100000159893
01113	Site 01: (SRI) Phoenix, Arizona USA	Enrolled	Final Outcome (Visit 14)		Inventory of Depression and Anxiety Symptoms (IDAS)					20-Jul-2017		42		16		11		16		7		4		3		10		14		9		11		5		100000159915
01114	Site 01: (SRI) Phoenix, Arizona USA	Enrolled	Final Outcome (Visit 14)		Inventory of Depression and Anxiety Symptoms (IDAS)					19-Jul-2017		59		32		12		20		7		3		8		7		12		14		8		10		100000159926
01115	Site 01: (SRI) Phoenix, Arizona USA	Enrolled	Final Outcome (Visit 14)		Inventory of Depression and Anxiety Symptoms (IDAS)					03-Aug-2017		56		24		12		23		10		11		5		9		13		11		10		13		100000159937
01116	Site 01: (SRI) Phoenix, Arizona USA	Enrolled	Final Outcome (Visit 14)		Inventory of Depression and Anxiety Symptoms (IDAS)					18-Aug-2017		31		11		9		7		6		4		6		5		26		7		8		4		100000159948
01117	Site 01: (SRI) Phoenix, Arizona USA	Enrolled	Final Outcome (Visit 14)		Inventory of Depression and Anxiety Symptoms (IDAS)					10-Aug-2017		39		15		16		9		6		3		3		12		20		6		8		7		100000159958
01118	Site 01: (SRI) Phoenix, Arizona USA	Enrolled	Final Outcome (Visit 14)		Inventory of Depression and Anxiety Symptoms (IDAS)					17-Aug-2017		40		18		13		11		6		3		5		9		19		6		8		6		100000159969
01122	Site 01: (SRI) Phoenix, Arizona USA	Enrolled	Final Outcome (Visit 14)		Inventory of Depression and Anxiety Symptoms (IDAS)					13-Oct-2017		39		19		6		9		6		3		3		12		12		8		8		6		100000159994
01123	Site 01: (SRI) Phoenix, Arizona USA	Enrolled	Final Outcome (Visit 14)		Inventory of Depression and Anxiety Symptoms (IDAS)					20-Oct-2017		36		15		16		9		6		5		6		7		19		7		9		6		100000160005
01125	Site 01: (SRI) Phoenix, Arizona USA	Enrolled	Final Outcome (Visit 14)		Inventory of Depression and Anxiety Symptoms (IDAS)					16-Nov-2017		50		24		8		17		10		4		10		18		15		12		9		15		100000160019
01127	Site 01: (SRI) Phoenix, Arizona USA	Enrolled	Final Outcome (Visit 14)		Inventory of Depression and Anxiety Symptoms (IDAS)					01-Dec-2017		40		18		11		10		8		4		3		6		12		8		11		5		100000160035
01128	Site 01: (SRI) Phoenix, Arizona USA	Enrolled	Final Outcome (Visit 14)		Inventory of Depression and Anxiety Symptoms (IDAS)					29-Dec-2017		55		24		18		19		6		6		7		14		11		9		10		8		100000160046
01129	Site 01: (SRI) Phoenix, Arizona USA	Enrolled	Final Outcome (Visit 14)		Inventory of Depression and Anxiety Symptoms (IDAS)					08-Mar-2018		34		13		10		13		6		3		3		5		21		8		8		6		100000160057
01130	Site 01: (SRI) Phoenix, Arizona USA	Enrolled	Final Outcome (Visit 14)		Inventory of Depression and Anxiety Symptoms (IDAS)					05-Jan-2018		22		10		6		6		6		3		3		5		32		5		8		4		100000160068
01131	Site 01: (SRI) Phoenix, Arizona USA	Enrolled	Final Outcome (Visit 14)		Inventory of Depression and Anxiety Symptoms (IDAS)					17-Jan-2018		54		29		20		19		6		4		7		22		18		23		13		12		100000160079
01132	Site 01: (SRI) Phoenix, Arizona USA	Enrolled	Final Outcome (Visit 14)		Inventory of Depression and Anxiety Symptoms (IDAS)					27-Feb-2018		55		29		14		16		6		3		3		9		18		11		17		13		100000160090
01133	Site 01: (SRI) Phoenix, Arizona USA	Enrolled	Final Outcome (Visit 14)		Inventory of Depression and Anxiety Symptoms (IDAS)					22-Feb-2018		30		15		8		6		6		3		3		5		29		7		8		8		100000160101
01134	Site 01: (SRI) Phoenix, Arizona USA	Enrolled	Final Outcome (Visit 14)		Inventory of Depression and Anxiety Symptoms (IDAS)					16-Mar-2018		27		11		9		8		6		5		4		5		27		6		8		4		100000236909
01135	Site 01: (SRI) Phoenix, Arizona USA	Enrolled	Final Outcome (Visit 14)		Inventory of Depression and Anxiety Symptoms (IDAS)					26-Mar-2018		33		15		9		10		6		3		7		5		22		7		8		4		100000160121
01138	Site 01: (SRI) Phoenix, Arizona USA	Enrolled	Final Outcome (Visit 14)		Inventory of Depression and Anxiety Symptoms (IDAS)					16-Apr-2018		39		16		8		14		6		6		3		5		11		15		8		8		100000160137
01139	Site 01: (SRI) Phoenix, Arizona USA	Enrolled	Final Outcome (Visit 14)		Inventory of Depression and Anxiety Symptoms (IDAS)					24-Apr-2018		28		12		8		6		6		3		3		5		22		5		8		4		100000160148
01140	Site 01: (SRI) Phoenix, Arizona USA	Enrolled	Final Outcome (Visit 14)		Inventory of Depression and Anxiety Symptoms (IDAS)					23-Apr-2018		34		11		9		16		7		4		3		5		18		11		9		8		100000160159
01141	Site 01: (SRI) Phoenix, Arizona USA	Enrolled	Final Outcome (Visit 14)		Inventory of Depression and Anxiety Symptoms (IDAS)					18-Apr-2018		44		22		10		12		6		3		4		5		20		12		13		11		100000160170
01143	Site 01: (SRI) Phoenix, Arizona USA	Enrolled	Final Outcome (Visit 14)		Inventory of Depression and Anxiety Symptoms (IDAS)					08-May-2018		50		23		15		12		6		6		4		8		13		13		9		11		100000160182
01144	Site 01: (SRI) Phoenix, Arizona USA	Enrolled	Final Outcome (Visit 14)		Inventory of Depression and Anxiety Symptoms (IDAS)					16-May-2018		52		24		15		17		6		6		7		8		16		11		9		10		100000160193
01146	Site 01: (SRI) Phoenix, Arizona USA	Enrolled	Final Outcome (Visit 14)		Inventory of Depression and Anxiety Symptoms (IDAS)					28-May-2018		43		19		11		17		6		6		3		10		16		8		11		9		100000160206
01147	Site 01: (SRI) Phoenix, Arizona USA	Enrolled	Final Outcome (Visit 14)		Inventory of Depression and Anxiety Symptoms (IDAS)					29-May-2018		59		28		19		18		8		8		7		13		18		19		12		12		100000160217
01148	Site 01: (SRI) Phoenix, Arizona USA	Enrolled	Final Outcome (Visit 14)		Inventory of Depression and Anxiety Symptoms (IDAS)					22-Jun-2018		38		18		12		10		6		3		3		12		21		9		13		8		100000160228
01149	Site 01: (SRI) Phoenix, Arizona USA	Enrolled	Final Outcome (Visit 14)		Inventory of Depression and Anxiety Symptoms (IDAS)					15-Jun-2018		57		31		10		15		12		7		4		8		12		8		14		11		100000160238
01150	Site 01: (SRI) Phoenix, Arizona USA	Enrolled	Final Outcome (Visit 14)		Inventory of Depression and Anxiety Symptoms (IDAS)					18-Jun-2018		43		16		17		12		6		5		7		7		19		9		8		5		100000160249
01151	Site 01: (SRI) Phoenix, Arizona USA	Enrolled	Final Outcome (Visit 14)		Inventory of Depression and Anxiety Symptoms (IDAS)					14-Jun-2018		39		17		9		12		6		6		6		6		13		12		13		6		100000160260
01152	Site 01: (SRI) Phoenix, Arizona USA	Enrolled	Final Outcome (Visit 14)		Inventory of Depression and Anxiety Symptoms (IDAS)					06-Jun-2018		30		12		9		7		6		3		3		5		12		5		8		4		100000160271
01155	Site 01: (SRI) Phoenix, Arizona USA	Enrolled	Final Outcome (Visit 14)		Inventory of Depression and Anxiety Symptoms (IDAS)					22-Jun-2018		39		18		8		11		6		3		3		9		15		6		9		4		100000160289
01156	Site 01: (SRI) Phoenix, Arizona USA	Enrolled	Final Outcome (Visit 14)		Inventory of Depression and Anxiety Symptoms (IDAS)					29-Jun-2018		30		11		6		8		6		4		3		6		14		6		8		4		100000160300
01157	Site 01: (SRI) Phoenix, Arizona USA	Enrolled	Final Outcome (Visit 14)		Inventory of Depression and Anxiety Symptoms (IDAS)					10-Jul-2018		49		26		13		14		6		3		5		11		22		9		9		12		100000160311
01158	Site 01: (SRI) Phoenix, Arizona USA	Enrolled	Final Outcome (Visit 14)		Inventory of Depression and Anxiety Symptoms (IDAS)					09-Jul-2018		49		22		7		21		8		6		3		6		10		6		8		4		100000160322
01159	Site 01: (SRI) Phoenix, Arizona USA	Enrolled	Final Outcome (Visit 14)		Inventory of Depression and Anxiety Symptoms (IDAS)					13-Jul-2018		38		16		12		13		7		4		3		9		11		5		10		7		100000160333
01160	Site 01: (SRI) Phoenix, Arizona USA	Enrolled	Final Outcome (Visit 14)		Inventory of Depression and Anxiety Symptoms (IDAS)					11-Jul-2018		34		14		12		11		6		3		4		7		19		9		11		8		100000160344
01161	Site 01: (SRI) Phoenix, Arizona USA	Enrolled	Final Outcome (Visit 14)		Inventory of Depression and Anxiety Symptoms (IDAS)					26-Jul-2018		70		39		19		27		8		3		15		10		16		12		14		11		100000160355
01162	Site 01: (SRI) Phoenix, Arizona USA	Enrolled	Final Outcome (Visit 14)		Inventory of Depression and Anxiety Symptoms (IDAS)					25-Jul-2018		64		28		15		18		8		12		3		12		13		13		8		5		100000160366
01163	Site 01: (SRI) Phoenix, Arizona USA	Enrolled	Final Outcome (Visit 14)		Inventory of Depression and Anxiety Symptoms (IDAS)					08-Aug-2018		44		17		10		19		6		6		4		6		17		6		18		8		100000160377
01164	Site 01: (SRI) Phoenix, Arizona USA	Enrolled	Final Outcome (Visit 14)		Inventory of Depression and Anxiety Symptoms (IDAS)					07-Nov-2018		38		18		12		9		7		6		4		7		27		8		13		9		100000267797
01167	Site 01: (SRI) Phoenix, Arizona USA	Enrolled	Final Outcome (Visit 14)		Inventory of Depression and Anxiety Symptoms (IDAS)					20-Sep-2018		71		39		16		22		9		3		5		13		8		24		17		18		100000160409
01168	Site 01: (SRI) Phoenix, Arizona USA	Enrolled	Final Outcome (Visit 14)		Inventory of Depression and Anxiety Symptoms (IDAS)					11-Sep-2018		33		12		10		12		7		6		3		5		22		6		8		6		100000160420
01169	Site 01: (SRI) Phoenix, Arizona USA	Enrolled	Final Outcome (Visit 14)		Inventory of Depression and Anxiety Symptoms (IDAS)					21-Sep-2018		72		37		14		20		10		9		6		5		10		21		17		16		100000160431
01170	Site 01: (SRI) Phoenix, Arizona USA	Enrolled	Final Outcome (Visit 14)		Inventory of Depression and Anxiety Symptoms (IDAS)					01-Oct-2018		40		15		15		7		6		6		3		5		16		6		8		4		100000160442
01171	Site 01: (SRI) Phoenix, Arizona USA	Enrolled	Final Outcome (Visit 14)		Inventory of Depression and Anxiety Symptoms (IDAS)			No	0	28-Sep-2018		68		39		21		23		11		9		7		20		24		23		32		19		100000160453
01172	Site 01: (SRI) Phoenix, Arizona USA	Enrolled	Final Outcome (Visit 14)		Inventory of Depression and Anxiety Symptoms (IDAS)					04-Oct-2018		50		23		10		20		6		8		3		13		20		18		9		19		100000160464
01173	Site 01: (SRI) Phoenix, Arizona USA	Enrolled	Final Outcome (Visit 14)		Inventory of Depression and Anxiety Symptoms (IDAS)					22-Oct-2018		43		20		12		12		10		6		6		10		18		10		16		8		100000268125
01175	Site 01: (SRI) Phoenix, Arizona USA	Enrolled	Final Outcome (Visit 14)		Inventory of Depression and Anxiety Symptoms (IDAS)					30-Nov-2018		55		26		12		16		9		7		6		17		14		15		9		11		100000268142
01176	Site 01: (SRI) Phoenix, Arizona USA	Enrolled	Final Outcome (Visit 14)		Inventory of Depression and Anxiety Symptoms (IDAS)					16-Nov-2018		33		15		7		12		6		3		4		13		11		6		8		7		100000268153
01177	Site 01: (SRI) Phoenix, Arizona USA	Enrolled	Final Outcome (Visit 14)		Inventory of Depression and Anxiety Symptoms (IDAS)					06-Nov-2018		39		17		16		13		7		4		4		6		18		6		10		8		100000268164
01178	Site 01: (SRI) Phoenix, Arizona USA	Enrolled	Final Outcome (Visit 14)		Inventory of Depression and Anxiety Symptoms (IDAS)					26-Nov-2018		44		24		11		16		6		3		11		8		19		7		12		5		100000268175
01179	Site 01: (SRI) Phoenix, Arizona USA	Enrolled	Final Outcome (Visit 14)		Inventory of Depression and Anxiety Symptoms (IDAS)					19-Nov-2018		64		31		9		26		7		8		5		7		11		12		8		10		100000268186
01180	Site 01: (SRI) Phoenix, Arizona USA	Enrolled	Final Outcome (Visit 14)		Inventory of Depression and Anxiety Symptoms (IDAS)					19-Dec-2018		57		22		18		20		8		12		3		5		11		5		8		4		100000268197
