# Supplementary material for: The short-term impact of 3 smoked cannabis preparations versus placebo on PTSD symptoms: A randomized cross-over clinical trial
Source: PLoS One. 2021 Mar 17;16(3):e0246990. doi: 10.1371/journal.pone.0246990 (PMC7968689; doi:10.1371/journal.pone.0246990)
Supplement: S6 File — (TXT) [file pone.0246990.s008.txt]

SubjectID	Site	SubjectStatus	Visit	VisitRepeatLabel	Form	FormRepeatLabel	FormEntryDate	IPF_NONE	IPF_NONE_CODED	IPF_DATE_OF_ADMINISTRATION	IPF_DATE_OF_ADMINISTRATIO_CODED	IPF_ROMANTIC	IPF_ROMANTIC_CODED	IPF_FAMILY	IPF_FAMILY_CODED	IPF_WORK	IPF_WORK_CODED	IPF_FRIENDSHIPS	IPF_FRIENDSHIPS_CODED	IPF_PARENTING	IPF_PARENTING_CODED	IPF_EDUCATION	IPF_EDUCATION_CODED	IPF_SELF_CARE	IPF_SELF_CARE_CODED	IPF_TOTAL	IPF_TOTAL_CODED	SubjectVisitFormID
01101	Site 01: (SRI) Phoenix, Arizona USA	Enrolled	Stage 1 Baseline (Enrollment)		Inventory of Psychosocial Functioning (IPF)					03-Feb-2017		31.81818182		45.23809524		Not Enough Responses		29.16666667		30		20		41.66666667		32.98160173		9150549
01102	Site 01: (SRI) Phoenix, Arizona USA	Enrolled	Stage 1 Baseline (Enrollment)		Inventory of Psychosocial Functioning (IPF)					07-Feb-2017		69.6969697		30.95238095		Not Enough Responses		33.33333333		70		Not Enough Responses		41.66666667		49.12987013		9169489
01103	Site 01: (SRI) Phoenix, Arizona USA	Enrolled	Stage 1 Baseline (Enrollment)		Inventory of Psychosocial Functioning (IPF)					16-Feb-2017		Not Enough Responses		76.19047619		36.50793651		27.08333333		70		Not Enough Responses		52.08333333		52.37301587		9150617
01104	Site 01: (SRI) Phoenix, Arizona USA	Enrolled	Stage 1 Baseline (Enrollment)		Inventory of Psychosocial Functioning (IPF)					08-Mar-2017		56.06060606		Not Enough Responses		64.28571429		Not Enough Responses		Not Enough Responses		Not Enough Responses		52.08333333		57.47655123		9185965
01105	Site 01: (SRI) Phoenix, Arizona USA	Enrolled	Stage 1 Baseline (Enrollment)		Inventory of Psychosocial Functioning (IPF)					09-Mar-2017		43.93939394		61.9047619		Not Enough Responses		25		66.66666667		Not Enough Responses		41.66666667		47.83549784		9189626
01106	Site 01: (SRI) Phoenix, Arizona USA	Enrolled	Stage 1 Baseline (Enrollment)		Inventory of Psychosocial Functioning (IPF)					30-Mar-2017		57.57575758		66.66666667		79.36507937		54.16666667		80		Not Enough Responses		50		64.62902838		100000147590
01107	Site 01: (SRI) Phoenix, Arizona USA	Enrolled	Stage 1 Baseline (Enrollment)		Inventory of Psychosocial Functioning (IPF)					10-Apr-2017		Not Enough Responses		16.66666667		75.3968254		66.66666667		Not Enough Responses		68.88888889		62.5		58.02380952		100000147596
01108	Site 01: (SRI) Phoenix, Arizona USA	Enrolled	Stage 1 Baseline (Enrollment)		Inventory of Psychosocial Functioning (IPF)			No	0	17-Apr-2017		51.51515152		Not Enough Responses		56.34920635		Not Enough Responses		56.66666667		Not Enough Responses		47.91666667		53.1119228		100000147603
01109	Site 01: (SRI) Phoenix, Arizona USA	Enrolled	Stage 1 Baseline (Enrollment)		Inventory of Psychosocial Functioning (IPF)					19-Apr-2017		45.45454545		45.23809524		Not Enough Responses		Not Enough Responses		58.33333333		Not Enough Responses		54.16666667		50.79816017		100000147610
01112	Site 01: (SRI) Phoenix, Arizona USA	Enrolled	Stage 1 Baseline (Enrollment)		Inventory of Psychosocial Functioning (IPF)					01-May-2017		43.93939394		35.71428571		Not Enough Responses		56.25		Not Enough Responses		70		45.83333333		50.3474026		100000160490
01110	Site 01: (SRI) Phoenix, Arizona USA	Enrolled	Stage 1 Baseline (Enrollment)		Inventory of Psychosocial Functioning (IPF)					27-Apr-2017		Not Enough Responses		42.85714286		69.04761905		35.41666667		58.33333333		Not Enough Responses		45.83333333		50.29761905		100000147616
01111	Site 01: (SRI) Phoenix, Arizona USA	Enrolled	Stage 1 Baseline (Enrollment)		Inventory of Psychosocial Functioning (IPF)					27-Apr-2017		50		Not Enough Responses		Not Enough Responses		50		50		Not Enough Responses		31.25		45.3125		100000160483
01113	Site 01: (SRI) Phoenix, Arizona USA	Enrolled	Stage 1 Baseline (Enrollment)		Inventory of Psychosocial Functioning (IPF)					01-May-2017		56.06060606		59.52380952		76.19047619		43.75		61.66666667		Not Enough Responses		50		57.86525974		100000160497
01114	Site 01: (SRI) Phoenix, Arizona USA	Enrolled	Stage 1 Baseline (Enrollment)		Inventory of Psychosocial Functioning (IPF)					04-May-2017		Not Enough Responses		42.85714286		Not Enough Responses		22.91666667		Not Enough Responses		Not Enough Responses		41.66666667		35.81349206		100000160504
01115	Site 01: (SRI) Phoenix, Arizona USA	Enrolled	Stage 1 Baseline (Enrollment)		Inventory of Psychosocial Functioning (IPF)					16-May-2017		Not Enough Responses		45.23809524		68.25396825		45.83333333		Not Enough Responses		Not Enough Responses		41.66666667		50.24801587		100000160511
01116	Site 01: (SRI) Phoenix, Arizona USA	Enrolled	Stage 1 Baseline (Enrollment)		Inventory of Psychosocial Functioning (IPF)					18-May-2017		Not Enough Responses		52.38095238		65.07936508		37.5		Not Enough Responses		57.77777778		62.5		55.04761905		100000160518
01117	Site 01: (SRI) Phoenix, Arizona USA	Enrolled	Stage 1 Baseline (Enrollment)		Inventory of Psychosocial Functioning (IPF)					29-May-2017		63.63636364		14.28571429		65.87301587		39.58333333		58.33333333		Not Enough Responses		52.08333333		48.96584897		100000160524
01118	Site 01: (SRI) Phoenix, Arizona USA	Enrolled	Stage 1 Baseline (Enrollment)		Inventory of Psychosocial Functioning (IPF)					31-May-2017		Not Enough Responses		Not Enough Responses		Not Enough Responses		Not Enough Responses		Not Enough Responses		Not Enough Responses		62.5		62.5		100000160531
01119	Site 01: (SRI) Phoenix, Arizona USA	Enrolled	Stage 1 Baseline (Enrollment)		Inventory of Psychosocial Functioning (IPF)					26-Jun-2017		59.09090909		28.57142857		Not Enough Responses		Not Enough Responses		50		Not Enough Responses		43.75		45.35308442		100000160536
01120	Site 01: (SRI) Phoenix, Arizona USA	Enrolled	Stage 1 Baseline (Enrollment)		Inventory of Psychosocial Functioning (IPF)					06-Jul-2017		62.12121212		Not Enough Responses		Not Enough Responses		Not Enough Responses		38.33333333		Not Enough Responses		31.25		43.90151515		100000160538
01121	Site 01: (SRI) Phoenix, Arizona USA	Enrolled	Stage 1 Baseline (Enrollment)		Inventory of Psychosocial Functioning (IPF)					07-Aug-2017		Not Enough Responses		59.52380952		Not Enough Responses		43.75		68.33333333		Not Enough Responses		39.58333333		52.79761905		100000160541
01122	Site 01: (SRI) Phoenix, Arizona USA	Enrolled	Stage 1 Baseline (Enrollment)		Inventory of Psychosocial Functioning (IPF)					09-Aug-2017		54.54545455		57.14285714		Not Enough Responses		31.25		65		Not Enough Responses		37.5		49.08766234		100000160547
01123	Site 01: (SRI) Phoenix, Arizona USA	Enrolled	Stage 1 Baseline (Enrollment)		Inventory of Psychosocial Functioning (IPF)					10-Aug-2017		57.57575758		Not Enough Responses		73.80952381		Not Enough Responses		63.33333333		64.44444444		47.91666667		61.41594517		100000160554
01124	Site 01: (SRI) Phoenix, Arizona USA	Enrolled	Stage 1 Baseline (Enrollment)		Inventory of Psychosocial Functioning (IPF)					15-Aug-2017		Not Enough Responses		23.80952381		Not Enough Responses		35.41666667		48.33333333		Not Enough Responses		52.08333333		39.91071429		100000160557
01125	Site 01: (SRI) Phoenix, Arizona USA	Enrolled	Stage 1 Baseline (Enrollment)		Inventory of Psychosocial Functioning (IPF)					29-Aug-2017		60.60606061		54.76190476		Not Enough Responses		58.33333333		65		Not Enough Responses		50		57.74025974		100000160562
01126	Site 01: (SRI) Phoenix, Arizona USA	Enrolled	Stage 1 Baseline (Enrollment)		Inventory of Psychosocial Functioning (IPF)					06-Sep-2017		53.03030303		33.33333333		Not Enough Responses		35.41666667		36.66666667		Not Enough Responses		37.5		39.18939394		100000160566
01127	Site 01: (SRI) Phoenix, Arizona USA	Enrolled	Stage 1 Baseline (Enrollment)		Inventory of Psychosocial Functioning (IPF)					20-Sep-2017		51.51515152		57.14285714		Not Enough Responses		Not Enough Responses		70		Not Enough Responses		43.75		55.60200216		100000160572
01128	Site 01: (SRI) Phoenix, Arizona USA	Enrolled	Stage 1 Baseline (Enrollment)		Inventory of Psychosocial Functioning (IPF)					11-Oct-2017		50		50		Not Enough Responses		47.91666667		50		56.66666667		31.25		47.63888889		100000160579
01129	Site 01: (SRI) Phoenix, Arizona USA	Enrolled	Stage 1 Baseline (Enrollment)		Inventory of Psychosocial Functioning (IPF)					23-Oct-2017		56.06060606		50		Not Enough Responses		43.75		65		61.11111111		54.16666667		55.01473064		100000160586
01130	Site 01: (SRI) Phoenix, Arizona USA	Enrolled	Stage 1 Baseline (Enrollment)		Inventory of Psychosocial Functioning (IPF)					26-Oct-2017		Not Enough Responses		66.66666667		65.07936508		60.41666667		90		Not Enough Responses		56.25		67.68253968		100000160593
01131	Site 01: (SRI) Phoenix, Arizona USA	Enrolled	Stage 1 Baseline (Enrollment)		Inventory of Psychosocial Functioning (IPF)					01-Nov-2017		51.51515152		45.23809524		Not Enough Responses		Not Enough Responses		55		Not Enough Responses		52.08333333		50.95914502		100000160600
01132	Site 01: (SRI) Phoenix, Arizona USA	Enrolled	Stage 1 Baseline (Enrollment)		Inventory of Psychosocial Functioning (IPF)					14-Nov-2017		Not Enough Responses		47.61904762		Not Enough Responses		Not Enough Responses		70		Not Enough Responses		47.91666667		55.17857143		100000160607
01133	Site 01: (SRI) Phoenix, Arizona USA	Enrolled	Stage 1 Baseline (Enrollment)		Inventory of Psychosocial Functioning (IPF)					12-Dec-2017		Not Enough Responses		57.14285714		Not Enough Responses		25		53.33333333		Not Enough Responses		66.66666667		50.53571429		100000160614
01134	Site 01: (SRI) Phoenix, Arizona USA	Enrolled	Stage 1 Baseline (Enrollment)		Inventory of Psychosocial Functioning (IPF)					21-Dec-2017		Not Enough Responses		54.76190476		Not Enough Responses		45.83333333		65		78.88888889		37.5		56.3968254		100000160620
01135	Site 01: (SRI) Phoenix, Arizona USA	Enrolled	Stage 1 Baseline (Enrollment)		Inventory of Psychosocial Functioning (IPF)					02-Jan-2018		43.93939394		26.19047619		Not Enough Responses		33.33333333		55		Not Enough Responses		31.25		37.94264069		100000160626
01136	Site 01: (SRI) Phoenix, Arizona USA	Enrolled	Stage 1 Baseline (Enrollment)		Inventory of Psychosocial Functioning (IPF)					07-Jan-2018		27.27272727		Not Enough Responses		17.46031746		Not Enough Responses		Not Enough Responses		Not Enough Responses		22.91666667		22.5499038		100000236943
01137	Site 01: (SRI) Phoenix, Arizona USA	Enrolled	Stage 1 Baseline (Enrollment)		Inventory of Psychosocial Functioning (IPF)					14-Jan-2018		65.15151515		59.52380952		73.80952381		52.08333333		71.66666667		Not Enough Responses		37.5		59.95580808		100000160630
01138	Site 01: (SRI) Phoenix, Arizona USA	Enrolled	Stage 1 Baseline (Enrollment)		Inventory of Psychosocial Functioning (IPF)					30-Jan-2018		Not Enough Responses		42.85714286		Not Enough Responses		Not Enough Responses		Not Enough Responses		Not Enough Responses		29.16666667		36.01190476		100000160635
01139	Site 01: (SRI) Phoenix, Arizona USA	Enrolled	Stage 1 Baseline (Enrollment)		Inventory of Psychosocial Functioning (IPF)					04-Feb-2018		43.93939394		69.04761905		47.61904762		43.75		56.66666667		27.77777778		66.66666667		50.78102453		100000160642
01140	Site 01: (SRI) Phoenix, Arizona USA	Enrolled	Stage 1 Baseline (Enrollment)		Inventory of Psychosocial Functioning (IPF)					05-Feb-2018		53.03030303		Not Enough Responses		Not Enough Responses		47.91666667		Not Enough Responses		Not Enough Responses		43.75		48.23232323		100000160649
01141	Site 01: (SRI) Phoenix, Arizona USA	Enrolled	Stage 1 Baseline (Enrollment)		Inventory of Psychosocial Functioning (IPF)					08-Feb-2018		Not Enough Responses		21.42857143		Not Enough Responses		41.66666667		36.66666667		Not Enough Responses		58.33333333		39.52380952		100000160656
01142	Site 01: (SRI) Phoenix, Arizona USA	Enrolled	Stage 1 Baseline (Enrollment)		Inventory of Psychosocial Functioning (IPF)					12-Feb-2018		57.57575758		Not Enough Responses		72.22222222		Not Enough Responses		81.66666667		Not Enough Responses		39.58333333		62.76199495		100000160659
01143	Site 01: (SRI) Phoenix, Arizona USA	Enrolled	Stage 1 Baseline (Enrollment)		Inventory of Psychosocial Functioning (IPF)					27-Feb-2018		54.54545455		61.9047619		Not Enough Responses		47.91666667		65		Not Enough Responses		54.16666667		56.70670996		100000160664
01144	Site 01: (SRI) Phoenix, Arizona USA	Enrolled	Stage 1 Baseline (Enrollment)		Inventory of Psychosocial Functioning (IPF)					01-Mar-2018		50		61.9047619		Not Enough Responses		54.16666667		53.33333333		65.55555556		60.41666667		57.56283069		100000160671
01145	Site 01: (SRI) Phoenix, Arizona USA	Enrolled	Stage 1 Baseline (Enrollment)		Inventory of Psychosocial Functioning (IPF)					06-Mar-2018		59.09090909		14.28571429		Not Enough Responses		37.5		45		73.33333333		43.75		45.49332612		100000160674
01146	Site 01: (SRI) Phoenix, Arizona USA	Enrolled	Stage 1 Baseline (Enrollment)		Inventory of Psychosocial Functioning (IPF)					06-Mar-2018		66.66666667		64.28571429		Not Enough Responses		43.75		60		Not Enough Responses		39.58333333		54.85714286		100000160679
01147	Site 01: (SRI) Phoenix, Arizona USA	Enrolled	Stage 1 Baseline (Enrollment)		Inventory of Psychosocial Functioning (IPF)					12-Mar-2018		33.33333333		Not Enough Responses		64.28571429		52.08333333		56.66666667		Not Enough Responses		60.41666667		53.35714286		100000160686
01148	Site 01: (SRI) Phoenix, Arizona USA	Enrolled	Stage 1 Baseline (Enrollment)		Inventory of Psychosocial Functioning (IPF)					14-Mar-2018		46.96969697		54.76190476		Not Enough Responses		35.41666667		68.33333333		Not Enough Responses		47.91666667		50.67965368		11482380
01149	Site 01: (SRI) Phoenix, Arizona USA	Enrolled	Stage 1 Baseline (Enrollment)		Inventory of Psychosocial Functioning (IPF)					18-Mar-2018		Not Enough Responses		21.42857143		67.46031746		Not Enough Responses		51.66666667		Not Enough Responses		47.91666667		47.11805556		100000160699
01150	Site 01: (SRI) Phoenix, Arizona USA	Enrolled	Stage 1 Baseline (Enrollment)		Inventory of Psychosocial Functioning (IPF)					22-Mar-2018		Not Enough Responses		26.19047619		69.04761905		50		Not Enough Responses		Not Enough Responses		70.83333333		54.01785714		100000160706
01151	Site 01: (SRI) Phoenix, Arizona USA	Enrolled	Stage 1 Baseline (Enrollment)		Inventory of Psychosocial Functioning (IPF)					26-Mar-2018		36.36363636		42.85714286		56.34920635		Not Enough Responses		35		Not Enough Responses		50		44.11399711		100000160713
01152	Site 01: (SRI) Phoenix, Arizona USA	Enrolled	Stage 1 Baseline (Enrollment)		Inventory of Psychosocial Functioning (IPF)					26-Mar-2018		59.09090909		42.85714286		68.25396825		Not Enough Responses		71.66666667		Not Enough Responses		45.83333333		57.54040404		100000160720
01153	Site 01: (SRI) Phoenix, Arizona USA	Enrolled	Stage 1 Baseline (Enrollment)		Inventory of Psychosocial Functioning (IPF)					28-Mar-2018		66.66666667		45.23809524		73.01587302		33.33333333		68.33333333		Not Enough Responses		41.66666667		54.70899471		100000160725
01154	Site 01: (SRI) Phoenix, Arizona USA	Enrolled	Stage 1 Baseline (Enrollment)		Inventory of Psychosocial Functioning (IPF)					03-Apr-2018		22.72727273		19.04761905		Not Enough Responses		39.58333333		5		Not Enough Responses		50		27.27164502		100000253253
01155	Site 01: (SRI) Phoenix, Arizona USA	Enrolled	Stage 1 Baseline (Enrollment)		Inventory of Psychosocial Functioning (IPF)					05-Apr-2018		Not Enough Responses		64.28571429		Not Enough Responses		Not Enough Responses		41.66666667		Not Enough Responses		54.16666667		53.37301587		100000160731
01156	Site 01: (SRI) Phoenix, Arizona USA	Enrolled	Stage 1 Baseline (Enrollment)		Inventory of Psychosocial Functioning (IPF)					16-Apr-2018		72.72727273		21.42857143		Not Enough Responses		31.25		55		70		43.75		49.02597403		100000160738
01157	Site 01: (SRI) Phoenix, Arizona USA	Enrolled	Stage 1 Baseline (Enrollment)		Inventory of Psychosocial Functioning (IPF)					18-Apr-2018		54.54545455		47.61904762		52.38095238		39.58333333		Not Enough Responses		Not Enough Responses		62.5		51.32575758		100000160745
01158	Site 01: (SRI) Phoenix, Arizona USA	Enrolled	Stage 1 Baseline (Enrollment)		Inventory of Psychosocial Functioning (IPF)					23-Apr-2018		59.09090909		64.28571429		61.9047619		43.75		75		Not Enough Responses		50		59.00523088		100000160751
01159	Site 01: (SRI) Phoenix, Arizona USA	Enrolled	Stage 1 Baseline (Enrollment)		Inventory of Psychosocial Functioning (IPF)					26-Apr-2018		42.42424242		Not Enough Responses		Not Enough Responses		29.16666667		70		Not Enough Responses		39.58333333		45.29356061		100000160758
01160	Site 01: (SRI) Phoenix, Arizona USA	Enrolled	Stage 1 Baseline (Enrollment)		Inventory of Psychosocial Functioning (IPF)					03-May-2018		Not Enough Responses		47.61904762		Not Enough Responses		35.41666667		Not Enough Responses		Not Enough Responses		50		44.3452381		100000160765
01161	Site 01: (SRI) Phoenix, Arizona USA	Enrolled	Stage 1 Baseline (Enrollment)		Inventory of Psychosocial Functioning (IPF)					06-May-2018		54.54545455		45.23809524		Not Enough Responses		39.58333333		65		Not Enough Responses		54.16666667		51.70670996		100000160772
01162	Site 01: (SRI) Phoenix, Arizona USA	Enrolled	Stage 1 Baseline (Enrollment)		Inventory of Psychosocial Functioning (IPF)					16-May-2018		57.57575758		Not Enough Responses		Not Enough Responses		81.25		60		Not Enough Responses		37.5		59.08143939		100000160779
01163	Site 01: (SRI) Phoenix, Arizona USA	Enrolled	Stage 1 Baseline (Enrollment)		Inventory of Psychosocial Functioning (IPF)					22-May-2018		Not Enough Responses		Not Enough Responses		Not Enough Responses		41.66666667		Not Enough Responses		Not Enough Responses		60.41666667		51.04166667		100000160786
01164	Site 01: (SRI) Phoenix, Arizona USA	Enrolled	Stage 1 Baseline (Enrollment)		Inventory of Psychosocial Functioning (IPF)					23-May-2018		63.63636364		71.42857143		40.47619048		43.75		35		Not Enough Responses		56.25		51.75685426		100000160792
01165	Site 01: (SRI) Phoenix, Arizona USA	Enrolled	Stage 1 Baseline (Enrollment)		Inventory of Psychosocial Functioning (IPF)					11-Jun-2018		60.60606061		Not Enough Responses		Not Enough Responses		50		63.33333333		Not Enough Responses		45.83333333		54.94318182		100000160796
01166	Site 01: (SRI) Phoenix, Arizona USA	Enrolled	Stage 1 Baseline (Enrollment)		Inventory of Psychosocial Functioning (IPF)					13-Jun-2018		Not Enough Responses		47.61904762		61.11111111		50		Not Enough Responses		Not Enough Responses		54.16666667		53.22420635		100000160799
01167	Site 01: (SRI) Phoenix, Arizona USA	Enrolled	Stage 1 Baseline (Enrollment)		Inventory of Psychosocial Functioning (IPF)					25-Jun-2018		Not Enough Responses		42.85714286		Not Enough Responses		39.58333333		Not Enough Responses		Not Enough Responses		45.83333333		42.75793651		100000160805
01168	Site 01: (SRI) Phoenix, Arizona USA	Enrolled	Stage 1 Baseline (Enrollment)		Inventory of Psychosocial Functioning (IPF)					26-Jun-2018		62.12121212		64.28571429		Not Enough Responses		47.91666667		Not Enough Responses		65.55555556		60.41666667		60.05916306		100000160812
01169	Site 01: (SRI) Phoenix, Arizona USA	Enrolled	Stage 1 Baseline (Enrollment)		Inventory of Psychosocial Functioning (IPF)					12-Jul-2018		68.18181818		61.9047619		61.9047619		54.16666667		61.66666667		Not Enough Responses		37.5		57.55411255		100000160819
01170	Site 01: (SRI) Phoenix, Arizona USA	Enrolled	Stage 1 Baseline (Enrollment)		Inventory of Psychosocial Functioning (IPF)					12-Jul-2018		59.09090909		Not Enough Responses		Not Enough Responses		50		Not Enough Responses		Not Enough Responses		50		53.03030303		100000160826
01171	Site 01: (SRI) Phoenix, Arizona USA	Enrolled	Stage 1 Baseline (Enrollment)		Inventory of Psychosocial Functioning (IPF)					19-Jul-2018		Not Enough Responses		28.57142857		56.34920635		Not Enough Responses		Not Enough Responses		Not Enough Responses		50		44.97354497		100000160833
01172	Site 01: (SRI) Phoenix, Arizona USA	Enrolled	Stage 1 Baseline (Enrollment)		Inventory of Psychosocial Functioning (IPF)					23-Jul-2018		Not Enough Responses		54.76190476		Not Enough Responses		47.91666667		41.66666667		Not Enough Responses		37.5		45.46130952		100000160840
01173	Site 01: (SRI) Phoenix, Arizona USA	Enrolled	Stage 1 Baseline (Enrollment)		Inventory of Psychosocial Functioning (IPF)					30-Jul-2018		60.60606061		Not Enough Responses		Not Enough Responses		43.75		66.66666667		53.33333333		60.41666667		56.95454545		100000268205
01174	Site 01: (SRI) Phoenix, Arizona USA	Enrolled	Stage 1 Baseline (Enrollment)		Inventory of Psychosocial Functioning (IPF)					05-Aug-2018		Not Enough Responses		35.71428571		Not Enough Responses		52.08333333		Not Enough Responses		66.66666667		50		51.11607143		100000268210
01175	Site 01: (SRI) Phoenix, Arizona USA	Enrolled	Stage 1 Baseline (Enrollment)		Inventory of Psychosocial Functioning (IPF)					13-Aug-2018		Not Enough Responses		52.38095238		Not Enough Responses		47.91666667		48.33333333		Not Enough Responses		64.58333333		53.30357143		100000268216
01176	Site 01: (SRI) Phoenix, Arizona USA	Enrolled	Stage 1 Baseline (Enrollment)		Inventory of Psychosocial Functioning (IPF)					09-Aug-2018		50		54.76190476		73.80952381		47.91666667		66.66666667		Not Enough Responses		56.25		58.23412698		100000268223
01177	Site 01: (SRI) Phoenix, Arizona USA	Enrolled	Stage 1 Baseline (Enrollment)		Inventory of Psychosocial Functioning (IPF)					29-Aug-2018		68.18181818		66.66666667		67.46031746		56.25		Not Enough Responses		Not Enough Responses		37.5		59.21176046		100000268230
01178	Site 01: (SRI) Phoenix, Arizona USA	Enrolled	Stage 1 Baseline (Enrollment)		Inventory of Psychosocial Functioning (IPF)					04-Sep-2018		56.06060606		42.85714286		61.9047619		56.25		Not Enough Responses		Not Enough Responses		47.91666667		52.9978355		100000268237
01179	Site 01: (SRI) Phoenix, Arizona USA	Enrolled	Stage 1 Baseline (Enrollment)		Inventory of Psychosocial Functioning (IPF)					11-Sep-2018		Not Enough Responses		59.52380952		Not Enough Responses		43.75		Not Enough Responses		Not Enough Responses		22.91666667		42.06349206		100000268244
01180	Site 01: (SRI) Phoenix, Arizona USA	Enrolled	Stage 1 Baseline (Enrollment)		Inventory of Psychosocial Functioning (IPF)					08-Oct-2018		Not Enough Responses		42.85714286		61.9047619		43.75		45		Not Enough Responses		31.25		44.95238095		100000268251
01101	Site 01: (SRI) Phoenix, Arizona USA	Enrolled	Cessation 1 (Visit 6)		Inventory of Psychosocial Functioning (IPF)					02-Mar-2017		63.63636364		23.80952381		Not Enough Responses		33.33333333		71.66666667		75.55555556		47.91666667		52.65301828		9174150
01102	Site 01: (SRI) Phoenix, Arizona USA	Enrolled	Cessation 1 (Visit 6)		Inventory of Psychosocial Functioning (IPF)					03-Mar-2017		53.03030303		57.14285714		Not Enough Responses		56.25		65		Not Enough Responses		31.25		52.53463203		9175231
01103	Site 01: (SRI) Phoenix, Arizona USA	Enrolled	Cessation 1 (Visit 6)		Inventory of Psychosocial Functioning (IPF)					21-Mar-2017		59.09090909		54.76190476		Not Enough Responses		25		50		Not Enough Responses		62.5		50.27056277		9198242
01104	Site 01: (SRI) Phoenix, Arizona USA	Enrolled	Cessation 1 (Visit 6)		Inventory of Psychosocial Functioning (IPF)					07-Apr-2017		65.15151515		Not Enough Responses		60.31746032		41.66666667		Not Enough Responses		Not Enough Responses		56.25		55.84641053		100000147576
01105	Site 01: (SRI) Phoenix, Arizona USA	Enrolled	Cessation 1 (Visit 6)		Inventory of Psychosocial Functioning (IPF)					07-Apr-2017		Not Enough Responses		Not Enough Responses		Not Enough Responses		31.25		65		Not Enough Responses		39.58333333		45.27777778		100000147581
01106	Site 01: (SRI) Phoenix, Arizona USA	Enrolled	Cessation 1 (Visit 6)		Inventory of Psychosocial Functioning (IPF)					20-Apr-2017		62.12121212		40.47619048		Not Enough Responses		Not Enough Responses		70		Not Enough Responses		37.5		52.52435065		100000147587
01107	Site 01: (SRI) Phoenix, Arizona USA	Enrolled	Cessation 1 (Visit 6)		Inventory of Psychosocial Functioning (IPF)					02-May-2017		Not Enough Responses		7.142857143		70.63492063		50		Not Enough Responses		76.66666667		56.25		52.13888889		100000147592
01108	Site 01: (SRI) Phoenix, Arizona USA	Enrolled	Cessation 1 (Visit 6)		Inventory of Psychosocial Functioning (IPF)					08-May-2017		62.12121212		Not Enough Responses		61.9047619		Not Enough Responses		43.33333333		Not Enough Responses		50		54.33982684		100000147599
01109	Site 01: (SRI) Phoenix, Arizona USA	Enrolled	Cessation 1 (Visit 6)		Inventory of Psychosocial Functioning (IPF)					12-May-2017		Not Enough Responses		61.9047619		Not Enough Responses		Not Enough Responses		78.33333333		Not Enough Responses		50		63.41269841		100000147606
01112	Site 01: (SRI) Phoenix, Arizona USA	Enrolled	Cessation 1 (Visit 6)		Inventory of Psychosocial Functioning (IPF)					23-May-2017		63.63636364		52.38095238		76.19047619		50		Not Enough Responses		73.33333333		52.08333333		61.27074315		100000160486
01110	Site 01: (SRI) Phoenix, Arizona USA	Enrolled	Cessation 1 (Visit 6)		Inventory of Psychosocial Functioning (IPF)					19-May-2017		Not Enough Responses		33.33333333		67.46031746		25		41.66666667		Not Enough Responses		56.25		44.74206349		100000147612
01111	Site 01: (SRI) Phoenix, Arizona USA	Enrolled	Cessation 1 (Visit 6)		Inventory of Psychosocial Functioning (IPF)					22-May-2017		Not Enough Responses		Not Enough Responses		Not Enough Responses		Not Enough Responses		60		Not Enough Responses		37.5		48.75		100000160479
01113	Site 01: (SRI) Phoenix, Arizona USA	Enrolled	Cessation 1 (Visit 6)		Inventory of Psychosocial Functioning (IPF)					23-May-2017		51.51515152		45.23809524		78.57142857		Not Enough Responses		71.66666667		Not Enough Responses		41.66666667		57.73160173		100000160493
01114	Site 01: (SRI) Phoenix, Arizona USA	Enrolled	Cessation 1 (Visit 6)		Inventory of Psychosocial Functioning (IPF)					26-May-2017		Not Enough Responses		19.04761905		Not Enough Responses		29.16666667		63.33333333		Not Enough Responses		41.66666667		38.30357143		100000160500
01115	Site 01: (SRI) Phoenix, Arizona USA	Enrolled	Cessation 1 (Visit 6)		Inventory of Psychosocial Functioning (IPF)					08-Jun-2017		Not Enough Responses		45.23809524		Not Enough Responses		31.25		Not Enough Responses		Not Enough Responses		37.5		37.99603175		100000160507
01116	Site 01: (SRI) Phoenix, Arizona USA	Enrolled	Cessation 1 (Visit 6)		Inventory of Psychosocial Functioning (IPF)					16-Jun-2017		Not Enough Responses		21.42857143		66.66666667		41.66666667		Not Enough Responses		64.44444444		50		48.84126984		100000160514
01117	Site 01: (SRI) Phoenix, Arizona USA	Enrolled	Cessation 1 (Visit 6)		Inventory of Psychosocial Functioning (IPF)					21-Jun-2017		54.54545455		14.28571429		75.3968254		37.5		73.33333333		Not Enough Responses		37.5		48.76022126		100000160520
01118	Site 01: (SRI) Phoenix, Arizona USA	Enrolled	Cessation 1 (Visit 6)		Inventory of Psychosocial Functioning (IPF)					16-Jun-2017		Not Enough Responses		50		Not Enough Responses		50		Not Enough Responses		57.77777778		47.91666667		51.42361111		100000160527
01119	Site 01: (SRI) Phoenix, Arizona USA	Enrolled	Cessation 1 (Visit 6)		Inventory of Psychosocial Functioning (IPF)					21-Jul-2017		45.45454545		52.38095238		Not Enough Responses		Not Enough Responses		63.33333333		Not Enough Responses		54.16666667		53.83387446		100000160534
01121	Site 01: (SRI) Phoenix, Arizona USA	Enrolled	Cessation 1 (Visit 6)		Inventory of Psychosocial Functioning (IPF)					29-Aug-2017		56.06060606		59.52380952		Not Enough Responses		35.41666667		68.33333333		Not Enough Responses		45.83333333		53.03354978		100000160539
01122	Site 01: (SRI) Phoenix, Arizona USA	Enrolled	Cessation 1 (Visit 6)		Inventory of Psychosocial Functioning (IPF)					31-Aug-2017		42.42424242		42.85714286		Not Enough Responses		37.5		75		Not Enough Responses		25		44.55627706		100000160543
01123	Site 01: (SRI) Phoenix, Arizona USA	Enrolled	Cessation 1 (Visit 6)		Inventory of Psychosocial Functioning (IPF)					31-Aug-2017		60.60606061		47.61904762		71.42857143		Not Enough Responses		55		62.22222222		45.83333333		57.11820587		100000160550
01125	Site 01: (SRI) Phoenix, Arizona USA	Enrolled	Cessation 1 (Visit 6)		Inventory of Psychosocial Functioning (IPF)					21-Sep-2017		66.66666667		50		Not Enough Responses		47.91666667		75		Not Enough Responses		35.41666667		55		100000160558
01126	Site 01: (SRI) Phoenix, Arizona USA	Enrolled	Cessation 1 (Visit 6)		Inventory of Psychosocial Functioning (IPF)					29-Sep-2017		57.57575758		38.0952381		Not Enough Responses		35.41666667		55		Not Enough Responses		52.08333333		47.63419913		100000160564
01127	Site 01: (SRI) Phoenix, Arizona USA	Enrolled	Cessation 1 (Visit 6)		Inventory of Psychosocial Functioning (IPF)					13-Oct-2017		63.63636364		19.04761905		Not Enough Responses		Not Enough Responses		70		Not Enough Responses		56.25		52.23349567		100000160568
01128	Site 01: (SRI) Phoenix, Arizona USA	Enrolled	Cessation 1 (Visit 6)		Inventory of Psychosocial Functioning (IPF)					03-Nov-2017		42.42424242		Not Enough Responses		Not Enough Responses		Not Enough Responses		46.66666667		64.44444444		37.5		47.75883838		100000160575
01129	Site 01: (SRI) Phoenix, Arizona USA	Enrolled	Cessation 1 (Visit 6)		Inventory of Psychosocial Functioning (IPF)					15-Nov-2017		71.21212121		47.61904762		Not Enough Responses		45.83333333		68.33333333		65.55555556		50		58.09223184		100000160582
01130	Site 01: (SRI) Phoenix, Arizona USA	Enrolled	Cessation 1 (Visit 6)		Inventory of Psychosocial Functioning (IPF)					17-Nov-2017		Not Enough Responses		66.66666667		73.80952381		56.25		80		Not Enough Responses		52.08333333		65.76190476		100000160589
01131	Site 01: (SRI) Phoenix, Arizona USA	Enrolled	Cessation 1 (Visit 6)		Inventory of Psychosocial Functioning (IPF)					27-Nov-2017		59.09090909		45.23809524		Not Enough Responses		41.66666667		65		Not Enough Responses		60.41666667		54.28246753		100000160596
01132	Site 01: (SRI) Phoenix, Arizona USA	Enrolled	Cessation 1 (Visit 6)		Inventory of Psychosocial Functioning (IPF)					07-Dec-2017		Not Enough Responses		Not Enough Responses		77.77777778		Not Enough Responses		Not Enough Responses		Not Enough Responses		29.16666667		53.47222222		100000160603
01133	Site 01: (SRI) Phoenix, Arizona USA	Enrolled	Cessation 1 (Visit 6)		Inventory of Psychosocial Functioning (IPF)					04-Jan-2018		Not Enough Responses		45.23809524		Not Enough Responses		29.16666667		73.33333333		Not Enough Responses		47.91666667		48.91369048		100000160610
01134	Site 01: (SRI) Phoenix, Arizona USA	Enrolled	Cessation 1 (Visit 6)		Inventory of Psychosocial Functioning (IPF)					17-Jan-2018		60.60606061		Not Enough Responses		75.3968254		64.58333333		63.33333333		64.44444444		39.58333333		61.32455507		100000160617
01135	Site 01: (SRI) Phoenix, Arizona USA	Enrolled	Cessation 1 (Visit 6)		Inventory of Psychosocial Functioning (IPF)					25-Jan-2018		45.45454545		45.23809524		Not Enough Responses		25		56.66666667		Not Enough Responses		27.08333333		39.88852814		100000160622
01136	Site 01: (SRI) Phoenix, Arizona USA	Enrolled	Cessation 1 (Visit 6)		Inventory of Psychosocial Functioning (IPF)					06-Feb-2018		57.57575758		Not Enough Responses		68.25396825		Not Enough Responses		Not Enough Responses		Not Enough Responses		52.08333333		59.30435305		100000160843
01137	Site 01: (SRI) Phoenix, Arizona USA	Enrolled	Cessation 1 (Visit 6)		Inventory of Psychosocial Functioning (IPF)					08-Feb-2018		57.57575758		47.61904762		73.80952381		60.41666667		71.66666667		Not Enough Responses		41.66666667		58.79238817		100000160629
01138	Site 01: (SRI) Phoenix, Arizona USA	Enrolled	Cessation 1 (Visit 6)		Inventory of Psychosocial Functioning (IPF)					22-Feb-2018		Not Enough Responses		16.66666667		Not Enough Responses		Not Enough Responses		Not Enough Responses		Not Enough Responses		22.91666667		19.79166667		100000160631
01139	Site 01: (SRI) Phoenix, Arizona USA	Enrolled	Cessation 1 (Visit 6)		Inventory of Psychosocial Functioning (IPF)					01-Mar-2018		50		Not Enough Responses		53.96825397		Not Enough Responses		61.66666667		41.11111111		56.25		52.59920635		100000160638
01140	Site 01: (SRI) Phoenix, Arizona USA	Enrolled	Cessation 1 (Visit 6)		Inventory of Psychosocial Functioning (IPF)					28-Feb-2018		56.06060606		Not Enough Responses		Not Enough Responses		52.08333333		Not Enough Responses		Not Enough Responses		41.66666667		49.93686869		100000160645
01141	Site 01: (SRI) Phoenix, Arizona USA	Enrolled	Cessation 1 (Visit 6)		Inventory of Psychosocial Functioning (IPF)					02-Mar-2018		Not Enough Responses		45.23809524		Not Enough Responses		39.58333333		Not Enough Responses		Not Enough Responses		54.16666667		46.32936508		100000160652
01143	Site 01: (SRI) Phoenix, Arizona USA	Enrolled	Cessation 1 (Visit 6)		Inventory of Psychosocial Functioning (IPF)					21-Mar-2018		56.06060606		50		Not Enough Responses		41.66666667		63.33333333		Not Enough Responses		50		52.21212121		100000160660
01144	Site 01: (SRI) Phoenix, Arizona USA	Enrolled	Cessation 1 (Visit 6)		Inventory of Psychosocial Functioning (IPF)					23-Mar-2018		56.06060606		50		Not Enough Responses		54.16666667		58.33333333		58.88888889		56.25		55.61658249		100000160667
01146	Site 01: (SRI) Phoenix, Arizona USA	Enrolled	Cessation 1 (Visit 6)		Inventory of Psychosocial Functioning (IPF)					28-Mar-2018		57.57575758		54.76190476		Not Enough Responses		41.66666667		58.33333333		Not Enough Responses		29.16666667		48.3008658		100000160675
01147	Site 01: (SRI) Phoenix, Arizona USA	Enrolled	Cessation 1 (Visit 6)		Inventory of Psychosocial Functioning (IPF)					03-Apr-2018		Not Enough Responses		50		62.6984127		45.83333333		63.33333333		65.55555556		56.25		57.27843915		100000160682
01148	Site 01: (SRI) Phoenix, Arizona USA	Enrolled	Cessation 1 (Visit 6)		Inventory of Psychosocial Functioning (IPF)					13-Apr-2018		Not Enough Responses		30.95238095		Not Enough Responses		39.58333333		70		Not Enough Responses		54.16666667		48.67559524		100000160689
01149	Site 01: (SRI) Phoenix, Arizona USA	Enrolled	Cessation 1 (Visit 6)		Inventory of Psychosocial Functioning (IPF)					12-Apr-2018		Not Enough Responses		33.33333333		65.07936508		Not Enough Responses		50		Not Enough Responses		56.25		51.1656746		100000160695
01150	Site 01: (SRI) Phoenix, Arizona USA	Enrolled	Cessation 1 (Visit 6)		Inventory of Psychosocial Functioning (IPF)					19-Apr-2018		Not Enough Responses		33.33333333		73.01587302		43.75		90		Not Enough Responses		43.75		56.76984127		100000160702
01151	Site 01: (SRI) Phoenix, Arizona USA	Enrolled	Cessation 1 (Visit 6)		Inventory of Psychosocial Functioning (IPF)					18-Apr-2018		56.06060606		38.0952381		68.25396825		Not Enough Responses		45		Not Enough Responses		47.91666667		51.06529582		100000160709
01152	Site 01: (SRI) Phoenix, Arizona USA	Enrolled	Cessation 1 (Visit 6)		Inventory of Psychosocial Functioning (IPF)					17-Apr-2018		59.09090909		38.0952381		Not Enough Responses		Not Enough Responses		60		Not Enough Responses		54.16666667		52.83820346		100000160716
01153	Site 01: (SRI) Phoenix, Arizona USA	Enrolled	Cessation 1 (Visit 6)		Inventory of Psychosocial Functioning (IPF)					23-Apr-2018		69.6969697		50		78.57142857		37.5		70		Not Enough Responses		41.66666667		57.90584416		100000160723
01154	Site 01: (SRI) Phoenix, Arizona USA	Enrolled	Cessation 1 (Visit 6)		Inventory of Psychosocial Functioning (IPF)					24-Apr-2018		60.60606061		35.71428571		Not Enough Responses		Not Enough Responses		Not Enough Responses		Not Enough Responses		77.08333333		57.80122655		100000160847
01155	Site 01: (SRI) Phoenix, Arizona USA	Enrolled	Cessation 1 (Visit 6)		Inventory of Psychosocial Functioning (IPF)					27-Apr-2018		Not Enough Responses		Not Enough Responses		Not Enough Responses		Not Enough Responses		Not Enough Responses		Not Enough Responses		37.5		37.5		100000160727
01156	Site 01: (SRI) Phoenix, Arizona USA	Enrolled	Cessation 1 (Visit 6)		Inventory of Psychosocial Functioning (IPF)					08-May-2018		62.12121212		23.80952381		Not Enough Responses		39.58333333		58.33333333		70		39.58333333		48.90512266		100000160734
01157	Site 01: (SRI) Phoenix, Arizona USA	Enrolled	Cessation 1 (Visit 6)		Inventory of Psychosocial Functioning (IPF)					11-May-2018		68.18181818		Not Enough Responses		62.6984127		45.83333333		Not Enough Responses		Not Enough Responses		41.66666667		54.59505772		100000160741
01158	Site 01: (SRI) Phoenix, Arizona USA	Enrolled	Cessation 1 (Visit 6)		Inventory of Psychosocial Functioning (IPF)					17-May-2018		Not Enough Responses		64.28571429		76.98412698		33.33333333		81.66666667		Not Enough Responses		41.66666667		59.58730159		100000160747
01159	Site 01: (SRI) Phoenix, Arizona USA	Enrolled	Cessation 1 (Visit 6)		Inventory of Psychosocial Functioning (IPF)					17-May-2018		Not Enough Responses		Not Enough Responses		Not Enough Responses		25		51.66666667		Not Enough Responses		39.58333333		38.75		100000160754
01160	Site 01: (SRI) Phoenix, Arizona USA	Enrolled	Cessation 1 (Visit 6)		Inventory of Psychosocial Functioning (IPF)					25-May-2018		Not Enough Responses		50		Not Enough Responses		52.08333333		Not Enough Responses		67.77777778		45.83333333		53.92361111		100000160761
01161	Site 01: (SRI) Phoenix, Arizona USA	Enrolled	Cessation 1 (Visit 6)		Inventory of Psychosocial Functioning (IPF)					31-May-2018		62.12121212		40.47619048		Not Enough Responses		52.08333333		70		61.11111111		50		55.96530784		100000160768
01162	Site 01: (SRI) Phoenix, Arizona USA	Enrolled	Cessation 1 (Visit 6)		Inventory of Psychosocial Functioning (IPF)					07-Jun-2018		66.66666667		Not Enough Responses		Not Enough Responses		Not Enough Responses		73.33333333		Not Enough Responses		35.41666667		58.47222222		100000160775
01163	Site 01: (SRI) Phoenix, Arizona USA	Enrolled	Cessation 1 (Visit 6)		Inventory of Psychosocial Functioning (IPF)					28-Jun-2018		Not Enough Responses		Not Enough Responses		Not Enough Responses		62.5		Not Enough Responses		Not Enough Responses		52.08333333		57.29166667		100000160782
01164	Site 01: (SRI) Phoenix, Arizona USA	Enrolled	Cessation 1 (Visit 6)		Inventory of Psychosocial Functioning (IPF)					15-Jun-2018		62.12121212		54.76190476		Not Enough Responses		Not Enough Responses		Not Enough Responses		Not Enough Responses		41.66666667		52.84992785		100000160789
01165	Site 01: (SRI) Phoenix, Arizona USA	Enrolled	Cessation 1 (Visit 6)		Inventory of Psychosocial Functioning (IPF)					05-Jul-2018		60.60606061		Not Enough Responses		Not Enough Responses		58.33333333		81.66666667		Not Enough Responses		41.66666667		60.56818182		100000160795
01166	Site 01: (SRI) Phoenix, Arizona USA	Enrolled	Cessation 1 (Visit 6)		Inventory of Psychosocial Functioning (IPF)					06-Jul-2018		Not Enough Responses		42.85714286		76.19047619		60.41666667		Not Enough Responses		Not Enough Responses		52.08333333		57.88690476		100000160797
01167	Site 01: (SRI) Phoenix, Arizona USA	Enrolled	Cessation 1 (Visit 6)		Inventory of Psychosocial Functioning (IPF)			No	0	24-Jul-2018		50		Not Enough Responses		Not Enough Responses		52.08333333		Not Enough Responses		Not Enough Responses		43.75		48.61111111		100000160801
01168	Site 01: (SRI) Phoenix, Arizona USA	Enrolled	Cessation 1 (Visit 6)		Inventory of Psychosocial Functioning (IPF)					18-Jul-2018		62.12121212		59.52380952		Not Enough Responses		56.25		Not Enough Responses		55.55555556		52.08333333		57.10678211		100000160808
01169	Site 01: (SRI) Phoenix, Arizona USA	Enrolled	Cessation 1 (Visit 6)		Inventory of Psychosocial Functioning (IPF)					03-Aug-2018		45.45454545		57.14285714		Not Enough Responses		43.75		Not Enough Responses		Not Enough Responses		54.16666667		50.12851732		100000160815
01170	Site 01: (SRI) Phoenix, Arizona USA	Enrolled	Cessation 1 (Visit 6)		Inventory of Psychosocial Functioning (IPF)					03-Aug-2018		63.63636364		Not Enough Responses		Not Enough Responses		41.66666667		Not Enough Responses		Not Enough Responses		45.83333333		50.37878788		100000160822
01171	Site 01: (SRI) Phoenix, Arizona USA	Enrolled	Cessation 1 (Visit 6)		Inventory of Psychosocial Functioning (IPF)			No	0	10-Aug-2018		Not Enough Responses		47.61904762		73.80952381		Not Enough Responses		Not Enough Responses		Not Enough Responses		52.08333333		57.83730159		100000160829
01172	Site 01: (SRI) Phoenix, Arizona USA	Enrolled	Cessation 1 (Visit 6)		Inventory of Psychosocial Functioning (IPF)					14-Aug-2018		Not Enough Responses		50		Not Enough Responses		41.66666667		31.66666667		Not Enough Responses		41.66666667		41.25		100000160836
01173	Site 01: (SRI) Phoenix, Arizona USA	Enrolled	Cessation 1 (Visit 6)		Inventory of Psychosocial Functioning (IPF)					23-Aug-2018		62.12121212		Not Enough Responses		Not Enough Responses		Not Enough Responses		68.33333333		Not Enough Responses		39.58333333		56.67929293		100000268201
01174	Site 01: (SRI) Phoenix, Arizona USA	Enrolled	Cessation 1 (Visit 6)		Inventory of Psychosocial Functioning (IPF)					29-Aug-2018		Not Enough Responses		40.47619048		Not Enough Responses		54.16666667		Not Enough Responses		62.22222222		43.75		50.15376984		100000268208
01175	Site 01: (SRI) Phoenix, Arizona USA	Enrolled	Cessation 1 (Visit 6)		Inventory of Psychosocial Functioning (IPF)					18-Sep-2018		54.54545455		Not Enough Responses		68.25396825		Not Enough Responses		66.66666667		52.22222222		43.75		57.08766234		100000268212
01176	Site 01: (SRI) Phoenix, Arizona USA	Enrolled	Cessation 1 (Visit 6)		Inventory of Psychosocial Functioning (IPF)					11-Sep-2018		72.72727273		54.76190476		81.74603175		35.41666667		58.33333333		Not Enough Responses		66.66666667		61.60864598		100000268219
01177	Site 01: (SRI) Phoenix, Arizona USA	Enrolled	Cessation 1 (Visit 6)		Inventory of Psychosocial Functioning (IPF)					20-Sep-2018		59.09090909		50		73.01587302		41.66666667		Not Enough Responses		Not Enough Responses		52.08333333		55.17135642		100000268226
01178	Site 01: (SRI) Phoenix, Arizona USA	Enrolled	Cessation 1 (Visit 6)		Inventory of Psychosocial Functioning (IPF)					27-Sep-2018		56.06060606		47.61904762		Not Enough Responses		52.08333333		55		Not Enough Responses		39.58333333		50.06926407		100000268233
01179	Site 01: (SRI) Phoenix, Arizona USA	Enrolled	Cessation 1 (Visit 6)		Inventory of Psychosocial Functioning (IPF)					02-Oct-2018		Not Enough Responses		Not Enough Responses		Not Enough Responses		Not Enough Responses		Not Enough Responses		Not Enough Responses		50		50		100000268240
01180	Site 01: (SRI) Phoenix, Arizona USA	Enrolled	Cessation 1 (Visit 6)		Inventory of Psychosocial Functioning (IPF)					01-Nov-2018		Not Enough Responses		19.04761905		Not Enough Responses		Not Enough Responses		Not Enough Responses		Not Enough Responses		35.41666667		27.23214286		100000268247
01101	Site 01: (SRI) Phoenix, Arizona USA	Enrolled	Cessation 1 1-week Follow-up (Visit 6.1)		Inventory of Psychosocial Functioning (IPF)					09-Mar-2017		48.48484848		16.66666667		Not Enough Responses		33.33333333		65		73.33333333		45.83333333		47.10858586		9198276
01102	Site 01: (SRI) Phoenix, Arizona USA	Enrolled	Cessation 1 1-week Follow-up (Visit 6.1)		Inventory of Psychosocial Functioning (IPF)					10-Mar-2017		59.09090909		38.0952381		Not Enough Responses		52.08333333		70		Not Enough Responses		41.66666667		52.18722944		9198253
01103	Site 01: (SRI) Phoenix, Arizona USA	Enrolled	Cessation 1 1-week Follow-up (Visit 6.1)		Inventory of Psychosocial Functioning (IPF)					28-Mar-2017		Not Enough Responses		47.61904762		Not Enough Responses		Not Enough Responses		53.33333333		Not Enough Responses		60.41666667		53.78968254		100000147574
01104	Site 01: (SRI) Phoenix, Arizona USA	Enrolled	Cessation 1 1-week Follow-up (Visit 6.1)		Inventory of Psychosocial Functioning (IPF)			Yes	1																			9398442
01105	Site 01: (SRI) Phoenix, Arizona USA	Enrolled	Cessation 1 1-week Follow-up (Visit 6.1)		Inventory of Psychosocial Functioning (IPF)					14-Apr-2017		Not Enough Responses		Not Enough Responses		Not Enough Responses		43.75		70		Not Enough Responses		50		54.58333333		100000147585
01106	Site 01: (SRI) Phoenix, Arizona USA	Enrolled	Cessation 1 1-week Follow-up (Visit 6.1)		Inventory of Psychosocial Functioning (IPF)					27-Apr-2017		60.60606061		Not Enough Responses		81.74603175		Not Enough Responses		68.33333333		Not Enough Responses		43.75		63.60885642		100000147591
01107	Site 01: (SRI) Phoenix, Arizona USA	Enrolled	Cessation 1 1-week Follow-up (Visit 6.1)		Inventory of Psychosocial Functioning (IPF)					14-May-2017		Not Enough Responses		35.71428571		76.19047619		Not Enough Responses		Not Enough Responses		Not Enough Responses		50		53.96825397		100000147597
01108	Site 01: (SRI) Phoenix, Arizona USA	Enrolled	Cessation 1 1-week Follow-up (Visit 6.1)		Inventory of Psychosocial Functioning (IPF)					15-May-2017		45.45454545		Not Enough Responses		64.28571429		Not Enough Responses		50		Not Enough Responses		37.5		49.31006494		100000147604
01109	Site 01: (SRI) Phoenix, Arizona USA	Enrolled	Cessation 1 1-week Follow-up (Visit 6.1)		Inventory of Psychosocial Functioning (IPF)					20-May-2017		46.96969697		28.57142857		Not Enough Responses		Not Enough Responses		75		Not Enough Responses		37.5		47.01028139		100000147611
01112	Site 01: (SRI) Phoenix, Arizona USA	Enrolled	Cessation 1 1-week Follow-up (Visit 6.1)		Inventory of Psychosocial Functioning (IPF)					03-Jun-2017		60.60606061		61.9047619		76.19047619		56.25		Not Enough Responses		Not Enough Responses		52.08333333		61.40692641		100000160491
01110	Site 01: (SRI) Phoenix, Arizona USA	Enrolled	Cessation 1 1-week Follow-up (Visit 6.1)		Inventory of Psychosocial Functioning (IPF)					27-May-2017		Not Enough Responses		42.85714286		63.49206349		25		48.33333333		Not Enough Responses		52.08333333		46.3531746		100000147617
01111	Site 01: (SRI) Phoenix, Arizona USA	Enrolled	Cessation 1 1-week Follow-up (Visit 6.1)		Inventory of Psychosocial Functioning (IPF)					30-May-2017		Not Enough Responses		42.85714286		Not Enough Responses		Not Enough Responses		70		Not Enough Responses		37.5		50.11904762		100000160484
01113	Site 01: (SRI) Phoenix, Arizona USA	Enrolled	Cessation 1 1-week Follow-up (Visit 6.1)		Inventory of Psychosocial Functioning (IPF)					30-May-2017		42.42424242		Not Enough Responses		77.77777778		Not Enough Responses		66.66666667		Not Enough Responses		33.33333333		55.05050505		100000160498
01114	Site 01: (SRI) Phoenix, Arizona USA	Enrolled	Cessation 1 1-week Follow-up (Visit 6.1)		Inventory of Psychosocial Functioning (IPF)					02-Jun-2017		Not Enough Responses		23.80952381		Not Enough Responses		25		Not Enough Responses		Not Enough Responses		39.58333333		29.46428571		100000160505
01115	Site 01: (SRI) Phoenix, Arizona USA	Enrolled	Cessation 1 1-week Follow-up (Visit 6.1)		Inventory of Psychosocial Functioning (IPF)					15-Jun-2017		Not Enough Responses		42.85714286		58.73015873		Not Enough Responses		Not Enough Responses		Not Enough Responses		41.66666667		47.75132275		100000160512
01116	Site 01: (SRI) Phoenix, Arizona USA	Enrolled	Cessation 1 1-week Follow-up (Visit 6.1)		Inventory of Psychosocial Functioning (IPF)			Yes	1																			100000248494
01117	Site 01: (SRI) Phoenix, Arizona USA	Enrolled	Cessation 1 1-week Follow-up (Visit 6.1)		Inventory of Psychosocial Functioning (IPF)					28-Jun-2017		56.06060606		14.28571429		73.01587302		37.5		83.33333333		Not Enough Responses		37.5		50.28258778		100000160526
01118	Site 01: (SRI) Phoenix, Arizona USA	Enrolled	Cessation 1 1-week Follow-up (Visit 6.1)		Inventory of Psychosocial Functioning (IPF)					29-Jun-2017		Not Enough Responses		47.61904762		Not Enough Responses		52.08333333		Not Enough Responses		65.55555556		64.58333333		57.46031746		100000160532
01119	Site 01: (SRI) Phoenix, Arizona USA	Enrolled	Cessation 1 1-week Follow-up (Visit 6.1)		Inventory of Psychosocial Functioning (IPF)					28-Jul-2017		Not Enough Responses		66.66666667		Not Enough Responses		Not Enough Responses		63.33333333		Not Enough Responses		35.41666667		55.13888889		100000160537
01121	Site 01: (SRI) Phoenix, Arizona USA	Enrolled	Cessation 1 1-week Follow-up (Visit 6.1)		Inventory of Psychosocial Functioning (IPF)			No	0	12-Sep-2017		Not Enough Responses		50		Not Enough Responses		39.58333333		65		Not Enough Responses		66.66666667		55.3125		100000160542
01122	Site 01: (SRI) Phoenix, Arizona USA	Enrolled	Cessation 1 1-week Follow-up (Visit 6.1)		Inventory of Psychosocial Functioning (IPF)					07-Sep-2017		39.39393939		Not Enough Responses		Not Enough Responses		Not Enough Responses		78.33333333		Not Enough Responses		43.75		53.82575758		100000160548
01123	Site 01: (SRI) Phoenix, Arizona USA	Enrolled	Cessation 1 1-week Follow-up (Visit 6.1)		Inventory of Psychosocial Functioning (IPF)					10-Sep-2017		57.57575758		35.71428571		74.6031746		Not Enough Responses		58.33333333		Not Enough Responses		41.66666667		53.57864358		100000160555
01125	Site 01: (SRI) Phoenix, Arizona USA	Enrolled	Cessation 1 1-week Follow-up (Visit 6.1)		Inventory of Psychosocial Functioning (IPF)					28-Sep-2017		60.60606061		42.85714286		Not Enough Responses		43.75		Not Enough Responses		Not Enough Responses		39.58333333		46.6991342		100000160563
01126	Site 01: (SRI) Phoenix, Arizona USA	Enrolled	Cessation 1 1-week Follow-up (Visit 6.1)		Inventory of Psychosocial Functioning (IPF)					11-Oct-2017		53.03030303		28.57142857		Not Enough Responses		20.83333333		30		Not Enough Responses		47.91666667		36.07034632		100000160567
01127	Site 01: (SRI) Phoenix, Arizona USA	Enrolled	Cessation 1 1-week Follow-up (Visit 6.1)		Inventory of Psychosocial Functioning (IPF)					25-Oct-2017		68.18181818		33.33333333		Not Enough Responses		35.41666667		70		Not Enough Responses		47.91666667		50.96969697		100000160573
01128	Site 01: (SRI) Phoenix, Arizona USA	Enrolled	Cessation 1 1-week Follow-up (Visit 6.1)		Inventory of Psychosocial Functioning (IPF)					10-Nov-2017		48.48484848		Not Enough Responses		Not Enough Responses		Not Enough Responses		26.66666667		68.88888889		33.33333333		44.34343434		100000160580
01129	Site 01: (SRI) Phoenix, Arizona USA	Enrolled	Cessation 1 1-week Follow-up (Visit 6.1)		Inventory of Psychosocial Functioning (IPF)					29-Nov-2017		43.93939394		64.28571429		Not Enough Responses		Not Enough Responses		Not Enough Responses		66.66666667		56.25		57.78544372		100000160587
01130	Site 01: (SRI) Phoenix, Arizona USA	Enrolled	Cessation 1 1-week Follow-up (Visit 6.1)		Inventory of Psychosocial Functioning (IPF)					24-Nov-2017		Not Enough Responses		61.9047619		74.6031746		60.41666667		71.66666667		Not Enough Responses		45.83333333		62.88492063		100000160594
01131	Site 01: (SRI) Phoenix, Arizona USA	Enrolled	Cessation 1 1-week Follow-up (Visit 6.1)		Inventory of Psychosocial Functioning (IPF)					04-Dec-2017		48.48484848		Not Enough Responses		Not Enough Responses		Not Enough Responses		51.66666667		Not Enough Responses		45.83333333		48.66161616		100000160601
01132	Site 01: (SRI) Phoenix, Arizona USA	Enrolled	Cessation 1 1-week Follow-up (Visit 6.1)		Inventory of Psychosocial Functioning (IPF)					14-Dec-2017		Not Enough Responses		Not Enough Responses		78.57142857		Not Enough Responses		Not Enough Responses		Not Enough Responses		31.25		54.91071429		100000160608
01133	Site 01: (SRI) Phoenix, Arizona USA	Enrolled	Cessation 1 1-week Follow-up (Visit 6.1)		Inventory of Psychosocial Functioning (IPF)					12-Jan-2018		Not Enough Responses		26.19047619		Not Enough Responses		20.83333333		75		Not Enough Responses		54.16666667		44.04761905		100000160615
01134	Site 01: (SRI) Phoenix, Arizona USA	Enrolled	Cessation 1 1-week Follow-up (Visit 6.1)		Inventory of Psychosocial Functioning (IPF)					25-Jan-2018		66.66666667		50		Not Enough Responses		43.75		53.33333333		63.33333333		37.5		52.43055556		100000160621
01135	Site 01: (SRI) Phoenix, Arizona USA	Enrolled	Cessation 1 1-week Follow-up (Visit 6.1)		Inventory of Psychosocial Functioning (IPF)					02-Feb-2018		39.39393939		Not Enough Responses		Not Enough Responses		Not Enough Responses		63.33333333		Not Enough Responses		33.33333333		45.35353535		100000160627
01136	Site 01: (SRI) Phoenix, Arizona USA	Enrolled	Cessation 1 1-week Follow-up (Visit 6.1)		Inventory of Psychosocial Functioning (IPF)					13-Feb-2018		57.57575758		Not Enough Responses		71.42857143		Not Enough Responses		Not Enough Responses		Not Enough Responses		52.08333333		60.36255411		100000160846
01137	Site 01: (SRI) Phoenix, Arizona USA	Enrolled	Cessation 1 1-week Follow-up (Visit 6.1)		Inventory of Psychosocial Functioning (IPF)			Yes	1																			100000256252
01138	Site 01: (SRI) Phoenix, Arizona USA	Enrolled	Cessation 1 1-week Follow-up (Visit 6.1)		Inventory of Psychosocial Functioning (IPF)					01-Mar-2018		Not Enough Responses		19.04761905		Not Enough Responses		Not Enough Responses		Not Enough Responses		Not Enough Responses		25		22.02380952		100000160636
01139	Site 01: (SRI) Phoenix, Arizona USA	Enrolled	Cessation 1 1-week Follow-up (Visit 6.1)		Inventory of Psychosocial Functioning (IPF)					08-Mar-2018		Not Enough Responses		23.80952381		61.9047619		Not Enough Responses		65		Not Enough Responses		45.83333333		49.13690476		100000160643
01140	Site 01: (SRI) Phoenix, Arizona USA	Enrolled	Cessation 1 1-week Follow-up (Visit 6.1)		Inventory of Psychosocial Functioning (IPF)					07-Mar-2018		51.51515152		33.33333333		Not Enough Responses		56.25		Not Enough Responses		Not Enough Responses		43.75		46.21212121		100000160650
01141	Site 01: (SRI) Phoenix, Arizona USA	Enrolled	Cessation 1 1-week Follow-up (Visit 6.1)		Inventory of Psychosocial Functioning (IPF)					09-Mar-2018		Not Enough Responses		47.61904762		Not Enough Responses		35.41666667		Not Enough Responses		Not Enough Responses		54.16666667		45.73412698		100000160657
01143	Site 01: (SRI) Phoenix, Arizona USA	Enrolled	Cessation 1 1-week Follow-up (Visit 6.1)		Inventory of Psychosocial Functioning (IPF)					27-Mar-2018		53.03030303		69.04761905		Not Enough Responses		43.75		65		Not Enough Responses		58.33333333		57.83225108		100000160665
01144	Site 01: (SRI) Phoenix, Arizona USA	Enrolled	Cessation 1 1-week Follow-up (Visit 6.1)		Inventory of Psychosocial Functioning (IPF)			No	0	09-Apr-2018		45.45454545		54.76190476		Not Enough Responses		Not Enough Responses		50		54.44444444		54.16666667		51.76551227		100000160672
01146	Site 01: (SRI) Phoenix, Arizona USA	Enrolled	Cessation 1 1-week Follow-up (Visit 6.1)		Inventory of Psychosocial Functioning (IPF)					04-Apr-2018		Not Enough Responses		33.33333333		Not Enough Responses		39.58333333		58.33333333		Not Enough Responses		33.33333333		41.14583333		100000160680
01147	Site 01: (SRI) Phoenix, Arizona USA	Enrolled	Cessation 1 1-week Follow-up (Visit 6.1)		Inventory of Psychosocial Functioning (IPF)					10-Apr-2018		50		38.0952381		59.52380952		39.58333333		50		Not Enough Responses		54.16666667		48.56150794		100000160687
01148	Site 01: (SRI) Phoenix, Arizona USA	Enrolled	Cessation 1 1-week Follow-up (Visit 6.1)		Inventory of Psychosocial Functioning (IPF)			No	0	23-Apr-2018		50		45.23809524		Not Enough Responses		31.25		61.66666667		Not Enough Responses		50		47.63095238		100000160693
01149	Site 01: (SRI) Phoenix, Arizona USA	Enrolled	Cessation 1 1-week Follow-up (Visit 6.1)		Inventory of Psychosocial Functioning (IPF)					19-Apr-2018		Not Enough Responses		38.0952381		70.63492063		Not Enough Responses		51.66666667		Not Enough Responses		52.08333333		53.12003968		100000160700
01150	Site 01: (SRI) Phoenix, Arizona USA	Enrolled	Cessation 1 1-week Follow-up (Visit 6.1)		Inventory of Psychosocial Functioning (IPF)			No	0	26-Apr-2018		Not Enough Responses		Not Enough Responses		70.63492063		54.16666667		81.66666667		Not Enough Responses		62.5		67.24206349		100000160707
01151	Site 01: (SRI) Phoenix, Arizona USA	Enrolled	Cessation 1 1-week Follow-up (Visit 6.1)		Inventory of Psychosocial Functioning (IPF)					26-Apr-2018		Not Enough Responses		Not Enough Responses		61.11111111		Not Enough Responses		48.33333333		Not Enough Responses		50		53.14814815		100000160714
01152	Site 01: (SRI) Phoenix, Arizona USA	Enrolled	Cessation 1 1-week Follow-up (Visit 6.1)		Inventory of Psychosocial Functioning (IPF)					26-Apr-2018		63.63636364		42.85714286		Not Enough Responses		Not Enough Responses		56.66666667		Not Enough Responses		47.91666667		52.76920996		100000160721
01153	Site 01: (SRI) Phoenix, Arizona USA	Enrolled	Cessation 1 1-week Follow-up (Visit 6.1)		Inventory of Psychosocial Functioning (IPF)					30-Apr-2018		68.18181818		42.85714286		84.12698413		56.25		68.33333333		Not Enough Responses		37.5		59.54154642		100000160726
01154	Site 01: (SRI) Phoenix, Arizona USA	Enrolled	Cessation 1 1-week Follow-up (Visit 6.1)		Inventory of Psychosocial Functioning (IPF)			Yes	1																			100000253258
01155	Site 01: (SRI) Phoenix, Arizona USA	Enrolled	Cessation 1 1-week Follow-up (Visit 6.1)		Inventory of Psychosocial Functioning (IPF)					08-May-2018		Not Enough Responses		54.76190476		Not Enough Responses		Not Enough Responses		26.66666667		Not Enough Responses		39.58333333		40.33730159		100000160732
01156	Site 01: (SRI) Phoenix, Arizona USA	Enrolled	Cessation 1 1-week Follow-up (Visit 6.1)		Inventory of Psychosocial Functioning (IPF)					15-May-2018		68.18181818		28.57142857		Not Enough Responses		43.75		55		68.88888889		41.66666667		51.00980038		100000160739
01157	Site 01: (SRI) Phoenix, Arizona USA	Enrolled	Cessation 1 1-week Follow-up (Visit 6.1)		Inventory of Psychosocial Functioning (IPF)			Yes	1																			100000253263
01158	Site 01: (SRI) Phoenix, Arizona USA	Enrolled	Cessation 1 1-week Follow-up (Visit 6.1)		Inventory of Psychosocial Functioning (IPF)					24-May-2018		Not Enough Responses		69.04761905		71.42857143		43.75		73.33333333		Not Enough Responses		50		61.51190476		100000160752
01159	Site 01: (SRI) Phoenix, Arizona USA	Enrolled	Cessation 1 1-week Follow-up (Visit 6.1)		Inventory of Psychosocial Functioning (IPF)					25-May-2018		Not Enough Responses		Not Enough Responses		Not Enough Responses		10.41666667		51.66666667		Not Enough Responses		29.16666667		30.41666667		100000160759
01160	Site 01: (SRI) Phoenix, Arizona USA	Enrolled	Cessation 1 1-week Follow-up (Visit 6.1)		Inventory of Psychosocial Functioning (IPF)			No	0	05-Jun-2018		Not Enough Responses		Not Enough Responses		Not Enough Responses		43.75		Not Enough Responses		Not Enough Responses		47.91666667		45.83333333		100000160766
01161	Site 01: (SRI) Phoenix, Arizona USA	Enrolled	Cessation 1 1-week Follow-up (Visit 6.1)		Inventory of Psychosocial Functioning (IPF)					06-Jun-2018		45.45454545		Not Enough Responses		Not Enough Responses		Not Enough Responses		61.66666667		56.66666667		Not Enough Responses		54.5959596		100000160773
01162	Site 01: (SRI) Phoenix, Arizona USA	Enrolled	Cessation 1 1-week Follow-up (Visit 6.1)		Inventory of Psychosocial Functioning (IPF)					17-Jun-2018		57.57575758		Not Enough Responses		Not Enough Responses		Not Enough Responses		41.66666667		Not Enough Responses		33.33333333		44.19191919		100000160780
01163	Site 01: (SRI) Phoenix, Arizona USA	Enrolled	Cessation 1 1-week Follow-up (Visit 6.1)		Inventory of Psychosocial Functioning (IPF)					28-Jun-2018		Not Enough Responses		Not Enough Responses		Not Enough Responses		72.91666667		Not Enough Responses		Not Enough Responses		47.91666667		60.41666667		100000160787
01164	Site 01: (SRI) Phoenix, Arizona USA	Enrolled	Cessation 1 1-week Follow-up (Visit 6.1)		Inventory of Psychosocial Functioning (IPF)					22-Jun-2018		59.09090909		54.76190476		Not Enough Responses		37.5		Not Enough Responses		Not Enough Responses		41.66666667		48.25487013		100000160793
01166	Site 01: (SRI) Phoenix, Arizona USA	Enrolled	Cessation 1 1-week Follow-up (Visit 6.1)		Inventory of Psychosocial Functioning (IPF)					14-Jul-2018		Not Enough Responses		42.85714286		65.87301587		54.16666667		Not Enough Responses		Not Enough Responses		54.16666667		54.26587302		100000160800
01167	Site 01: (SRI) Phoenix, Arizona USA	Enrolled	Cessation 1 1-week Follow-up (Visit 6.1)		Inventory of Psychosocial Functioning (IPF)					02-Aug-2018		36.36363636		Not Enough Responses		Not Enough Responses		56.25		45		Not Enough Responses		45.83333333		45.86174242		100000160806
01168	Site 01: (SRI) Phoenix, Arizona USA	Enrolled	Cessation 1 1-week Follow-up (Visit 6.1)		Inventory of Psychosocial Functioning (IPF)					02-Aug-2018		50		Not Enough Responses		Not Enough Responses		45.83333333		Not Enough Responses		55.55555556		41.66666667		48.26388889		100000160813
01169	Site 01: (SRI) Phoenix, Arizona USA	Enrolled	Cessation 1 1-week Follow-up (Visit 6.1)		Inventory of Psychosocial Functioning (IPF)					11-Aug-2018		Not Enough Responses		52.38095238		38.88888889		Not Enough Responses		Not Enough Responses		Not Enough Responses		31.25		40.83994709		100000160820
01170	Site 01: (SRI) Phoenix, Arizona USA	Enrolled	Cessation 1 1-week Follow-up (Visit 6.1)		Inventory of Psychosocial Functioning (IPF)			No	0	20-Aug-2018		74.24242424		38.0952381		Not Enough Responses		56.25		58.33333333		Not Enough Responses		37.5		52.88419913		100000160827
01171	Site 01: (SRI) Phoenix, Arizona USA	Enrolled	Cessation 1 1-week Follow-up (Visit 6.1)		Inventory of Psychosocial Functioning (IPF)					17-Aug-2018		Not Enough Responses		61.9047619		67.46031746		37.5		Not Enough Responses		Not Enough Responses		62.5		57.34126984		100000160834
01172	Site 01: (SRI) Phoenix, Arizona USA	Enrolled	Cessation 1 1-week Follow-up (Visit 6.1)		Inventory of Psychosocial Functioning (IPF)					22-Aug-2018		Not Enough Responses		59.52380952		Not Enough Responses		33.33333333		41.66666667		Not Enough Responses		52.08333333		46.65178571		100000160841
01173	Site 01: (SRI) Phoenix, Arizona USA	Enrolled	Cessation 1 1-week Follow-up (Visit 6.1)		Inventory of Psychosocial Functioning (IPF)					01-Sep-2018		Not Enough Responses		Not Enough Responses		Not Enough Responses		Not Enough Responses		66.66666667		Not Enough Responses		50		58.33333333		100000268206
01174	Site 01: (SRI) Phoenix, Arizona USA	Enrolled	Cessation 1 1-week Follow-up (Visit 6.1)		Inventory of Psychosocial Functioning (IPF)					05-Sep-2018		Not Enough Responses		40.47619048		Not Enough Responses		58.33333333		Not Enough Responses		53.33333333		45.83333333		49.49404762		100000268211
01175	Site 01: (SRI) Phoenix, Arizona USA	Enrolled	Cessation 1 1-week Follow-up (Visit 6.1)		Inventory of Psychosocial Functioning (IPF)					05-Oct-2018		46.96969697		Not Enough Responses		58.73015873		Not Enough Responses		40		Not Enough Responses		58.33333333		51.00829726		100000268217
01176	Site 01: (SRI) Phoenix, Arizona USA	Enrolled	Cessation 1 1-week Follow-up (Visit 6.1)		Inventory of Psychosocial Functioning (IPF)					18-Sep-2018		68.18181818		Not Enough Responses		67.46031746		Not Enough Responses		Not Enough Responses		Not Enough Responses		62.5		66.04737855		100000268224
01177	Site 01: (SRI) Phoenix, Arizona USA	Enrolled	Cessation 1 1-week Follow-up (Visit 6.1)		Inventory of Psychosocial Functioning (IPF)					26-Sep-2018		74.24242424		45.23809524		73.80952381		39.58333333		Not Enough Responses		Not Enough Responses		54.16666667		57.40800866		100000268231
01178	Site 01: (SRI) Phoenix, Arizona USA	Enrolled	Cessation 1 1-week Follow-up (Visit 6.1)		Inventory of Psychosocial Functioning (IPF)					05-Oct-2018		59.09090909		40.47619048		Not Enough Responses		45.83333333		51.66666667		Not Enough Responses		37.5		46.91341991		100000268238
01179	Site 01: (SRI) Phoenix, Arizona USA	Enrolled	Cessation 1 1-week Follow-up (Visit 6.1)		Inventory of Psychosocial Functioning (IPF)					09-Oct-2018		Not Enough Responses		Not Enough Responses		65.07936508		Not Enough Responses		Not Enough Responses		Not Enough Responses		45.83333333		55.45634921		100000268245
01180	Site 01: (SRI) Phoenix, Arizona USA	Enrolled	Cessation 1 1-week Follow-up (Visit 6.1)		Inventory of Psychosocial Functioning (IPF)					08-Nov-2018		Not Enough Responses		Not Enough Responses		Not Enough Responses		Not Enough Responses		Not Enough Responses		Not Enough Responses		33.33333333		33.33333333		100000268252
01101	Site 01: (SRI) Phoenix, Arizona USA	Enrolled	Stage 2 Baseline (Visit 7)		Inventory of Psychosocial Functioning (IPF)					17-Mar-2017		43.93939394		Not Enough Responses		Not Enough Responses		12.5		65		Not Enough Responses		35.41666667		39.21401515		9198288
01102	Site 01: (SRI) Phoenix, Arizona USA	Enrolled	Stage 2 Baseline (Visit 7)		Inventory of Psychosocial Functioning (IPF)					17-Mar-2017		66.66666667		42.85714286		Not Enough Responses		31.25		68.33333333		Not Enough Responses		33.33333333		48.48809524		9198265
01103	Site 01: (SRI) Phoenix, Arizona USA	Enrolled	Stage 2 Baseline (Visit 7)		Inventory of Psychosocial Functioning (IPF)					04-Apr-2017		39.39393939		42.85714286		Not Enough Responses		Not Enough Responses		58.33333333		Not Enough Responses		62.5		50.7711039		100000147571
01104	Site 01: (SRI) Phoenix, Arizona USA	Enrolled	Stage 2 Baseline (Visit 7)		Inventory of Psychosocial Functioning (IPF)					20-Apr-2017		60.60606061		57.14285714		71.42857143		43.75		Not Enough Responses		Not Enough Responses		60.41666667		58.66883117		100000147577
01105	Site 01: (SRI) Phoenix, Arizona USA	Enrolled	Stage 2 Baseline (Visit 7)		Inventory of Psychosocial Functioning (IPF)					20-Apr-2017		Not Enough Responses		Not Enough Responses		Not Enough Responses		33.33333333		73.33333333		63.33333333		33.33333333		50.83333333		100000147582
01106	Site 01: (SRI) Phoenix, Arizona USA	Enrolled	Stage 2 Baseline (Visit 7)		Inventory of Psychosocial Functioning (IPF)					04-May-2017		71.21212121		Not Enough Responses		84.12698413		Not Enough Responses		65		Not Enough Responses		37.5		64.45977633		100000147588
01107	Site 01: (SRI) Phoenix, Arizona USA	Enrolled	Stage 2 Baseline (Visit 7)		Inventory of Psychosocial Functioning (IPF)					17-May-2017		Not Enough Responses		28.57142857		73.80952381		45.83333333		Not Enough Responses		Not Enough Responses		52.08333333		50.07440476		100000147593
01108	Site 01: (SRI) Phoenix, Arizona USA	Enrolled	Stage 2 Baseline (Visit 7)		Inventory of Psychosocial Functioning (IPF)					22-May-2017		50		Not Enough Responses		55.55555556		Not Enough Responses		48.33333333		Not Enough Responses		41.66666667		48.88888889		100000147600
01109	Site 01: (SRI) Phoenix, Arizona USA	Enrolled	Stage 2 Baseline (Visit 7)		Inventory of Psychosocial Functioning (IPF)					06-Jun-2017		72.72727273		21.42857143		Not Enough Responses		Not Enough Responses		66.66666667		Not Enough Responses		31.25		48.01812771		100000147607
01112	Site 01: (SRI) Phoenix, Arizona USA	Enrolled	Stage 2 Baseline (Visit 7)		Inventory of Psychosocial Functioning (IPF)					06-Jun-2017		57.57575758		52.38095238		80.95238095		Not Enough Responses		Not Enough Responses		Not Enough Responses		50		60.22727273		100000160487
01110	Site 01: (SRI) Phoenix, Arizona USA	Enrolled	Stage 2 Baseline (Visit 7)		Inventory of Psychosocial Functioning (IPF)					01-Jun-2017		Not Enough Responses		23.80952381		Not Enough Responses		Not Enough Responses		46.66666667		Not Enough Responses		45.83333333		38.76984127		100000147613
01111	Site 01: (SRI) Phoenix, Arizona USA	Enrolled	Stage 2 Baseline (Visit 7)		Inventory of Psychosocial Functioning (IPF)					07-Jun-2017		Not Enough Responses		Not Enough Responses		Not Enough Responses		Not Enough Responses		60		Not Enough Responses		37.5		48.75		100000160480
01113	Site 01: (SRI) Phoenix, Arizona USA	Enrolled	Stage 2 Baseline (Visit 7)		Inventory of Psychosocial Functioning (IPF)					12-Jun-2017		50		50		73.80952381		Not Enough Responses		63.33333333		Not Enough Responses		41.66666667		55.76190476		100000160494
01114	Site 01: (SRI) Phoenix, Arizona USA	Enrolled	Stage 2 Baseline (Visit 7)		Inventory of Psychosocial Functioning (IPF)					12-Jun-2017		Not Enough Responses		33.33333333		Not Enough Responses		25		55		Not Enough Responses		41.66666667		38.75		100000160501
01115	Site 01: (SRI) Phoenix, Arizona USA	Enrolled	Stage 2 Baseline (Visit 7)		Inventory of Psychosocial Functioning (IPF)					26-Jun-2017		Not Enough Responses		45.23809524		71.42857143		37.5		Not Enough Responses		Not Enough Responses		47.91666667		50.52083333		100000160508
01116	Site 01: (SRI) Phoenix, Arizona USA	Enrolled	Stage 2 Baseline (Visit 7)		Inventory of Psychosocial Functioning (IPF)					13-Jul-2017		Not Enough Responses		11.9047619		64.28571429		27.08333333		Not Enough Responses		57.77777778		56.25		43.46031746		100000160515
01117	Site 01: (SRI) Phoenix, Arizona USA	Enrolled	Stage 2 Baseline (Visit 7)		Inventory of Psychosocial Functioning (IPF)					05-Jul-2017		59.09090909		14.28571429		75.3968254		43.75		75		Not Enough Responses		35.41666667		50.49001924		100000160521
01118	Site 01: (SRI) Phoenix, Arizona USA	Enrolled	Stage 2 Baseline (Visit 7)		Inventory of Psychosocial Functioning (IPF)					11-Jul-2017		Not Enough Responses		52.38095238		Not Enough Responses		41.66666667		Not Enough Responses		55.55555556		58.33333333		51.98412698		100000160528
01119	Site 01: (SRI) Phoenix, Arizona USA	Enrolled	Stage 2 Baseline (Visit 7)		Inventory of Psychosocial Functioning (IPF)					03-Aug-2017		72.72727273		52.38095238		Not Enough Responses		Not Enough Responses		48.33333333		Not Enough Responses		37.5		52.73538961		100000160535
01121	Site 01: (SRI) Phoenix, Arizona USA	Enrolled	Stage 2 Baseline (Visit 7)		Inventory of Psychosocial Functioning (IPF)					14-Sep-2017		Not Enough Responses		42.85714286		Not Enough Responses		39.58333333		68.33333333		Not Enough Responses		45.83333333		49.15178571		100000160540
01122	Site 01: (SRI) Phoenix, Arizona USA	Enrolled	Stage 2 Baseline (Visit 7)		Inventory of Psychosocial Functioning (IPF)					14-Sep-2017		51.51515152		Not Enough Responses		Not Enough Responses		31.25		73.33333333		Not Enough Responses		37.5		48.39962121		100000160544
01123	Site 01: (SRI) Phoenix, Arizona USA	Enrolled	Stage 2 Baseline (Visit 7)		Inventory of Psychosocial Functioning (IPF)					12-Sep-2017		53.03030303		33.33333333		66.66666667		41.66666667		60		Not Enough Responses		39.58333333		49.04671717		100000160551
01125	Site 01: (SRI) Phoenix, Arizona USA	Enrolled	Stage 2 Baseline (Visit 7)		Inventory of Psychosocial Functioning (IPF)					11-Oct-2017		60.60606061		42.85714286		Not Enough Responses		47.91666667		65		Not Enough Responses		27.08333333		48.69264069		100000160559
01126	Site 01: (SRI) Phoenix, Arizona USA	Enrolled	Stage 2 Baseline (Visit 7)		Inventory of Psychosocial Functioning (IPF)					16-Oct-2017		48.48484848		30.95238095		Not Enough Responses		20.83333333		45		Not Enough Responses		47.91666667		38.63744589		100000160565
01127	Site 01: (SRI) Phoenix, Arizona USA	Enrolled	Stage 2 Baseline (Visit 7)		Inventory of Psychosocial Functioning (IPF)					26-Oct-2017		59.09090909		33.33333333		Not Enough Responses		Not Enough Responses		70		Not Enough Responses		56.25		54.66856061		100000160569
01128	Site 01: (SRI) Phoenix, Arizona USA	Enrolled	Stage 2 Baseline (Visit 7)		Inventory of Psychosocial Functioning (IPF)					19-Nov-2017		42.42424242		Not Enough Responses		Not Enough Responses		Not Enough Responses		43.33333333		67.77777778		22.91666667		44.11300505		100000160576
01129	Site 01: (SRI) Phoenix, Arizona USA	Enrolled	Stage 2 Baseline (Visit 7)		Inventory of Psychosocial Functioning (IPF)					01-Dec-2017		51.51515152		Not Enough Responses		Not Enough Responses		Not Enough Responses		Not Enough Responses		64.44444444		52.08333333		56.01430976		100000160583
01130	Site 01: (SRI) Phoenix, Arizona USA	Enrolled	Stage 2 Baseline (Visit 7)		Inventory of Psychosocial Functioning (IPF)					30-Nov-2017		Not Enough Responses		69.04761905		73.80952381		68.75		71.66666667		Not Enough Responses		54.16666667		67.48809524		100000160590
01131	Site 01: (SRI) Phoenix, Arizona USA	Enrolled	Stage 2 Baseline (Visit 7)		Inventory of Psychosocial Functioning (IPF)					11-Dec-2017		Not Enough Responses		Not Enough Responses		Not Enough Responses		Not Enough Responses		45		Not Enough Responses		50		47.5		100000160597
01132	Site 01: (SRI) Phoenix, Arizona USA	Enrolled	Stage 2 Baseline (Visit 7)		Inventory of Psychosocial Functioning (IPF)					11-Jan-2018		Not Enough Responses		Not Enough Responses		Not Enough Responses		Not Enough Responses		70		Not Enough Responses		31.25		50.625		100000160604
01133	Site 01: (SRI) Phoenix, Arizona USA	Enrolled	Stage 2 Baseline (Visit 7)		Inventory of Psychosocial Functioning (IPF)					16-Jan-2018		Not Enough Responses		42.85714286		Not Enough Responses		18.75		61.66666667		Not Enough Responses		52.08333333		43.83928571		100000160611
01134	Site 01: (SRI) Phoenix, Arizona USA	Enrolled	Stage 2 Baseline (Visit 7)		Inventory of Psychosocial Functioning (IPF)					01-Feb-2018		48.48484848		42.85714286		Not Enough Responses		43.75		55		67.77777778		35.41666667		48.88107263		100000160618
01135	Site 01: (SRI) Phoenix, Arizona USA	Enrolled	Stage 2 Baseline (Visit 7)		Inventory of Psychosocial Functioning (IPF)					12-Feb-2018		45.45454545		38.0952381		Not Enough Responses		45.83333333		60		Not Enough Responses		35.41666667		44.95995671		100000160623
01136	Site 01: (SRI) Phoenix, Arizona USA	Enrolled	Stage 2 Baseline (Visit 7)		Inventory of Psychosocial Functioning (IPF)					20-Feb-2018		57.57575758		Not Enough Responses		73.01587302		Not Enough Responses		Not Enough Responses		Not Enough Responses		45.83333333		58.80832131		100000160844
01137	Site 01: (SRI) Phoenix, Arizona USA	Enrolled	Stage 2 Baseline (Visit 7)		Inventory of Psychosocial Functioning (IPF)					21-Feb-2018		10.60606061		19.04761905		18.25396825		18.75		6.666666667		Not Enough Responses		16.66666667		14.99849687		100000253229
01138	Site 01: (SRI) Phoenix, Arizona USA	Enrolled	Stage 2 Baseline (Visit 7)		Inventory of Psychosocial Functioning (IPF)					08-Mar-2018		Not Enough Responses		26.19047619		Not Enough Responses		Not Enough Responses		Not Enough Responses		Not Enough Responses		22.91666667		24.55357143		100000160632
01139	Site 01: (SRI) Phoenix, Arizona USA	Enrolled	Stage 2 Baseline (Visit 7)		Inventory of Psychosocial Functioning (IPF)					18-Mar-2018		46.96969697		28.57142857		57.14285714		Not Enough Responses		61.66666667		51.11111111		47.91666667		48.89640452		100000160639
01140	Site 01: (SRI) Phoenix, Arizona USA	Enrolled	Stage 2 Baseline (Visit 7)		Inventory of Psychosocial Functioning (IPF)					13-Mar-2018		54.54545455		Not Enough Responses		Not Enough Responses		45.83333333		Not Enough Responses		Not Enough Responses		39.58333333		46.6540404		100000160646
01141	Site 01: (SRI) Phoenix, Arizona USA	Enrolled	Stage 2 Baseline (Visit 7)		Inventory of Psychosocial Functioning (IPF)					15-Mar-2018		Not Enough Responses		30.95238095		Not Enough Responses		35.41666667		Not Enough Responses		Not Enough Responses		43.75		36.70634921		100000160653
01143	Site 01: (SRI) Phoenix, Arizona USA	Enrolled	Stage 2 Baseline (Visit 7)		Inventory of Psychosocial Functioning (IPF)					03-Apr-2018		56.06060606		61.9047619		Not Enough Responses		45.83333333		65		Not Enough Responses		58.33333333		57.42640693		100000160661
01144	Site 01: (SRI) Phoenix, Arizona USA	Enrolled	Stage 2 Baseline (Visit 7)		Inventory of Psychosocial Functioning (IPF)					10-Apr-2018		48.48484848		52.38095238		Not Enough Responses		47.91666667		56.66666667		63.33333333		54.16666667		53.8248557		100000160668
01146	Site 01: (SRI) Phoenix, Arizona USA	Enrolled	Stage 2 Baseline (Visit 7)		Inventory of Psychosocial Functioning (IPF)					17-Apr-2018		Not Enough Responses		33.33333333		Not Enough Responses		33.33333333		50		Not Enough Responses		33.33333333		37.5		100000160676
01147	Site 01: (SRI) Phoenix, Arizona USA	Enrolled	Stage 2 Baseline (Visit 7)		Inventory of Psychosocial Functioning (IPF)					23-Apr-2018		43.93939394		64.28571429		58.73015873		37.5		50		66.66666667		56.25		53.91027623		100000160683
01148	Site 01: (SRI) Phoenix, Arizona USA	Enrolled	Stage 2 Baseline (Visit 7)		Inventory of Psychosocial Functioning (IPF)					03-May-2018		40.90909091		45.23809524		Not Enough Responses		35.41666667		70		Not Enough Responses		60.41666667		50.3961039		100000160690
01149	Site 01: (SRI) Phoenix, Arizona USA	Enrolled	Stage 2 Baseline (Visit 7)		Inventory of Psychosocial Functioning (IPF)					30-Apr-2018		Not Enough Responses		42.85714286		69.04761905		Not Enough Responses		46.66666667		Not Enough Responses		47.91666667		51.62202381		100000160696
01150	Site 01: (SRI) Phoenix, Arizona USA	Enrolled	Stage 2 Baseline (Visit 7)		Inventory of Psychosocial Functioning (IPF)			No	0	10-May-2018		Not Enough Responses		30.95238095		Not Enough Responses		72.91666667		Not Enough Responses		Not Enough Responses		70.83333333		58.23412698		100000160703
01151	Site 01: (SRI) Phoenix, Arizona USA	Enrolled	Stage 2 Baseline (Visit 7)		Inventory of Psychosocial Functioning (IPF)					07-May-2018		43.93939394		Not Enough Responses		67.46031746		Not Enough Responses		45		Not Enough Responses		43.75		50.03742785		100000160710
01152	Site 01: (SRI) Phoenix, Arizona USA	Enrolled	Stage 2 Baseline (Visit 7)		Inventory of Psychosocial Functioning (IPF)					30-Apr-2018		Not Enough Responses		Not Enough Responses		Not Enough Responses		Not Enough Responses		60		Not Enough Responses		50		55		100000160717
01153	Site 01: (SRI) Phoenix, Arizona USA	Enrolled	Stage 2 Baseline (Visit 7)		Inventory of Psychosocial Functioning (IPF)					08-May-2018		60.60606061		40.47619048		75.3968254		47.91666667		70		Not Enough Responses		35.41666667		54.96873497		100000160724
01154	Site 01: (SRI) Phoenix, Arizona USA	Enrolled	Stage 2 Baseline (Visit 7)		Inventory of Psychosocial Functioning (IPF)			Yes	1																			11644593
01155	Site 01: (SRI) Phoenix, Arizona USA	Enrolled	Stage 2 Baseline (Visit 7)		Inventory of Psychosocial Functioning (IPF)					14-May-2018		Not Enough Responses		Not Enough Responses		Not Enough Responses		Not Enough Responses		Not Enough Responses		Not Enough Responses		33.33333333		33.33333333		100000160728
01156	Site 01: (SRI) Phoenix, Arizona USA	Enrolled	Stage 2 Baseline (Visit 7)		Inventory of Psychosocial Functioning (IPF)					21-May-2018		63.63636364		35.71428571		Not Enough Responses		43.75		55		70		43.75		51.97510823		100000160735
01157	Site 01: (SRI) Phoenix, Arizona USA	Enrolled	Stage 2 Baseline (Visit 7)		Inventory of Psychosocial Functioning (IPF)					28-May-2018		53.03030303		Not Enough Responses		54.76190476		Not Enough Responses		Not Enough Responses		Not Enough Responses		56.25		54.68073593		100000160742
01158	Site 01: (SRI) Phoenix, Arizona USA	Enrolled	Stage 2 Baseline (Visit 7)		Inventory of Psychosocial Functioning (IPF)					30-May-2018		Not Enough Responses		64.28571429		69.04761905		45.83333333		78.33333333		Not Enough Responses		41.66666667		59.83333333		100000160748
01159	Site 01: (SRI) Phoenix, Arizona USA	Enrolled	Stage 2 Baseline (Visit 7)		Inventory of Psychosocial Functioning (IPF)					05-Jun-2018		Not Enough Responses		42.85714286		Not Enough Responses		Not Enough Responses		63.33333333		Not Enough Responses		33.33333333		46.50793651		100000160755
01160	Site 01: (SRI) Phoenix, Arizona USA	Enrolled	Stage 2 Baseline (Visit 7)		Inventory of Psychosocial Functioning (IPF)					05-Jun-2018		Not Enough Responses		52.38095238		Not Enough Responses		45.83333333		Not Enough Responses		Not Enough Responses		45.83333333		48.01587302		100000160762
01161	Site 01: (SRI) Phoenix, Arizona USA	Enrolled	Stage 2 Baseline (Visit 7)		Inventory of Psychosocial Functioning (IPF)					18-Jun-2018		54.54545455		47.61904762		Not Enough Responses		31.25		63.33333333		Not Enough Responses		43.75		48.0995671		100000160769
01162	Site 01: (SRI) Phoenix, Arizona USA	Enrolled	Stage 2 Baseline (Visit 7)		Inventory of Psychosocial Functioning (IPF)					20-Jun-2018		59.09090909		Not Enough Responses		Not Enough Responses		Not Enough Responses		65		Not Enough Responses		29.16666667		51.08585859		100000160776
01163	Site 01: (SRI) Phoenix, Arizona USA	Enrolled	Stage 2 Baseline (Visit 7)		Inventory of Psychosocial Functioning (IPF)					05-Jul-2018		Not Enough Responses		Not Enough Responses		Not Enough Responses		37.5		Not Enough Responses		55.55555556		66.66666667		53.24074074		100000160783
01164	Site 01: (SRI) Phoenix, Arizona USA	Enrolled	Stage 2 Baseline (Visit 7)		Inventory of Psychosocial Functioning (IPF)					10-Jul-2018		59.09090909		Not Enough Responses		Not Enough Responses		37.5		Not Enough Responses		Not Enough Responses		45.83333333		47.47474747		100000160790
01166	Site 01: (SRI) Phoenix, Arizona USA	Enrolled	Stage 2 Baseline (Visit 7)		Inventory of Psychosocial Functioning (IPF)					23-Jul-2018		Not Enough Responses		40.47619048		60.31746032		50		Not Enough Responses		Not Enough Responses		60.41666667		52.80257937		100000160798
01167	Site 01: (SRI) Phoenix, Arizona USA	Enrolled	Stage 2 Baseline (Visit 7)		Inventory of Psychosocial Functioning (IPF)					14-Aug-2018		Not Enough Responses		47.61904762		Not Enough Responses		54.16666667		43.33333333		Not Enough Responses		52.08333333		49.30059524		100000160802
01168	Site 01: (SRI) Phoenix, Arizona USA	Enrolled	Stage 2 Baseline (Visit 7)		Inventory of Psychosocial Functioning (IPF)					02-Aug-2018		51.51515152		54.76190476		Not Enough Responses		39.58333333		Not Enough Responses		56.66666667		47.91666667		50.08874459		100000160809
01169	Site 01: (SRI) Phoenix, Arizona USA	Enrolled	Stage 2 Baseline (Visit 7)		Inventory of Psychosocial Functioning (IPF)					16-Aug-2018		Not Enough Responses		57.14285714		34.92063492		47.91666667		Not Enough Responses		Not Enough Responses		52.08333333		48.01587302		100000160816
01170	Site 01: (SRI) Phoenix, Arizona USA	Enrolled	Stage 2 Baseline (Visit 7)		Inventory of Psychosocial Functioning (IPF)			No	0	20-Aug-2018		65.15151515		Not Enough Responses		Not Enough Responses		42.85714286		63.33333333		Not Enough Responses		33.33333333		51.16883117		100000160823
01171	Site 01: (SRI) Phoenix, Arizona USA	Enrolled	Stage 2 Baseline (Visit 7)		Inventory of Psychosocial Functioning (IPF)					23-Aug-2018		Not Enough Responses		42.85714286		74.6031746		37.5		Not Enough Responses		Not Enough Responses		41.66666667		49.15674603		100000160830
01172	Site 01: (SRI) Phoenix, Arizona USA	Enrolled	Stage 2 Baseline (Visit 7)		Inventory of Psychosocial Functioning (IPF)					28-Aug-2018		Not Enough Responses		64.28571429		Not Enough Responses		50		Not Enough Responses		Not Enough Responses		33.33333333		49.20634921		100000160837
01173	Site 01: (SRI) Phoenix, Arizona USA	Enrolled	Stage 2 Baseline (Visit 7)		Inventory of Psychosocial Functioning (IPF)					11-Sep-2018		Not Enough Responses		50		Not Enough Responses		Not Enough Responses		41.66666667		Not Enough Responses		39.58333333		43.75		100000268202
01174	Site 01: (SRI) Phoenix, Arizona USA	Enrolled	Stage 2 Baseline (Visit 7)		Inventory of Psychosocial Functioning (IPF)					16-Sep-2018		Not Enough Responses		38.0952381		Not Enough Responses		41.66666667		Not Enough Responses		60		39.58333333		44.83630952		100000268209
01175	Site 01: (SRI) Phoenix, Arizona USA	Enrolled	Stage 2 Baseline (Visit 7)		Inventory of Psychosocial Functioning (IPF)					14-Oct-2018		50		47.61904762		54.76190476		Not Enough Responses		41.66666667		62.22222222		56.25		52.08664021		100000268213
01176	Site 01: (SRI) Phoenix, Arizona USA	Enrolled	Stage 2 Baseline (Visit 7)		Inventory of Psychosocial Functioning (IPF)					30-Sep-2018		72.72727273		Not Enough Responses		74.6031746		33.33333333		70		Not Enough Responses		62.5		62.63275613		100000268220
01177	Site 01: (SRI) Phoenix, Arizona USA	Enrolled	Stage 2 Baseline (Visit 7)		Inventory of Psychosocial Functioning (IPF)					03-Oct-2018		62.12121212		42.85714286		67.46031746		52.08333333		Not Enough Responses		Not Enough Responses		50		54.90440115		100000268227
01178	Site 01: (SRI) Phoenix, Arizona USA	Enrolled	Stage 2 Baseline (Visit 7)		Inventory of Psychosocial Functioning (IPF)					16-Oct-2018		54.54545455		45.23809524		Not Enough Responses		52.08333333		56.66666667		Not Enough Responses		35.41666667		48.79004329		100000268234
01179	Site 01: (SRI) Phoenix, Arizona USA	Enrolled	Stage 2 Baseline (Visit 7)		Inventory of Psychosocial Functioning (IPF)					15-Oct-2018		Not Enough Responses		Not Enough Responses		70.63492063		Not Enough Responses		Not Enough Responses		Not Enough Responses		60.41666667		65.52579365		100000268241
01180	Site 01: (SRI) Phoenix, Arizona USA	Enrolled	Stage 2 Baseline (Visit 7)		Inventory of Psychosocial Functioning (IPF)					13-Nov-2018		Not Enough Responses		Not Enough Responses		Not Enough Responses		Not Enough Responses		Not Enough Responses		Not Enough Responses		27.08333333		27.08333333		100000268248
01101	Site 01: (SRI) Phoenix, Arizona USA	Enrolled	Cessation 2 (Visit 13)		Inventory of Psychosocial Functioning (IPF)					17-Apr-2017		54.54545455		19.04761905		Not Enough Responses		18.75		61.66666667		74.44444444		37.5		44.32569745		100000147619
01102	Site 01: (SRI) Phoenix, Arizona USA	Enrolled	Cessation 2 (Visit 13)		Inventory of Psychosocial Functioning (IPF)					11-Apr-2017		56.06060606		38.0952381		Not Enough Responses		37.5		66.66666667		Not Enough Responses		35.41666667		46.7478355		100000147569
01103	Site 01: (SRI) Phoenix, Arizona USA	Enrolled	Cessation 2 (Visit 13)		Inventory of Psychosocial Functioning (IPF)					28-Apr-2017		54.54545455		47.61904762		Not Enough Responses		18.75		58.33333333		Not Enough Responses		62.5		48.3495671		100000147572
01104	Site 01: (SRI) Phoenix, Arizona USA	Enrolled	Cessation 2 (Visit 13)		Inventory of Psychosocial Functioning (IPF)					19-May-2017		60.60606061		Not Enough Responses		63.49206349		37.5		Not Enough Responses		Not Enough Responses		45.83333333		51.85786436		100000147578
01105	Site 01: (SRI) Phoenix, Arizona USA	Enrolled	Cessation 2 (Visit 13)		Inventory of Psychosocial Functioning (IPF)					18-May-2017		Not Enough Responses		Not Enough Responses		Not Enough Responses		50		70		Not Enough Responses		35.41666667		51.80555556		100000147583
01106	Site 01: (SRI) Phoenix, Arizona USA	Enrolled	Cessation 2 (Visit 13)		Inventory of Psychosocial Functioning (IPF)			Yes	1																			9726318
01107	Site 01: (SRI) Phoenix, Arizona USA	Enrolled	Cessation 2 (Visit 13)		Inventory of Psychosocial Functioning (IPF)					09-Jun-2017		Not Enough Responses		28.57142857		76.19047619		56.25		Not Enough Responses		Not Enough Responses		50		52.75297619		100000147594
01108	Site 01: (SRI) Phoenix, Arizona USA	Enrolled	Cessation 2 (Visit 13)		Inventory of Psychosocial Functioning (IPF)					13-Jun-2017		48.48484848		Not Enough Responses		59.52380952		Not Enough Responses		40		Not Enough Responses		43.75		47.9396645		100000147601
01109	Site 01: (SRI) Phoenix, Arizona USA	Enrolled	Cessation 2 (Visit 13)		Inventory of Psychosocial Functioning (IPF)					05-Jul-2017		53.03030303		14.28571429		Not Enough Responses		Not Enough Responses		65		Not Enough Responses		50		45.57900433		100000147608
01112	Site 01: (SRI) Phoenix, Arizona USA	Enrolled	Cessation 2 (Visit 13)		Inventory of Psychosocial Functioning (IPF)					28-Jun-2017		60.60606061		57.14285714		Not Enough Responses		Not Enough Responses		Not Enough Responses		Not Enough Responses		43.75		53.83297258		100000160488
01110	Site 01: (SRI) Phoenix, Arizona USA	Enrolled	Cessation 2 (Visit 13)		Inventory of Psychosocial Functioning (IPF)					23-Jun-2017		Not Enough Responses		21.42857143		Not Enough Responses		27.08333333		45		Not Enough Responses		47.91666667		35.35714286		100000147614
01111	Site 01: (SRI) Phoenix, Arizona USA	Enrolled	Cessation 2 (Visit 13)		Inventory of Psychosocial Functioning (IPF)					28-Jun-2017		Not Enough Responses		Not Enough Responses		Not Enough Responses		37.5		65		Not Enough Responses		25		42.5		100000160481
01113	Site 01: (SRI) Phoenix, Arizona USA	Enrolled	Cessation 2 (Visit 13)		Inventory of Psychosocial Functioning (IPF)					05-Jul-2017		54.54545455		42.85714286		69.04761905		Not Enough Responses		63.33333333		Not Enough Responses		43.75		54.70670996		100000160495
01114	Site 01: (SRI) Phoenix, Arizona USA	Enrolled	Cessation 2 (Visit 13)		Inventory of Psychosocial Functioning (IPF)					05-Jul-2017		Not Enough Responses		40.47619048		Not Enough Responses		31.25		76.66666667		Not Enough Responses		37.5		46.47321429		100000160502
01115	Site 01: (SRI) Phoenix, Arizona USA	Enrolled	Cessation 2 (Visit 13)		Inventory of Psychosocial Functioning (IPF)					19-Jul-2017		Not Enough Responses		30.95238095		Not Enough Responses		29.16666667		Not Enough Responses		Not Enough Responses		39.58333333		33.23412698		100000160509
01116	Site 01: (SRI) Phoenix, Arizona USA	Enrolled	Cessation 2 (Visit 13)		Inventory of Psychosocial Functioning (IPF)					04-Aug-2017		Not Enough Responses		26.19047619		76.19047619		50		Not Enough Responses		67.77777778		45.83333333		53.1984127		100000160516
01117	Site 01: (SRI) Phoenix, Arizona USA	Enrolled	Cessation 2 (Visit 13)		Inventory of Psychosocial Functioning (IPF)					27-Jul-2017		54.54545455		14.28571429		72.22222222		39.58333333		63.33333333		Not Enough Responses		41.66666667		47.60612073		100000160522
01118	Site 01: (SRI) Phoenix, Arizona USA	Enrolled	Cessation 2 (Visit 13)		Inventory of Psychosocial Functioning (IPF)					03-Aug-2017		Not Enough Responses		28.57142857		Not Enough Responses		43.75		Not Enough Responses		63.33333333		56.25		47.97619048		100000160529
01122	Site 01: (SRI) Phoenix, Arizona USA	Enrolled	Cessation 2 (Visit 13)		Inventory of Psychosocial Functioning (IPF)					06-Oct-2017		36.36363636		Not Enough Responses		Not Enough Responses		31.25		78.33333333		Not Enough Responses		45.83333333		47.94507576		100000160545
01123	Site 01: (SRI) Phoenix, Arizona USA	Enrolled	Cessation 2 (Visit 13)		Inventory of Psychosocial Functioning (IPF)					04-Oct-2017		51.51515152		Not Enough Responses		73.01587302		Not Enough Responses		66.66666667		Not Enough Responses		52.08333333		60.82025613		100000160552
01125	Site 01: (SRI) Phoenix, Arizona USA	Enrolled	Cessation 2 (Visit 13)		Inventory of Psychosocial Functioning (IPF)					02-Nov-2017		62.12121212		42.85714286		Not Enough Responses		39.58333333		53.33333333		Not Enough Responses		43.75		48.32900433		100000160560
01127	Site 01: (SRI) Phoenix, Arizona USA	Enrolled	Cessation 2 (Visit 13)		Inventory of Psychosocial Functioning (IPF)					17-Nov-2017		63.63636364		40.47619048		Not Enough Responses		33.33333333		70		Not Enough Responses		54.16666667		52.32251082		100000160570
01128	Site 01: (SRI) Phoenix, Arizona USA	Enrolled	Cessation 2 (Visit 13)		Inventory of Psychosocial Functioning (IPF)					11-Dec-2017		46.96969697		Not Enough Responses		Not Enough Responses		Not Enough Responses		58.33333333		63.33333333		37.5		51.53409091		100000160577
01129	Site 01: (SRI) Phoenix, Arizona USA	Enrolled	Cessation 2 (Visit 13)		Inventory of Psychosocial Functioning (IPF)					22-Feb-2018		63.63636364		19.04761905		Not Enough Responses		35.41666667		Not Enough Responses		68.88888889		52.08333333		47.81457431		100000160584
01130	Site 01: (SRI) Phoenix, Arizona USA	Enrolled	Cessation 2 (Visit 13)		Inventory of Psychosocial Functioning (IPF)					20-Dec-2017		Not Enough Responses		50		76.19047619		Not Enough Responses		70		Not Enough Responses		54.16666667		62.58928571		100000160591
01131	Site 01: (SRI) Phoenix, Arizona USA	Enrolled	Cessation 2 (Visit 13)		Inventory of Psychosocial Functioning (IPF)					08-Jan-2018		60.60606061		66.66666667		Not Enough Responses		45.83333333		80		Not Enough Responses		50		60.62121212		100000160598
01132	Site 01: (SRI) Phoenix, Arizona USA	Enrolled	Cessation 2 (Visit 13)		Inventory of Psychosocial Functioning (IPF)					09-Feb-2018		Not Enough Responses		Not Enough Responses		Not Enough Responses		Not Enough Responses		70		Not Enough Responses		37.5		53.75		100000160605
01133	Site 01: (SRI) Phoenix, Arizona USA	Enrolled	Cessation 2 (Visit 13)		Inventory of Psychosocial Functioning (IPF)					08-Feb-2018		Not Enough Responses		45.23809524		Not Enough Responses		16.66666667		68.33333333		Not Enough Responses		64.58333333		48.70535714		100000160612
01134	Site 01: (SRI) Phoenix, Arizona USA	Enrolled	Cessation 2 (Visit 13)		Inventory of Psychosocial Functioning (IPF)					02-Mar-2018		56.06060606		47.61904762		Not Enough Responses		37.5		65		55.55555556		68.75		55.08086821		100000160619
01135	Site 01: (SRI) Phoenix, Arizona USA	Enrolled	Cessation 2 (Visit 13)		Inventory of Psychosocial Functioning (IPF)					12-Mar-2018		50		54.76190476		70.63492063		52.08333333		68.33333333		Not Enough Responses		41.66666667		56.24669312		100000160624
01136	Site 01: (SRI) Phoenix, Arizona USA	Enrolled	Cessation 2 (Visit 13)		Inventory of Psychosocial Functioning (IPF)					14-Mar-2018		59.09090909		Not Enough Responses		72.22222222		31.25		Not Enough Responses		Not Enough Responses		54.16666667		54.18244949		100000160845
01138	Site 01: (SRI) Phoenix, Arizona USA	Enrolled	Cessation 2 (Visit 13)		Inventory of Psychosocial Functioning (IPF)					03-Apr-2018		Not Enough Responses		16.66666667		Not Enough Responses		Not Enough Responses		Not Enough Responses		Not Enough Responses		27.08333333		21.875		100000160633
01139	Site 01: (SRI) Phoenix, Arizona USA	Enrolled	Cessation 2 (Visit 13)		Inventory of Psychosocial Functioning (IPF)					10-Apr-2018		48.48484848		Not Enough Responses		66.66666667		41.66666667		60		Not Enough Responses		56.25		54.61363636		100000160640
01140	Site 01: (SRI) Phoenix, Arizona USA	Enrolled	Cessation 2 (Visit 13)		Inventory of Psychosocial Functioning (IPF)					06-Apr-2018		54.54545455		45.23809524		Not Enough Responses		62.5		Not Enough Responses		Not Enough Responses		39.58333333		50.46672078		100000160647
01141	Site 01: (SRI) Phoenix, Arizona USA	Enrolled	Cessation 2 (Visit 13)		Inventory of Psychosocial Functioning (IPF)					05-Apr-2018		Not Enough Responses		30.95238095		Not Enough Responses		33.33333333		Not Enough Responses		Not Enough Responses		45.83333333		36.70634921		100000160654
01143	Site 01: (SRI) Phoenix, Arizona USA	Enrolled	Cessation 2 (Visit 13)		Inventory of Psychosocial Functioning (IPF)					26-Apr-2018		46.96969697		42.85714286		Not Enough Responses		43.75		60		Not Enough Responses		45.83333333		47.88203463		100000160662
01144	Site 01: (SRI) Phoenix, Arizona USA	Enrolled	Cessation 2 (Visit 13)		Inventory of Psychosocial Functioning (IPF)					02-May-2018		53.03030303		57.14285714		Not Enough Responses		Not Enough Responses		60		62.22222222		52.08333333		56.89574315		100000160669
01146	Site 01: (SRI) Phoenix, Arizona USA	Enrolled	Cessation 2 (Visit 13)		Inventory of Psychosocial Functioning (IPF)					10-May-2018		68.18181818		50		Not Enough Responses		54.16666667		58.33333333		Not Enough Responses		35.41666667		53.21969697		100000160677
01147	Site 01: (SRI) Phoenix, Arizona USA	Enrolled	Cessation 2 (Visit 13)		Inventory of Psychosocial Functioning (IPF)					16-May-2018		48.48484848		52.38095238		61.9047619		37.5		65		60		58.33333333		54.80055659		100000160684
01148	Site 01: (SRI) Phoenix, Arizona USA	Enrolled	Cessation 2 (Visit 13)		Inventory of Psychosocial Functioning (IPF)					07-Jun-2018		48.48484848		47.61904762		Not Enough Responses		37.5		63.33333333		Not Enough Responses		56.25		50.63744589		100000160691
01149	Site 01: (SRI) Phoenix, Arizona USA	Enrolled	Cessation 2 (Visit 13)		Inventory of Psychosocial Functioning (IPF)					25-May-2018		Not Enough Responses		33.33333333		64.28571429		39.58333333		51.66666667		Not Enough Responses		47.91666667		47.35714286		100000160697
01150	Site 01: (SRI) Phoenix, Arizona USA	Enrolled	Cessation 2 (Visit 13)		Inventory of Psychosocial Functioning (IPF)					05-Jun-2018		Not Enough Responses		Not Enough Responses		Not Enough Responses		54.16666667		Not Enough Responses		Not Enough Responses		60.41666667		57.29166667		100000160704
01151	Site 01: (SRI) Phoenix, Arizona USA	Enrolled	Cessation 2 (Visit 13)		Inventory of Psychosocial Functioning (IPF)					29-May-2018		Not Enough Responses		Not Enough Responses		74.6031746		Not Enough Responses		48.33333333		Not Enough Responses		41.66666667		54.86772487		100000160711
01152	Site 01: (SRI) Phoenix, Arizona USA	Enrolled	Cessation 2 (Visit 13)		Inventory of Psychosocial Functioning (IPF)					22-May-2018		Not Enough Responses		40.47619048		Not Enough Responses		Not Enough Responses		60		Not Enough Responses		54.16666667		51.54761905		100000160718
01155	Site 01: (SRI) Phoenix, Arizona USA	Enrolled	Cessation 2 (Visit 13)		Inventory of Psychosocial Functioning (IPF)					06-Jun-2018		Not Enough Responses		Not Enough Responses		Not Enough Responses		Not Enough Responses		Not Enough Responses		Not Enough Responses		43.75		43.75		100000160729
01156	Site 01: (SRI) Phoenix, Arizona USA	Enrolled	Cessation 2 (Visit 13)		Inventory of Psychosocial Functioning (IPF)					15-Jun-2018		63.63636364		28.57142857		Not Enough Responses		43.75		Not Enough Responses		72.22222222		31.25		47.88600289		100000160736
01157	Site 01: (SRI) Phoenix, Arizona USA	Enrolled	Cessation 2 (Visit 13)		Inventory of Psychosocial Functioning (IPF)					26-Jun-2018		69.6969697		61.9047619		68.25396825		54.16666667		70		Not Enough Responses		47.91666667		61.98983886		100000160743
01158	Site 01: (SRI) Phoenix, Arizona USA	Enrolled	Cessation 2 (Visit 13)		Inventory of Psychosocial Functioning (IPF)					25-Jun-2018		Not Enough Responses		57.14285714		76.98412698		41.66666667		75		Not Enough Responses		45.83333333		59.32539683		100000160749
01159	Site 01: (SRI) Phoenix, Arizona USA	Enrolled	Cessation 2 (Visit 13)		Inventory of Psychosocial Functioning (IPF)					28-Jun-2018		Not Enough Responses		Not Enough Responses		Not Enough Responses		56.25		68.33333333		Not Enough Responses		37.5		54.02777778		100000160756
01160	Site 01: (SRI) Phoenix, Arizona USA	Enrolled	Cessation 2 (Visit 13)		Inventory of Psychosocial Functioning (IPF)					27-Jun-2018		Not Enough Responses		38.0952381		Not Enough Responses		39.58333333		Not Enough Responses		Not Enough Responses		37.5		38.39285714		100000160763
01161	Site 01: (SRI) Phoenix, Arizona USA	Enrolled	Cessation 2 (Visit 13)		Inventory of Psychosocial Functioning (IPF)					12-Jul-2018		Not Enough Responses		Not Enough Responses		Not Enough Responses		Not Enough Responses		61.66666667		Not Enough Responses		58.33333333		60		100000160770
01162	Site 01: (SRI) Phoenix, Arizona USA	Enrolled	Cessation 2 (Visit 13)		Inventory of Psychosocial Functioning (IPF)					13-Jul-2018		57.57575758		40.47619048		Not Enough Responses		Not Enough Responses		68.33333333		Not Enough Responses		33.33333333		49.92965368		100000160777
01163	Site 01: (SRI) Phoenix, Arizona USA	Enrolled	Cessation 2 (Visit 13)		Inventory of Psychosocial Functioning (IPF)					25-Jul-2018		Not Enough Responses		Not Enough Responses		40.47619048		39.58333333		Not Enough Responses		Not Enough Responses		62.5		47.51984127		100000160784
01164	Site 01: (SRI) Phoenix, Arizona USA	Enrolled	Cessation 2 (Visit 13)		Inventory of Psychosocial Functioning (IPF)					03-Aug-2018		60.60606061		Not Enough Responses		Not Enough Responses		45.83333333		Not Enough Responses		Not Enough Responses		56.25		54.22979798		100000160791
01167	Site 01: (SRI) Phoenix, Arizona USA	Enrolled	Cessation 2 (Visit 13)		Inventory of Psychosocial Functioning (IPF)					05-Sep-2018		Not Enough Responses		47.61904762		Not Enough Responses		50		41.66666667		Not Enough Responses		50		47.32142857		100000160803
01168	Site 01: (SRI) Phoenix, Arizona USA	Enrolled	Cessation 2 (Visit 13)		Inventory of Psychosocial Functioning (IPF)					24-Aug-2018		57.57575758		57.14285714		Not Enough Responses		43.75		Not Enough Responses		54.44444444		60.41666667		54.66594517		100000160810
01169	Site 01: (SRI) Phoenix, Arizona USA	Enrolled	Cessation 2 (Visit 13)		Inventory of Psychosocial Functioning (IPF)					07-Sep-2018		Not Enough Responses		47.61904762		Not Enough Responses		43.75		Not Enough Responses		Not Enough Responses		37.5		42.95634921		100000160817
01170	Site 01: (SRI) Phoenix, Arizona USA	Enrolled	Cessation 2 (Visit 13)		Inventory of Psychosocial Functioning (IPF)					17-Sep-2018		62.12121212		Not Enough Responses		Not Enough Responses		43.75		Not Enough Responses		Not Enough Responses		50		51.95707071		100000160824
01171	Site 01: (SRI) Phoenix, Arizona USA	Enrolled	Cessation 2 (Visit 13)		Inventory of Psychosocial Functioning (IPF)					14-Sep-2018		Not Enough Responses		45.23809524		70.63492063		37.5		Not Enough Responses		Not Enough Responses		47.91666667		50.32242063		100000160831
01172	Site 01: (SRI) Phoenix, Arizona USA	Enrolled	Cessation 2 (Visit 13)		Inventory of Psychosocial Functioning (IPF)					21-Sep-2018		Not Enough Responses		Not Enough Responses		Not Enough Responses		33.33333333		Not Enough Responses		Not Enough Responses		37.5		35.41666667		100000160838
01173	Site 01: (SRI) Phoenix, Arizona USA	Enrolled	Cessation 2 (Visit 13)		Inventory of Psychosocial Functioning (IPF)					08-Oct-2018		Not Enough Responses		30.95238095		Not Enough Responses		Not Enough Responses		50		Not Enough Responses		47.91666667		42.95634921		100000268203
01175	Site 01: (SRI) Phoenix, Arizona USA	Enrolled	Cessation 2 (Visit 13)		Inventory of Psychosocial Functioning (IPF)					14-Nov-2018		Not Enough Responses		Not Enough Responses		57.14285714		Not Enough Responses		53.33333333		Not Enough Responses		50		53.49206349		100000268214
01176	Site 01: (SRI) Phoenix, Arizona USA	Enrolled	Cessation 2 (Visit 13)		Inventory of Psychosocial Functioning (IPF)					31-Oct-2018		56.06060606		Not Enough Responses		80.95238095		Not Enough Responses		70		Not Enough Responses		39.58333333		61.64908009		100000268221
01177	Site 01: (SRI) Phoenix, Arizona USA	Enrolled	Cessation 2 (Visit 13)		Inventory of Psychosocial Functioning (IPF)					22-Oct-2018		51.51515152		35.71428571		70.63492063		41.66666667		Not Enough Responses		Not Enough Responses		50		49.90620491		100000268228
01178	Site 01: (SRI) Phoenix, Arizona USA	Enrolled	Cessation 2 (Visit 13)		Inventory of Psychosocial Functioning (IPF)					07-Nov-2018		57.57575758		42.85714286		Not Enough Responses		54.16666667		61.66666667		Not Enough Responses		43.75		52.00324675		100000268235
01179	Site 01: (SRI) Phoenix, Arizona USA	Enrolled	Cessation 2 (Visit 13)		Inventory of Psychosocial Functioning (IPF)					05-Nov-2018		Not Enough Responses		Not Enough Responses		Not Enough Responses		Not Enough Responses		Not Enough Responses		Not Enough Responses		64.58333333		64.58333333		100000268242
01180	Site 01: (SRI) Phoenix, Arizona USA	Enrolled	Cessation 2 (Visit 13)		Inventory of Psychosocial Functioning (IPF)					05-Dec-2018		Not Enough Responses		Not Enough Responses		Not Enough Responses		Not Enough Responses		Not Enough Responses		Not Enough Responses		43.75		43.75		100000268249
01101	Site 01: (SRI) Phoenix, Arizona USA	Enrolled	Cessation 2 1-week Follow-up (Visit 13.1)		Inventory of Psychosocial Functioning (IPF)					25-Apr-2017		48.48484848		Not Enough Responses		Not Enough Responses		25		66.66666667		73.33333333		41.66666667		51.03030303		100000147621
01102	Site 01: (SRI) Phoenix, Arizona USA	Enrolled	Cessation 2 1-week Follow-up (Visit 13.1)		Inventory of Psychosocial Functioning (IPF)			Yes	1																			100000246929
01103	Site 01: (SRI) Phoenix, Arizona USA	Enrolled	Cessation 2 1-week Follow-up (Visit 13.1)		Inventory of Psychosocial Functioning (IPF)					05-May-2017		Not Enough Responses		21.42857143		Not Enough Responses		Not Enough Responses		58.33333333		Not Enough Responses		56.25		45.33730159		100000147575
01104	Site 01: (SRI) Phoenix, Arizona USA	Enrolled	Cessation 2 1-week Follow-up (Visit 13.1)		Inventory of Psychosocial Functioning (IPF)					26-May-2017		65.15151515		Not Enough Responses		74.6031746		Not Enough Responses		Not Enough Responses		Not Enough Responses		58.33333333		66.02934103		100000147580
01105	Site 01: (SRI) Phoenix, Arizona USA	Enrolled	Cessation 2 1-week Follow-up (Visit 13.1)		Inventory of Psychosocial Functioning (IPF)					26-May-2017		56.06060606		52.38095238		Not Enough Responses		50		65		Not Enough Responses		50		54.68831169		100000147586
01106	Site 01: (SRI) Phoenix, Arizona USA	Enrolled	Cessation 2 1-week Follow-up (Visit 13.1)		Inventory of Psychosocial Functioning (IPF)			Yes	1																			9726329
01107	Site 01: (SRI) Phoenix, Arizona USA	Enrolled	Cessation 2 1-week Follow-up (Visit 13.1)		Inventory of Psychosocial Functioning (IPF)					23-Jun-2017		Not Enough Responses		28.57142857		73.01587302		50		Not Enough Responses		Not Enough Responses		56.25		51.9593254		100000147598
01108	Site 01: (SRI) Phoenix, Arizona USA	Enrolled	Cessation 2 1-week Follow-up (Visit 13.1)		Inventory of Psychosocial Functioning (IPF)					20-Jun-2017		48.48484848		Not Enough Responses		59.52380952		Not Enough Responses		51.66666667		Not Enough Responses		52.08333333		52.9396645		100000147605
01109	Site 01: (SRI) Phoenix, Arizona USA	Enrolled	Cessation 2 1-week Follow-up (Visit 13.1)		Inventory of Psychosocial Functioning (IPF)			Yes	1																			100000247724
01112	Site 01: (SRI) Phoenix, Arizona USA	Enrolled	Cessation 2 1-week Follow-up (Visit 13.1)		Inventory of Psychosocial Functioning (IPF)					08-Jul-2017		57.57575758		50		Not Enough Responses		Not Enough Responses		Not Enough Responses		Not Enough Responses		37.5		48.35858586		100000160492
01110	Site 01: (SRI) Phoenix, Arizona USA	Enrolled	Cessation 2 1-week Follow-up (Visit 13.1)		Inventory of Psychosocial Functioning (IPF)					03-Jul-2017		Not Enough Responses		9.523809524		Not Enough Responses		Not Enough Responses		33.33333333		Not Enough Responses		31.25		24.70238095		100000147618
01111	Site 01: (SRI) Phoenix, Arizona USA	Enrolled	Cessation 2 1-week Follow-up (Visit 13.1)		Inventory of Psychosocial Functioning (IPF)					05-Jul-2017		Not Enough Responses		Not Enough Responses		Not Enough Responses		25		60		Not Enough Responses		31.25		38.75		100000160485
01113	Site 01: (SRI) Phoenix, Arizona USA	Enrolled	Cessation 2 1-week Follow-up (Visit 13.1)		Inventory of Psychosocial Functioning (IPF)					13-Jul-2017		Not Enough Responses		45.23809524		69.04761905		22.91666667		60		Not Enough Responses		39.58333333		47.35714286		100000160499
01114	Site 01: (SRI) Phoenix, Arizona USA	Enrolled	Cessation 2 1-week Follow-up (Visit 13.1)		Inventory of Psychosocial Functioning (IPF)					14-Jul-2017		Not Enough Responses		38.0952381		Not Enough Responses		20.83333333		63.33333333		Not Enough Responses		33.33333333		38.89880952		100000160506
01115	Site 01: (SRI) Phoenix, Arizona USA	Enrolled	Cessation 2 1-week Follow-up (Visit 13.1)		Inventory of Psychosocial Functioning (IPF)					26-Jul-2017		Not Enough Responses		33.33333333		Not Enough Responses		27.08333333		Not Enough Responses		Not Enough Responses		47.91666667		36.11111111		100000160513
01116	Site 01: (SRI) Phoenix, Arizona USA	Enrolled	Cessation 2 1-week Follow-up (Visit 13.1)		Inventory of Psychosocial Functioning (IPF)					11-Aug-2017		Not Enough Responses		14.28571429		62.6984127		31.25		Not Enough Responses		56.66666667		52.08333333		43.3968254		100000160519
01117	Site 01: (SRI) Phoenix, Arizona USA	Enrolled	Cessation 2 1-week Follow-up (Visit 13.1)		Inventory of Psychosocial Functioning (IPF)					03-Aug-2017		62.12121212		14.28571429		76.98412698		47.91666667		75		Not Enough Responses		33.33333333		51.60684223		100000160525
01118	Site 01: (SRI) Phoenix, Arizona USA	Enrolled	Cessation 2 1-week Follow-up (Visit 13.1)		Inventory of Psychosocial Functioning (IPF)					10-Aug-2017		Not Enough Responses		50		Not Enough Responses		41.66666667		Not Enough Responses		66.66666667		70.83333333		57.29166667		100000160533
01122	Site 01: (SRI) Phoenix, Arizona USA	Enrolled	Cessation 2 1-week Follow-up (Visit 13.1)		Inventory of Psychosocial Functioning (IPF)					13-Oct-2017		45.45454545		Not Enough Responses		Not Enough Responses		Not Enough Responses		85		Not Enough Responses		43.75		58.06818182		100000160549
01123	Site 01: (SRI) Phoenix, Arizona USA	Enrolled	Cessation 2 1-week Follow-up (Visit 13.1)		Inventory of Psychosocial Functioning (IPF)					13-Oct-2017		45.45454545		Not Enough Responses		65.07936508		Not Enough Responses		66.66666667		Not Enough Responses		45.83333333		55.75847763		100000160556
01125	Site 01: (SRI) Phoenix, Arizona USA	Enrolled	Cessation 2 1-week Follow-up (Visit 13.1)		Inventory of Psychosocial Functioning (IPF)			Yes	1																			100000252058
01127	Site 01: (SRI) Phoenix, Arizona USA	Enrolled	Cessation 2 1-week Follow-up (Visit 13.1)		Inventory of Psychosocial Functioning (IPF)					24-Nov-2017		63.63636364		Not Enough Responses		Not Enough Responses		Not Enough Responses		70		Not Enough Responses		43.75		59.12878788		100000160574
01128	Site 01: (SRI) Phoenix, Arizona USA	Enrolled	Cessation 2 1-week Follow-up (Visit 13.1)		Inventory of Psychosocial Functioning (IPF)					19-Dec-2017		36.36363636		Not Enough Responses		Not Enough Responses		Not Enough Responses		45		63.33333333		41.66666667		46.59090909		100000160581
01129	Site 01: (SRI) Phoenix, Arizona USA	Enrolled	Cessation 2 1-week Follow-up (Visit 13.1)		Inventory of Psychosocial Functioning (IPF)					01-Mar-2018		63.63636364		Not Enough Responses		Not Enough Responses		27.08333333		Not Enough Responses		67.77777778		45.83333333		51.08270202		100000160588
01130	Site 01: (SRI) Phoenix, Arizona USA	Enrolled	Cessation 2 1-week Follow-up (Visit 13.1)		Inventory of Psychosocial Functioning (IPF)					29-Dec-2017		Not Enough Responses		45.23809524		Not Enough Responses		50		70		Not Enough Responses		50		53.80952381		100000160595
01131	Site 01: (SRI) Phoenix, Arizona USA	Enrolled	Cessation 2 1-week Follow-up (Visit 13.1)		Inventory of Psychosocial Functioning (IPF)					12-Jan-2018		39.39393939		Not Enough Responses		Not Enough Responses		Not Enough Responses		48.33333333		Not Enough Responses		43.75		43.82575758		100000160602
01132	Site 01: (SRI) Phoenix, Arizona USA	Enrolled	Cessation 2 1-week Follow-up (Visit 13.1)		Inventory of Psychosocial Functioning (IPF)					25-Feb-2018		Not Enough Responses		Not Enough Responses		Not Enough Responses		Not Enough Responses		70		Not Enough Responses		31.25		50.625		100000160609
01133	Site 01: (SRI) Phoenix, Arizona USA	Enrolled	Cessation 2 1-week Follow-up (Visit 13.1)		Inventory of Psychosocial Functioning (IPF)					15-Feb-2018		Not Enough Responses		47.61904762		Not Enough Responses		22.91666667		68.33333333		Not Enough Responses		60.41666667		49.82142857		100000160616
01134	Site 01: (SRI) Phoenix, Arizona USA	Enrolled	Cessation 2 1-week Follow-up (Visit 13.1)		Inventory of Psychosocial Functioning (IPF)			Yes	1																			100000253204
01135	Site 01: (SRI) Phoenix, Arizona USA	Enrolled	Cessation 2 1-week Follow-up (Visit 13.1)		Inventory of Psychosocial Functioning (IPF)					20-Mar-2018		57.57575758		45.23809524		71.42857143		54.16666667		66.66666667		Not Enough Responses		43.75		56.4709596		100000160628
01138	Site 01: (SRI) Phoenix, Arizona USA	Enrolled	Cessation 2 1-week Follow-up (Visit 13.1)		Inventory of Psychosocial Functioning (IPF)					10-Apr-2018		Not Enough Responses		Not Enough Responses		Not Enough Responses		Not Enough Responses		Not Enough Responses		Not Enough Responses		31.25		31.25		100000160637
01139	Site 01: (SRI) Phoenix, Arizona USA	Enrolled	Cessation 2 1-week Follow-up (Visit 13.1)		Inventory of Psychosocial Functioning (IPF)					20-Apr-2018		56.06060606		57.14285714		68.25396825		Not Enough Responses		63.33333333		Not Enough Responses		47.91666667		58.54148629		100000160644
01140	Site 01: (SRI) Phoenix, Arizona USA	Enrolled	Cessation 2 1-week Follow-up (Visit 13.1)		Inventory of Psychosocial Functioning (IPF)					13-Apr-2018		48.48484848		23.80952381		Not Enough Responses		43.75		Not Enough Responses		Not Enough Responses		35.41666667		37.86525974		100000160651
01141	Site 01: (SRI) Phoenix, Arizona USA	Enrolled	Cessation 2 1-week Follow-up (Visit 13.1)		Inventory of Psychosocial Functioning (IPF)					12-Apr-2018		Not Enough Responses		42.85714286		Not Enough Responses		33.33333333		Not Enough Responses		Not Enough Responses		64.58333333		46.92460317		100000160658
01143	Site 01: (SRI) Phoenix, Arizona USA	Enrolled	Cessation 2 1-week Follow-up (Visit 13.1)		Inventory of Psychosocial Functioning (IPF)					03-May-2018		62.12121212		Not Enough Responses		Not Enough Responses		41.66666667		65		Not Enough Responses		39.58333333		52.09280303		100000160666
01144	Site 01: (SRI) Phoenix, Arizona USA	Enrolled	Cessation 2 1-week Follow-up (Visit 13.1)		Inventory of Psychosocial Functioning (IPF)					09-May-2018		42.42424242		Not Enough Responses		Not Enough Responses		Not Enough Responses		61.66666667		Not Enough Responses		50		51.36363636		100000160673
01146	Site 01: (SRI) Phoenix, Arizona USA	Enrolled	Cessation 2 1-week Follow-up (Visit 13.1)		Inventory of Psychosocial Functioning (IPF)					17-May-2018		63.63636364		50		Not Enough Responses		37.5		55		Not Enough Responses		33.33333333		47.89393939		100000160681
01147	Site 01: (SRI) Phoenix, Arizona USA	Enrolled	Cessation 2 1-week Follow-up (Visit 13.1)		Inventory of Psychosocial Functioning (IPF)					23-May-2018		46.96969697		Not Enough Responses		Not Enough Responses		47.91666667		55		Not Enough Responses		62.5		53.09659091		100000160688
01148	Site 01: (SRI) Phoenix, Arizona USA	Enrolled	Cessation 2 1-week Follow-up (Visit 13.1)		Inventory of Psychosocial Functioning (IPF)			No	0	28-Jun-2018		50		45.23809524		Not Enough Responses		43.75		70		Not Enough Responses		43.75		50.54761905		100000160694
01149	Site 01: (SRI) Phoenix, Arizona USA	Enrolled	Cessation 2 1-week Follow-up (Visit 13.1)		Inventory of Psychosocial Functioning (IPF)					31-May-2018		Not Enough Responses		42.85714286		63.49206349		47.91666667		48.33333333		Not Enough Responses		37.5		48.01984127		100000160701
01150	Site 01: (SRI) Phoenix, Arizona USA	Enrolled	Cessation 2 1-week Follow-up (Visit 13.1)		Inventory of Psychosocial Functioning (IPF)					11-Jun-2018		Not Enough Responses		Not Enough Responses		Not Enough Responses		45.83333333		Not Enough Responses		Not Enough Responses		66.66666667		56.25		100000160708
01151	Site 01: (SRI) Phoenix, Arizona USA	Enrolled	Cessation 2 1-week Follow-up (Visit 13.1)		Inventory of Psychosocial Functioning (IPF)					11-Jun-2018		Not Enough Responses		Not Enough Responses		65.87301587		Not Enough Responses		Not Enough Responses		Not Enough Responses		43.75		54.81150794		100000160715
01152	Site 01: (SRI) Phoenix, Arizona USA	Enrolled	Cessation 2 1-week Follow-up (Visit 13.1)		Inventory of Psychosocial Functioning (IPF)			No	0	30-May-2018		Not Enough Responses		Not Enough Responses		Not Enough Responses		Not Enough Responses		70		Not Enough Responses		60.41666667		65.20833333		100000160722
01155	Site 01: (SRI) Phoenix, Arizona USA	Enrolled	Cessation 2 1-week Follow-up (Visit 13.1)		Inventory of Psychosocial Functioning (IPF)					14-Jun-2018		Not Enough Responses		Not Enough Responses		Not Enough Responses		Not Enough Responses		Not Enough Responses		Not Enough Responses		41.66666667		41.66666667		100000160733
01156	Site 01: (SRI) Phoenix, Arizona USA	Enrolled	Cessation 2 1-week Follow-up (Visit 13.1)		Inventory of Psychosocial Functioning (IPF)					22-Jun-2018		60.60606061		28.57142857		Not Enough Responses		43.75		Not Enough Responses		73.33333333		33.33333333		47.91883117		100000160740
01157	Site 01: (SRI) Phoenix, Arizona USA	Enrolled	Cessation 2 1-week Follow-up (Visit 13.1)		Inventory of Psychosocial Functioning (IPF)					03-Jul-2018		57.57575758		Not Enough Responses		Not Enough Responses		50		Not Enough Responses		Not Enough Responses		60.41666667		55.99747475		100000160746
01158	Site 01: (SRI) Phoenix, Arizona USA	Enrolled	Cessation 2 1-week Follow-up (Visit 13.1)		Inventory of Psychosocial Functioning (IPF)					05-Jul-2018		Not Enough Responses		52.38095238		75.3968254		Not Enough Responses		80		Not Enough Responses		50		64.44444444		100000160753
01159	Site 01: (SRI) Phoenix, Arizona USA	Enrolled	Cessation 2 1-week Follow-up (Visit 13.1)		Inventory of Psychosocial Functioning (IPF)					06-Jul-2018		Not Enough Responses		Not Enough Responses		Not Enough Responses		Not Enough Responses		68.33333333		Not Enough Responses		33.33333333		50.83333333		100000160760
01160	Site 01: (SRI) Phoenix, Arizona USA	Enrolled	Cessation 2 1-week Follow-up (Visit 13.1)		Inventory of Psychosocial Functioning (IPF)					06-Jul-2018		Not Enough Responses		21.42857143		Not Enough Responses		39.58333333		Not Enough Responses		Not Enough Responses		29.16666667		30.05952381		100000160767
01161	Site 01: (SRI) Phoenix, Arizona USA	Enrolled	Cessation 2 1-week Follow-up (Visit 13.1)		Inventory of Psychosocial Functioning (IPF)					20-Jul-2018		42.42424242		Not Enough Responses		Not Enough Responses		33.33333333		60		Not Enough Responses		54.16666667		47.48106061		100000160774
01162	Site 01: (SRI) Phoenix, Arizona USA	Enrolled	Cessation 2 1-week Follow-up (Visit 13.1)		Inventory of Psychosocial Functioning (IPF)			No	0	23-Jul-2018		Not Enough Responses		Not Enough Responses		Not Enough Responses		Not Enough Responses		63.33333333		Not Enough Responses		41.66666667		52.5		100000160781
01163	Site 01: (SRI) Phoenix, Arizona USA	Enrolled	Cessation 2 1-week Follow-up (Visit 13.1)		Inventory of Psychosocial Functioning (IPF)					01-Aug-2018		Not Enough Responses		Not Enough Responses		52.38095238		41.66666667		Not Enough Responses		52.22222222		62.5		52.19246032		100000160788
01164	Site 01: (SRI) Phoenix, Arizona USA	Enrolled	Cessation 2 1-week Follow-up (Visit 13.1)		Inventory of Psychosocial Functioning (IPF)					10-Aug-2018		65.15151515		Not Enough Responses		Not Enough Responses		37.5		Not Enough Responses		Not Enough Responses		56.25		52.96717172		100000160794
01167	Site 01: (SRI) Phoenix, Arizona USA	Enrolled	Cessation 2 1-week Follow-up (Visit 13.1)		Inventory of Psychosocial Functioning (IPF)			No	0	20-Sep-2018		39.39393939		42.85714286		Not Enough Responses		41.66666667		33.33333333		Not Enough Responses		52.08333333		41.86688312		100000160807
01168	Site 01: (SRI) Phoenix, Arizona USA	Enrolled	Cessation 2 1-week Follow-up (Visit 13.1)		Inventory of Psychosocial Functioning (IPF)					30-Aug-2018		60.60606061		47.61904762		Not Enough Responses		Not Enough Responses		Not Enough Responses		54.44444444		52.08333333		53.6882215		100000160814
01169	Site 01: (SRI) Phoenix, Arizona USA	Enrolled	Cessation 2 1-week Follow-up (Visit 13.1)		Inventory of Psychosocial Functioning (IPF)					17-Sep-2018		Not Enough Responses		57.14285714		Not Enough Responses		41.66666667		Not Enough Responses		Not Enough Responses		58.33333333		52.38095238		100000160821
01170	Site 01: (SRI) Phoenix, Arizona USA	Enrolled	Cessation 2 1-week Follow-up (Visit 13.1)		Inventory of Psychosocial Functioning (IPF)					25-Sep-2018		68.18181818		Not Enough Responses		Not Enough Responses		31.25		Not Enough Responses		Not Enough Responses		35.41666667		44.94949495		100000160828
01171	Site 01: (SRI) Phoenix, Arizona USA	Enrolled	Cessation 2 1-week Follow-up (Visit 13.1)		Inventory of Psychosocial Functioning (IPF)			No	0	26-Sep-2018		Not Enough Responses		35.71428571		66.66666667		Not Enough Responses		Not Enough Responses		Not Enough Responses		45.83333333		49.4047619		100000160835
01172	Site 01: (SRI) Phoenix, Arizona USA	Enrolled	Cessation 2 1-week Follow-up (Visit 13.1)		Inventory of Psychosocial Functioning (IPF)					29-Sep-2018		Not Enough Responses		Not Enough Responses		Not Enough Responses		33.33333333		38.33333333		Not Enough Responses		47.91666667		39.86111111		100000160842
01173	Site 01: (SRI) Phoenix, Arizona USA	Enrolled	Cessation 2 1-week Follow-up (Visit 13.1)		Inventory of Psychosocial Functioning (IPF)					18-Oct-2018		Not Enough Responses		50		Not Enough Responses		Not Enough Responses		Not Enough Responses		Not Enough Responses		39.58333333		44.79166667		100000268207
01175	Site 01: (SRI) Phoenix, Arizona USA	Enrolled	Cessation 2 1-week Follow-up (Visit 13.1)		Inventory of Psychosocial Functioning (IPF)					24-Nov-2018		50		Not Enough Responses		55.55555556		Not Enough Responses		50		Not Enough Responses		52.08333333		51.90972222		100000268218
01176	Site 01: (SRI) Phoenix, Arizona USA	Enrolled	Cessation 2 1-week Follow-up (Visit 13.1)		Inventory of Psychosocial Functioning (IPF)					12-Nov-2018		60.60606061		Not Enough Responses		82.53968254		Not Enough Responses		Not Enough Responses		Not Enough Responses		54.16666667		65.77080327		100000268225
01177	Site 01: (SRI) Phoenix, Arizona USA	Enrolled	Cessation 2 1-week Follow-up (Visit 13.1)		Inventory of Psychosocial Functioning (IPF)					29-Oct-2018		57.57575758		42.85714286		61.11111111		Not Enough Responses		Not Enough Responses		Not Enough Responses		35.41666667		49.24016955		100000268232
01178	Site 01: (SRI) Phoenix, Arizona USA	Enrolled	Cessation 2 1-week Follow-up (Visit 13.1)		Inventory of Psychosocial Functioning (IPF)					15-Nov-2018		Not Enough Responses		42.85714286		Not Enough Responses		39.58333333		56.66666667		Not Enough Responses		43.75		45.71428571		100000268239
01179	Site 01: (SRI) Phoenix, Arizona USA	Enrolled	Cessation 2 1-week Follow-up (Visit 13.1)		Inventory of Psychosocial Functioning (IPF)					19-Nov-2018		Not Enough Responses		Not Enough Responses		67.46031746		Not Enough Responses		Not Enough Responses		Not Enough Responses		37.5		52.48015873		100000268246
01180	Site 01: (SRI) Phoenix, Arizona USA	Enrolled	Cessation 2 1-week Follow-up (Visit 13.1)		Inventory of Psychosocial Functioning (IPF)					15-Dec-2018		Not Enough Responses		Not Enough Responses		Not Enough Responses		Not Enough Responses		Not Enough Responses		Not Enough Responses		37.5		37.5		100000268253
01101	Site 01: (SRI) Phoenix, Arizona USA	Enrolled	Final Outcome (Visit 14)		Inventory of Psychosocial Functioning (IPF)					01-May-2017		60.60606061		Not Enough Responses		Not Enough Responses		27.08333333		68.33333333		74.44444444		45.83333333		55.26010101		100000147620
01102	Site 01: (SRI) Phoenix, Arizona USA	Enrolled	Final Outcome (Visit 14)		Inventory of Psychosocial Functioning (IPF)					17-Apr-2017		68.18181818		38.0952381		Not Enough Responses		27.08333333		71.66666667		Not Enough Responses		35.41666667		48.08874459		100000147570
01103	Site 01: (SRI) Phoenix, Arizona USA	Enrolled	Final Outcome (Visit 14)		Inventory of Psychosocial Functioning (IPF)					11-May-2017		46.96969697		21.42857143		Not Enough Responses		Not Enough Responses		61.66666667		Not Enough Responses		41.66666667		42.93290043		100000147573
01104	Site 01: (SRI) Phoenix, Arizona USA	Enrolled	Final Outcome (Visit 14)		Inventory of Psychosocial Functioning (IPF)					01-Jun-2017		68.18181818		Not Enough Responses		75.3968254		25		Not Enough Responses		Not Enough Responses		50		54.64466089		100000147579
01105	Site 01: (SRI) Phoenix, Arizona USA	Enrolled	Final Outcome (Visit 14)		Inventory of Psychosocial Functioning (IPF)					02-Jun-2017		57.57575758		59.52380952		Not Enough Responses		56.25		68.33333333		Not Enough Responses		47.91666667		57.91991342		100000147584
01106	Site 01: (SRI) Phoenix, Arizona USA	Enrolled	Final Outcome (Visit 14)		Inventory of Psychosocial Functioning (IPF)					16-Jun-2017		72.72727273		64.28571429		76.19047619		Not Enough Responses		70		Not Enough Responses		47.91666667		66.22402597		100000147589
01107	Site 01: (SRI) Phoenix, Arizona USA	Enrolled	Final Outcome (Visit 14)		Inventory of Psychosocial Functioning (IPF)					26-Jun-2017		Not Enough Responses		Not Enough Responses		66.66666667		37.5		Not Enough Responses		Not Enough Responses		43.75		49.30555556		100000147595
01108	Site 01: (SRI) Phoenix, Arizona USA	Enrolled	Final Outcome (Visit 14)		Inventory of Psychosocial Functioning (IPF)					26-Jun-2017		Not Enough Responses		Not Enough Responses		58.73015873		Not Enough Responses		48.33333333		Not Enough Responses		37.5		48.18783069		100000147602
01109	Site 01: (SRI) Phoenix, Arizona USA	Enrolled	Final Outcome (Visit 14)		Inventory of Psychosocial Functioning (IPF)					24-Jul-2017		45.45454545		Not Enough Responses		Not Enough Responses		Not Enough Responses		56.66666667		Not Enough Responses		54.16666667		52.0959596		100000147609
01112	Site 01: (SRI) Phoenix, Arizona USA	Enrolled	Final Outcome (Visit 14)		Inventory of Psychosocial Functioning (IPF)					12-Jul-2017		57.57575758		57.14285714		83.33333333		Not Enough Responses		Not Enough Responses		Not Enough Responses		33.33333333		57.84632035		100000160489
01110	Site 01: (SRI) Phoenix, Arizona USA	Enrolled	Final Outcome (Visit 14)		Inventory of Psychosocial Functioning (IPF)					07-Jul-2017		Not Enough Responses		19.04761905		63.49206349		Not Enough Responses		30		Not Enough Responses		33.33333333		36.46825397		100000147615
01111	Site 01: (SRI) Phoenix, Arizona USA	Enrolled	Final Outcome (Visit 14)		Inventory of Psychosocial Functioning (IPF)					13-Jul-2017		Not Enough Responses		Not Enough Responses		Not Enough Responses		37.5		70		Not Enough Responses		31.25		46.25		100000160482
01113	Site 01: (SRI) Phoenix, Arizona USA	Enrolled	Final Outcome (Visit 14)		Inventory of Psychosocial Functioning (IPF)					20-Jul-2017		Not Enough Responses		Not Enough Responses		77.77777778		Not Enough Responses		58.33333333		Not Enough Responses		43.75		59.9537037		100000160496
01114	Site 01: (SRI) Phoenix, Arizona USA	Enrolled	Final Outcome (Visit 14)		Inventory of Psychosocial Functioning (IPF)					19-Jul-2017		Not Enough Responses		30.95238095		Not Enough Responses		14.58333333		46.66666667		Not Enough Responses		33.33333333		31.38392857		100000160503
01115	Site 01: (SRI) Phoenix, Arizona USA	Enrolled	Final Outcome (Visit 14)		Inventory of Psychosocial Functioning (IPF)					03-Aug-2017		Not Enough Responses		38.0952381		Not Enough Responses		35.41666667		Not Enough Responses		Not Enough Responses		35.41666667		36.30952381		100000160510
01116	Site 01: (SRI) Phoenix, Arizona USA	Enrolled	Final Outcome (Visit 14)		Inventory of Psychosocial Functioning (IPF)					18-Aug-2017		Not Enough Responses		14.28571429		65.87301587		50		Not Enough Responses		62.22222222		41.66666667		46.80952381		100000160517
01117	Site 01: (SRI) Phoenix, Arizona USA	Enrolled	Final Outcome (Visit 14)		Inventory of Psychosocial Functioning (IPF)					10-Aug-2017		65.15151515		14.28571429		74.6031746		43.75		70		Not Enough Responses		29.16666667		49.49284512		100000160523
01118	Site 01: (SRI) Phoenix, Arizona USA	Enrolled	Final Outcome (Visit 14)		Inventory of Psychosocial Functioning (IPF)					17-Aug-2017		Not Enough Responses		57.14285714		Not Enough Responses		35.41666667		Not Enough Responses		60		60.41666667		53.24404762		100000160530
01122	Site 01: (SRI) Phoenix, Arizona USA	Enrolled	Final Outcome (Visit 14)		Inventory of Psychosocial Functioning (IPF)					20-Oct-2017		48.48484848		Not Enough Responses		Not Enough Responses		Not Enough Responses		85		Not Enough Responses		43.75		59.07828283		100000160546
01123	Site 01: (SRI) Phoenix, Arizona USA	Enrolled	Final Outcome (Visit 14)		Inventory of Psychosocial Functioning (IPF)					20-Oct-2017		Not Enough Responses		Not Enough Responses		69.84126984		Not Enough Responses		63.33333333		Not Enough Responses		52.08333333		61.7526455		100000160553
01125	Site 01: (SRI) Phoenix, Arizona USA	Enrolled	Final Outcome (Visit 14)		Inventory of Psychosocial Functioning (IPF)					16-Nov-2017		63.63636364		57.14285714		Not Enough Responses		39.58333333		68.33333333		Not Enough Responses		39.58333333		53.65584416		100000160561
01127	Site 01: (SRI) Phoenix, Arizona USA	Enrolled	Final Outcome (Visit 14)		Inventory of Psychosocial Functioning (IPF)					01-Dec-2017		63.63636364		Not Enough Responses		Not Enough Responses		Not Enough Responses		70		Not Enough Responses		43.75		59.12878788		100000160571
01128	Site 01: (SRI) Phoenix, Arizona USA	Enrolled	Final Outcome (Visit 14)		Inventory of Psychosocial Functioning (IPF)					29-Dec-2017		45.45454545		Not Enough Responses		Not Enough Responses		Not Enough Responses		36.66666667		Not Enough Responses		27.08333333		36.40151515		100000160578
01129	Site 01: (SRI) Phoenix, Arizona USA	Enrolled	Final Outcome (Visit 14)		Inventory of Psychosocial Functioning (IPF)					08-Mar-2018		54.54545455		35.71428571		Not Enough Responses		29.16666667		Not Enough Responses		63.33333333		54.16666667		47.38528139		100000160585
01130	Site 01: (SRI) Phoenix, Arizona USA	Enrolled	Final Outcome (Visit 14)		Inventory of Psychosocial Functioning (IPF)					05-Jan-2018		Not Enough Responses		42.85714286		Not Enough Responses		50		70		Not Enough Responses		50		53.21428571		100000160592
01131	Site 01: (SRI) Phoenix, Arizona USA	Enrolled	Final Outcome (Visit 14)		Inventory of Psychosocial Functioning (IPF)					17-Jan-2018		37.87878788		Not Enough Responses		Not Enough Responses		Not Enough Responses		50		Not Enough Responses		45.83333333		44.57070707		100000160599
01132	Site 01: (SRI) Phoenix, Arizona USA	Enrolled	Final Outcome (Visit 14)		Inventory of Psychosocial Functioning (IPF)					27-Feb-2018		Not Enough Responses		Not Enough Responses		Not Enough Responses		Not Enough Responses		70		Not Enough Responses		31.25		50.625		100000160606
01133	Site 01: (SRI) Phoenix, Arizona USA	Enrolled	Final Outcome (Visit 14)		Inventory of Psychosocial Functioning (IPF)					22-Feb-2018		Not Enough Responses		38.0952381		Not Enough Responses		22.91666667		78.33333333		Not Enough Responses		56.25		48.89880952		100000160613
01134	Site 01: (SRI) Phoenix, Arizona USA	Enrolled	Final Outcome (Visit 14)		Inventory of Psychosocial Functioning (IPF)					16-Mar-2018		Not Enough Responses		0		Not Enough Responses		6.25		5		6.666666667		22.91666667		8.166666667		100000236913
01135	Site 01: (SRI) Phoenix, Arizona USA	Enrolled	Final Outcome (Visit 14)		Inventory of Psychosocial Functioning (IPF)					26-Mar-2018		50		47.61904762		71.42857143		50		68.33333333		Not Enough Responses		37.5		54.1468254		100000160625
01138	Site 01: (SRI) Phoenix, Arizona USA	Enrolled	Final Outcome (Visit 14)		Inventory of Psychosocial Functioning (IPF)					16-Apr-2018		Not Enough Responses		Not Enough Responses		Not Enough Responses		Not Enough Responses		Not Enough Responses		Not Enough Responses		29.16666667		29.16666667		100000160634
01139	Site 01: (SRI) Phoenix, Arizona USA	Enrolled	Final Outcome (Visit 14)		Inventory of Psychosocial Functioning (IPF)					24-Apr-2018		57.57575758		33.33333333		74.6031746		35.41666667		70		Not Enough Responses		39.58333333		51.75204425		100000160641
01140	Site 01: (SRI) Phoenix, Arizona USA	Enrolled	Final Outcome (Visit 14)		Inventory of Psychosocial Functioning (IPF)					23-Apr-2018		54.54545455		Not Enough Responses		Not Enough Responses		50		Not Enough Responses		Not Enough Responses		35.41666667		46.6540404		100000160648
01141	Site 01: (SRI) Phoenix, Arizona USA	Enrolled	Final Outcome (Visit 14)		Inventory of Psychosocial Functioning (IPF)					18-Apr-2018		Not Enough Responses		35.71428571		Not Enough Responses		47.91666667		Not Enough Responses		Not Enough Responses		47.91666667		43.84920635		100000160655
01143	Site 01: (SRI) Phoenix, Arizona USA	Enrolled	Final Outcome (Visit 14)		Inventory of Psychosocial Functioning (IPF)					08-May-2018		59.09090909		Not Enough Responses		Not Enough Responses		33.33333333		55		Not Enough Responses		47.91666667		48.83522727		100000160663
01144	Site 01: (SRI) Phoenix, Arizona USA	Enrolled	Final Outcome (Visit 14)		Inventory of Psychosocial Functioning (IPF)					16-May-2018		48.48484848		Not Enough Responses		Not Enough Responses		Not Enough Responses		60		Not Enough Responses		56.25		54.91161616		100000160670
01146	Site 01: (SRI) Phoenix, Arizona USA	Enrolled	Final Outcome (Visit 14)		Inventory of Psychosocial Functioning (IPF)					28-May-2018		60.60606061		42.85714286		Not Enough Responses		47.91666667		50		Not Enough Responses		29.16666667		46.10930736		100000160678
01147	Site 01: (SRI) Phoenix, Arizona USA	Enrolled	Final Outcome (Visit 14)		Inventory of Psychosocial Functioning (IPF)					29-May-2018		43.93939394		Not Enough Responses		Not Enough Responses		47.91666667		Not Enough Responses		Not Enough Responses		58.33333333		50.06313131		100000160685
01148	Site 01: (SRI) Phoenix, Arizona USA	Enrolled	Final Outcome (Visit 14)		Inventory of Psychosocial Functioning (IPF)					22-Jun-2018		50		30.95238095		Not Enough Responses		31.25		68.33333333		Not Enough Responses		54.16666667		46.94047619		100000160692
01149	Site 01: (SRI) Phoenix, Arizona USA	Enrolled	Final Outcome (Visit 14)		Inventory of Psychosocial Functioning (IPF)					15-Jun-2018		Not Enough Responses		42.85714286		63.49206349		47.91666667		46.66666667		Not Enough Responses		37.5		47.68650794		100000160698
01150	Site 01: (SRI) Phoenix, Arizona USA	Enrolled	Final Outcome (Visit 14)		Inventory of Psychosocial Functioning (IPF)					18-Jun-2018		Not Enough Responses		Not Enough Responses		Not Enough Responses		54.16666667		Not Enough Responses		Not Enough Responses		56.25		55.20833333		100000160705
01151	Site 01: (SRI) Phoenix, Arizona USA	Enrolled	Final Outcome (Visit 14)		Inventory of Psychosocial Functioning (IPF)					14-Jun-2018		Not Enough Responses		Not Enough Responses		73.01587302		Not Enough Responses		Not Enough Responses		Not Enough Responses		37.5		55.25793651		100000160712
01152	Site 01: (SRI) Phoenix, Arizona USA	Enrolled	Final Outcome (Visit 14)		Inventory of Psychosocial Functioning (IPF)					06-Jun-2018		Not Enough Responses		Not Enough Responses		Not Enough Responses		Not Enough Responses		73.33333333		Not Enough Responses		50		61.66666667		100000160719
01155	Site 01: (SRI) Phoenix, Arizona USA	Enrolled	Final Outcome (Visit 14)		Inventory of Psychosocial Functioning (IPF)					22-Jun-2018		Not Enough Responses		Not Enough Responses		Not Enough Responses		Not Enough Responses		Not Enough Responses		Not Enough Responses		41.66666667		41.66666667		100000160730
01156	Site 01: (SRI) Phoenix, Arizona USA	Enrolled	Final Outcome (Visit 14)		Inventory of Psychosocial Functioning (IPF)					29-Jun-2018		63.63636364		35.71428571		Not Enough Responses		43.75		Not Enough Responses		73.33333333		27.08333333		48.7034632		100000160737
01157	Site 01: (SRI) Phoenix, Arizona USA	Enrolled	Final Outcome (Visit 14)		Inventory of Psychosocial Functioning (IPF)					10-Jul-2018		60.60606061		Not Enough Responses		Not Enough Responses		66.66666667		Not Enough Responses		Not Enough Responses		66.66666667		64.64646465		100000160744
01158	Site 01: (SRI) Phoenix, Arizona USA	Enrolled	Final Outcome (Visit 14)		Inventory of Psychosocial Functioning (IPF)					09-Jul-2018		Not Enough Responses		76.19047619		69.84126984		Not Enough Responses		80		Not Enough Responses		54.16666667		70.04960317		100000160750
01159	Site 01: (SRI) Phoenix, Arizona USA	Enrolled	Final Outcome (Visit 14)		Inventory of Psychosocial Functioning (IPF)					13-Jul-2018		Not Enough Responses		Not Enough Responses		Not Enough Responses		Not Enough Responses		55		Not Enough Responses		39.58333333		47.29166667		100000160757
01160	Site 01: (SRI) Phoenix, Arizona USA	Enrolled	Final Outcome (Visit 14)		Inventory of Psychosocial Functioning (IPF)					11-Jul-2018		Not Enough Responses		30.95238095		Not Enough Responses		39.58333333		Not Enough Responses		Not Enough Responses		41.66666667		37.40079365		100000160764
01161	Site 01: (SRI) Phoenix, Arizona USA	Enrolled	Final Outcome (Visit 14)		Inventory of Psychosocial Functioning (IPF)					26-Jul-2018		Not Enough Responses		Not Enough Responses		Not Enough Responses		Not Enough Responses		65		Not Enough Responses		39.58333333		52.29166667		100000160771
01162	Site 01: (SRI) Phoenix, Arizona USA	Enrolled	Final Outcome (Visit 14)		Inventory of Psychosocial Functioning (IPF)					25-Jul-2018		Not Enough Responses		Not Enough Responses		Not Enough Responses		Not Enough Responses		53.33333333		Not Enough Responses		33.33333333		43.33333333		100000160778
01163	Site 01: (SRI) Phoenix, Arizona USA	Enrolled	Final Outcome (Visit 14)		Inventory of Psychosocial Functioning (IPF)					08-Aug-2018		Not Enough Responses		Not Enough Responses		Not Enough Responses		39.58333333		Not Enough Responses		Not Enough Responses		54.16666667		46.875		100000160785
01164	Site 01: (SRI) Phoenix, Arizona USA	Enrolled	Final Outcome (Visit 14)		Inventory of Psychosocial Functioning (IPF)					07-Nov-2018		60.60606061		Not Enough Responses		Not Enough Responses		25		Not Enough Responses		Not Enough Responses		50		45.2020202		100000267798
01167	Site 01: (SRI) Phoenix, Arizona USA	Enrolled	Final Outcome (Visit 14)		Inventory of Psychosocial Functioning (IPF)					20-Sep-2018		51.51515152		52.38095238		Not Enough Responses		47.91666667		35		Not Enough Responses		47.91666667		46.94588745		100000160804
01168	Site 01: (SRI) Phoenix, Arizona USA	Enrolled	Final Outcome (Visit 14)		Inventory of Psychosocial Functioning (IPF)					11-Sep-2018		57.57575758		Not Enough Responses		Not Enough Responses		43.75		Not Enough Responses		55.55555556		45.83333333		50.67866162		100000160811
01169	Site 01: (SRI) Phoenix, Arizona USA	Enrolled	Final Outcome (Visit 14)		Inventory of Psychosocial Functioning (IPF)					21-Sep-2018		Not Enough Responses		47.61904762		Not Enough Responses		50		Not Enough Responses		Not Enough Responses		56.25		51.28968254		100000160818
01170	Site 01: (SRI) Phoenix, Arizona USA	Enrolled	Final Outcome (Visit 14)		Inventory of Psychosocial Functioning (IPF)					01-Oct-2018		66.66666667		Not Enough Responses		Not Enough Responses		Not Enough Responses		Not Enough Responses		Not Enough Responses		43.75		55.20833333		100000160825
01171	Site 01: (SRI) Phoenix, Arizona USA	Enrolled	Final Outcome (Visit 14)		Inventory of Psychosocial Functioning (IPF)					28-Sep-2018		Not Enough Responses		57.14285714		68.25396825		47.91666667		Not Enough Responses		Not Enough Responses		62.5		58.95337302		100000160832
01172	Site 01: (SRI) Phoenix, Arizona USA	Enrolled	Final Outcome (Visit 14)		Inventory of Psychosocial Functioning (IPF)					04-Oct-2018		Not Enough Responses		Not Enough Responses		Not Enough Responses		27.08333333		Not Enough Responses		Not Enough Responses		31.25		29.16666667		100000160839
01173	Site 01: (SRI) Phoenix, Arizona USA	Enrolled	Final Outcome (Visit 14)		Inventory of Psychosocial Functioning (IPF)					22-Oct-2018		Not Enough Responses		47.61904762		Not Enough Responses		Not Enough Responses		Not Enough Responses		Not Enough Responses		50		48.80952381		100000268204
01175	Site 01: (SRI) Phoenix, Arizona USA	Enrolled	Final Outcome (Visit 14)		Inventory of Psychosocial Functioning (IPF)					30-Nov-2018		48.48484848		61.9047619		61.11111111		Not Enough Responses		58.33333333		60		43.75		55.59734247		100000268215
01176	Site 01: (SRI) Phoenix, Arizona USA	Enrolled	Final Outcome (Visit 14)		Inventory of Psychosocial Functioning (IPF)					16-Nov-2018		65.15151515		Not Enough Responses		71.42857143		Not Enough Responses		Not Enough Responses		Not Enough Responses		54.16666667		63.58225108		100000268222
01177	Site 01: (SRI) Phoenix, Arizona USA	Enrolled	Final Outcome (Visit 14)		Inventory of Psychosocial Functioning (IPF)					06-Nov-2018		57.57575758		23.80952381		71.42857143		31.25		Not Enough Responses		Not Enough Responses		43.75		45.56277056		100000268229
01178	Site 01: (SRI) Phoenix, Arizona USA	Enrolled	Final Outcome (Visit 14)		Inventory of Psychosocial Functioning (IPF)					25-Nov-2018		53.03030303		57.14285714		Not Enough Responses		52.08333333		61.66666667		Not Enough Responses		43.75		53.53463203		100000268236
01179	Site 01: (SRI) Phoenix, Arizona USA	Enrolled	Final Outcome (Visit 14)		Inventory of Psychosocial Functioning (IPF)					19-Nov-2018		Not Enough Responses		Not Enough Responses		68.25396825		Not Enough Responses		Not Enough Responses		Not Enough Responses		43.75		56.00198413		100000268243
01180	Site 01: (SRI) Phoenix, Arizona USA	Enrolled	Final Outcome (Visit 14)		Inventory of Psychosocial Functioning (IPF)					19-Dec-2018		Not Enough Responses		Not Enough Responses		Not Enough Responses		Not Enough Responses		Not Enough Responses		Not Enough Responses		33.33333333		33.33333333		100000268250
