# Supplementary material for: The short-term impact of 3 smoked cannabis preparations versus placebo on PTSD symptoms: A randomized cross-over clinical trial
Source: PLoS One. 2021 Mar 17;16(3):e0246990. doi: 10.1371/journal.pone.0246990 (PMC7968689; doi:10.1371/journal.pone.0246990)
Supplement: S7 File — (TXT) [file pone.0246990.s009.txt]

SubjectID	Site	SubjectStatus	Visit	VisitRepeatLabel	Form	FormRepeatLabel	FormEntryDate	ISI_NONE	ISI_NONE_CODED	ISI_DATE_OF_ADMINISTRATION	ISI_DATE_OF_ADMINISTRATIO_CODED	ISI_TOTAL	ISI_TOTAL_CODED	ISI_TOTAL_CATEGORY	ISI_TOTAL_CATEGORY_CODED	SubjectVisitFormID
01101	Site 01: (SRI) Phoenix, Arizona USA	Enrolled	Stage 1 Baseline (Enrollment)		Insomnia Severity Index (ISI)					03-Feb-2017		16		Clinical Insomnia (moderate severity)	3	9118027
01102	Site 01: (SRI) Phoenix, Arizona USA	Enrolled	Stage 1 Baseline (Enrollment)		Insomnia Severity Index (ISI)					07-Feb-2017		13		Subthreshold Insomnia	2	9139118
01103	Site 01: (SRI) Phoenix, Arizona USA	Enrolled	Stage 1 Baseline (Enrollment)		Insomnia Severity Index (ISI)					16-Feb-2017		23		Clinical Insomnia (severe)	4	9150615
01104	Site 01: (SRI) Phoenix, Arizona USA	Enrolled	Stage 1 Baseline (Enrollment)		Insomnia Severity Index (ISI)					08-Mar-2017		19		Clinical Insomnia (moderate severity)	3	9185964
01105	Site 01: (SRI) Phoenix, Arizona USA	Enrolled	Stage 1 Baseline (Enrollment)		Insomnia Severity Index (ISI)					09-Mar-2017		21		Clinical Insomnia (moderate severity)	3	9189625
01106	Site 01: (SRI) Phoenix, Arizona USA	Enrolled	Stage 1 Baseline (Enrollment)		Insomnia Severity Index (ISI)					30-Mar-2017		15		Clinical Insomnia (moderate severity)	3	100000147659
01107	Site 01: (SRI) Phoenix, Arizona USA	Enrolled	Stage 1 Baseline (Enrollment)		Insomnia Severity Index (ISI)					10-Apr-2017		21		Clinical Insomnia (moderate severity)	3	100000147669
01108	Site 01: (SRI) Phoenix, Arizona USA	Enrolled	Stage 1 Baseline (Enrollment)		Insomnia Severity Index (ISI)					17-Apr-2017		21		Clinical Insomnia (moderate severity)	3	100000147680
01109	Site 01: (SRI) Phoenix, Arizona USA	Enrolled	Stage 1 Baseline (Enrollment)		Insomnia Severity Index (ISI)					19-Apr-2017		14		Subthreshold Insomnia	2	100000147692
01112	Site 01: (SRI) Phoenix, Arizona USA	Enrolled	Stage 1 Baseline (Enrollment)		Insomnia Severity Index (ISI)					01-May-2017		16		Clinical Insomnia (moderate severity)	3	100000160867
01110	Site 01: (SRI) Phoenix, Arizona USA	Enrolled	Stage 1 Baseline (Enrollment)		Insomnia Severity Index (ISI)					27-Apr-2017		22		Clinical Insomnia (severe)	4	100000147702
01111	Site 01: (SRI) Phoenix, Arizona USA	Enrolled	Stage 1 Baseline (Enrollment)		Insomnia Severity Index (ISI)					27-Apr-2017		20		Clinical Insomnia (moderate severity)	3	100000160856
01113	Site 01: (SRI) Phoenix, Arizona USA	Enrolled	Stage 1 Baseline (Enrollment)		Insomnia Severity Index (ISI)					01-May-2017		16		Clinical Insomnia (moderate severity)	3	100000160878
01114	Site 01: (SRI) Phoenix, Arizona USA	Enrolled	Stage 1 Baseline (Enrollment)		Insomnia Severity Index (ISI)					04-May-2017		24		Clinical Insomnia (severe)	4	100000160889
01115	Site 01: (SRI) Phoenix, Arizona USA	Enrolled	Stage 1 Baseline (Enrollment)		Insomnia Severity Index (ISI)					16-May-2017		16		Clinical Insomnia (moderate severity)	3	100000160900
01116	Site 01: (SRI) Phoenix, Arizona USA	Enrolled	Stage 1 Baseline (Enrollment)		Insomnia Severity Index (ISI)					18-May-2017		8		Subthreshold Insomnia	2	100000160911
01117	Site 01: (SRI) Phoenix, Arizona USA	Enrolled	Stage 1 Baseline (Enrollment)		Insomnia Severity Index (ISI)					29-May-2017		13		Subthreshold Insomnia	2	100000160921
01118	Site 01: (SRI) Phoenix, Arizona USA	Enrolled	Stage 1 Baseline (Enrollment)		Insomnia Severity Index (ISI)					31-May-2017		23		Clinical Insomnia (severe)	4	100000160932
01119	Site 01: (SRI) Phoenix, Arizona USA	Enrolled	Stage 1 Baseline (Enrollment)		Insomnia Severity Index (ISI)					26-Jun-2017		21		Clinical Insomnia (moderate severity)	3	100000160939
01120	Site 01: (SRI) Phoenix, Arizona USA	Enrolled	Stage 1 Baseline (Enrollment)		Insomnia Severity Index (ISI)					06-Jul-2017		17		Clinical Insomnia (moderate severity)	3	100000160942
01121	Site 01: (SRI) Phoenix, Arizona USA	Enrolled	Stage 1 Baseline (Enrollment)		Insomnia Severity Index (ISI)					07-Aug-2017		11		Subthreshold Insomnia	2	100000160947
01122	Site 01: (SRI) Phoenix, Arizona USA	Enrolled	Stage 1 Baseline (Enrollment)		Insomnia Severity Index (ISI)					09-Aug-2017		16		Clinical Insomnia (moderate severity)	3	100000160957
01123	Site 01: (SRI) Phoenix, Arizona USA	Enrolled	Stage 1 Baseline (Enrollment)		Insomnia Severity Index (ISI)					10-Aug-2017		15		Clinical Insomnia (moderate severity)	3	100000160968
01124	Site 01: (SRI) Phoenix, Arizona USA	Enrolled	Stage 1 Baseline (Enrollment)		Insomnia Severity Index (ISI)					15-Aug-2017		24		Clinical Insomnia (severe)	4	100000160973
01125	Site 01: (SRI) Phoenix, Arizona USA	Enrolled	Stage 1 Baseline (Enrollment)		Insomnia Severity Index (ISI)					29-Aug-2017		18		Clinical Insomnia (moderate severity)	3	100000160982
01126	Site 01: (SRI) Phoenix, Arizona USA	Enrolled	Stage 1 Baseline (Enrollment)		Insomnia Severity Index (ISI)					06-Sep-2017		23		Clinical Insomnia (severe)	4	100000160988
01127	Site 01: (SRI) Phoenix, Arizona USA	Enrolled	Stage 1 Baseline (Enrollment)		Insomnia Severity Index (ISI)					20-Sep-2017		18		Clinical Insomnia (moderate severity)	3	100000160998
01128	Site 01: (SRI) Phoenix, Arizona USA	Enrolled	Stage 1 Baseline (Enrollment)		Insomnia Severity Index (ISI)					11-Oct-2017		23		Clinical Insomnia (severe)	4	100000161009
01129	Site 01: (SRI) Phoenix, Arizona USA	Enrolled	Stage 1 Baseline (Enrollment)		Insomnia Severity Index (ISI)					23-Oct-2017		12		Subthreshold Insomnia	2	100000161020
01130	Site 01: (SRI) Phoenix, Arizona USA	Enrolled	Stage 1 Baseline (Enrollment)		Insomnia Severity Index (ISI)					26-Oct-2017		22		Clinical Insomnia (severe)	4	100000161031
01131	Site 01: (SRI) Phoenix, Arizona USA	Enrolled	Stage 1 Baseline (Enrollment)		Insomnia Severity Index (ISI)					01-Nov-2017		15		Clinical Insomnia (moderate severity)	3	100000161042
01132	Site 01: (SRI) Phoenix, Arizona USA	Enrolled	Stage 1 Baseline (Enrollment)		Insomnia Severity Index (ISI)					14-Nov-2017		18		Clinical Insomnia (moderate severity)	3	100000161053
01133	Site 01: (SRI) Phoenix, Arizona USA	Enrolled	Stage 1 Baseline (Enrollment)		Insomnia Severity Index (ISI)					12-Dec-2017		14		Subthreshold Insomnia	2	100000161064
01134	Site 01: (SRI) Phoenix, Arizona USA	Enrolled	Stage 1 Baseline (Enrollment)		Insomnia Severity Index (ISI)					21-Dec-2017		16		Clinical Insomnia (moderate severity)	3	100000161074
01135	Site 01: (SRI) Phoenix, Arizona USA	Enrolled	Stage 1 Baseline (Enrollment)		Insomnia Severity Index (ISI)					02-Jan-2018		21		Clinical Insomnia (moderate severity)	3	100000161084
01136	Site 01: (SRI) Phoenix, Arizona USA	Enrolled	Stage 1 Baseline (Enrollment)		Insomnia Severity Index (ISI)			Yes	1							100000236942
01137	Site 01: (SRI) Phoenix, Arizona USA	Enrolled	Stage 1 Baseline (Enrollment)		Insomnia Severity Index (ISI)					14-Jan-2018		24		Clinical Insomnia (severe)	4	100000161091
01138	Site 01: (SRI) Phoenix, Arizona USA	Enrolled	Stage 1 Baseline (Enrollment)		Insomnia Severity Index (ISI)					30-Jan-2018		18		Clinical Insomnia (moderate severity)	3	100000161100
01139	Site 01: (SRI) Phoenix, Arizona USA	Enrolled	Stage 1 Baseline (Enrollment)		Insomnia Severity Index (ISI)					04-Feb-2018		12		Subthreshold Insomnia	2	100000161111
01140	Site 01: (SRI) Phoenix, Arizona USA	Enrolled	Stage 1 Baseline (Enrollment)		Insomnia Severity Index (ISI)					05-Feb-2018		18		Clinical Insomnia (moderate severity)	3	100000161122
01141	Site 01: (SRI) Phoenix, Arizona USA	Enrolled	Stage 1 Baseline (Enrollment)		Insomnia Severity Index (ISI)					08-Feb-2018		27		Clinical Insomnia (severe)	4	100000161133
01142	Site 01: (SRI) Phoenix, Arizona USA	Enrolled	Stage 1 Baseline (Enrollment)		Insomnia Severity Index (ISI)					12-Feb-2018		16		Clinical Insomnia (moderate severity)	3	100000161136
01143	Site 01: (SRI) Phoenix, Arizona USA	Enrolled	Stage 1 Baseline (Enrollment)		Insomnia Severity Index (ISI)					27-Feb-2018		14		Subthreshold Insomnia	2	100000161145
01144	Site 01: (SRI) Phoenix, Arizona USA	Enrolled	Stage 1 Baseline (Enrollment)		Insomnia Severity Index (ISI)					01-Mar-2018		17		Clinical Insomnia (moderate severity)	3	100000161156
01145	Site 01: (SRI) Phoenix, Arizona USA	Enrolled	Stage 1 Baseline (Enrollment)		Insomnia Severity Index (ISI)					06-Mar-2018		11		Subthreshold Insomnia	2	100000161160
01146	Site 01: (SRI) Phoenix, Arizona USA	Enrolled	Stage 1 Baseline (Enrollment)		Insomnia Severity Index (ISI)					06-Mar-2018		13		Subthreshold Insomnia	2	100000161169
01147	Site 01: (SRI) Phoenix, Arizona USA	Enrolled	Stage 1 Baseline (Enrollment)		Insomnia Severity Index (ISI)					12-Mar-2018		21		Clinical Insomnia (moderate severity)	3	100000161180
01148	Site 01: (SRI) Phoenix, Arizona USA	Enrolled	Stage 1 Baseline (Enrollment)		Insomnia Severity Index (ISI)					14-Mar-2018		28		Clinical Insomnia (severe)	4	11482379
01149	Site 01: (SRI) Phoenix, Arizona USA	Enrolled	Stage 1 Baseline (Enrollment)		Insomnia Severity Index (ISI)					18-Mar-2018		14		Subthreshold Insomnia	2	100000161201
01150	Site 01: (SRI) Phoenix, Arizona USA	Enrolled	Stage 1 Baseline (Enrollment)		Insomnia Severity Index (ISI)					22-Mar-2018		14		Subthreshold Insomnia	2	100000161212
01151	Site 01: (SRI) Phoenix, Arizona USA	Enrolled	Stage 1 Baseline (Enrollment)		Insomnia Severity Index (ISI)					26-Mar-2018		16		Clinical Insomnia (moderate severity)	3	100000161223
01152	Site 01: (SRI) Phoenix, Arizona USA	Enrolled	Stage 1 Baseline (Enrollment)		Insomnia Severity Index (ISI)					26-Mar-2018		15		Clinical Insomnia (moderate severity)	3	100000161234
01153	Site 01: (SRI) Phoenix, Arizona USA	Enrolled	Stage 1 Baseline (Enrollment)		Insomnia Severity Index (ISI)					28-Mar-2018		15		Clinical Insomnia (moderate severity)	3	100000161242
01154	Site 01: (SRI) Phoenix, Arizona USA	Enrolled	Stage 1 Baseline (Enrollment)		Insomnia Severity Index (ISI)					03-Apr-2018		18		Clinical Insomnia (moderate severity)	3	100000253252
01155	Site 01: (SRI) Phoenix, Arizona USA	Enrolled	Stage 1 Baseline (Enrollment)		Insomnia Severity Index (ISI)					05-Apr-2018		11		Subthreshold Insomnia	2	100000161252
01156	Site 01: (SRI) Phoenix, Arizona USA	Enrolled	Stage 1 Baseline (Enrollment)		Insomnia Severity Index (ISI)					16-Apr-2018		6		No Clinically Significant Insomnia	1	100000161263
01157	Site 01: (SRI) Phoenix, Arizona USA	Enrolled	Stage 1 Baseline (Enrollment)		Insomnia Severity Index (ISI)					18-Apr-2018		22		Clinical Insomnia (severe)	4	100000161274
01158	Site 01: (SRI) Phoenix, Arizona USA	Enrolled	Stage 1 Baseline (Enrollment)		Insomnia Severity Index (ISI)					23-Apr-2018		21		Clinical Insomnia (moderate severity)	3	100000161284
01159	Site 01: (SRI) Phoenix, Arizona USA	Enrolled	Stage 1 Baseline (Enrollment)		Insomnia Severity Index (ISI)					26-Apr-2018		18		Clinical Insomnia (moderate severity)	3	100000161295
01160	Site 01: (SRI) Phoenix, Arizona USA	Enrolled	Stage 1 Baseline (Enrollment)		Insomnia Severity Index (ISI)					03-May-2018		17		Clinical Insomnia (moderate severity)	3	100000161306
01161	Site 01: (SRI) Phoenix, Arizona USA	Enrolled	Stage 1 Baseline (Enrollment)		Insomnia Severity Index (ISI)					06-May-2018		21		Clinical Insomnia (moderate severity)	3	100000161317
01162	Site 01: (SRI) Phoenix, Arizona USA	Enrolled	Stage 1 Baseline (Enrollment)		Insomnia Severity Index (ISI)					16-May-2018		19		Clinical Insomnia (moderate severity)	3	100000161328
01163	Site 01: (SRI) Phoenix, Arizona USA	Enrolled	Stage 1 Baseline (Enrollment)		Insomnia Severity Index (ISI)					22-May-2018		14		Subthreshold Insomnia	2	100000161339
01164	Site 01: (SRI) Phoenix, Arizona USA	Enrolled	Stage 1 Baseline (Enrollment)		Insomnia Severity Index (ISI)					23-May-2018		23		Clinical Insomnia (severe)	4	100000161349
01165	Site 01: (SRI) Phoenix, Arizona USA	Enrolled	Stage 1 Baseline (Enrollment)		Insomnia Severity Index (ISI)					11-Jun-2018		23		Clinical Insomnia (severe)	4	100000161355
01166	Site 01: (SRI) Phoenix, Arizona USA	Enrolled	Stage 1 Baseline (Enrollment)		Insomnia Severity Index (ISI)					13-Jun-2018		22		Clinical Insomnia (severe)	4	100000161361
01167	Site 01: (SRI) Phoenix, Arizona USA	Enrolled	Stage 1 Baseline (Enrollment)		Insomnia Severity Index (ISI)					25-Jun-2018		18		Clinical Insomnia (moderate severity)	3	100000161371
01168	Site 01: (SRI) Phoenix, Arizona USA	Enrolled	Stage 1 Baseline (Enrollment)		Insomnia Severity Index (ISI)					26-Jun-2018		21		Clinical Insomnia (moderate severity)	3	100000161382
01169	Site 01: (SRI) Phoenix, Arizona USA	Enrolled	Stage 1 Baseline (Enrollment)		Insomnia Severity Index (ISI)					12-Jul-2018		23		Clinical Insomnia (severe)	4	100000161393
01170	Site 01: (SRI) Phoenix, Arizona USA	Enrolled	Stage 1 Baseline (Enrollment)		Insomnia Severity Index (ISI)					12-Jul-2018		19		Clinical Insomnia (moderate severity)	3	100000161404
01171	Site 01: (SRI) Phoenix, Arizona USA	Enrolled	Stage 1 Baseline (Enrollment)		Insomnia Severity Index (ISI)					19-Jul-2018		27		Clinical Insomnia (severe)	4	100000161415
01172	Site 01: (SRI) Phoenix, Arizona USA	Enrolled	Stage 1 Baseline (Enrollment)		Insomnia Severity Index (ISI)					23-Jul-2018		19		Clinical Insomnia (moderate severity)	3	100000161426
01173	Site 01: (SRI) Phoenix, Arizona USA	Enrolled	Stage 1 Baseline (Enrollment)		Insomnia Severity Index (ISI)					30-Jul-2018		27		Clinical Insomnia (severe)	4	100000268262
01174	Site 01: (SRI) Phoenix, Arizona USA	Enrolled	Stage 1 Baseline (Enrollment)		Insomnia Severity Index (ISI)					05-Aug-2018		7		No Clinically Significant Insomnia	1	100000268269
01175	Site 01: (SRI) Phoenix, Arizona USA	Enrolled	Stage 1 Baseline (Enrollment)		Insomnia Severity Index (ISI)					13-Aug-2018		23		Clinical Insomnia (severe)	4	100000268279
01176	Site 01: (SRI) Phoenix, Arizona USA	Enrolled	Stage 1 Baseline (Enrollment)		Insomnia Severity Index (ISI)					09-Aug-2018		11		Subthreshold Insomnia	2	100000268290
01177	Site 01: (SRI) Phoenix, Arizona USA	Enrolled	Stage 1 Baseline (Enrollment)		Insomnia Severity Index (ISI)					29-Aug-2018		14		Subthreshold Insomnia	2	100000268301
01178	Site 01: (SRI) Phoenix, Arizona USA	Enrolled	Stage 1 Baseline (Enrollment)		Insomnia Severity Index (ISI)					04-Sep-2018		15		Clinical Insomnia (moderate severity)	3	100000268312
01179	Site 01: (SRI) Phoenix, Arizona USA	Enrolled	Stage 1 Baseline (Enrollment)		Insomnia Severity Index (ISI)					11-Sep-2018		25		Clinical Insomnia (severe)	4	100000268323
01180	Site 01: (SRI) Phoenix, Arizona USA	Enrolled	Stage 1 Baseline (Enrollment)		Insomnia Severity Index (ISI)					08-Oct-2018		20		Clinical Insomnia (moderate severity)	3	100000268334
01101	Site 01: (SRI) Phoenix, Arizona USA	Enrolled	Self-administration 1 (Visit 3)		Insomnia Severity Index (ISI)					15-Feb-2017		8		Subthreshold Insomnia	2	9150657
01102	Site 01: (SRI) Phoenix, Arizona USA	Enrolled	Self-administration 1 (Visit 3)		Insomnia Severity Index (ISI)					17-Feb-2017		15		Clinical Insomnia (moderate severity)	3	9169497
01103	Site 01: (SRI) Phoenix, Arizona USA	Enrolled	Self-administration 1 (Visit 3)		Insomnia Severity Index (ISI)					03-Mar-2017		21		Clinical Insomnia (moderate severity)	3	9182406
01104	Site 01: (SRI) Phoenix, Arizona USA	Enrolled	Self-administration 1 (Visit 3)		Insomnia Severity Index (ISI)					21-Mar-2017		14		Subthreshold Insomnia	2	9198484
01105	Site 01: (SRI) Phoenix, Arizona USA	Enrolled	Self-administration 1 (Visit 3)		Insomnia Severity Index (ISI)					23-Mar-2017		20		Clinical Insomnia (moderate severity)	3	100000147642
01106	Site 01: (SRI) Phoenix, Arizona USA	Enrolled	Self-administration 1 (Visit 3)		Insomnia Severity Index (ISI)					07-Apr-2017		12		Subthreshold Insomnia	2	100000147652
01107	Site 01: (SRI) Phoenix, Arizona USA	Enrolled	Self-administration 1 (Visit 3)		Insomnia Severity Index (ISI)					18-Apr-2017		16		Clinical Insomnia (moderate severity)	3	100000147661
01108	Site 01: (SRI) Phoenix, Arizona USA	Enrolled	Self-administration 1 (Visit 3)		Insomnia Severity Index (ISI)					25-Apr-2017		15		Clinical Insomnia (moderate severity)	3	100000147672
01109	Site 01: (SRI) Phoenix, Arizona USA	Enrolled	Self-administration 1 (Visit 3)		Insomnia Severity Index (ISI)					27-Apr-2017		17		Clinical Insomnia (moderate severity)	3	100000147684
01112	Site 01: (SRI) Phoenix, Arizona USA	Enrolled	Self-administration 1 (Visit 3)		Insomnia Severity Index (ISI)					09-May-2017		7		No Clinically Significant Insomnia	1	100000160859
01110	Site 01: (SRI) Phoenix, Arizona USA	Enrolled	Self-administration 1 (Visit 3)		Insomnia Severity Index (ISI)					05-May-2017		19		Clinical Insomnia (moderate severity)	3	100000147694
01111	Site 01: (SRI) Phoenix, Arizona USA	Enrolled	Self-administration 1 (Visit 3)		Insomnia Severity Index (ISI)					05-May-2017		21		Clinical Insomnia (moderate severity)	3	100000160848
01113	Site 01: (SRI) Phoenix, Arizona USA	Enrolled	Self-administration 1 (Visit 3)		Insomnia Severity Index (ISI)					09-May-2017		8		Subthreshold Insomnia	2	100000160870
01114	Site 01: (SRI) Phoenix, Arizona USA	Enrolled	Self-administration 1 (Visit 3)		Insomnia Severity Index (ISI)					12-May-2017		10		Subthreshold Insomnia	2	100000160881
01115	Site 01: (SRI) Phoenix, Arizona USA	Enrolled	Self-administration 1 (Visit 3)		Insomnia Severity Index (ISI)					24-May-2017		8		Subthreshold Insomnia	2	100000160892
01116	Site 01: (SRI) Phoenix, Arizona USA	Enrolled	Self-administration 1 (Visit 3)		Insomnia Severity Index (ISI)					25-May-2017		5		No Clinically Significant Insomnia	1	100000160903
01117	Site 01: (SRI) Phoenix, Arizona USA	Enrolled	Self-administration 1 (Visit 3)		Insomnia Severity Index (ISI)					06-Jun-2017		8		Subthreshold Insomnia	2	100000160913
01118	Site 01: (SRI) Phoenix, Arizona USA	Enrolled	Self-administration 1 (Visit 3)		Insomnia Severity Index (ISI)					09-Jun-2017		14		Subthreshold Insomnia	2	100000160924
01119	Site 01: (SRI) Phoenix, Arizona USA	Enrolled	Self-administration 1 (Visit 3)		Insomnia Severity Index (ISI)					05-Jul-2017		16		Clinical Insomnia (moderate severity)	3	100000160935
01120	Site 01: (SRI) Phoenix, Arizona USA	Enrolled	Self-administration 1 (Visit 3)		Insomnia Severity Index (ISI)					17-Jul-2017		17		Clinical Insomnia (moderate severity)	3	100000160941
01121	Site 01: (SRI) Phoenix, Arizona USA	Enrolled	Self-administration 1 (Visit 3)		Insomnia Severity Index (ISI)					15-Aug-2017		9		Subthreshold Insomnia	2	100000160943
01122	Site 01: (SRI) Phoenix, Arizona USA	Enrolled	Self-administration 1 (Visit 3)		Insomnia Severity Index (ISI)					17-Aug-2017		3		No Clinically Significant Insomnia	1	100000160949
01123	Site 01: (SRI) Phoenix, Arizona USA	Enrolled	Self-administration 1 (Visit 3)		Insomnia Severity Index (ISI)					18-Aug-2017		14		Subthreshold Insomnia	2	100000160960
01124	Site 01: (SRI) Phoenix, Arizona USA	Enrolled	Self-administration 1 (Visit 3)		Insomnia Severity Index (ISI)					24-Aug-2017		21		Clinical Insomnia (moderate severity)	3	100000160971
01125	Site 01: (SRI) Phoenix, Arizona USA	Enrolled	Self-administration 1 (Visit 3)		Insomnia Severity Index (ISI)					06-Sep-2017		19		Clinical Insomnia (moderate severity)	3	100000160974
01126	Site 01: (SRI) Phoenix, Arizona USA	Enrolled	Self-administration 1 (Visit 3)		Insomnia Severity Index (ISI)					15-Sep-2017		17		Clinical Insomnia (moderate severity)	3	100000160984
01127	Site 01: (SRI) Phoenix, Arizona USA	Enrolled	Self-administration 1 (Visit 3)		Insomnia Severity Index (ISI)					29-Sep-2017		14		Subthreshold Insomnia	2	100000160990
01128	Site 01: (SRI) Phoenix, Arizona USA	Enrolled	Self-administration 1 (Visit 3)		Insomnia Severity Index (ISI)					20-Oct-2017		20		Clinical Insomnia (moderate severity)	3	100000161001
01129	Site 01: (SRI) Phoenix, Arizona USA	Enrolled	Self-administration 1 (Visit 3)		Insomnia Severity Index (ISI)					01-Nov-2017		6		No Clinically Significant Insomnia	1	100000161012
01130	Site 01: (SRI) Phoenix, Arizona USA	Enrolled	Self-administration 1 (Visit 3)		Insomnia Severity Index (ISI)					02-Nov-2017		7		No Clinically Significant Insomnia	1	100000161023
01131	Site 01: (SRI) Phoenix, Arizona USA	Enrolled	Self-administration 1 (Visit 3)		Insomnia Severity Index (ISI)					09-Nov-2017		11		Subthreshold Insomnia	2	100000161034
01132	Site 01: (SRI) Phoenix, Arizona USA	Enrolled	Self-administration 1 (Visit 3)		Insomnia Severity Index (ISI)					21-Nov-2017		7		No Clinically Significant Insomnia	1	100000161045
01133	Site 01: (SRI) Phoenix, Arizona USA	Enrolled	Self-administration 1 (Visit 3)		Insomnia Severity Index (ISI)					20-Dec-2017		7		No Clinically Significant Insomnia	1	100000161056
01134	Site 01: (SRI) Phoenix, Arizona USA	Enrolled	Self-administration 1 (Visit 3)		Insomnia Severity Index (ISI)					02-Jan-2018		17		Clinical Insomnia (moderate severity)	3	100000161067
01135	Site 01: (SRI) Phoenix, Arizona USA	Enrolled	Self-administration 1 (Visit 3)		Insomnia Severity Index (ISI)					10-Jan-2018		12		Subthreshold Insomnia	2	100000161076
01136	Site 01: (SRI) Phoenix, Arizona USA	Enrolled	Self-administration 1 (Visit 3)		Insomnia Severity Index (ISI)					16-Jan-2018		10		Subthreshold Insomnia	2	100000161429
01137	Site 01: (SRI) Phoenix, Arizona USA	Enrolled	Self-administration 1 (Visit 3)		Insomnia Severity Index (ISI)					25-Jan-2018		13		Subthreshold Insomnia	2	100000161087
01138	Site 01: (SRI) Phoenix, Arizona USA	Enrolled	Self-administration 1 (Visit 3)		Insomnia Severity Index (ISI)					07-Feb-2018		10		Subthreshold Insomnia	2	100000161092
01139	Site 01: (SRI) Phoenix, Arizona USA	Enrolled	Self-administration 1 (Visit 3)		Insomnia Severity Index (ISI)					14-Feb-2018		5		No Clinically Significant Insomnia	1	100000161103
01140	Site 01: (SRI) Phoenix, Arizona USA	Enrolled	Self-administration 1 (Visit 3)		Insomnia Severity Index (ISI)					13-Feb-2018		18		Clinical Insomnia (moderate severity)	3	100000161114
01141	Site 01: (SRI) Phoenix, Arizona USA	Enrolled	Self-administration 1 (Visit 3)		Insomnia Severity Index (ISI)					16-Feb-2018		8		Subthreshold Insomnia	2	100000161125
01143	Site 01: (SRI) Phoenix, Arizona USA	Enrolled	Self-administration 1 (Visit 3)		Insomnia Severity Index (ISI)					06-Mar-2018		7		No Clinically Significant Insomnia	1	100000161137
01144	Site 01: (SRI) Phoenix, Arizona USA	Enrolled	Self-administration 1 (Visit 3)		Insomnia Severity Index (ISI)					09-Mar-2018		9		Subthreshold Insomnia	2	100000161148
01145	Site 01: (SRI) Phoenix, Arizona USA	Enrolled	Self-administration 1 (Visit 3)		Insomnia Severity Index (ISI)					14-Mar-2018		11		Subthreshold Insomnia	2	100000161159
01146	Site 01: (SRI) Phoenix, Arizona USA	Enrolled	Self-administration 1 (Visit 3)		Insomnia Severity Index (ISI)					15-Mar-2018		9		Subthreshold Insomnia	2	100000161161
01147	Site 01: (SRI) Phoenix, Arizona USA	Enrolled	Self-administration 1 (Visit 3)		Insomnia Severity Index (ISI)					20-Mar-2018		4		No Clinically Significant Insomnia	1	100000161172
01148	Site 01: (SRI) Phoenix, Arizona USA	Enrolled	Self-administration 1 (Visit 3)		Insomnia Severity Index (ISI)					20-Mar-2018		28		Clinical Insomnia (severe)	4	100000161183
01149	Site 01: (SRI) Phoenix, Arizona USA	Enrolled	Self-administration 1 (Visit 3)		Insomnia Severity Index (ISI)					25-Mar-2018		8		Subthreshold Insomnia	2	100000161193
01150	Site 01: (SRI) Phoenix, Arizona USA	Enrolled	Self-administration 1 (Visit 3)		Insomnia Severity Index (ISI)					03-Apr-2018		8		Subthreshold Insomnia	2	100000161204
01151	Site 01: (SRI) Phoenix, Arizona USA	Enrolled	Self-administration 1 (Visit 3)		Insomnia Severity Index (ISI)					03-Apr-2018		7		No Clinically Significant Insomnia	1	100000161215
01152	Site 01: (SRI) Phoenix, Arizona USA	Enrolled	Self-administration 1 (Visit 3)		Insomnia Severity Index (ISI)					04-Apr-2018		13		Subthreshold Insomnia	2	100000161226
01153	Site 01: (SRI) Phoenix, Arizona USA	Enrolled	Self-administration 1 (Visit 3)		Insomnia Severity Index (ISI)					05-Apr-2018		7		No Clinically Significant Insomnia	1	100000161237
01154	Site 01: (SRI) Phoenix, Arizona USA	Enrolled	Self-administration 1 (Visit 3)		Insomnia Severity Index (ISI)					11-Apr-2018		16		Clinical Insomnia (moderate severity)	3	100000161437
01155	Site 01: (SRI) Phoenix, Arizona USA	Enrolled	Self-administration 1 (Visit 3)		Insomnia Severity Index (ISI)					12-Apr-2018		6		No Clinically Significant Insomnia	1	100000161244
01156	Site 01: (SRI) Phoenix, Arizona USA	Enrolled	Self-administration 1 (Visit 3)		Insomnia Severity Index (ISI)					25-Apr-2018		5		No Clinically Significant Insomnia	1	100000161255
01157	Site 01: (SRI) Phoenix, Arizona USA	Enrolled	Self-administration 1 (Visit 3)		Insomnia Severity Index (ISI)					27-Apr-2018		2		No Clinically Significant Insomnia	1	100000161266
01158	Site 01: (SRI) Phoenix, Arizona USA	Enrolled	Self-administration 1 (Visit 3)		Insomnia Severity Index (ISI)					02-May-2018		17		Clinical Insomnia (moderate severity)	3	100000161276
01159	Site 01: (SRI) Phoenix, Arizona USA	Enrolled	Self-administration 1 (Visit 3)		Insomnia Severity Index (ISI)					04-May-2018		15		Clinical Insomnia (moderate severity)	3	100000161287
01160	Site 01: (SRI) Phoenix, Arizona USA	Enrolled	Self-administration 1 (Visit 3)		Insomnia Severity Index (ISI)					09-May-2018		14		Subthreshold Insomnia	2	100000161298
01161	Site 01: (SRI) Phoenix, Arizona USA	Enrolled	Self-administration 1 (Visit 3)		Insomnia Severity Index (ISI)					14-May-2018		18		Clinical Insomnia (moderate severity)	3	100000161309
01162	Site 01: (SRI) Phoenix, Arizona USA	Enrolled	Self-administration 1 (Visit 3)		Insomnia Severity Index (ISI)					25-May-2018		14		Subthreshold Insomnia	2	100000161320
01163	Site 01: (SRI) Phoenix, Arizona USA	Enrolled	Self-administration 1 (Visit 3)		Insomnia Severity Index (ISI)					30-May-2018		17		Clinical Insomnia (moderate severity)	3	100000161331
01164	Site 01: (SRI) Phoenix, Arizona USA	Enrolled	Self-administration 1 (Visit 3)		Insomnia Severity Index (ISI)					31-May-2018		19		Clinical Insomnia (moderate severity)	3	100000161342
01165	Site 01: (SRI) Phoenix, Arizona USA	Enrolled	Self-administration 1 (Visit 3)		Insomnia Severity Index (ISI)					19-Jun-2018		18		Clinical Insomnia (moderate severity)	3	100000161352
01166	Site 01: (SRI) Phoenix, Arizona USA	Enrolled	Self-administration 1 (Visit 3)		Insomnia Severity Index (ISI)					22-Jun-2018		4		No Clinically Significant Insomnia	1	100000161356
01167	Site 01: (SRI) Phoenix, Arizona USA	Enrolled	Self-administration 1 (Visit 3)		Insomnia Severity Index (ISI)					05-Jul-2018		20		Clinical Insomnia (moderate severity)	3	100000161363
01168	Site 01: (SRI) Phoenix, Arizona USA	Enrolled	Self-administration 1 (Visit 3)		Insomnia Severity Index (ISI)					05-Jul-2018		24		Clinical Insomnia (severe)	4	100000161374
01169	Site 01: (SRI) Phoenix, Arizona USA	Enrolled	Self-administration 1 (Visit 3)		Insomnia Severity Index (ISI)					19-Jul-2018		22		Clinical Insomnia (severe)	4	100000161385
01170	Site 01: (SRI) Phoenix, Arizona USA	Enrolled	Self-administration 1 (Visit 3)		Insomnia Severity Index (ISI)					20-Jul-2018		13		Subthreshold Insomnia	2	100000161396
01171	Site 01: (SRI) Phoenix, Arizona USA	Enrolled	Self-administration 1 (Visit 3)		Insomnia Severity Index (ISI)					27-Jul-2018		14		Subthreshold Insomnia	2	100000161407
01172	Site 01: (SRI) Phoenix, Arizona USA	Enrolled	Self-administration 1 (Visit 3)		Insomnia Severity Index (ISI)					31-Jul-2018		13		Subthreshold Insomnia	2	100000161418
01173	Site 01: (SRI) Phoenix, Arizona USA	Enrolled	Self-administration 1 (Visit 3)		Insomnia Severity Index (ISI)					08-Aug-2018		17		Clinical Insomnia (moderate severity)	3	100000268254
01174	Site 01: (SRI) Phoenix, Arizona USA	Enrolled	Self-administration 1 (Visit 3)		Insomnia Severity Index (ISI)					13-Aug-2018		4		No Clinically Significant Insomnia	1	100000268265
01175	Site 01: (SRI) Phoenix, Arizona USA	Enrolled	Self-administration 1 (Visit 3)		Insomnia Severity Index (ISI)					26-Aug-2018		15		Clinical Insomnia (moderate severity)	3	100000268271
01176	Site 01: (SRI) Phoenix, Arizona USA	Enrolled	Self-administration 1 (Visit 3)		Insomnia Severity Index (ISI)					16-Aug-2018		3		No Clinically Significant Insomnia	1	100000268282
01177	Site 01: (SRI) Phoenix, Arizona USA	Enrolled	Self-administration 1 (Visit 3)		Insomnia Severity Index (ISI)					06-Sep-2018		11		Subthreshold Insomnia	2	100000268293
01178	Site 01: (SRI) Phoenix, Arizona USA	Enrolled	Self-administration 1 (Visit 3)		Insomnia Severity Index (ISI)					13-Sep-2018		9		Subthreshold Insomnia	2	100000268304
01179	Site 01: (SRI) Phoenix, Arizona USA	Enrolled	Self-administration 1 (Visit 3)		Insomnia Severity Index (ISI)					20-Sep-2018		22		Clinical Insomnia (severe)	4	100000268315
01180	Site 01: (SRI) Phoenix, Arizona USA	Enrolled	Self-administration 1 (Visit 3)		Insomnia Severity Index (ISI)					16-Oct-2018		15		Clinical Insomnia (moderate severity)	3	100000268326
01101	Site 01: (SRI) Phoenix, Arizona USA	Enrolled	Self-administration 2 (Visit 4)		Insomnia Severity Index (ISI)					21-Feb-2017		10		Subthreshold Insomnia	2	9169481
01102	Site 01: (SRI) Phoenix, Arizona USA	Enrolled	Self-administration 2 (Visit 4)		Insomnia Severity Index (ISI)					24-Feb-2017		6		No Clinically Significant Insomnia	1	9172364
01103	Site 01: (SRI) Phoenix, Arizona USA	Enrolled	Self-administration 2 (Visit 4)		Insomnia Severity Index (ISI)					10-Mar-2017		10		Subthreshold Insomnia	2	9198229
01104	Site 01: (SRI) Phoenix, Arizona USA	Enrolled	Self-administration 2 (Visit 4)		Insomnia Severity Index (ISI)					28-Mar-2017		10		Subthreshold Insomnia	2	100000147634
01105	Site 01: (SRI) Phoenix, Arizona USA	Enrolled	Self-administration 2 (Visit 4)		Insomnia Severity Index (ISI)					31-Mar-2017		16		Clinical Insomnia (moderate severity)	3	100000147643
01106	Site 01: (SRI) Phoenix, Arizona USA	Enrolled	Self-administration 2 (Visit 4)		Insomnia Severity Index (ISI)					14-Apr-2017		12		Subthreshold Insomnia	2	100000147653
01107	Site 01: (SRI) Phoenix, Arizona USA	Enrolled	Self-administration 2 (Visit 4)		Insomnia Severity Index (ISI)					25-Apr-2017		17		Clinical Insomnia (moderate severity)	3	100000147662
01108	Site 01: (SRI) Phoenix, Arizona USA	Enrolled	Self-administration 2 (Visit 4)		Insomnia Severity Index (ISI)					02-May-2017		15		Clinical Insomnia (moderate severity)	3	100000147673
01109	Site 01: (SRI) Phoenix, Arizona USA	Enrolled	Self-administration 2 (Visit 4)		Insomnia Severity Index (ISI)					05-May-2017		19		Clinical Insomnia (moderate severity)	3	100000147685
01112	Site 01: (SRI) Phoenix, Arizona USA	Enrolled	Self-administration 2 (Visit 4)		Insomnia Severity Index (ISI)					16-May-2017		7		No Clinically Significant Insomnia	1	100000160860
01110	Site 01: (SRI) Phoenix, Arizona USA	Enrolled	Self-administration 2 (Visit 4)		Insomnia Severity Index (ISI)					12-May-2017		28		Clinical Insomnia (severe)	4	100000147695
01111	Site 01: (SRI) Phoenix, Arizona USA	Enrolled	Self-administration 2 (Visit 4)		Insomnia Severity Index (ISI)					12-May-2017		21		Clinical Insomnia (moderate severity)	3	100000160849
01113	Site 01: (SRI) Phoenix, Arizona USA	Enrolled	Self-administration 2 (Visit 4)		Insomnia Severity Index (ISI)					16-May-2017		7		No Clinically Significant Insomnia	1	100000160871
01114	Site 01: (SRI) Phoenix, Arizona USA	Enrolled	Self-administration 2 (Visit 4)		Insomnia Severity Index (ISI)					19-May-2017		3		No Clinically Significant Insomnia	1	100000160882
01115	Site 01: (SRI) Phoenix, Arizona USA	Enrolled	Self-administration 2 (Visit 4)		Insomnia Severity Index (ISI)					01-Jun-2017		17		Clinical Insomnia (moderate severity)	3	100000160893
01116	Site 01: (SRI) Phoenix, Arizona USA	Enrolled	Self-administration 2 (Visit 4)		Insomnia Severity Index (ISI)					02-Jun-2017		8		Subthreshold Insomnia	2	100000160904
01117	Site 01: (SRI) Phoenix, Arizona USA	Enrolled	Self-administration 2 (Visit 4)		Insomnia Severity Index (ISI)					13-Jun-2017		11		Subthreshold Insomnia	2	100000160914
01118	Site 01: (SRI) Phoenix, Arizona USA	Enrolled	Self-administration 2 (Visit 4)		Insomnia Severity Index (ISI)					16-Jun-2017		13		Subthreshold Insomnia	2	100000160925
01119	Site 01: (SRI) Phoenix, Arizona USA	Enrolled	Self-administration 2 (Visit 4)		Insomnia Severity Index (ISI)					13-Jul-2017		19		Clinical Insomnia (moderate severity)	3	100000160936
01121	Site 01: (SRI) Phoenix, Arizona USA	Enrolled	Self-administration 2 (Visit 4)		Insomnia Severity Index (ISI)					22-Aug-2017		11		Subthreshold Insomnia	2	100000160944
01122	Site 01: (SRI) Phoenix, Arizona USA	Enrolled	Self-administration 2 (Visit 4)		Insomnia Severity Index (ISI)					24-Aug-2017		4		No Clinically Significant Insomnia	1	100000160950
01123	Site 01: (SRI) Phoenix, Arizona USA	Enrolled	Self-administration 2 (Visit 4)		Insomnia Severity Index (ISI)					25-Aug-2017		14		Subthreshold Insomnia	2	100000160961
01124	Site 01: (SRI) Phoenix, Arizona USA	Enrolled	Self-administration 2 (Visit 4)		Insomnia Severity Index (ISI)					31-Aug-2017		22		Clinical Insomnia (severe)	4	100000160972
01125	Site 01: (SRI) Phoenix, Arizona USA	Enrolled	Self-administration 2 (Visit 4)		Insomnia Severity Index (ISI)					13-Sep-2017		15		Clinical Insomnia (moderate severity)	3	100000160975
01126	Site 01: (SRI) Phoenix, Arizona USA	Enrolled	Self-administration 2 (Visit 4)		Insomnia Severity Index (ISI)					21-Sep-2017		17		Clinical Insomnia (moderate severity)	3	100000160985
01127	Site 01: (SRI) Phoenix, Arizona USA	Enrolled	Self-administration 2 (Visit 4)		Insomnia Severity Index (ISI)					06-Oct-2017		10		Subthreshold Insomnia	2	100000160991
01128	Site 01: (SRI) Phoenix, Arizona USA	Enrolled	Self-administration 2 (Visit 4)		Insomnia Severity Index (ISI)					27-Oct-2017		18		Clinical Insomnia (moderate severity)	3	100000161002
01129	Site 01: (SRI) Phoenix, Arizona USA	Enrolled	Self-administration 2 (Visit 4)		Insomnia Severity Index (ISI)					08-Nov-2017		2		No Clinically Significant Insomnia	1	100000161013
01130	Site 01: (SRI) Phoenix, Arizona USA	Enrolled	Self-administration 2 (Visit 4)		Insomnia Severity Index (ISI)					10-Nov-2017		3		No Clinically Significant Insomnia	1	100000161024
01131	Site 01: (SRI) Phoenix, Arizona USA	Enrolled	Self-administration 2 (Visit 4)		Insomnia Severity Index (ISI)					17-Nov-2017		12		Subthreshold Insomnia	2	100000161035
01132	Site 01: (SRI) Phoenix, Arizona USA	Enrolled	Self-administration 2 (Visit 4)		Insomnia Severity Index (ISI)					01-Dec-2017		8		Subthreshold Insomnia	2	100000161046
01133	Site 01: (SRI) Phoenix, Arizona USA	Enrolled	Self-administration 2 (Visit 4)		Insomnia Severity Index (ISI)					27-Dec-2017		5		No Clinically Significant Insomnia	1	100000161057
01134	Site 01: (SRI) Phoenix, Arizona USA	Enrolled	Self-administration 2 (Visit 4)		Insomnia Severity Index (ISI)					09-Jan-2018		17		Clinical Insomnia (moderate severity)	3	100000161068
01135	Site 01: (SRI) Phoenix, Arizona USA	Enrolled	Self-administration 2 (Visit 4)		Insomnia Severity Index (ISI)					16-Jan-2018		13		Subthreshold Insomnia	2	100000161077
01136	Site 01: (SRI) Phoenix, Arizona USA	Enrolled	Self-administration 2 (Visit 4)		Insomnia Severity Index (ISI)					30-Jan-2018		4		No Clinically Significant Insomnia	1	100000161430
01137	Site 01: (SRI) Phoenix, Arizona USA	Enrolled	Self-administration 2 (Visit 4)		Insomnia Severity Index (ISI)					31-Jan-2018		9		Subthreshold Insomnia	2	100000161088
01138	Site 01: (SRI) Phoenix, Arizona USA	Enrolled	Self-administration 2 (Visit 4)		Insomnia Severity Index (ISI)					14-Feb-2018		5		No Clinically Significant Insomnia	1	100000161093
01139	Site 01: (SRI) Phoenix, Arizona USA	Enrolled	Self-administration 2 (Visit 4)		Insomnia Severity Index (ISI)					23-Feb-2018		9		Subthreshold Insomnia	2	100000161104
01140	Site 01: (SRI) Phoenix, Arizona USA	Enrolled	Self-administration 2 (Visit 4)		Insomnia Severity Index (ISI)					20-Feb-2018		15		Clinical Insomnia (moderate severity)	3	100000161115
01141	Site 01: (SRI) Phoenix, Arizona USA	Enrolled	Self-administration 2 (Visit 4)		Insomnia Severity Index (ISI)					22-Feb-2018		12		Subthreshold Insomnia	2	100000161126
01143	Site 01: (SRI) Phoenix, Arizona USA	Enrolled	Self-administration 2 (Visit 4)		Insomnia Severity Index (ISI)					11-Mar-2018		7		No Clinically Significant Insomnia	1	100000161138
01144	Site 01: (SRI) Phoenix, Arizona USA	Enrolled	Self-administration 2 (Visit 4)		Insomnia Severity Index (ISI)					16-Mar-2018		8		Subthreshold Insomnia	2	100000161149
01145	Site 01: (SRI) Phoenix, Arizona USA	Enrolled	Self-administration 2 (Visit 4)		Insomnia Severity Index (ISI)			Yes	1							100000295721
01146	Site 01: (SRI) Phoenix, Arizona USA	Enrolled	Self-administration 2 (Visit 4)		Insomnia Severity Index (ISI)					22-Mar-2018		10		Subthreshold Insomnia	2	100000161162
01147	Site 01: (SRI) Phoenix, Arizona USA	Enrolled	Self-administration 2 (Visit 4)		Insomnia Severity Index (ISI)					27-Mar-2018		12		Subthreshold Insomnia	2	100000161173
01148	Site 01: (SRI) Phoenix, Arizona USA	Enrolled	Self-administration 2 (Visit 4)		Insomnia Severity Index (ISI)					06-Apr-2018		28		Clinical Insomnia (severe)	4	100000161184
01149	Site 01: (SRI) Phoenix, Arizona USA	Enrolled	Self-administration 2 (Visit 4)		Insomnia Severity Index (ISI)					03-Apr-2018		11		Subthreshold Insomnia	2	100000161194
01150	Site 01: (SRI) Phoenix, Arizona USA	Enrolled	Self-administration 2 (Visit 4)		Insomnia Severity Index (ISI)					12-Apr-2018		4		No Clinically Significant Insomnia	1	100000161205
01151	Site 01: (SRI) Phoenix, Arizona USA	Enrolled	Self-administration 2 (Visit 4)		Insomnia Severity Index (ISI)					11-Apr-2018		6		No Clinically Significant Insomnia	1	100000161216
01152	Site 01: (SRI) Phoenix, Arizona USA	Enrolled	Self-administration 2 (Visit 4)		Insomnia Severity Index (ISI)					11-Apr-2018		16		Clinical Insomnia (moderate severity)	3	100000161227
01153	Site 01: (SRI) Phoenix, Arizona USA	Enrolled	Self-administration 2 (Visit 4)		Insomnia Severity Index (ISI)					12-Apr-2018		9		Subthreshold Insomnia	2	100000161238
01154	Site 01: (SRI) Phoenix, Arizona USA	Enrolled	Self-administration 2 (Visit 4)		Insomnia Severity Index (ISI)					18-Apr-2018		15		Clinical Insomnia (moderate severity)	3	100000161438
01155	Site 01: (SRI) Phoenix, Arizona USA	Enrolled	Self-administration 2 (Visit 4)		Insomnia Severity Index (ISI)					19-Apr-2018		6		No Clinically Significant Insomnia	1	100000161245
01156	Site 01: (SRI) Phoenix, Arizona USA	Enrolled	Self-administration 2 (Visit 4)		Insomnia Severity Index (ISI)					02-May-2018		4		No Clinically Significant Insomnia	1	100000161256
01157	Site 01: (SRI) Phoenix, Arizona USA	Enrolled	Self-administration 2 (Visit 4)		Insomnia Severity Index (ISI)					04-May-2018		10		Subthreshold Insomnia	2	100000161267
01158	Site 01: (SRI) Phoenix, Arizona USA	Enrolled	Self-administration 2 (Visit 4)		Insomnia Severity Index (ISI)			No	0	09-May-2018		14		Subthreshold Insomnia	2	100000161277
01159	Site 01: (SRI) Phoenix, Arizona USA	Enrolled	Self-administration 2 (Visit 4)		Insomnia Severity Index (ISI)					11-May-2018		12		Subthreshold Insomnia	2	100000161288
01160	Site 01: (SRI) Phoenix, Arizona USA	Enrolled	Self-administration 2 (Visit 4)		Insomnia Severity Index (ISI)					18-May-2018		12		Subthreshold Insomnia	2	100000161299
01161	Site 01: (SRI) Phoenix, Arizona USA	Enrolled	Self-administration 2 (Visit 4)		Insomnia Severity Index (ISI)					23-May-2018		20		Clinical Insomnia (moderate severity)	3	100000161310
01162	Site 01: (SRI) Phoenix, Arizona USA	Enrolled	Self-administration 2 (Visit 4)		Insomnia Severity Index (ISI)					31-May-2018		16		Clinical Insomnia (moderate severity)	3	100000161321
01163	Site 01: (SRI) Phoenix, Arizona USA	Enrolled	Self-administration 2 (Visit 4)		Insomnia Severity Index (ISI)					07-Jun-2018		17		Clinical Insomnia (moderate severity)	3	100000161332
01164	Site 01: (SRI) Phoenix, Arizona USA	Enrolled	Self-administration 2 (Visit 4)		Insomnia Severity Index (ISI)					08-Jun-2018		18		Clinical Insomnia (moderate severity)	3	100000161343
01165	Site 01: (SRI) Phoenix, Arizona USA	Enrolled	Self-administration 2 (Visit 4)		Insomnia Severity Index (ISI)					26-Jun-2018		20		Clinical Insomnia (moderate severity)	3	100000161353
01166	Site 01: (SRI) Phoenix, Arizona USA	Enrolled	Self-administration 2 (Visit 4)		Insomnia Severity Index (ISI)					29-Jun-2018		10		Subthreshold Insomnia	2	100000161357
01167	Site 01: (SRI) Phoenix, Arizona USA	Enrolled	Self-administration 2 (Visit 4)		Insomnia Severity Index (ISI)					13-Jul-2018		24		Clinical Insomnia (severe)	4	100000161364
01168	Site 01: (SRI) Phoenix, Arizona USA	Enrolled	Self-administration 2 (Visit 4)		Insomnia Severity Index (ISI)					12-Jul-2018		23		Clinical Insomnia (severe)	4	100000161375
01169	Site 01: (SRI) Phoenix, Arizona USA	Enrolled	Self-administration 2 (Visit 4)		Insomnia Severity Index (ISI)					26-Jul-2018		20		Clinical Insomnia (moderate severity)	3	100000161386
01170	Site 01: (SRI) Phoenix, Arizona USA	Enrolled	Self-administration 2 (Visit 4)		Insomnia Severity Index (ISI)			No	0	27-Jul-2018		11		Subthreshold Insomnia	2	100000161397
01171	Site 01: (SRI) Phoenix, Arizona USA	Enrolled	Self-administration 2 (Visit 4)		Insomnia Severity Index (ISI)					03-Aug-2018		27		Clinical Insomnia (severe)	4	100000161408
01172	Site 01: (SRI) Phoenix, Arizona USA	Enrolled	Self-administration 2 (Visit 4)		Insomnia Severity Index (ISI)					07-Aug-2018		6		No Clinically Significant Insomnia	1	100000161419
01173	Site 01: (SRI) Phoenix, Arizona USA	Enrolled	Self-administration 2 (Visit 4)		Insomnia Severity Index (ISI)					15-Aug-2018		14		Subthreshold Insomnia	2	100000268255
01174	Site 01: (SRI) Phoenix, Arizona USA	Enrolled	Self-administration 2 (Visit 4)		Insomnia Severity Index (ISI)					21-Aug-2018		5		No Clinically Significant Insomnia	1	100000268266
01175	Site 01: (SRI) Phoenix, Arizona USA	Enrolled	Self-administration 2 (Visit 4)		Insomnia Severity Index (ISI)					08-Sep-2018		9		Subthreshold Insomnia	2	100000268272
01176	Site 01: (SRI) Phoenix, Arizona USA	Enrolled	Self-administration 2 (Visit 4)		Insomnia Severity Index (ISI)					27-Aug-2018		1		No Clinically Significant Insomnia	1	100000268283
01177	Site 01: (SRI) Phoenix, Arizona USA	Enrolled	Self-administration 2 (Visit 4)		Insomnia Severity Index (ISI)					13-Sep-2018		10		Subthreshold Insomnia	2	100000268294
01178	Site 01: (SRI) Phoenix, Arizona USA	Enrolled	Self-administration 2 (Visit 4)		Insomnia Severity Index (ISI)					21-Sep-2018		13		Subthreshold Insomnia	2	100000268305
01179	Site 01: (SRI) Phoenix, Arizona USA	Enrolled	Self-administration 2 (Visit 4)		Insomnia Severity Index (ISI)					27-Sep-2018		24		Clinical Insomnia (severe)	4	100000268316
01180	Site 01: (SRI) Phoenix, Arizona USA	Enrolled	Self-administration 2 (Visit 4)		Insomnia Severity Index (ISI)					24-Oct-2018		14		Subthreshold Insomnia	2	100000268327
01101	Site 01: (SRI) Phoenix, Arizona USA	Enrolled	Cessation 1 (Visit 6)		Insomnia Severity Index (ISI)					02-Mar-2017		6		No Clinically Significant Insomnia	1	9174149
01102	Site 01: (SRI) Phoenix, Arizona USA	Enrolled	Cessation 1 (Visit 6)		Insomnia Severity Index (ISI)					03-Mar-2017		5		No Clinically Significant Insomnia	1	9175225
01103	Site 01: (SRI) Phoenix, Arizona USA	Enrolled	Cessation 1 (Visit 6)		Insomnia Severity Index (ISI)					21-Mar-2017		20		Clinical Insomnia (moderate severity)	3	9198241
01104	Site 01: (SRI) Phoenix, Arizona USA	Enrolled	Cessation 1 (Visit 6)		Insomnia Severity Index (ISI)					07-Apr-2017		11		Subthreshold Insomnia	2	100000147635
01105	Site 01: (SRI) Phoenix, Arizona USA	Enrolled	Cessation 1 (Visit 6)		Insomnia Severity Index (ISI)			No	0	07-Apr-2017		19		Clinical Insomnia (moderate severity)	3	100000147644
01106	Site 01: (SRI) Phoenix, Arizona USA	Enrolled	Cessation 1 (Visit 6)		Insomnia Severity Index (ISI)					20-Apr-2017		11		Subthreshold Insomnia	2	100000147654
01107	Site 01: (SRI) Phoenix, Arizona USA	Enrolled	Cessation 1 (Visit 6)		Insomnia Severity Index (ISI)					02-May-2017		11		Subthreshold Insomnia	2	100000147663
01108	Site 01: (SRI) Phoenix, Arizona USA	Enrolled	Cessation 1 (Visit 6)		Insomnia Severity Index (ISI)					08-May-2017		15		Clinical Insomnia (moderate severity)	3	100000147674
01109	Site 01: (SRI) Phoenix, Arizona USA	Enrolled	Cessation 1 (Visit 6)		Insomnia Severity Index (ISI)					12-May-2017		12		Subthreshold Insomnia	2	100000147686
01112	Site 01: (SRI) Phoenix, Arizona USA	Enrolled	Cessation 1 (Visit 6)		Insomnia Severity Index (ISI)					23-May-2017		3		No Clinically Significant Insomnia	1	100000160861
01110	Site 01: (SRI) Phoenix, Arizona USA	Enrolled	Cessation 1 (Visit 6)		Insomnia Severity Index (ISI)					19-May-2017		25		Clinical Insomnia (severe)	4	100000147696
01111	Site 01: (SRI) Phoenix, Arizona USA	Enrolled	Cessation 1 (Visit 6)		Insomnia Severity Index (ISI)					22-May-2017		21		Clinical Insomnia (moderate severity)	3	100000160850
01113	Site 01: (SRI) Phoenix, Arizona USA	Enrolled	Cessation 1 (Visit 6)		Insomnia Severity Index (ISI)					23-May-2017		7		No Clinically Significant Insomnia	1	100000160872
01114	Site 01: (SRI) Phoenix, Arizona USA	Enrolled	Cessation 1 (Visit 6)		Insomnia Severity Index (ISI)					26-May-2017		15		Clinical Insomnia (moderate severity)	3	100000160883
01115	Site 01: (SRI) Phoenix, Arizona USA	Enrolled	Cessation 1 (Visit 6)		Insomnia Severity Index (ISI)					08-Jun-2017		15		Clinical Insomnia (moderate severity)	3	100000160894
01116	Site 01: (SRI) Phoenix, Arizona USA	Enrolled	Cessation 1 (Visit 6)		Insomnia Severity Index (ISI)					16-Jun-2017		3		No Clinically Significant Insomnia	1	100000160905
01117	Site 01: (SRI) Phoenix, Arizona USA	Enrolled	Cessation 1 (Visit 6)		Insomnia Severity Index (ISI)					21-Jun-2017		9		Subthreshold Insomnia	2	100000160915
01118	Site 01: (SRI) Phoenix, Arizona USA	Enrolled	Cessation 1 (Visit 6)		Insomnia Severity Index (ISI)					23-Jun-2017		13		Subthreshold Insomnia	2	100000160926
01119	Site 01: (SRI) Phoenix, Arizona USA	Enrolled	Cessation 1 (Visit 6)		Insomnia Severity Index (ISI)					21-Jul-2017		18		Clinical Insomnia (moderate severity)	3	100000160937
01121	Site 01: (SRI) Phoenix, Arizona USA	Enrolled	Cessation 1 (Visit 6)		Insomnia Severity Index (ISI)					29-Aug-2017		6		No Clinically Significant Insomnia	1	100000160945
01122	Site 01: (SRI) Phoenix, Arizona USA	Enrolled	Cessation 1 (Visit 6)		Insomnia Severity Index (ISI)					31-Aug-2017		1		No Clinically Significant Insomnia	1	100000160951
01123	Site 01: (SRI) Phoenix, Arizona USA	Enrolled	Cessation 1 (Visit 6)		Insomnia Severity Index (ISI)					31-Aug-2017		12		Subthreshold Insomnia	2	100000160962
01125	Site 01: (SRI) Phoenix, Arizona USA	Enrolled	Cessation 1 (Visit 6)		Insomnia Severity Index (ISI)					21-Sep-2017		15		Clinical Insomnia (moderate severity)	3	100000160976
01126	Site 01: (SRI) Phoenix, Arizona USA	Enrolled	Cessation 1 (Visit 6)		Insomnia Severity Index (ISI)					29-Sep-2017		23		Clinical Insomnia (severe)	4	100000160986
01127	Site 01: (SRI) Phoenix, Arizona USA	Enrolled	Cessation 1 (Visit 6)		Insomnia Severity Index (ISI)					13-Oct-2017		5		No Clinically Significant Insomnia	1	100000160992
01128	Site 01: (SRI) Phoenix, Arizona USA	Enrolled	Cessation 1 (Visit 6)		Insomnia Severity Index (ISI)					03-Nov-2017		19		Clinical Insomnia (moderate severity)	3	100000161003
01129	Site 01: (SRI) Phoenix, Arizona USA	Enrolled	Cessation 1 (Visit 6)		Insomnia Severity Index (ISI)					15-Nov-2017		2		No Clinically Significant Insomnia	1	100000161014
01130	Site 01: (SRI) Phoenix, Arizona USA	Enrolled	Cessation 1 (Visit 6)		Insomnia Severity Index (ISI)					17-Nov-2017		1		No Clinically Significant Insomnia	1	100000161025
01131	Site 01: (SRI) Phoenix, Arizona USA	Enrolled	Cessation 1 (Visit 6)		Insomnia Severity Index (ISI)					27-Nov-2017		10		Subthreshold Insomnia	2	100000161036
01132	Site 01: (SRI) Phoenix, Arizona USA	Enrolled	Cessation 1 (Visit 6)		Insomnia Severity Index (ISI)					07-Dec-2017		8		Subthreshold Insomnia	2	100000161047
01133	Site 01: (SRI) Phoenix, Arizona USA	Enrolled	Cessation 1 (Visit 6)		Insomnia Severity Index (ISI)					04-Jan-2018		1		No Clinically Significant Insomnia	1	100000161058
01134	Site 01: (SRI) Phoenix, Arizona USA	Enrolled	Cessation 1 (Visit 6)		Insomnia Severity Index (ISI)					17-Jan-2018		13		Subthreshold Insomnia	2	100000161069
01135	Site 01: (SRI) Phoenix, Arizona USA	Enrolled	Cessation 1 (Visit 6)		Insomnia Severity Index (ISI)					25-Jan-2018		12		Subthreshold Insomnia	2	100000161078
01136	Site 01: (SRI) Phoenix, Arizona USA	Enrolled	Cessation 1 (Visit 6)		Insomnia Severity Index (ISI)					06-Feb-2018		4		No Clinically Significant Insomnia	1	100000161431
01137	Site 01: (SRI) Phoenix, Arizona USA	Enrolled	Cessation 1 (Visit 6)		Insomnia Severity Index (ISI)					08-Feb-2018		2		No Clinically Significant Insomnia	1	100000161089
01138	Site 01: (SRI) Phoenix, Arizona USA	Enrolled	Cessation 1 (Visit 6)		Insomnia Severity Index (ISI)					22-Feb-2018		5		No Clinically Significant Insomnia	1	100000161094
01139	Site 01: (SRI) Phoenix, Arizona USA	Enrolled	Cessation 1 (Visit 6)		Insomnia Severity Index (ISI)					01-Mar-2018		1		No Clinically Significant Insomnia	1	100000161105
01140	Site 01: (SRI) Phoenix, Arizona USA	Enrolled	Cessation 1 (Visit 6)		Insomnia Severity Index (ISI)					28-Feb-2018		15		Clinical Insomnia (moderate severity)	3	100000161116
01141	Site 01: (SRI) Phoenix, Arizona USA	Enrolled	Cessation 1 (Visit 6)		Insomnia Severity Index (ISI)					02-Mar-2018		12		Subthreshold Insomnia	2	100000161127
01143	Site 01: (SRI) Phoenix, Arizona USA	Enrolled	Cessation 1 (Visit 6)		Insomnia Severity Index (ISI)					21-Mar-2018		3		No Clinically Significant Insomnia	1	100000161139
01144	Site 01: (SRI) Phoenix, Arizona USA	Enrolled	Cessation 1 (Visit 6)		Insomnia Severity Index (ISI)					23-Mar-2018		8		Subthreshold Insomnia	2	100000161150
01146	Site 01: (SRI) Phoenix, Arizona USA	Enrolled	Cessation 1 (Visit 6)		Insomnia Severity Index (ISI)					28-Mar-2018		10		Subthreshold Insomnia	2	100000161163
01147	Site 01: (SRI) Phoenix, Arizona USA	Enrolled	Cessation 1 (Visit 6)		Insomnia Severity Index (ISI)					03-Apr-2018		6		No Clinically Significant Insomnia	1	100000161174
01148	Site 01: (SRI) Phoenix, Arizona USA	Enrolled	Cessation 1 (Visit 6)		Insomnia Severity Index (ISI)					13-Apr-2018		28		Clinical Insomnia (severe)	4	100000161185
01149	Site 01: (SRI) Phoenix, Arizona USA	Enrolled	Cessation 1 (Visit 6)		Insomnia Severity Index (ISI)					12-Apr-2018		7		No Clinically Significant Insomnia	1	100000161195
01150	Site 01: (SRI) Phoenix, Arizona USA	Enrolled	Cessation 1 (Visit 6)		Insomnia Severity Index (ISI)					19-Apr-2018		7		No Clinically Significant Insomnia	1	100000161206
01151	Site 01: (SRI) Phoenix, Arizona USA	Enrolled	Cessation 1 (Visit 6)		Insomnia Severity Index (ISI)					18-Apr-2018		3		No Clinically Significant Insomnia	1	100000161217
01152	Site 01: (SRI) Phoenix, Arizona USA	Enrolled	Cessation 1 (Visit 6)		Insomnia Severity Index (ISI)					17-Apr-2018		9		Subthreshold Insomnia	2	100000161228
01153	Site 01: (SRI) Phoenix, Arizona USA	Enrolled	Cessation 1 (Visit 6)		Insomnia Severity Index (ISI)					23-Apr-2018		6		No Clinically Significant Insomnia	1	100000161239
01154	Site 01: (SRI) Phoenix, Arizona USA	Enrolled	Cessation 1 (Visit 6)		Insomnia Severity Index (ISI)					24-Apr-2018		14		Subthreshold Insomnia	2	100000161439
01155	Site 01: (SRI) Phoenix, Arizona USA	Enrolled	Cessation 1 (Visit 6)		Insomnia Severity Index (ISI)					27-Apr-2018		5		No Clinically Significant Insomnia	1	100000161246
01156	Site 01: (SRI) Phoenix, Arizona USA	Enrolled	Cessation 1 (Visit 6)		Insomnia Severity Index (ISI)					08-May-2018		4		No Clinically Significant Insomnia	1	100000161257
01157	Site 01: (SRI) Phoenix, Arizona USA	Enrolled	Cessation 1 (Visit 6)		Insomnia Severity Index (ISI)					11-May-2018		5		No Clinically Significant Insomnia	1	100000161268
01158	Site 01: (SRI) Phoenix, Arizona USA	Enrolled	Cessation 1 (Visit 6)		Insomnia Severity Index (ISI)					17-May-2018		14		Subthreshold Insomnia	2	100000161278
01159	Site 01: (SRI) Phoenix, Arizona USA	Enrolled	Cessation 1 (Visit 6)		Insomnia Severity Index (ISI)					17-May-2018		13		Subthreshold Insomnia	2	100000161289
01160	Site 01: (SRI) Phoenix, Arizona USA	Enrolled	Cessation 1 (Visit 6)		Insomnia Severity Index (ISI)			No	0	25-May-2018		13		Subthreshold Insomnia	2	100000161300
01161	Site 01: (SRI) Phoenix, Arizona USA	Enrolled	Cessation 1 (Visit 6)		Insomnia Severity Index (ISI)					31-May-2018		17		Clinical Insomnia (moderate severity)	3	100000161311
01162	Site 01: (SRI) Phoenix, Arizona USA	Enrolled	Cessation 1 (Visit 6)		Insomnia Severity Index (ISI)					07-Jun-2018		14		Subthreshold Insomnia	2	100000161322
01163	Site 01: (SRI) Phoenix, Arizona USA	Enrolled	Cessation 1 (Visit 6)		Insomnia Severity Index (ISI)					28-Jun-2018		17		Clinical Insomnia (moderate severity)	3	100000161333
01164	Site 01: (SRI) Phoenix, Arizona USA	Enrolled	Cessation 1 (Visit 6)		Insomnia Severity Index (ISI)					15-Jun-2018		18		Clinical Insomnia (moderate severity)	3	100000161344
01165	Site 01: (SRI) Phoenix, Arizona USA	Enrolled	Cessation 1 (Visit 6)		Insomnia Severity Index (ISI)					05-Jul-2018		21		Clinical Insomnia (moderate severity)	3	100000161354
01166	Site 01: (SRI) Phoenix, Arizona USA	Enrolled	Cessation 1 (Visit 6)		Insomnia Severity Index (ISI)					06-Jul-2018		1		No Clinically Significant Insomnia	1	100000161358
01167	Site 01: (SRI) Phoenix, Arizona USA	Enrolled	Cessation 1 (Visit 6)		Insomnia Severity Index (ISI)					24-Jul-2018		17		Clinical Insomnia (moderate severity)	3	100000161365
01168	Site 01: (SRI) Phoenix, Arizona USA	Enrolled	Cessation 1 (Visit 6)		Insomnia Severity Index (ISI)					18-Jul-2018		26		Clinical Insomnia (severe)	4	100000161376
01169	Site 01: (SRI) Phoenix, Arizona USA	Enrolled	Cessation 1 (Visit 6)		Insomnia Severity Index (ISI)					03-Aug-2018		23		Clinical Insomnia (severe)	4	100000161387
01170	Site 01: (SRI) Phoenix, Arizona USA	Enrolled	Cessation 1 (Visit 6)		Insomnia Severity Index (ISI)			No	0	03-Aug-2018		11		Subthreshold Insomnia	2	100000161398
01171	Site 01: (SRI) Phoenix, Arizona USA	Enrolled	Cessation 1 (Visit 6)		Insomnia Severity Index (ISI)					10-Aug-2018		9		Subthreshold Insomnia	2	100000161409
01172	Site 01: (SRI) Phoenix, Arizona USA	Enrolled	Cessation 1 (Visit 6)		Insomnia Severity Index (ISI)					14-Aug-2018		7		No Clinically Significant Insomnia	1	100000161420
01173	Site 01: (SRI) Phoenix, Arizona USA	Enrolled	Cessation 1 (Visit 6)		Insomnia Severity Index (ISI)					23-Aug-2018		19		Clinical Insomnia (moderate severity)	3	100000268256
01174	Site 01: (SRI) Phoenix, Arizona USA	Enrolled	Cessation 1 (Visit 6)		Insomnia Severity Index (ISI)					29-Aug-2018		6		No Clinically Significant Insomnia	1	100000268267
01175	Site 01: (SRI) Phoenix, Arizona USA	Enrolled	Cessation 1 (Visit 6)		Insomnia Severity Index (ISI)					18-Sep-2018		14		Subthreshold Insomnia	2	100000268273
01176	Site 01: (SRI) Phoenix, Arizona USA	Enrolled	Cessation 1 (Visit 6)		Insomnia Severity Index (ISI)					11-Sep-2018		2		No Clinically Significant Insomnia	1	100000268284
01177	Site 01: (SRI) Phoenix, Arizona USA	Enrolled	Cessation 1 (Visit 6)		Insomnia Severity Index (ISI)					20-Sep-2018		11		Subthreshold Insomnia	2	100000268295
01178	Site 01: (SRI) Phoenix, Arizona USA	Enrolled	Cessation 1 (Visit 6)		Insomnia Severity Index (ISI)					27-Sep-2018		14		Subthreshold Insomnia	2	100000268306
01179	Site 01: (SRI) Phoenix, Arizona USA	Enrolled	Cessation 1 (Visit 6)		Insomnia Severity Index (ISI)					02-Oct-2018		24		Clinical Insomnia (severe)	4	100000268317
01180	Site 01: (SRI) Phoenix, Arizona USA	Enrolled	Cessation 1 (Visit 6)		Insomnia Severity Index (ISI)					01-Nov-2018		15		Clinical Insomnia (moderate severity)	3	100000268328
01101	Site 01: (SRI) Phoenix, Arizona USA	Enrolled	Cessation 1 1-week Follow-up (Visit 6.1)		Insomnia Severity Index (ISI)					09-Mar-2017		5		No Clinically Significant Insomnia	1	9198275
01102	Site 01: (SRI) Phoenix, Arizona USA	Enrolled	Cessation 1 1-week Follow-up (Visit 6.1)		Insomnia Severity Index (ISI)					10-Mar-2017		16		Clinical Insomnia (moderate severity)	3	9198252
01103	Site 01: (SRI) Phoenix, Arizona USA	Enrolled	Cessation 1 1-week Follow-up (Visit 6.1)		Insomnia Severity Index (ISI)					28-Mar-2017		25		Clinical Insomnia (severe)	4	100000147632
01104	Site 01: (SRI) Phoenix, Arizona USA	Enrolled	Cessation 1 1-week Follow-up (Visit 6.1)		Insomnia Severity Index (ISI)			Yes	1							9398441
01105	Site 01: (SRI) Phoenix, Arizona USA	Enrolled	Cessation 1 1-week Follow-up (Visit 6.1)		Insomnia Severity Index (ISI)					14-Apr-2017		19		Clinical Insomnia (moderate severity)	3	100000147650
01106	Site 01: (SRI) Phoenix, Arizona USA	Enrolled	Cessation 1 1-week Follow-up (Visit 6.1)		Insomnia Severity Index (ISI)					27-Apr-2017		12		Subthreshold Insomnia	2	100000147660
01107	Site 01: (SRI) Phoenix, Arizona USA	Enrolled	Cessation 1 1-week Follow-up (Visit 6.1)		Insomnia Severity Index (ISI)					14-May-2017		25		Clinical Insomnia (severe)	4	100000147670
01108	Site 01: (SRI) Phoenix, Arizona USA	Enrolled	Cessation 1 1-week Follow-up (Visit 6.1)		Insomnia Severity Index (ISI)					15-May-2017		23		Clinical Insomnia (severe)	4	100000147681
01109	Site 01: (SRI) Phoenix, Arizona USA	Enrolled	Cessation 1 1-week Follow-up (Visit 6.1)		Insomnia Severity Index (ISI)					20-May-2017		14		Subthreshold Insomnia	2	100000147693
01112	Site 01: (SRI) Phoenix, Arizona USA	Enrolled	Cessation 1 1-week Follow-up (Visit 6.1)		Insomnia Severity Index (ISI)					03-Jun-2017		16		Clinical Insomnia (moderate severity)	3	100000160868
01110	Site 01: (SRI) Phoenix, Arizona USA	Enrolled	Cessation 1 1-week Follow-up (Visit 6.1)		Insomnia Severity Index (ISI)					27-May-2017		25		Clinical Insomnia (severe)	4	100000147703
01111	Site 01: (SRI) Phoenix, Arizona USA	Enrolled	Cessation 1 1-week Follow-up (Visit 6.1)		Insomnia Severity Index (ISI)					30-May-2017		20		Clinical Insomnia (moderate severity)	3	100000160857
01113	Site 01: (SRI) Phoenix, Arizona USA	Enrolled	Cessation 1 1-week Follow-up (Visit 6.1)		Insomnia Severity Index (ISI)					30-May-2017		14		Subthreshold Insomnia	2	100000160879
01114	Site 01: (SRI) Phoenix, Arizona USA	Enrolled	Cessation 1 1-week Follow-up (Visit 6.1)		Insomnia Severity Index (ISI)					02-Jun-2017		12		Subthreshold Insomnia	2	100000160890
01115	Site 01: (SRI) Phoenix, Arizona USA	Enrolled	Cessation 1 1-week Follow-up (Visit 6.1)		Insomnia Severity Index (ISI)					15-Jun-2017		17		Clinical Insomnia (moderate severity)	3	100000160901
01116	Site 01: (SRI) Phoenix, Arizona USA	Enrolled	Cessation 1 1-week Follow-up (Visit 6.1)		Insomnia Severity Index (ISI)			Yes	1							100000248492
01117	Site 01: (SRI) Phoenix, Arizona USA	Enrolled	Cessation 1 1-week Follow-up (Visit 6.1)		Insomnia Severity Index (ISI)					28-Jun-2017		7		No Clinically Significant Insomnia	1	100000160923
01118	Site 01: (SRI) Phoenix, Arizona USA	Enrolled	Cessation 1 1-week Follow-up (Visit 6.1)		Insomnia Severity Index (ISI)					29-Jun-2017		12		Subthreshold Insomnia	2	100000160933
01119	Site 01: (SRI) Phoenix, Arizona USA	Enrolled	Cessation 1 1-week Follow-up (Visit 6.1)		Insomnia Severity Index (ISI)					28-Jul-2017		17		Clinical Insomnia (moderate severity)	3	100000160940
01121	Site 01: (SRI) Phoenix, Arizona USA	Enrolled	Cessation 1 1-week Follow-up (Visit 6.1)		Insomnia Severity Index (ISI)			No	0	12-Sep-2017		7		No Clinically Significant Insomnia	1	100000160948
01122	Site 01: (SRI) Phoenix, Arizona USA	Enrolled	Cessation 1 1-week Follow-up (Visit 6.1)		Insomnia Severity Index (ISI)					07-Sep-2017		9		Subthreshold Insomnia	2	100000160958
01123	Site 01: (SRI) Phoenix, Arizona USA	Enrolled	Cessation 1 1-week Follow-up (Visit 6.1)		Insomnia Severity Index (ISI)					10-Sep-2017		9		Subthreshold Insomnia	2	100000160969
01125	Site 01: (SRI) Phoenix, Arizona USA	Enrolled	Cessation 1 1-week Follow-up (Visit 6.1)		Insomnia Severity Index (ISI)					28-Sep-2017		16		Clinical Insomnia (moderate severity)	3	100000160983
01126	Site 01: (SRI) Phoenix, Arizona USA	Enrolled	Cessation 1 1-week Follow-up (Visit 6.1)		Insomnia Severity Index (ISI)					11-Oct-2017		17		Clinical Insomnia (moderate severity)	3	100000160989
01127	Site 01: (SRI) Phoenix, Arizona USA	Enrolled	Cessation 1 1-week Follow-up (Visit 6.1)		Insomnia Severity Index (ISI)					25-Oct-2017		16		Clinical Insomnia (moderate severity)	3	100000160999
01128	Site 01: (SRI) Phoenix, Arizona USA	Enrolled	Cessation 1 1-week Follow-up (Visit 6.1)		Insomnia Severity Index (ISI)					10-Nov-2017		19		Clinical Insomnia (moderate severity)	3	100000161010
01129	Site 01: (SRI) Phoenix, Arizona USA	Enrolled	Cessation 1 1-week Follow-up (Visit 6.1)		Insomnia Severity Index (ISI)					29-Nov-2017		12		Subthreshold Insomnia	2	100000161021
01130	Site 01: (SRI) Phoenix, Arizona USA	Enrolled	Cessation 1 1-week Follow-up (Visit 6.1)		Insomnia Severity Index (ISI)					24-Nov-2017		9		Subthreshold Insomnia	2	100000161032
01131	Site 01: (SRI) Phoenix, Arizona USA	Enrolled	Cessation 1 1-week Follow-up (Visit 6.1)		Insomnia Severity Index (ISI)					04-Dec-2017		13		Subthreshold Insomnia	2	100000161043
01132	Site 01: (SRI) Phoenix, Arizona USA	Enrolled	Cessation 1 1-week Follow-up (Visit 6.1)		Insomnia Severity Index (ISI)					14-Dec-2017		8		Subthreshold Insomnia	2	100000161054
01133	Site 01: (SRI) Phoenix, Arizona USA	Enrolled	Cessation 1 1-week Follow-up (Visit 6.1)		Insomnia Severity Index (ISI)					12-Jan-2018		11		Subthreshold Insomnia	2	100000161065
01134	Site 01: (SRI) Phoenix, Arizona USA	Enrolled	Cessation 1 1-week Follow-up (Visit 6.1)		Insomnia Severity Index (ISI)					25-Jan-2018		20		Clinical Insomnia (moderate severity)	3	100000161075
01135	Site 01: (SRI) Phoenix, Arizona USA	Enrolled	Cessation 1 1-week Follow-up (Visit 6.1)		Insomnia Severity Index (ISI)					02-Feb-2018		10		Subthreshold Insomnia	2	100000161085
01136	Site 01: (SRI) Phoenix, Arizona USA	Enrolled	Cessation 1 1-week Follow-up (Visit 6.1)		Insomnia Severity Index (ISI)					13-Feb-2018		4		No Clinically Significant Insomnia	1	100000161436
01137	Site 01: (SRI) Phoenix, Arizona USA	Enrolled	Cessation 1 1-week Follow-up (Visit 6.1)		Insomnia Severity Index (ISI)			Yes	1							100000256251
01138	Site 01: (SRI) Phoenix, Arizona USA	Enrolled	Cessation 1 1-week Follow-up (Visit 6.1)		Insomnia Severity Index (ISI)					01-Mar-2018		11		Subthreshold Insomnia	2	100000161101
01139	Site 01: (SRI) Phoenix, Arizona USA	Enrolled	Cessation 1 1-week Follow-up (Visit 6.1)		Insomnia Severity Index (ISI)					08-Mar-2018		2		No Clinically Significant Insomnia	1	100000161112
01140	Site 01: (SRI) Phoenix, Arizona USA	Enrolled	Cessation 1 1-week Follow-up (Visit 6.1)		Insomnia Severity Index (ISI)					07-Mar-2018		14		Subthreshold Insomnia	2	100000161123
01141	Site 01: (SRI) Phoenix, Arizona USA	Enrolled	Cessation 1 1-week Follow-up (Visit 6.1)		Insomnia Severity Index (ISI)					09-Mar-2018		16		Clinical Insomnia (moderate severity)	3	100000161134
01143	Site 01: (SRI) Phoenix, Arizona USA	Enrolled	Cessation 1 1-week Follow-up (Visit 6.1)		Insomnia Severity Index (ISI)					27-Mar-2018		17		Clinical Insomnia (moderate severity)	3	100000161146
01144	Site 01: (SRI) Phoenix, Arizona USA	Enrolled	Cessation 1 1-week Follow-up (Visit 6.1)		Insomnia Severity Index (ISI)			No	0	09-Apr-2018		17		Clinical Insomnia (moderate severity)	3	100000161157
01146	Site 01: (SRI) Phoenix, Arizona USA	Enrolled	Cessation 1 1-week Follow-up (Visit 6.1)		Insomnia Severity Index (ISI)					04-Apr-2018		10		Subthreshold Insomnia	2	100000161170
01147	Site 01: (SRI) Phoenix, Arizona USA	Enrolled	Cessation 1 1-week Follow-up (Visit 6.1)		Insomnia Severity Index (ISI)					10-Apr-2018		18		Clinical Insomnia (moderate severity)	3	100000161181
01148	Site 01: (SRI) Phoenix, Arizona USA	Enrolled	Cessation 1 1-week Follow-up (Visit 6.1)		Insomnia Severity Index (ISI)			No	0	23-Apr-2018		28		Clinical Insomnia (severe)	4	100000161191
01149	Site 01: (SRI) Phoenix, Arizona USA	Enrolled	Cessation 1 1-week Follow-up (Visit 6.1)		Insomnia Severity Index (ISI)					19-Apr-2018		10		Subthreshold Insomnia	2	100000161202
01150	Site 01: (SRI) Phoenix, Arizona USA	Enrolled	Cessation 1 1-week Follow-up (Visit 6.1)		Insomnia Severity Index (ISI)			No	0	26-Apr-2018		10		Subthreshold Insomnia	2	100000161213
01151	Site 01: (SRI) Phoenix, Arizona USA	Enrolled	Cessation 1 1-week Follow-up (Visit 6.1)		Insomnia Severity Index (ISI)					26-Apr-2018		8		Subthreshold Insomnia	2	100000161224
01152	Site 01: (SRI) Phoenix, Arizona USA	Enrolled	Cessation 1 1-week Follow-up (Visit 6.1)		Insomnia Severity Index (ISI)					26-Apr-2018		10		Subthreshold Insomnia	2	100000161235
01153	Site 01: (SRI) Phoenix, Arizona USA	Enrolled	Cessation 1 1-week Follow-up (Visit 6.1)		Insomnia Severity Index (ISI)					30-Apr-2018		11		Subthreshold Insomnia	2	100000161243
01154	Site 01: (SRI) Phoenix, Arizona USA	Enrolled	Cessation 1 1-week Follow-up (Visit 6.1)		Insomnia Severity Index (ISI)			Yes	1							100000253257
01155	Site 01: (SRI) Phoenix, Arizona USA	Enrolled	Cessation 1 1-week Follow-up (Visit 6.1)		Insomnia Severity Index (ISI)					08-May-2018		12		Subthreshold Insomnia	2	100000161253
01156	Site 01: (SRI) Phoenix, Arizona USA	Enrolled	Cessation 1 1-week Follow-up (Visit 6.1)		Insomnia Severity Index (ISI)					15-May-2018		4		No Clinically Significant Insomnia	1	100000161264
01157	Site 01: (SRI) Phoenix, Arizona USA	Enrolled	Cessation 1 1-week Follow-up (Visit 6.1)		Insomnia Severity Index (ISI)			Yes	1							100000253262
01158	Site 01: (SRI) Phoenix, Arizona USA	Enrolled	Cessation 1 1-week Follow-up (Visit 6.1)		Insomnia Severity Index (ISI)					24-May-2018		14		Subthreshold Insomnia	2	100000161285
01159	Site 01: (SRI) Phoenix, Arizona USA	Enrolled	Cessation 1 1-week Follow-up (Visit 6.1)		Insomnia Severity Index (ISI)					25-May-2018		15		Clinical Insomnia (moderate severity)	3	100000161296
01160	Site 01: (SRI) Phoenix, Arizona USA	Enrolled	Cessation 1 1-week Follow-up (Visit 6.1)		Insomnia Severity Index (ISI)			No	0	05-Jun-2018		13		Subthreshold Insomnia	2	100000161307
01161	Site 01: (SRI) Phoenix, Arizona USA	Enrolled	Cessation 1 1-week Follow-up (Visit 6.1)		Insomnia Severity Index (ISI)					06-Jun-2018		20		Clinical Insomnia (moderate severity)	3	100000161318
01162	Site 01: (SRI) Phoenix, Arizona USA	Enrolled	Cessation 1 1-week Follow-up (Visit 6.1)		Insomnia Severity Index (ISI)					17-Jun-2018		19		Clinical Insomnia (moderate severity)	3	100000161329
01163	Site 01: (SRI) Phoenix, Arizona USA	Enrolled	Cessation 1 1-week Follow-up (Visit 6.1)		Insomnia Severity Index (ISI)			No	0	28-Jun-2018		19		Clinical Insomnia (moderate severity)	3	100000161340
01164	Site 01: (SRI) Phoenix, Arizona USA	Enrolled	Cessation 1 1-week Follow-up (Visit 6.1)		Insomnia Severity Index (ISI)					22-Jun-2018		5		No Clinically Significant Insomnia	1	100000161350
01166	Site 01: (SRI) Phoenix, Arizona USA	Enrolled	Cessation 1 1-week Follow-up (Visit 6.1)		Insomnia Severity Index (ISI)					14-Jul-2018		18		Clinical Insomnia (moderate severity)	3	100000161362
01167	Site 01: (SRI) Phoenix, Arizona USA	Enrolled	Cessation 1 1-week Follow-up (Visit 6.1)		Insomnia Severity Index (ISI)					02-Aug-2018		21		Clinical Insomnia (moderate severity)	3	100000161372
01168	Site 01: (SRI) Phoenix, Arizona USA	Enrolled	Cessation 1 1-week Follow-up (Visit 6.1)		Insomnia Severity Index (ISI)					02-Aug-2018		23		Clinical Insomnia (severe)	4	100000161383
01169	Site 01: (SRI) Phoenix, Arizona USA	Enrolled	Cessation 1 1-week Follow-up (Visit 6.1)		Insomnia Severity Index (ISI)					11-Aug-2018		23		Clinical Insomnia (severe)	4	100000161394
01170	Site 01: (SRI) Phoenix, Arizona USA	Enrolled	Cessation 1 1-week Follow-up (Visit 6.1)		Insomnia Severity Index (ISI)			No	0	21-Aug-2018		12		Subthreshold Insomnia	2	100000161405
01171	Site 01: (SRI) Phoenix, Arizona USA	Enrolled	Cessation 1 1-week Follow-up (Visit 6.1)		Insomnia Severity Index (ISI)					17-Aug-2018		23		Clinical Insomnia (severe)	4	100000161416
01172	Site 01: (SRI) Phoenix, Arizona USA	Enrolled	Cessation 1 1-week Follow-up (Visit 6.1)		Insomnia Severity Index (ISI)					22-Aug-2018		16		Clinical Insomnia (moderate severity)	3	100000161427
01173	Site 01: (SRI) Phoenix, Arizona USA	Enrolled	Cessation 1 1-week Follow-up (Visit 6.1)		Insomnia Severity Index (ISI)					01-Sep-2018		14		Subthreshold Insomnia	2	100000268263
01174	Site 01: (SRI) Phoenix, Arizona USA	Enrolled	Cessation 1 1-week Follow-up (Visit 6.1)		Insomnia Severity Index (ISI)					05-Sep-2018		9		Subthreshold Insomnia	2	100000268270
01175	Site 01: (SRI) Phoenix, Arizona USA	Enrolled	Cessation 1 1-week Follow-up (Visit 6.1)		Insomnia Severity Index (ISI)					05-Oct-2018		13		Subthreshold Insomnia	2	100000268280
01176	Site 01: (SRI) Phoenix, Arizona USA	Enrolled	Cessation 1 1-week Follow-up (Visit 6.1)		Insomnia Severity Index (ISI)					18-Sep-2018		11		Subthreshold Insomnia	2	100000268291
01177	Site 01: (SRI) Phoenix, Arizona USA	Enrolled	Cessation 1 1-week Follow-up (Visit 6.1)		Insomnia Severity Index (ISI)					26-Sep-2018		13		Subthreshold Insomnia	2	100000268302
01178	Site 01: (SRI) Phoenix, Arizona USA	Enrolled	Cessation 1 1-week Follow-up (Visit 6.1)		Insomnia Severity Index (ISI)					05-Oct-2018		15		Clinical Insomnia (moderate severity)	3	100000268313
01179	Site 01: (SRI) Phoenix, Arizona USA	Enrolled	Cessation 1 1-week Follow-up (Visit 6.1)		Insomnia Severity Index (ISI)					09-Oct-2018		23		Clinical Insomnia (severe)	4	100000268324
01180	Site 01: (SRI) Phoenix, Arizona USA	Enrolled	Cessation 1 1-week Follow-up (Visit 6.1)		Insomnia Severity Index (ISI)					08-Nov-2018		21		Clinical Insomnia (moderate severity)	3	100000268335
01101	Site 01: (SRI) Phoenix, Arizona USA	Enrolled	Stage 2 Baseline (Visit 7)		Insomnia Severity Index (ISI)					17-Mar-2017		7		No Clinically Significant Insomnia	1	9198287
01102	Site 01: (SRI) Phoenix, Arizona USA	Enrolled	Stage 2 Baseline (Visit 7)		Insomnia Severity Index (ISI)					17-Mar-2017		17		Clinical Insomnia (moderate severity)	3	9198264
01103	Site 01: (SRI) Phoenix, Arizona USA	Enrolled	Stage 2 Baseline (Visit 7)		Insomnia Severity Index (ISI)					04-Apr-2017		20		Clinical Insomnia (moderate severity)	3	100000147627
01104	Site 01: (SRI) Phoenix, Arizona USA	Enrolled	Stage 2 Baseline (Visit 7)		Insomnia Severity Index (ISI)					20-Apr-2017		9		Subthreshold Insomnia	2	100000147636
01105	Site 01: (SRI) Phoenix, Arizona USA	Enrolled	Stage 2 Baseline (Visit 7)		Insomnia Severity Index (ISI)					20-Apr-2017		19		Clinical Insomnia (moderate severity)	3	100000147645
01106	Site 01: (SRI) Phoenix, Arizona USA	Enrolled	Stage 2 Baseline (Visit 7)		Insomnia Severity Index (ISI)					04-May-2017		12		Subthreshold Insomnia	2	100000147655
01107	Site 01: (SRI) Phoenix, Arizona USA	Enrolled	Stage 2 Baseline (Visit 7)		Insomnia Severity Index (ISI)					17-May-2017		18		Clinical Insomnia (moderate severity)	3	100000147664
01108	Site 01: (SRI) Phoenix, Arizona USA	Enrolled	Stage 2 Baseline (Visit 7)		Insomnia Severity Index (ISI)					22-May-2017		24		Clinical Insomnia (severe)	4	100000147675
01109	Site 01: (SRI) Phoenix, Arizona USA	Enrolled	Stage 2 Baseline (Visit 7)		Insomnia Severity Index (ISI)					06-Jun-2017		19		Clinical Insomnia (moderate severity)	3	100000147687
01112	Site 01: (SRI) Phoenix, Arizona USA	Enrolled	Stage 2 Baseline (Visit 7)		Insomnia Severity Index (ISI)					06-Jun-2017		21		Clinical Insomnia (moderate severity)	3	100000160862
01110	Site 01: (SRI) Phoenix, Arizona USA	Enrolled	Stage 2 Baseline (Visit 7)		Insomnia Severity Index (ISI)			No	0	01-Jun-2017		27		Clinical Insomnia (severe)	4	100000147697
01111	Site 01: (SRI) Phoenix, Arizona USA	Enrolled	Stage 2 Baseline (Visit 7)		Insomnia Severity Index (ISI)					07-Jun-2017		23		Clinical Insomnia (severe)	4	100000160851
01113	Site 01: (SRI) Phoenix, Arizona USA	Enrolled	Stage 2 Baseline (Visit 7)		Insomnia Severity Index (ISI)					12-Jun-2017		13		Subthreshold Insomnia	2	100000160873
01114	Site 01: (SRI) Phoenix, Arizona USA	Enrolled	Stage 2 Baseline (Visit 7)		Insomnia Severity Index (ISI)					12-Jun-2017		8		Subthreshold Insomnia	2	100000160884
01115	Site 01: (SRI) Phoenix, Arizona USA	Enrolled	Stage 2 Baseline (Visit 7)		Insomnia Severity Index (ISI)					26-Jun-2017		20		Clinical Insomnia (moderate severity)	3	100000160895
01116	Site 01: (SRI) Phoenix, Arizona USA	Enrolled	Stage 2 Baseline (Visit 7)		Insomnia Severity Index (ISI)					13-Jul-2017		7		No Clinically Significant Insomnia	1	100000160906
01117	Site 01: (SRI) Phoenix, Arizona USA	Enrolled	Stage 2 Baseline (Visit 7)		Insomnia Severity Index (ISI)					05-Jul-2017		11		Subthreshold Insomnia	2	100000160916
01118	Site 01: (SRI) Phoenix, Arizona USA	Enrolled	Stage 2 Baseline (Visit 7)		Insomnia Severity Index (ISI)					11-Jul-2017		19		Clinical Insomnia (moderate severity)	3	100000160927
01119	Site 01: (SRI) Phoenix, Arizona USA	Enrolled	Stage 2 Baseline (Visit 7)		Insomnia Severity Index (ISI)					03-Aug-2017		20		Clinical Insomnia (moderate severity)	3	100000160938
01121	Site 01: (SRI) Phoenix, Arizona USA	Enrolled	Stage 2 Baseline (Visit 7)		Insomnia Severity Index (ISI)					14-Sep-2017		6		No Clinically Significant Insomnia	1	100000160946
01122	Site 01: (SRI) Phoenix, Arizona USA	Enrolled	Stage 2 Baseline (Visit 7)		Insomnia Severity Index (ISI)					14-Sep-2017		9		Subthreshold Insomnia	2	100000160952
01123	Site 01: (SRI) Phoenix, Arizona USA	Enrolled	Stage 2 Baseline (Visit 7)		Insomnia Severity Index (ISI)					12-Sep-2017		6		No Clinically Significant Insomnia	1	100000160963
01125	Site 01: (SRI) Phoenix, Arizona USA	Enrolled	Stage 2 Baseline (Visit 7)		Insomnia Severity Index (ISI)					11-Oct-2017		19		Clinical Insomnia (moderate severity)	3	100000160977
01126	Site 01: (SRI) Phoenix, Arizona USA	Enrolled	Stage 2 Baseline (Visit 7)		Insomnia Severity Index (ISI)					16-Oct-2017		18		Clinical Insomnia (moderate severity)	3	100000160987
01127	Site 01: (SRI) Phoenix, Arizona USA	Enrolled	Stage 2 Baseline (Visit 7)		Insomnia Severity Index (ISI)					26-Oct-2017		15		Clinical Insomnia (moderate severity)	3	100000160993
01128	Site 01: (SRI) Phoenix, Arizona USA	Enrolled	Stage 2 Baseline (Visit 7)		Insomnia Severity Index (ISI)					19-Nov-2017		19		Clinical Insomnia (moderate severity)	3	100000161004
01129	Site 01: (SRI) Phoenix, Arizona USA	Enrolled	Stage 2 Baseline (Visit 7)		Insomnia Severity Index (ISI)					01-Dec-2017		11		Subthreshold Insomnia	2	100000161015
01130	Site 01: (SRI) Phoenix, Arizona USA	Enrolled	Stage 2 Baseline (Visit 7)		Insomnia Severity Index (ISI)					30-Nov-2017		9		Subthreshold Insomnia	2	100000161026
01131	Site 01: (SRI) Phoenix, Arizona USA	Enrolled	Stage 2 Baseline (Visit 7)		Insomnia Severity Index (ISI)					11-Dec-2017		15		Clinical Insomnia (moderate severity)	3	100000161037
01132	Site 01: (SRI) Phoenix, Arizona USA	Enrolled	Stage 2 Baseline (Visit 7)		Insomnia Severity Index (ISI)					11-Jan-2018		13		Subthreshold Insomnia	2	100000161048
01133	Site 01: (SRI) Phoenix, Arizona USA	Enrolled	Stage 2 Baseline (Visit 7)		Insomnia Severity Index (ISI)					16-Jan-2018		12		Subthreshold Insomnia	2	100000161059
01134	Site 01: (SRI) Phoenix, Arizona USA	Enrolled	Stage 2 Baseline (Visit 7)		Insomnia Severity Index (ISI)					01-Feb-2018		18		Clinical Insomnia (moderate severity)	3	100000161070
01135	Site 01: (SRI) Phoenix, Arizona USA	Enrolled	Stage 2 Baseline (Visit 7)		Insomnia Severity Index (ISI)					12-Feb-2018		13		Subthreshold Insomnia	2	100000161079
01136	Site 01: (SRI) Phoenix, Arizona USA	Enrolled	Stage 2 Baseline (Visit 7)		Insomnia Severity Index (ISI)					20-Feb-2018		7		No Clinically Significant Insomnia	1	100000161432
01137	Site 01: (SRI) Phoenix, Arizona USA	Enrolled	Stage 2 Baseline (Visit 7)		Insomnia Severity Index (ISI)					21-Feb-2018		19		Clinical Insomnia (moderate severity)	3	100000253228
01138	Site 01: (SRI) Phoenix, Arizona USA	Enrolled	Stage 2 Baseline (Visit 7)		Insomnia Severity Index (ISI)					08-Mar-2018		9		Subthreshold Insomnia	2	100000161095
01139	Site 01: (SRI) Phoenix, Arizona USA	Enrolled	Stage 2 Baseline (Visit 7)		Insomnia Severity Index (ISI)					18-Mar-2018		2		No Clinically Significant Insomnia	1	100000161106
01140	Site 01: (SRI) Phoenix, Arizona USA	Enrolled	Stage 2 Baseline (Visit 7)		Insomnia Severity Index (ISI)					13-Mar-2018		14		Subthreshold Insomnia	2	100000161117
01141	Site 01: (SRI) Phoenix, Arizona USA	Enrolled	Stage 2 Baseline (Visit 7)		Insomnia Severity Index (ISI)					15-Mar-2018		13		Subthreshold Insomnia	2	100000161128
01143	Site 01: (SRI) Phoenix, Arizona USA	Enrolled	Stage 2 Baseline (Visit 7)		Insomnia Severity Index (ISI)					03-Apr-2018		15		Clinical Insomnia (moderate severity)	3	100000161140
01144	Site 01: (SRI) Phoenix, Arizona USA	Enrolled	Stage 2 Baseline (Visit 7)		Insomnia Severity Index (ISI)					10-Apr-2018		16		Clinical Insomnia (moderate severity)	3	100000161151
01146	Site 01: (SRI) Phoenix, Arizona USA	Enrolled	Stage 2 Baseline (Visit 7)		Insomnia Severity Index (ISI)					17-Apr-2018		10		Subthreshold Insomnia	2	100000161164
01147	Site 01: (SRI) Phoenix, Arizona USA	Enrolled	Stage 2 Baseline (Visit 7)		Insomnia Severity Index (ISI)					23-Apr-2018		14		Subthreshold Insomnia	2	100000161175
01148	Site 01: (SRI) Phoenix, Arizona USA	Enrolled	Stage 2 Baseline (Visit 7)		Insomnia Severity Index (ISI)					03-May-2018		27		Clinical Insomnia (severe)	4	100000161186
01149	Site 01: (SRI) Phoenix, Arizona USA	Enrolled	Stage 2 Baseline (Visit 7)		Insomnia Severity Index (ISI)					30-Apr-2018		11		Subthreshold Insomnia	2	100000161196
01150	Site 01: (SRI) Phoenix, Arizona USA	Enrolled	Stage 2 Baseline (Visit 7)		Insomnia Severity Index (ISI)					10-May-2018		15		Clinical Insomnia (moderate severity)	3	100000161207
01151	Site 01: (SRI) Phoenix, Arizona USA	Enrolled	Stage 2 Baseline (Visit 7)		Insomnia Severity Index (ISI)					07-May-2018		8		Subthreshold Insomnia	2	100000161218
01152	Site 01: (SRI) Phoenix, Arizona USA	Enrolled	Stage 2 Baseline (Visit 7)		Insomnia Severity Index (ISI)					30-Apr-2018		12		Subthreshold Insomnia	2	100000161229
01153	Site 01: (SRI) Phoenix, Arizona USA	Enrolled	Stage 2 Baseline (Visit 7)		Insomnia Severity Index (ISI)					08-May-2018		11		Subthreshold Insomnia	2	100000161240
01154	Site 01: (SRI) Phoenix, Arizona USA	Enrolled	Stage 2 Baseline (Visit 7)		Insomnia Severity Index (ISI)			Yes	1							11644592
01155	Site 01: (SRI) Phoenix, Arizona USA	Enrolled	Stage 2 Baseline (Visit 7)		Insomnia Severity Index (ISI)					14-May-2018		8		Subthreshold Insomnia	2	100000161247
01156	Site 01: (SRI) Phoenix, Arizona USA	Enrolled	Stage 2 Baseline (Visit 7)		Insomnia Severity Index (ISI)					21-May-2018		4		No Clinically Significant Insomnia	1	100000161258
01157	Site 01: (SRI) Phoenix, Arizona USA	Enrolled	Stage 2 Baseline (Visit 7)		Insomnia Severity Index (ISI)					28-May-2018		13		Subthreshold Insomnia	2	100000161269
01158	Site 01: (SRI) Phoenix, Arizona USA	Enrolled	Stage 2 Baseline (Visit 7)		Insomnia Severity Index (ISI)					30-May-2018		18		Clinical Insomnia (moderate severity)	3	100000161279
01159	Site 01: (SRI) Phoenix, Arizona USA	Enrolled	Stage 2 Baseline (Visit 7)		Insomnia Severity Index (ISI)					05-Jun-2018		14		Subthreshold Insomnia	2	100000161290
01160	Site 01: (SRI) Phoenix, Arizona USA	Enrolled	Stage 2 Baseline (Visit 7)		Insomnia Severity Index (ISI)					05-Jun-2018		13		Subthreshold Insomnia	2	100000161301
01161	Site 01: (SRI) Phoenix, Arizona USA	Enrolled	Stage 2 Baseline (Visit 7)		Insomnia Severity Index (ISI)					18-Jun-2018		20		Clinical Insomnia (moderate severity)	3	100000161312
01162	Site 01: (SRI) Phoenix, Arizona USA	Enrolled	Stage 2 Baseline (Visit 7)		Insomnia Severity Index (ISI)					20-Jun-2018		19		Clinical Insomnia (moderate severity)	3	100000161323
01163	Site 01: (SRI) Phoenix, Arizona USA	Enrolled	Stage 2 Baseline (Visit 7)		Insomnia Severity Index (ISI)					05-Jul-2018		16		Clinical Insomnia (moderate severity)	3	100000161334
01164	Site 01: (SRI) Phoenix, Arizona USA	Enrolled	Stage 2 Baseline (Visit 7)		Insomnia Severity Index (ISI)					10-Jul-2018		7		No Clinically Significant Insomnia	1	100000161345
01166	Site 01: (SRI) Phoenix, Arizona USA	Enrolled	Stage 2 Baseline (Visit 7)		Insomnia Severity Index (ISI)					23-Jul-2018		25		Clinical Insomnia (severe)	4	100000161359
01167	Site 01: (SRI) Phoenix, Arizona USA	Enrolled	Stage 2 Baseline (Visit 7)		Insomnia Severity Index (ISI)					14-Aug-2018		24		Clinical Insomnia (severe)	4	100000161366
01168	Site 01: (SRI) Phoenix, Arizona USA	Enrolled	Stage 2 Baseline (Visit 7)		Insomnia Severity Index (ISI)					02-Aug-2018		24		Clinical Insomnia (severe)	4	100000161377
01169	Site 01: (SRI) Phoenix, Arizona USA	Enrolled	Stage 2 Baseline (Visit 7)		Insomnia Severity Index (ISI)					16-Aug-2018		25		Clinical Insomnia (severe)	4	100000161388
01170	Site 01: (SRI) Phoenix, Arizona USA	Enrolled	Stage 2 Baseline (Visit 7)		Insomnia Severity Index (ISI)					20-Aug-2018		18		Clinical Insomnia (moderate severity)	3	100000161399
01171	Site 01: (SRI) Phoenix, Arizona USA	Enrolled	Stage 2 Baseline (Visit 7)		Insomnia Severity Index (ISI)					23-Aug-2018		16		Clinical Insomnia (moderate severity)	3	100000161410
01172	Site 01: (SRI) Phoenix, Arizona USA	Enrolled	Stage 2 Baseline (Visit 7)		Insomnia Severity Index (ISI)					28-Aug-2018		17		Clinical Insomnia (moderate severity)	3	100000161421
01173	Site 01: (SRI) Phoenix, Arizona USA	Enrolled	Stage 2 Baseline (Visit 7)		Insomnia Severity Index (ISI)					11-Sep-2018		17		Clinical Insomnia (moderate severity)	3	100000268257
01174	Site 01: (SRI) Phoenix, Arizona USA	Enrolled	Stage 2 Baseline (Visit 7)		Insomnia Severity Index (ISI)					16-Sep-2018		6		No Clinically Significant Insomnia	1	100000268268
01175	Site 01: (SRI) Phoenix, Arizona USA	Enrolled	Stage 2 Baseline (Visit 7)		Insomnia Severity Index (ISI)					14-Oct-2018		17		Clinical Insomnia (moderate severity)	3	100000268274
01176	Site 01: (SRI) Phoenix, Arizona USA	Enrolled	Stage 2 Baseline (Visit 7)		Insomnia Severity Index (ISI)					30-Sep-2018		6		No Clinically Significant Insomnia	1	100000268285
01177	Site 01: (SRI) Phoenix, Arizona USA	Enrolled	Stage 2 Baseline (Visit 7)		Insomnia Severity Index (ISI)					03-Oct-2018		8		Subthreshold Insomnia	2	100000268296
01178	Site 01: (SRI) Phoenix, Arizona USA	Enrolled	Stage 2 Baseline (Visit 7)		Insomnia Severity Index (ISI)					16-Oct-2018		12		Subthreshold Insomnia	2	100000268307
01179	Site 01: (SRI) Phoenix, Arizona USA	Enrolled	Stage 2 Baseline (Visit 7)		Insomnia Severity Index (ISI)					15-Oct-2018		25		Clinical Insomnia (severe)	4	100000268318
01180	Site 01: (SRI) Phoenix, Arizona USA	Enrolled	Stage 2 Baseline (Visit 7)		Insomnia Severity Index (ISI)					13-Nov-2018		20		Clinical Insomnia (moderate severity)	3	100000268329
01101	Site 01: (SRI) Phoenix, Arizona USA	Enrolled	Self-administration 1 (Visit 10)		Insomnia Severity Index (ISI)					30-Mar-2017		9		Subthreshold Insomnia	2	100000147705
01102	Site 01: (SRI) Phoenix, Arizona USA	Enrolled	Self-administration 1 (Visit 10)		Insomnia Severity Index (ISI)					27-Mar-2017		11		Subthreshold Insomnia	2	100000147623
01103	Site 01: (SRI) Phoenix, Arizona USA	Enrolled	Self-administration 1 (Visit 10)		Insomnia Severity Index (ISI)					13-Apr-2017		7		No Clinically Significant Insomnia	1	100000147628
01104	Site 01: (SRI) Phoenix, Arizona USA	Enrolled	Self-administration 1 (Visit 10)		Insomnia Severity Index (ISI)					03-May-2017		10		Subthreshold Insomnia	2	100000147637
01105	Site 01: (SRI) Phoenix, Arizona USA	Enrolled	Self-administration 1 (Visit 10)		Insomnia Severity Index (ISI)					04-May-2017		17		Clinical Insomnia (moderate severity)	3	100000147646
01106	Site 01: (SRI) Phoenix, Arizona USA	Enrolled	Self-administration 1 (Visit 10)		Insomnia Severity Index (ISI)					11-May-2017		10		Subthreshold Insomnia	2	100000147656
01107	Site 01: (SRI) Phoenix, Arizona USA	Enrolled	Self-administration 1 (Visit 10)		Insomnia Severity Index (ISI)					26-May-2017		13		Subthreshold Insomnia	2	100000147665
01108	Site 01: (SRI) Phoenix, Arizona USA	Enrolled	Self-administration 1 (Visit 10)		Insomnia Severity Index (ISI)					30-May-2017		22		Clinical Insomnia (severe)	4	100000147676
01109	Site 01: (SRI) Phoenix, Arizona USA	Enrolled	Self-administration 1 (Visit 10)		Insomnia Severity Index (ISI)					16-Jun-2017		15		Clinical Insomnia (moderate severity)	3	100000147688
01112	Site 01: (SRI) Phoenix, Arizona USA	Enrolled	Self-administration 1 (Visit 10)		Insomnia Severity Index (ISI)					14-Jun-2017		1		No Clinically Significant Insomnia	1	100000160863
01110	Site 01: (SRI) Phoenix, Arizona USA	Enrolled	Self-administration 1 (Visit 10)		Insomnia Severity Index (ISI)					09-Jun-2017		15		Clinical Insomnia (moderate severity)	3	100000147698
01111	Site 01: (SRI) Phoenix, Arizona USA	Enrolled	Self-administration 1 (Visit 10)		Insomnia Severity Index (ISI)					15-Jun-2017		22		Clinical Insomnia (severe)	4	100000160852
01113	Site 01: (SRI) Phoenix, Arizona USA	Enrolled	Self-administration 1 (Visit 10)		Insomnia Severity Index (ISI)					20-Jun-2017		9		Subthreshold Insomnia	2	100000160874
01114	Site 01: (SRI) Phoenix, Arizona USA	Enrolled	Self-administration 1 (Visit 10)		Insomnia Severity Index (ISI)					20-Jun-2017		14		Subthreshold Insomnia	2	100000160885
01115	Site 01: (SRI) Phoenix, Arizona USA	Enrolled	Self-administration 1 (Visit 10)		Insomnia Severity Index (ISI)					05-Jul-2017		5		No Clinically Significant Insomnia	1	100000160896
01116	Site 01: (SRI) Phoenix, Arizona USA	Enrolled	Self-administration 1 (Visit 10)		Insomnia Severity Index (ISI)					21-Jul-2017		2		No Clinically Significant Insomnia	1	100000160907
01117	Site 01: (SRI) Phoenix, Arizona USA	Enrolled	Self-administration 1 (Visit 10)		Insomnia Severity Index (ISI)					14-Jul-2017		11		Subthreshold Insomnia	2	100000160917
01118	Site 01: (SRI) Phoenix, Arizona USA	Enrolled	Self-administration 1 (Visit 10)		Insomnia Severity Index (ISI)					20-Jul-2017		15		Clinical Insomnia (moderate severity)	3	100000160928
01122	Site 01: (SRI) Phoenix, Arizona USA	Enrolled	Self-administration 1 (Visit 10)		Insomnia Severity Index (ISI)					21-Sep-2017		8		Subthreshold Insomnia	2	100000160953
01123	Site 01: (SRI) Phoenix, Arizona USA	Enrolled	Self-administration 1 (Visit 10)		Insomnia Severity Index (ISI)					20-Sep-2017		8		Subthreshold Insomnia	2	100000160964
01125	Site 01: (SRI) Phoenix, Arizona USA	Enrolled	Self-administration 1 (Visit 10)		Insomnia Severity Index (ISI)					19-Oct-2017		15		Clinical Insomnia (moderate severity)	3	100000160978
01127	Site 01: (SRI) Phoenix, Arizona USA	Enrolled	Self-administration 1 (Visit 10)		Insomnia Severity Index (ISI)					03-Nov-2017		14		Subthreshold Insomnia	2	100000160994
01128	Site 01: (SRI) Phoenix, Arizona USA	Enrolled	Self-administration 1 (Visit 10)		Insomnia Severity Index (ISI)					27-Nov-2017		20		Clinical Insomnia (moderate severity)	3	100000161005
01129	Site 01: (SRI) Phoenix, Arizona USA	Enrolled	Self-administration 1 (Visit 10)		Insomnia Severity Index (ISI)					07-Feb-2018		12		Subthreshold Insomnia	2	100000161016
01130	Site 01: (SRI) Phoenix, Arizona USA	Enrolled	Self-administration 1 (Visit 10)		Insomnia Severity Index (ISI)					07-Dec-2017		0		No Clinically Significant Insomnia	1	100000161027
01131	Site 01: (SRI) Phoenix, Arizona USA	Enrolled	Self-administration 1 (Visit 10)		Insomnia Severity Index (ISI)					20-Dec-2017		7		No Clinically Significant Insomnia	1	100000161038
01132	Site 01: (SRI) Phoenix, Arizona USA	Enrolled	Self-administration 1 (Visit 10)		Insomnia Severity Index (ISI)					17-Jan-2018		5		No Clinically Significant Insomnia	1	100000161049
01133	Site 01: (SRI) Phoenix, Arizona USA	Enrolled	Self-administration 1 (Visit 10)		Insomnia Severity Index (ISI)					25-Jan-2018		4		No Clinically Significant Insomnia	1	100000161060
01134	Site 01: (SRI) Phoenix, Arizona USA	Enrolled	Self-administration 1 (Visit 10)		Insomnia Severity Index (ISI)					09-Feb-2018		17		Clinical Insomnia (moderate severity)	3	100000161071
01135	Site 01: (SRI) Phoenix, Arizona USA	Enrolled	Self-administration 1 (Visit 10)		Insomnia Severity Index (ISI)					19-Feb-2018		7		No Clinically Significant Insomnia	1	100000161080
01136	Site 01: (SRI) Phoenix, Arizona USA	Enrolled	Self-administration 1 (Visit 10)		Insomnia Severity Index (ISI)					27-Feb-2018		10		Subthreshold Insomnia	2	100000161433
01137	Site 01: (SRI) Phoenix, Arizona USA	Enrolled	Self-administration 1 (Visit 10)		Insomnia Severity Index (ISI)					06-Mar-2018		8		Subthreshold Insomnia	2	100000161090
01138	Site 01: (SRI) Phoenix, Arizona USA	Enrolled	Self-administration 1 (Visit 10)		Insomnia Severity Index (ISI)					16-Mar-2018		12		Subthreshold Insomnia	2	100000161096
01139	Site 01: (SRI) Phoenix, Arizona USA	Enrolled	Self-administration 1 (Visit 10)		Insomnia Severity Index (ISI)					26-Mar-2018		1		No Clinically Significant Insomnia	1	100000161107
01140	Site 01: (SRI) Phoenix, Arizona USA	Enrolled	Self-administration 1 (Visit 10)		Insomnia Severity Index (ISI)					21-Mar-2018		15		Clinical Insomnia (moderate severity)	3	100000161118
01141	Site 01: (SRI) Phoenix, Arizona USA	Enrolled	Self-administration 1 (Visit 10)		Insomnia Severity Index (ISI)					23-Mar-2018		9		Subthreshold Insomnia	2	100000161129
01143	Site 01: (SRI) Phoenix, Arizona USA	Enrolled	Self-administration 1 (Visit 10)		Insomnia Severity Index (ISI)					10-Apr-2018		6		No Clinically Significant Insomnia	1	100000161141
01144	Site 01: (SRI) Phoenix, Arizona USA	Enrolled	Self-administration 1 (Visit 10)		Insomnia Severity Index (ISI)					18-Apr-2018		9		Subthreshold Insomnia	2	100000161152
01146	Site 01: (SRI) Phoenix, Arizona USA	Enrolled	Self-administration 1 (Visit 10)		Insomnia Severity Index (ISI)					26-Apr-2018		9		Subthreshold Insomnia	2	100000161165
01147	Site 01: (SRI) Phoenix, Arizona USA	Enrolled	Self-administration 1 (Visit 10)		Insomnia Severity Index (ISI)					02-May-2018		2		No Clinically Significant Insomnia	1	100000161176
01148	Site 01: (SRI) Phoenix, Arizona USA	Enrolled	Self-administration 1 (Visit 10)		Insomnia Severity Index (ISI)					11-May-2018		11		Subthreshold Insomnia	2	100000161187
01149	Site 01: (SRI) Phoenix, Arizona USA	Enrolled	Self-administration 1 (Visit 10)		Insomnia Severity Index (ISI)					08-May-2018		9		Subthreshold Insomnia	2	100000161197
01150	Site 01: (SRI) Phoenix, Arizona USA	Enrolled	Self-administration 1 (Visit 10)		Insomnia Severity Index (ISI)					21-May-2018		12		Subthreshold Insomnia	2	100000161208
01151	Site 01: (SRI) Phoenix, Arizona USA	Enrolled	Self-administration 1 (Visit 10)		Insomnia Severity Index (ISI)					14-May-2018		4		No Clinically Significant Insomnia	1	100000161219
01152	Site 01: (SRI) Phoenix, Arizona USA	Enrolled	Self-administration 1 (Visit 10)		Insomnia Severity Index (ISI)			No	0	08-May-2018		8		Subthreshold Insomnia	2	100000161230
01153	Site 01: (SRI) Phoenix, Arizona USA	Enrolled	Self-administration 1 (Visit 10)		Insomnia Severity Index (ISI)					18-May-2018		16		Clinical Insomnia (moderate severity)	3	100000161241
01155	Site 01: (SRI) Phoenix, Arizona USA	Enrolled	Self-administration 1 (Visit 10)		Insomnia Severity Index (ISI)					22-May-2018		2		No Clinically Significant Insomnia	1	100000161248
01156	Site 01: (SRI) Phoenix, Arizona USA	Enrolled	Self-administration 1 (Visit 10)		Insomnia Severity Index (ISI)					29-May-2018		3		No Clinically Significant Insomnia	1	100000161259
01157	Site 01: (SRI) Phoenix, Arizona USA	Enrolled	Self-administration 1 (Visit 10)		Insomnia Severity Index (ISI)					08-Jun-2018		12		Subthreshold Insomnia	2	100000161270
01158	Site 01: (SRI) Phoenix, Arizona USA	Enrolled	Self-administration 1 (Visit 10)		Insomnia Severity Index (ISI)					08-Jun-2018		15		Clinical Insomnia (moderate severity)	3	100000161280
01159	Site 01: (SRI) Phoenix, Arizona USA	Enrolled	Self-administration 1 (Visit 10)		Insomnia Severity Index (ISI)					13-Jun-2018		12		Subthreshold Insomnia	2	100000161291
01160	Site 01: (SRI) Phoenix, Arizona USA	Enrolled	Self-administration 1 (Visit 10)		Insomnia Severity Index (ISI)					13-Jun-2018		9		Subthreshold Insomnia	2	100000161302
01161	Site 01: (SRI) Phoenix, Arizona USA	Enrolled	Self-administration 1 (Visit 10)		Insomnia Severity Index (ISI)					27-Jun-2018		13		Subthreshold Insomnia	2	100000161313
01162	Site 01: (SRI) Phoenix, Arizona USA	Enrolled	Self-administration 1 (Visit 10)		Insomnia Severity Index (ISI)					29-Jun-2018		0		No Clinically Significant Insomnia	1	100000161324
01163	Site 01: (SRI) Phoenix, Arizona USA	Enrolled	Self-administration 1 (Visit 10)		Insomnia Severity Index (ISI)					12-Jul-2018		15		Clinical Insomnia (moderate severity)	3	100000161335
01164	Site 01: (SRI) Phoenix, Arizona USA	Enrolled	Self-administration 1 (Visit 10)		Insomnia Severity Index (ISI)					19-Jul-2018		5		No Clinically Significant Insomnia	1	100000161346
01166	Site 01: (SRI) Phoenix, Arizona USA	Enrolled	Self-administration 1 (Visit 10)		Insomnia Severity Index (ISI)					31-Jul-2018		24		Clinical Insomnia (severe)	4	100000161360
01167	Site 01: (SRI) Phoenix, Arizona USA	Enrolled	Self-administration 1 (Visit 10)		Insomnia Severity Index (ISI)					22-Aug-2018		24		Clinical Insomnia (severe)	4	100000161367
01168	Site 01: (SRI) Phoenix, Arizona USA	Enrolled	Self-administration 1 (Visit 10)		Insomnia Severity Index (ISI)					10-Aug-2018		15		Clinical Insomnia (moderate severity)	3	100000161378
01169	Site 01: (SRI) Phoenix, Arizona USA	Enrolled	Self-administration 1 (Visit 10)		Insomnia Severity Index (ISI)					24-Aug-2018		12		Subthreshold Insomnia	2	100000161389
01170	Site 01: (SRI) Phoenix, Arizona USA	Enrolled	Self-administration 1 (Visit 10)		Insomnia Severity Index (ISI)					29-Aug-2018		8		Subthreshold Insomnia	2	100000161400
01171	Site 01: (SRI) Phoenix, Arizona USA	Enrolled	Self-administration 1 (Visit 10)		Insomnia Severity Index (ISI)					30-Aug-2018		14		Subthreshold Insomnia	2	100000161411
01172	Site 01: (SRI) Phoenix, Arizona USA	Enrolled	Self-administration 1 (Visit 10)		Insomnia Severity Index (ISI)					04-Sep-2018		9		Subthreshold Insomnia	2	100000161422
01173	Site 01: (SRI) Phoenix, Arizona USA	Enrolled	Self-administration 1 (Visit 10)		Insomnia Severity Index (ISI)					20-Sep-2018		9		Subthreshold Insomnia	2	100000268258
01175	Site 01: (SRI) Phoenix, Arizona USA	Enrolled	Self-administration 1 (Visit 10)		Insomnia Severity Index (ISI)					22-Oct-2018		7		No Clinically Significant Insomnia	1	100000268275
01176	Site 01: (SRI) Phoenix, Arizona USA	Enrolled	Self-administration 1 (Visit 10)		Insomnia Severity Index (ISI)					09-Oct-2018		2		No Clinically Significant Insomnia	1	100000268286
01177	Site 01: (SRI) Phoenix, Arizona USA	Enrolled	Self-administration 1 (Visit 10)		Insomnia Severity Index (ISI)					11-Oct-2018		10		Subthreshold Insomnia	2	100000268297
01178	Site 01: (SRI) Phoenix, Arizona USA	Enrolled	Self-administration 1 (Visit 10)		Insomnia Severity Index (ISI)					24-Oct-2018		12		Subthreshold Insomnia	2	100000268308
01179	Site 01: (SRI) Phoenix, Arizona USA	Enrolled	Self-administration 1 (Visit 10)		Insomnia Severity Index (ISI)					22-Oct-2018		13		Subthreshold Insomnia	2	100000268319
01180	Site 01: (SRI) Phoenix, Arizona USA	Enrolled	Self-administration 1 (Visit 10)		Insomnia Severity Index (ISI)					19-Nov-2018		10		Subthreshold Insomnia	2	100000268330
01101	Site 01: (SRI) Phoenix, Arizona USA	Enrolled	Self-administration 2 (Visit 11)		Insomnia Severity Index (ISI)					06-Apr-2017		6		No Clinically Significant Insomnia	1	100000147706
01102	Site 01: (SRI) Phoenix, Arizona USA	Enrolled	Self-administration 2 (Visit 11)		Insomnia Severity Index (ISI)					03-Apr-2017		9		Subthreshold Insomnia	2	100000147624
01103	Site 01: (SRI) Phoenix, Arizona USA	Enrolled	Self-administration 2 (Visit 11)		Insomnia Severity Index (ISI)					20-Apr-2017		8		Subthreshold Insomnia	2	100000147629
01104	Site 01: (SRI) Phoenix, Arizona USA	Enrolled	Self-administration 2 (Visit 11)		Insomnia Severity Index (ISI)					10-May-2017		11		Subthreshold Insomnia	2	100000147638
01105	Site 01: (SRI) Phoenix, Arizona USA	Enrolled	Self-administration 2 (Visit 11)		Insomnia Severity Index (ISI)					11-May-2017		11		Subthreshold Insomnia	2	100000147647
01106	Site 01: (SRI) Phoenix, Arizona USA	Enrolled	Self-administration 2 (Visit 11)		Insomnia Severity Index (ISI)					19-May-2017		11		Subthreshold Insomnia	2	100000147657
01107	Site 01: (SRI) Phoenix, Arizona USA	Enrolled	Self-administration 2 (Visit 11)		Insomnia Severity Index (ISI)					02-Jun-2017		14		Subthreshold Insomnia	2	100000147666
01108	Site 01: (SRI) Phoenix, Arizona USA	Enrolled	Self-administration 2 (Visit 11)		Insomnia Severity Index (ISI)					06-Jun-2017		23		Clinical Insomnia (severe)	4	100000147677
01109	Site 01: (SRI) Phoenix, Arizona USA	Enrolled	Self-administration 2 (Visit 11)		Insomnia Severity Index (ISI)					26-Jun-2017		14		Subthreshold Insomnia	2	100000147689
01112	Site 01: (SRI) Phoenix, Arizona USA	Enrolled	Self-administration 2 (Visit 11)		Insomnia Severity Index (ISI)					22-Jun-2017		1		No Clinically Significant Insomnia	1	100000160864
01110	Site 01: (SRI) Phoenix, Arizona USA	Enrolled	Self-administration 2 (Visit 11)		Insomnia Severity Index (ISI)					16-Jun-2017		20		Clinical Insomnia (moderate severity)	3	100000147699
01111	Site 01: (SRI) Phoenix, Arizona USA	Enrolled	Self-administration 2 (Visit 11)		Insomnia Severity Index (ISI)					22-Jun-2017		22		Clinical Insomnia (severe)	4	100000160853
01113	Site 01: (SRI) Phoenix, Arizona USA	Enrolled	Self-administration 2 (Visit 11)		Insomnia Severity Index (ISI)					27-Jun-2017		13		Subthreshold Insomnia	2	100000160875
01114	Site 01: (SRI) Phoenix, Arizona USA	Enrolled	Self-administration 2 (Visit 11)		Insomnia Severity Index (ISI)					27-Jun-2017		9		Subthreshold Insomnia	2	100000160886
01115	Site 01: (SRI) Phoenix, Arizona USA	Enrolled	Self-administration 2 (Visit 11)		Insomnia Severity Index (ISI)					13-Jul-2017		5		No Clinically Significant Insomnia	1	100000160897
01116	Site 01: (SRI) Phoenix, Arizona USA	Enrolled	Self-administration 2 (Visit 11)		Insomnia Severity Index (ISI)					28-Jul-2017		2		No Clinically Significant Insomnia	1	100000160908
01117	Site 01: (SRI) Phoenix, Arizona USA	Enrolled	Self-administration 2 (Visit 11)		Insomnia Severity Index (ISI)					20-Jul-2017		10		Subthreshold Insomnia	2	100000160918
01118	Site 01: (SRI) Phoenix, Arizona USA	Enrolled	Self-administration 2 (Visit 11)		Insomnia Severity Index (ISI)					27-Jul-2017		14		Subthreshold Insomnia	2	100000160929
01122	Site 01: (SRI) Phoenix, Arizona USA	Enrolled	Self-administration 2 (Visit 11)		Insomnia Severity Index (ISI)					28-Sep-2017		6		No Clinically Significant Insomnia	1	100000160954
01123	Site 01: (SRI) Phoenix, Arizona USA	Enrolled	Self-administration 2 (Visit 11)		Insomnia Severity Index (ISI)					27-Sep-2017		12		Subthreshold Insomnia	2	100000160965
01125	Site 01: (SRI) Phoenix, Arizona USA	Enrolled	Self-administration 2 (Visit 11)		Insomnia Severity Index (ISI)					26-Oct-2017		14		Subthreshold Insomnia	2	100000160979
01127	Site 01: (SRI) Phoenix, Arizona USA	Enrolled	Self-administration 2 (Visit 11)		Insomnia Severity Index (ISI)					10-Nov-2017		13		Subthreshold Insomnia	2	100000160995
01128	Site 01: (SRI) Phoenix, Arizona USA	Enrolled	Self-administration 2 (Visit 11)		Insomnia Severity Index (ISI)					04-Dec-2017		19		Clinical Insomnia (moderate severity)	3	100000161006
01129	Site 01: (SRI) Phoenix, Arizona USA	Enrolled	Self-administration 2 (Visit 11)		Insomnia Severity Index (ISI)					15-Feb-2018		6		No Clinically Significant Insomnia	1	100000161017
01130	Site 01: (SRI) Phoenix, Arizona USA	Enrolled	Self-administration 2 (Visit 11)		Insomnia Severity Index (ISI)					13-Dec-2017		0		No Clinically Significant Insomnia	1	100000161028
01131	Site 01: (SRI) Phoenix, Arizona USA	Enrolled	Self-administration 2 (Visit 11)		Insomnia Severity Index (ISI)					29-Dec-2017		3		No Clinically Significant Insomnia	1	100000161039
01132	Site 01: (SRI) Phoenix, Arizona USA	Enrolled	Self-administration 2 (Visit 11)		Insomnia Severity Index (ISI)					29-Jan-2018		10		Subthreshold Insomnia	2	100000161050
01133	Site 01: (SRI) Phoenix, Arizona USA	Enrolled	Self-administration 2 (Visit 11)		Insomnia Severity Index (ISI)					01-Feb-2018		0		No Clinically Significant Insomnia	1	100000161061
01134	Site 01: (SRI) Phoenix, Arizona USA	Enrolled	Self-administration 2 (Visit 11)		Insomnia Severity Index (ISI)					16-Feb-2018		4		No Clinically Significant Insomnia	1	100000161072
01135	Site 01: (SRI) Phoenix, Arizona USA	Enrolled	Self-administration 2 (Visit 11)		Insomnia Severity Index (ISI)					27-Feb-2018		12		Subthreshold Insomnia	2	100000161081
01136	Site 01: (SRI) Phoenix, Arizona USA	Enrolled	Self-administration 2 (Visit 11)		Insomnia Severity Index (ISI)					06-Mar-2018		5		No Clinically Significant Insomnia	1	100000161434
01138	Site 01: (SRI) Phoenix, Arizona USA	Enrolled	Self-administration 2 (Visit 11)		Insomnia Severity Index (ISI)					23-Mar-2018		13		Subthreshold Insomnia	2	100000161097
01139	Site 01: (SRI) Phoenix, Arizona USA	Enrolled	Self-administration 2 (Visit 11)		Insomnia Severity Index (ISI)					04-Apr-2018		4		No Clinically Significant Insomnia	1	100000161108
01140	Site 01: (SRI) Phoenix, Arizona USA	Enrolled	Self-administration 2 (Visit 11)		Insomnia Severity Index (ISI)					28-Mar-2018		12		Subthreshold Insomnia	2	100000161119
01141	Site 01: (SRI) Phoenix, Arizona USA	Enrolled	Self-administration 2 (Visit 11)		Insomnia Severity Index (ISI)					29-Mar-2018		6		No Clinically Significant Insomnia	1	100000161130
01143	Site 01: (SRI) Phoenix, Arizona USA	Enrolled	Self-administration 2 (Visit 11)		Insomnia Severity Index (ISI)					17-Apr-2018		9		Subthreshold Insomnia	2	100000161142
01144	Site 01: (SRI) Phoenix, Arizona USA	Enrolled	Self-administration 2 (Visit 11)		Insomnia Severity Index (ISI)					25-Apr-2018		7		No Clinically Significant Insomnia	1	100000161153
01146	Site 01: (SRI) Phoenix, Arizona USA	Enrolled	Self-administration 2 (Visit 11)		Insomnia Severity Index (ISI)					03-May-2018		10		Subthreshold Insomnia	2	100000161166
01147	Site 01: (SRI) Phoenix, Arizona USA	Enrolled	Self-administration 2 (Visit 11)		Insomnia Severity Index (ISI)					09-May-2018		4		No Clinically Significant Insomnia	1	100000161177
01148	Site 01: (SRI) Phoenix, Arizona USA	Enrolled	Self-administration 2 (Visit 11)		Insomnia Severity Index (ISI)					17-May-2018		8		Subthreshold Insomnia	2	100000161188
01149	Site 01: (SRI) Phoenix, Arizona USA	Enrolled	Self-administration 2 (Visit 11)		Insomnia Severity Index (ISI)					18-May-2018		6		No Clinically Significant Insomnia	1	100000161198
01150	Site 01: (SRI) Phoenix, Arizona USA	Enrolled	Self-administration 2 (Visit 11)		Insomnia Severity Index (ISI)					29-May-2018		11		Subthreshold Insomnia	2	100000161209
01151	Site 01: (SRI) Phoenix, Arizona USA	Enrolled	Self-administration 2 (Visit 11)		Insomnia Severity Index (ISI)					21-May-2018		4		No Clinically Significant Insomnia	1	100000161220
01152	Site 01: (SRI) Phoenix, Arizona USA	Enrolled	Self-administration 2 (Visit 11)		Insomnia Severity Index (ISI)			No	0	15-May-2018		13		Subthreshold Insomnia	2	100000161231
01155	Site 01: (SRI) Phoenix, Arizona USA	Enrolled	Self-administration 2 (Visit 11)		Insomnia Severity Index (ISI)					29-May-2018		3		No Clinically Significant Insomnia	1	100000161249
01156	Site 01: (SRI) Phoenix, Arizona USA	Enrolled	Self-administration 2 (Visit 11)		Insomnia Severity Index (ISI)					07-Jun-2018		5		No Clinically Significant Insomnia	1	100000161260
01157	Site 01: (SRI) Phoenix, Arizona USA	Enrolled	Self-administration 2 (Visit 11)		Insomnia Severity Index (ISI)					13-Jun-2018		10		Subthreshold Insomnia	2	100000161271
01158	Site 01: (SRI) Phoenix, Arizona USA	Enrolled	Self-administration 2 (Visit 11)		Insomnia Severity Index (ISI)					18-Jun-2018		9		Subthreshold Insomnia	2	100000161281
01159	Site 01: (SRI) Phoenix, Arizona USA	Enrolled	Self-administration 2 (Visit 11)		Insomnia Severity Index (ISI)					21-Jun-2018		14		Subthreshold Insomnia	2	100000161292
01160	Site 01: (SRI) Phoenix, Arizona USA	Enrolled	Self-administration 2 (Visit 11)		Insomnia Severity Index (ISI)			No	0	20-Jun-2018		7		No Clinically Significant Insomnia	1	100000161303
01161	Site 01: (SRI) Phoenix, Arizona USA	Enrolled	Self-administration 2 (Visit 11)		Insomnia Severity Index (ISI)					05-Jul-2018		18		Clinical Insomnia (moderate severity)	3	100000161314
01162	Site 01: (SRI) Phoenix, Arizona USA	Enrolled	Self-administration 2 (Visit 11)		Insomnia Severity Index (ISI)					06-Jul-2018		0		No Clinically Significant Insomnia	1	100000161325
01163	Site 01: (SRI) Phoenix, Arizona USA	Enrolled	Self-administration 2 (Visit 11)		Insomnia Severity Index (ISI)					19-Jul-2018		16		Clinical Insomnia (moderate severity)	3	100000161336
01164	Site 01: (SRI) Phoenix, Arizona USA	Enrolled	Self-administration 2 (Visit 11)		Insomnia Severity Index (ISI)					27-Jul-2018		1		No Clinically Significant Insomnia	1	100000161347
01167	Site 01: (SRI) Phoenix, Arizona USA	Enrolled	Self-administration 2 (Visit 11)		Insomnia Severity Index (ISI)			No	0	29-Aug-2018		22		Clinical Insomnia (severe)	4	100000161368
01168	Site 01: (SRI) Phoenix, Arizona USA	Enrolled	Self-administration 2 (Visit 11)		Insomnia Severity Index (ISI)					16-Aug-2018		13		Subthreshold Insomnia	2	100000161379
01169	Site 01: (SRI) Phoenix, Arizona USA	Enrolled	Self-administration 2 (Visit 11)		Insomnia Severity Index (ISI)					30-Aug-2018		18		Clinical Insomnia (moderate severity)	3	100000161390
01170	Site 01: (SRI) Phoenix, Arizona USA	Enrolled	Self-administration 2 (Visit 11)		Insomnia Severity Index (ISI)					07-Sep-2018		10		Subthreshold Insomnia	2	100000161401
01171	Site 01: (SRI) Phoenix, Arizona USA	Enrolled	Self-administration 2 (Visit 11)		Insomnia Severity Index (ISI)					07-Sep-2018		14		Subthreshold Insomnia	2	100000161412
01172	Site 01: (SRI) Phoenix, Arizona USA	Enrolled	Self-administration 2 (Visit 11)		Insomnia Severity Index (ISI)					11-Sep-2018		11		Subthreshold Insomnia	2	100000161423
01173	Site 01: (SRI) Phoenix, Arizona USA	Enrolled	Self-administration 2 (Visit 11)		Insomnia Severity Index (ISI)					27-Sep-2018		11		Subthreshold Insomnia	2	100000268259
01175	Site 01: (SRI) Phoenix, Arizona USA	Enrolled	Self-administration 2 (Visit 11)		Insomnia Severity Index (ISI)					31-Oct-2018		14		Subthreshold Insomnia	2	100000268276
01176	Site 01: (SRI) Phoenix, Arizona USA	Enrolled	Self-administration 2 (Visit 11)		Insomnia Severity Index (ISI)					17-Oct-2018		3		No Clinically Significant Insomnia	1	100000268287
01177	Site 01: (SRI) Phoenix, Arizona USA	Enrolled	Self-administration 2 (Visit 11)		Insomnia Severity Index (ISI)					17-Oct-2018		8		Subthreshold Insomnia	2	100000268298
01178	Site 01: (SRI) Phoenix, Arizona USA	Enrolled	Self-administration 2 (Visit 11)		Insomnia Severity Index (ISI)					30-Oct-2018		10		Subthreshold Insomnia	2	100000268309
01179	Site 01: (SRI) Phoenix, Arizona USA	Enrolled	Self-administration 2 (Visit 11)		Insomnia Severity Index (ISI)					29-Oct-2018		18		Clinical Insomnia (moderate severity)	3	100000268320
01180	Site 01: (SRI) Phoenix, Arizona USA	Enrolled	Self-administration 2 (Visit 11)		Insomnia Severity Index (ISI)					28-Nov-2018		11		Subthreshold Insomnia	2	100000268331
01101	Site 01: (SRI) Phoenix, Arizona USA	Enrolled	Cessation 2 (Visit 13)		Insomnia Severity Index (ISI)					17-Apr-2017		6		No Clinically Significant Insomnia	1	100000147707
01102	Site 01: (SRI) Phoenix, Arizona USA	Enrolled	Cessation 2 (Visit 13)		Insomnia Severity Index (ISI)					11-Apr-2017		6		No Clinically Significant Insomnia	1	100000147625
01103	Site 01: (SRI) Phoenix, Arizona USA	Enrolled	Cessation 2 (Visit 13)		Insomnia Severity Index (ISI)					28-Apr-2017		4		No Clinically Significant Insomnia	1	100000147630
01104	Site 01: (SRI) Phoenix, Arizona USA	Enrolled	Cessation 2 (Visit 13)		Insomnia Severity Index (ISI)					19-May-2017		3		No Clinically Significant Insomnia	1	100000147639
01105	Site 01: (SRI) Phoenix, Arizona USA	Enrolled	Cessation 2 (Visit 13)		Insomnia Severity Index (ISI)					18-May-2017		18		Clinical Insomnia (moderate severity)	3	100000147648
01106	Site 01: (SRI) Phoenix, Arizona USA	Enrolled	Cessation 2 (Visit 13)		Insomnia Severity Index (ISI)			Yes	1							9726317
01107	Site 01: (SRI) Phoenix, Arizona USA	Enrolled	Cessation 2 (Visit 13)		Insomnia Severity Index (ISI)					09-Jun-2017		17		Clinical Insomnia (moderate severity)	3	100000147667
01108	Site 01: (SRI) Phoenix, Arizona USA	Enrolled	Cessation 2 (Visit 13)		Insomnia Severity Index (ISI)					13-Jun-2017		21		Clinical Insomnia (moderate severity)	3	100000147678
01109	Site 01: (SRI) Phoenix, Arizona USA	Enrolled	Cessation 2 (Visit 13)		Insomnia Severity Index (ISI)					05-Jul-2017		9		Subthreshold Insomnia	2	100000147690
01112	Site 01: (SRI) Phoenix, Arizona USA	Enrolled	Cessation 2 (Visit 13)		Insomnia Severity Index (ISI)					28-Jun-2017		5		No Clinically Significant Insomnia	1	100000160865
01110	Site 01: (SRI) Phoenix, Arizona USA	Enrolled	Cessation 2 (Visit 13)		Insomnia Severity Index (ISI)					23-Jun-2017		19		Clinical Insomnia (moderate severity)	3	100000147700
01111	Site 01: (SRI) Phoenix, Arizona USA	Enrolled	Cessation 2 (Visit 13)		Insomnia Severity Index (ISI)					28-Jun-2017		22		Clinical Insomnia (severe)	4	100000160854
01113	Site 01: (SRI) Phoenix, Arizona USA	Enrolled	Cessation 2 (Visit 13)		Insomnia Severity Index (ISI)					05-Jul-2017		9		Subthreshold Insomnia	2	100000160876
01114	Site 01: (SRI) Phoenix, Arizona USA	Enrolled	Cessation 2 (Visit 13)		Insomnia Severity Index (ISI)					05-Jul-2017		8		Subthreshold Insomnia	2	100000160887
01115	Site 01: (SRI) Phoenix, Arizona USA	Enrolled	Cessation 2 (Visit 13)		Insomnia Severity Index (ISI)					19-Jul-2017		4		No Clinically Significant Insomnia	1	100000160898
01116	Site 01: (SRI) Phoenix, Arizona USA	Enrolled	Cessation 2 (Visit 13)		Insomnia Severity Index (ISI)					04-Aug-2017		2		No Clinically Significant Insomnia	1	100000160909
01117	Site 01: (SRI) Phoenix, Arizona USA	Enrolled	Cessation 2 (Visit 13)		Insomnia Severity Index (ISI)					27-Jul-2017		12		Subthreshold Insomnia	2	100000160919
01118	Site 01: (SRI) Phoenix, Arizona USA	Enrolled	Cessation 2 (Visit 13)		Insomnia Severity Index (ISI)					03-Aug-2017		11		Subthreshold Insomnia	2	100000160930
01122	Site 01: (SRI) Phoenix, Arizona USA	Enrolled	Cessation 2 (Visit 13)		Insomnia Severity Index (ISI)					06-Oct-2017		8		Subthreshold Insomnia	2	100000160955
01123	Site 01: (SRI) Phoenix, Arizona USA	Enrolled	Cessation 2 (Visit 13)		Insomnia Severity Index (ISI)					04-Oct-2017		9		Subthreshold Insomnia	2	100000160966
01125	Site 01: (SRI) Phoenix, Arizona USA	Enrolled	Cessation 2 (Visit 13)		Insomnia Severity Index (ISI)					02-Nov-2017		13		Subthreshold Insomnia	2	100000160980
01127	Site 01: (SRI) Phoenix, Arizona USA	Enrolled	Cessation 2 (Visit 13)		Insomnia Severity Index (ISI)					17-Nov-2017		17		Clinical Insomnia (moderate severity)	3	100000160996
01128	Site 01: (SRI) Phoenix, Arizona USA	Enrolled	Cessation 2 (Visit 13)		Insomnia Severity Index (ISI)					11-Dec-2017		21		Clinical Insomnia (moderate severity)	3	100000161007
01129	Site 01: (SRI) Phoenix, Arizona USA	Enrolled	Cessation 2 (Visit 13)		Insomnia Severity Index (ISI)					22-Feb-2018		7		No Clinically Significant Insomnia	1	100000161018
01130	Site 01: (SRI) Phoenix, Arizona USA	Enrolled	Cessation 2 (Visit 13)		Insomnia Severity Index (ISI)					20-Dec-2017		0		No Clinically Significant Insomnia	1	100000161029
01131	Site 01: (SRI) Phoenix, Arizona USA	Enrolled	Cessation 2 (Visit 13)		Insomnia Severity Index (ISI)					08-Jan-2018		4		No Clinically Significant Insomnia	1	100000161040
01132	Site 01: (SRI) Phoenix, Arizona USA	Enrolled	Cessation 2 (Visit 13)		Insomnia Severity Index (ISI)					09-Feb-2018		4		No Clinically Significant Insomnia	1	100000161051
01133	Site 01: (SRI) Phoenix, Arizona USA	Enrolled	Cessation 2 (Visit 13)		Insomnia Severity Index (ISI)					08-Feb-2018		3		No Clinically Significant Insomnia	1	100000161062
01134	Site 01: (SRI) Phoenix, Arizona USA	Enrolled	Cessation 2 (Visit 13)		Insomnia Severity Index (ISI)					02-Mar-2018		21		Clinical Insomnia (moderate severity)	3	100000161073
01135	Site 01: (SRI) Phoenix, Arizona USA	Enrolled	Cessation 2 (Visit 13)		Insomnia Severity Index (ISI)					12-Mar-2018		8		Subthreshold Insomnia	2	100000161082
01136	Site 01: (SRI) Phoenix, Arizona USA	Enrolled	Cessation 2 (Visit 13)		Insomnia Severity Index (ISI)					14-Mar-2018		3		No Clinically Significant Insomnia	1	100000161435
01138	Site 01: (SRI) Phoenix, Arizona USA	Enrolled	Cessation 2 (Visit 13)		Insomnia Severity Index (ISI)					03-Apr-2018		10		Subthreshold Insomnia	2	100000161098
01139	Site 01: (SRI) Phoenix, Arizona USA	Enrolled	Cessation 2 (Visit 13)		Insomnia Severity Index (ISI)					10-Apr-2018		3		No Clinically Significant Insomnia	1	100000161109
01140	Site 01: (SRI) Phoenix, Arizona USA	Enrolled	Cessation 2 (Visit 13)		Insomnia Severity Index (ISI)					06-Apr-2018		12		Subthreshold Insomnia	2	100000161120
01141	Site 01: (SRI) Phoenix, Arizona USA	Enrolled	Cessation 2 (Visit 13)		Insomnia Severity Index (ISI)					05-Apr-2018		8		Subthreshold Insomnia	2	100000161131
01143	Site 01: (SRI) Phoenix, Arizona USA	Enrolled	Cessation 2 (Visit 13)		Insomnia Severity Index (ISI)					26-Apr-2018		5		No Clinically Significant Insomnia	1	100000161143
01144	Site 01: (SRI) Phoenix, Arizona USA	Enrolled	Cessation 2 (Visit 13)		Insomnia Severity Index (ISI)					02-May-2018		9		Subthreshold Insomnia	2	100000161154
01146	Site 01: (SRI) Phoenix, Arizona USA	Enrolled	Cessation 2 (Visit 13)		Insomnia Severity Index (ISI)					10-May-2018		18		Clinical Insomnia (moderate severity)	3	100000161167
01147	Site 01: (SRI) Phoenix, Arizona USA	Enrolled	Cessation 2 (Visit 13)		Insomnia Severity Index (ISI)					16-May-2018		1		No Clinically Significant Insomnia	1	100000161178
01148	Site 01: (SRI) Phoenix, Arizona USA	Enrolled	Cessation 2 (Visit 13)		Insomnia Severity Index (ISI)					07-Jun-2018		10		Subthreshold Insomnia	2	100000161189
01149	Site 01: (SRI) Phoenix, Arizona USA	Enrolled	Cessation 2 (Visit 13)		Insomnia Severity Index (ISI)			No	0	25-May-2018		8		Subthreshold Insomnia	2	100000161199
01150	Site 01: (SRI) Phoenix, Arizona USA	Enrolled	Cessation 2 (Visit 13)		Insomnia Severity Index (ISI)					05-Jun-2018		8		Subthreshold Insomnia	2	100000161210
01151	Site 01: (SRI) Phoenix, Arizona USA	Enrolled	Cessation 2 (Visit 13)		Insomnia Severity Index (ISI)					29-May-2018		6		No Clinically Significant Insomnia	1	100000161221
01152	Site 01: (SRI) Phoenix, Arizona USA	Enrolled	Cessation 2 (Visit 13)		Insomnia Severity Index (ISI)					22-May-2018		12		Subthreshold Insomnia	2	100000161232
01155	Site 01: (SRI) Phoenix, Arizona USA	Enrolled	Cessation 2 (Visit 13)		Insomnia Severity Index (ISI)					06-Jun-2018		2		No Clinically Significant Insomnia	1	100000161250
01156	Site 01: (SRI) Phoenix, Arizona USA	Enrolled	Cessation 2 (Visit 13)		Insomnia Severity Index (ISI)					15-Jun-2018		3		No Clinically Significant Insomnia	1	100000161261
01157	Site 01: (SRI) Phoenix, Arizona USA	Enrolled	Cessation 2 (Visit 13)		Insomnia Severity Index (ISI)					26-Jun-2018		9		Subthreshold Insomnia	2	100000161272
01158	Site 01: (SRI) Phoenix, Arizona USA	Enrolled	Cessation 2 (Visit 13)		Insomnia Severity Index (ISI)					25-Jun-2018		14		Subthreshold Insomnia	2	100000161282
01159	Site 01: (SRI) Phoenix, Arizona USA	Enrolled	Cessation 2 (Visit 13)		Insomnia Severity Index (ISI)					28-Jun-2018		16		Clinical Insomnia (moderate severity)	3	100000161293
01160	Site 01: (SRI) Phoenix, Arizona USA	Enrolled	Cessation 2 (Visit 13)		Insomnia Severity Index (ISI)					27-Jun-2018		9		Subthreshold Insomnia	2	100000161304
01161	Site 01: (SRI) Phoenix, Arizona USA	Enrolled	Cessation 2 (Visit 13)		Insomnia Severity Index (ISI)					12-Jul-2018		23		Clinical Insomnia (severe)	4	100000161315
01162	Site 01: (SRI) Phoenix, Arizona USA	Enrolled	Cessation 2 (Visit 13)		Insomnia Severity Index (ISI)					13-Jul-2018		5		No Clinically Significant Insomnia	1	100000161326
01163	Site 01: (SRI) Phoenix, Arizona USA	Enrolled	Cessation 2 (Visit 13)		Insomnia Severity Index (ISI)					25-Jul-2018		15		Clinical Insomnia (moderate severity)	3	100000161337
01164	Site 01: (SRI) Phoenix, Arizona USA	Enrolled	Cessation 2 (Visit 13)		Insomnia Severity Index (ISI)					03-Aug-2018		6		No Clinically Significant Insomnia	1	100000161348
01167	Site 01: (SRI) Phoenix, Arizona USA	Enrolled	Cessation 2 (Visit 13)		Insomnia Severity Index (ISI)					05-Sep-2018		23		Clinical Insomnia (severe)	4	100000161369
01168	Site 01: (SRI) Phoenix, Arizona USA	Enrolled	Cessation 2 (Visit 13)		Insomnia Severity Index (ISI)					24-Aug-2018		14		Subthreshold Insomnia	2	100000161380
01169	Site 01: (SRI) Phoenix, Arizona USA	Enrolled	Cessation 2 (Visit 13)		Insomnia Severity Index (ISI)					07-Sep-2018		16		Clinical Insomnia (moderate severity)	3	100000161391
01170	Site 01: (SRI) Phoenix, Arizona USA	Enrolled	Cessation 2 (Visit 13)		Insomnia Severity Index (ISI)					17-Sep-2018		12		Subthreshold Insomnia	2	100000161402
01171	Site 01: (SRI) Phoenix, Arizona USA	Enrolled	Cessation 2 (Visit 13)		Insomnia Severity Index (ISI)					14-Sep-2018		12		Subthreshold Insomnia	2	100000161413
01172	Site 01: (SRI) Phoenix, Arizona USA	Enrolled	Cessation 2 (Visit 13)		Insomnia Severity Index (ISI)					21-Sep-2018		9		Subthreshold Insomnia	2	100000161424
01173	Site 01: (SRI) Phoenix, Arizona USA	Enrolled	Cessation 2 (Visit 13)		Insomnia Severity Index (ISI)					08-Oct-2018		21		Clinical Insomnia (moderate severity)	3	100000268260
01175	Site 01: (SRI) Phoenix, Arizona USA	Enrolled	Cessation 2 (Visit 13)		Insomnia Severity Index (ISI)					14-Nov-2018		15		Clinical Insomnia (moderate severity)	3	100000268277
01176	Site 01: (SRI) Phoenix, Arizona USA	Enrolled	Cessation 2 (Visit 13)		Insomnia Severity Index (ISI)					31-Oct-2018		2		No Clinically Significant Insomnia	1	100000268288
01177	Site 01: (SRI) Phoenix, Arizona USA	Enrolled	Cessation 2 (Visit 13)		Insomnia Severity Index (ISI)					22-Oct-2018		11		Subthreshold Insomnia	2	100000268299
01178	Site 01: (SRI) Phoenix, Arizona USA	Enrolled	Cessation 2 (Visit 13)		Insomnia Severity Index (ISI)					07-Nov-2018		15		Clinical Insomnia (moderate severity)	3	100000268310
01179	Site 01: (SRI) Phoenix, Arizona USA	Enrolled	Cessation 2 (Visit 13)		Insomnia Severity Index (ISI)					05-Nov-2018		15		Clinical Insomnia (moderate severity)	3	100000268321
01180	Site 01: (SRI) Phoenix, Arizona USA	Enrolled	Cessation 2 (Visit 13)		Insomnia Severity Index (ISI)					05-Dec-2018		10		Subthreshold Insomnia	2	100000268332
01101	Site 01: (SRI) Phoenix, Arizona USA	Enrolled	Cessation 2 1-week Follow-up (Visit 13.1)		Insomnia Severity Index (ISI)					25-Apr-2017		7		No Clinically Significant Insomnia	1	100000147709
01102	Site 01: (SRI) Phoenix, Arizona USA	Enrolled	Cessation 2 1-week Follow-up (Visit 13.1)		Insomnia Severity Index (ISI)			Yes	1							100000246928
01103	Site 01: (SRI) Phoenix, Arizona USA	Enrolled	Cessation 2 1-week Follow-up (Visit 13.1)		Insomnia Severity Index (ISI)					05-May-2017		17		Clinical Insomnia (moderate severity)	3	100000147633
01104	Site 01: (SRI) Phoenix, Arizona USA	Enrolled	Cessation 2 1-week Follow-up (Visit 13.1)		Insomnia Severity Index (ISI)					26-May-2017		12		Subthreshold Insomnia	2	100000147641
01105	Site 01: (SRI) Phoenix, Arizona USA	Enrolled	Cessation 2 1-week Follow-up (Visit 13.1)		Insomnia Severity Index (ISI)					26-May-2017		10		Subthreshold Insomnia	2	100000147651
01106	Site 01: (SRI) Phoenix, Arizona USA	Enrolled	Cessation 2 1-week Follow-up (Visit 13.1)		Insomnia Severity Index (ISI)			Yes	1							9726328
01107	Site 01: (SRI) Phoenix, Arizona USA	Enrolled	Cessation 2 1-week Follow-up (Visit 13.1)		Insomnia Severity Index (ISI)					23-Jun-2017		17		Clinical Insomnia (moderate severity)	3	100000147671
01108	Site 01: (SRI) Phoenix, Arizona USA	Enrolled	Cessation 2 1-week Follow-up (Visit 13.1)		Insomnia Severity Index (ISI)					20-Jun-2017		24		Clinical Insomnia (severe)	4	100000147682
01109	Site 01: (SRI) Phoenix, Arizona USA	Enrolled	Cessation 2 1-week Follow-up (Visit 13.1)		Insomnia Severity Index (ISI)			Yes	1							100000247723
01112	Site 01: (SRI) Phoenix, Arizona USA	Enrolled	Cessation 2 1-week Follow-up (Visit 13.1)		Insomnia Severity Index (ISI)					08-Jul-2017		15		Clinical Insomnia (moderate severity)	3	100000160869
01110	Site 01: (SRI) Phoenix, Arizona USA	Enrolled	Cessation 2 1-week Follow-up (Visit 13.1)		Insomnia Severity Index (ISI)					03-Jul-2017		22		Clinical Insomnia (severe)	4	100000147704
01111	Site 01: (SRI) Phoenix, Arizona USA	Enrolled	Cessation 2 1-week Follow-up (Visit 13.1)		Insomnia Severity Index (ISI)					05-Jul-2017		21		Clinical Insomnia (moderate severity)	3	100000160858
01113	Site 01: (SRI) Phoenix, Arizona USA	Enrolled	Cessation 2 1-week Follow-up (Visit 13.1)		Insomnia Severity Index (ISI)					13-Jul-2017		7		No Clinically Significant Insomnia	1	100000160880
01114	Site 01: (SRI) Phoenix, Arizona USA	Enrolled	Cessation 2 1-week Follow-up (Visit 13.1)		Insomnia Severity Index (ISI)					14-Jul-2017		7		No Clinically Significant Insomnia	1	100000160891
01115	Site 01: (SRI) Phoenix, Arizona USA	Enrolled	Cessation 2 1-week Follow-up (Visit 13.1)		Insomnia Severity Index (ISI)					26-Jul-2017		14		Subthreshold Insomnia	2	100000160902
01116	Site 01: (SRI) Phoenix, Arizona USA	Enrolled	Cessation 2 1-week Follow-up (Visit 13.1)		Insomnia Severity Index (ISI)					11-Aug-2017		4		No Clinically Significant Insomnia	1	100000160912
01117	Site 01: (SRI) Phoenix, Arizona USA	Enrolled	Cessation 2 1-week Follow-up (Visit 13.1)		Insomnia Severity Index (ISI)					03-Aug-2017		10		Subthreshold Insomnia	2	100000160922
01118	Site 01: (SRI) Phoenix, Arizona USA	Enrolled	Cessation 2 1-week Follow-up (Visit 13.1)		Insomnia Severity Index (ISI)					10-Aug-2017		16		Clinical Insomnia (moderate severity)	3	100000160934
01122	Site 01: (SRI) Phoenix, Arizona USA	Enrolled	Cessation 2 1-week Follow-up (Visit 13.1)		Insomnia Severity Index (ISI)					13-Oct-2017		8		Subthreshold Insomnia	2	100000160959
01123	Site 01: (SRI) Phoenix, Arizona USA	Enrolled	Cessation 2 1-week Follow-up (Visit 13.1)		Insomnia Severity Index (ISI)					13-Oct-2017		7		No Clinically Significant Insomnia	1	100000160970
01125	Site 01: (SRI) Phoenix, Arizona USA	Enrolled	Cessation 2 1-week Follow-up (Visit 13.1)		Insomnia Severity Index (ISI)			Yes	1							100000252057
01127	Site 01: (SRI) Phoenix, Arizona USA	Enrolled	Cessation 2 1-week Follow-up (Visit 13.1)		Insomnia Severity Index (ISI)					24-Nov-2017		15		Clinical Insomnia (moderate severity)	3	100000161000
01128	Site 01: (SRI) Phoenix, Arizona USA	Enrolled	Cessation 2 1-week Follow-up (Visit 13.1)		Insomnia Severity Index (ISI)					19-Dec-2017		21		Clinical Insomnia (moderate severity)	3	100000161011
01129	Site 01: (SRI) Phoenix, Arizona USA	Enrolled	Cessation 2 1-week Follow-up (Visit 13.1)		Insomnia Severity Index (ISI)					01-Mar-2018		9		Subthreshold Insomnia	2	100000161022
01130	Site 01: (SRI) Phoenix, Arizona USA	Enrolled	Cessation 2 1-week Follow-up (Visit 13.1)		Insomnia Severity Index (ISI)					29-Dec-2017		1		No Clinically Significant Insomnia	1	100000161033
01131	Site 01: (SRI) Phoenix, Arizona USA	Enrolled	Cessation 2 1-week Follow-up (Visit 13.1)		Insomnia Severity Index (ISI)					12-Jan-2018		17		Clinical Insomnia (moderate severity)	3	100000161044
01132	Site 01: (SRI) Phoenix, Arizona USA	Enrolled	Cessation 2 1-week Follow-up (Visit 13.1)		Insomnia Severity Index (ISI)					25-Feb-2018		14		Subthreshold Insomnia	2	100000161055
01133	Site 01: (SRI) Phoenix, Arizona USA	Enrolled	Cessation 2 1-week Follow-up (Visit 13.1)		Insomnia Severity Index (ISI)					15-Feb-2018		8		Subthreshold Insomnia	2	100000161066
01134	Site 01: (SRI) Phoenix, Arizona USA	Enrolled	Cessation 2 1-week Follow-up (Visit 13.1)		Insomnia Severity Index (ISI)			Yes	1							100000253203
01135	Site 01: (SRI) Phoenix, Arizona USA	Enrolled	Cessation 2 1-week Follow-up (Visit 13.1)		Insomnia Severity Index (ISI)					20-Mar-2018		9		Subthreshold Insomnia	2	100000161086
01138	Site 01: (SRI) Phoenix, Arizona USA	Enrolled	Cessation 2 1-week Follow-up (Visit 13.1)		Insomnia Severity Index (ISI)					10-Apr-2018		10		Subthreshold Insomnia	2	100000161102
01139	Site 01: (SRI) Phoenix, Arizona USA	Enrolled	Cessation 2 1-week Follow-up (Visit 13.1)		Insomnia Severity Index (ISI)					20-Apr-2018		2		No Clinically Significant Insomnia	1	100000161113
01140	Site 01: (SRI) Phoenix, Arizona USA	Enrolled	Cessation 2 1-week Follow-up (Visit 13.1)		Insomnia Severity Index (ISI)					13-Apr-2018		10		Subthreshold Insomnia	2	100000161124
01141	Site 01: (SRI) Phoenix, Arizona USA	Enrolled	Cessation 2 1-week Follow-up (Visit 13.1)		Insomnia Severity Index (ISI)					12-Apr-2018		7		No Clinically Significant Insomnia	1	100000161135
01143	Site 01: (SRI) Phoenix, Arizona USA	Enrolled	Cessation 2 1-week Follow-up (Visit 13.1)		Insomnia Severity Index (ISI)					03-May-2018		13		Subthreshold Insomnia	2	100000161147
01144	Site 01: (SRI) Phoenix, Arizona USA	Enrolled	Cessation 2 1-week Follow-up (Visit 13.1)		Insomnia Severity Index (ISI)					09-May-2018		15		Clinical Insomnia (moderate severity)	3	100000161158
01146	Site 01: (SRI) Phoenix, Arizona USA	Enrolled	Cessation 2 1-week Follow-up (Visit 13.1)		Insomnia Severity Index (ISI)					17-May-2018		14		Subthreshold Insomnia	2	100000161171
01147	Site 01: (SRI) Phoenix, Arizona USA	Enrolled	Cessation 2 1-week Follow-up (Visit 13.1)		Insomnia Severity Index (ISI)					23-May-2018		13		Subthreshold Insomnia	2	100000161182
01148	Site 01: (SRI) Phoenix, Arizona USA	Enrolled	Cessation 2 1-week Follow-up (Visit 13.1)		Insomnia Severity Index (ISI)			No	0	28-Jun-2018		25		Clinical Insomnia (severe)	4	100000161192
01149	Site 01: (SRI) Phoenix, Arizona USA	Enrolled	Cessation 2 1-week Follow-up (Visit 13.1)		Insomnia Severity Index (ISI)					31-May-2018		6		No Clinically Significant Insomnia	1	100000161203
01150	Site 01: (SRI) Phoenix, Arizona USA	Enrolled	Cessation 2 1-week Follow-up (Visit 13.1)		Insomnia Severity Index (ISI)					11-Jun-2018		10		Subthreshold Insomnia	2	100000161214
01151	Site 01: (SRI) Phoenix, Arizona USA	Enrolled	Cessation 2 1-week Follow-up (Visit 13.1)		Insomnia Severity Index (ISI)					11-Jun-2018		8		Subthreshold Insomnia	2	100000161225
01152	Site 01: (SRI) Phoenix, Arizona USA	Enrolled	Cessation 2 1-week Follow-up (Visit 13.1)		Insomnia Severity Index (ISI)			No	0	30-May-2018		11		Subthreshold Insomnia	2	100000161236
01155	Site 01: (SRI) Phoenix, Arizona USA	Enrolled	Cessation 2 1-week Follow-up (Visit 13.1)		Insomnia Severity Index (ISI)					14-Jun-2018		15		Clinical Insomnia (moderate severity)	3	100000161254
01156	Site 01: (SRI) Phoenix, Arizona USA	Enrolled	Cessation 2 1-week Follow-up (Visit 13.1)		Insomnia Severity Index (ISI)					22-Jun-2018		3		No Clinically Significant Insomnia	1	100000161265
01157	Site 01: (SRI) Phoenix, Arizona USA	Enrolled	Cessation 2 1-week Follow-up (Visit 13.1)		Insomnia Severity Index (ISI)					03-Jul-2018		17		Clinical Insomnia (moderate severity)	3	100000161275
01158	Site 01: (SRI) Phoenix, Arizona USA	Enrolled	Cessation 2 1-week Follow-up (Visit 13.1)		Insomnia Severity Index (ISI)					05-Jul-2018		12		Subthreshold Insomnia	2	100000161286
01159	Site 01: (SRI) Phoenix, Arizona USA	Enrolled	Cessation 2 1-week Follow-up (Visit 13.1)		Insomnia Severity Index (ISI)					06-Jul-2018		9		Subthreshold Insomnia	2	100000161297
01160	Site 01: (SRI) Phoenix, Arizona USA	Enrolled	Cessation 2 1-week Follow-up (Visit 13.1)		Insomnia Severity Index (ISI)					06-Jul-2018		12		Subthreshold Insomnia	2	100000161308
01161	Site 01: (SRI) Phoenix, Arizona USA	Enrolled	Cessation 2 1-week Follow-up (Visit 13.1)		Insomnia Severity Index (ISI)					20-Jul-2018		27		Clinical Insomnia (severe)	4	100000161319
01162	Site 01: (SRI) Phoenix, Arizona USA	Enrolled	Cessation 2 1-week Follow-up (Visit 13.1)		Insomnia Severity Index (ISI)			No	0	23-Jul-2018		20		Clinical Insomnia (moderate severity)	3	100000161330
01163	Site 01: (SRI) Phoenix, Arizona USA	Enrolled	Cessation 2 1-week Follow-up (Visit 13.1)		Insomnia Severity Index (ISI)					01-Aug-2018		13		Subthreshold Insomnia	2	100000161341
01164	Site 01: (SRI) Phoenix, Arizona USA	Enrolled	Cessation 2 1-week Follow-up (Visit 13.1)		Insomnia Severity Index (ISI)					10-Aug-2018		5		No Clinically Significant Insomnia	1	100000161351
01167	Site 01: (SRI) Phoenix, Arizona USA	Enrolled	Cessation 2 1-week Follow-up (Visit 13.1)		Insomnia Severity Index (ISI)			No	0	20-Sep-2018		21		Clinical Insomnia (moderate severity)	3	100000161373
01168	Site 01: (SRI) Phoenix, Arizona USA	Enrolled	Cessation 2 1-week Follow-up (Visit 13.1)		Insomnia Severity Index (ISI)					30-Aug-2018		16		Clinical Insomnia (moderate severity)	3	100000161384
01169	Site 01: (SRI) Phoenix, Arizona USA	Enrolled	Cessation 2 1-week Follow-up (Visit 13.1)		Insomnia Severity Index (ISI)					17-Sep-2018		23		Clinical Insomnia (severe)	4	100000161395
01170	Site 01: (SRI) Phoenix, Arizona USA	Enrolled	Cessation 2 1-week Follow-up (Visit 13.1)		Insomnia Severity Index (ISI)					25-Sep-2018		12		Subthreshold Insomnia	2	100000161406
01171	Site 01: (SRI) Phoenix, Arizona USA	Enrolled	Cessation 2 1-week Follow-up (Visit 13.1)		Insomnia Severity Index (ISI)			No	0	26-Sep-2018		22		Clinical Insomnia (severe)	4	100000161417
01172	Site 01: (SRI) Phoenix, Arizona USA	Enrolled	Cessation 2 1-week Follow-up (Visit 13.1)		Insomnia Severity Index (ISI)					29-Sep-2018		15		Clinical Insomnia (moderate severity)	3	100000161428
01173	Site 01: (SRI) Phoenix, Arizona USA	Enrolled	Cessation 2 1-week Follow-up (Visit 13.1)		Insomnia Severity Index (ISI)					18-Oct-2018		13		Subthreshold Insomnia	2	100000268264
01175	Site 01: (SRI) Phoenix, Arizona USA	Enrolled	Cessation 2 1-week Follow-up (Visit 13.1)		Insomnia Severity Index (ISI)					24-Nov-2018		16		Clinical Insomnia (moderate severity)	3	100000268281
01176	Site 01: (SRI) Phoenix, Arizona USA	Enrolled	Cessation 2 1-week Follow-up (Visit 13.1)		Insomnia Severity Index (ISI)					12-Nov-2018		6		No Clinically Significant Insomnia	1	100000268292
01177	Site 01: (SRI) Phoenix, Arizona USA	Enrolled	Cessation 2 1-week Follow-up (Visit 13.1)		Insomnia Severity Index (ISI)					29-Oct-2018		12		Subthreshold Insomnia	2	100000268303
01178	Site 01: (SRI) Phoenix, Arizona USA	Enrolled	Cessation 2 1-week Follow-up (Visit 13.1)		Insomnia Severity Index (ISI)					15-Nov-2018		12		Subthreshold Insomnia	2	100000268314
01179	Site 01: (SRI) Phoenix, Arizona USA	Enrolled	Cessation 2 1-week Follow-up (Visit 13.1)		Insomnia Severity Index (ISI)					19-Nov-2018		22		Clinical Insomnia (severe)	4	100000268325
01180	Site 01: (SRI) Phoenix, Arizona USA	Enrolled	Cessation 2 1-week Follow-up (Visit 13.1)		Insomnia Severity Index (ISI)					15-Dec-2018		17		Clinical Insomnia (moderate severity)	3	100000268336
01101	Site 01: (SRI) Phoenix, Arizona USA	Enrolled	Final Outcome (Visit 14)		Insomnia Severity Index (ISI)					01-May-2017		8		Subthreshold Insomnia	2	100000147708
01102	Site 01: (SRI) Phoenix, Arizona USA	Enrolled	Final Outcome (Visit 14)		Insomnia Severity Index (ISI)					17-Apr-2017		5		No Clinically Significant Insomnia	1	100000147626
01103	Site 01: (SRI) Phoenix, Arizona USA	Enrolled	Final Outcome (Visit 14)		Insomnia Severity Index (ISI)					11-May-2017		7		No Clinically Significant Insomnia	1	100000147631
01104	Site 01: (SRI) Phoenix, Arizona USA	Enrolled	Final Outcome (Visit 14)		Insomnia Severity Index (ISI)					01-Jun-2017		13		Subthreshold Insomnia	2	100000147640
01105	Site 01: (SRI) Phoenix, Arizona USA	Enrolled	Final Outcome (Visit 14)		Insomnia Severity Index (ISI)					02-Jun-2017		19		Clinical Insomnia (moderate severity)	3	100000147649
01106	Site 01: (SRI) Phoenix, Arizona USA	Enrolled	Final Outcome (Visit 14)		Insomnia Severity Index (ISI)					16-Jun-2017		9		Subthreshold Insomnia	2	100000147658
01107	Site 01: (SRI) Phoenix, Arizona USA	Enrolled	Final Outcome (Visit 14)		Insomnia Severity Index (ISI)					26-Jun-2017		17		Clinical Insomnia (moderate severity)	3	100000147668
01108	Site 01: (SRI) Phoenix, Arizona USA	Enrolled	Final Outcome (Visit 14)		Insomnia Severity Index (ISI)					26-Jun-2017		18		Clinical Insomnia (moderate severity)	3	100000147679
01109	Site 01: (SRI) Phoenix, Arizona USA	Enrolled	Final Outcome (Visit 14)		Insomnia Severity Index (ISI)					24-Jul-2017		16		Clinical Insomnia (moderate severity)	3	100000147691
01112	Site 01: (SRI) Phoenix, Arizona USA	Enrolled	Final Outcome (Visit 14)		Insomnia Severity Index (ISI)					12-Jul-2017		19		Clinical Insomnia (moderate severity)	3	100000160866
01110	Site 01: (SRI) Phoenix, Arizona USA	Enrolled	Final Outcome (Visit 14)		Insomnia Severity Index (ISI)					07-Jul-2017		19		Clinical Insomnia (moderate severity)	3	100000147701
01111	Site 01: (SRI) Phoenix, Arizona USA	Enrolled	Final Outcome (Visit 14)		Insomnia Severity Index (ISI)					13-Jul-2017		19		Clinical Insomnia (moderate severity)	3	100000160855
01113	Site 01: (SRI) Phoenix, Arizona USA	Enrolled	Final Outcome (Visit 14)		Insomnia Severity Index (ISI)					20-Jul-2017		8		Subthreshold Insomnia	2	100000160877
01114	Site 01: (SRI) Phoenix, Arizona USA	Enrolled	Final Outcome (Visit 14)		Insomnia Severity Index (ISI)					19-Jul-2017		15		Clinical Insomnia (moderate severity)	3	100000160888
01115	Site 01: (SRI) Phoenix, Arizona USA	Enrolled	Final Outcome (Visit 14)		Insomnia Severity Index (ISI)					03-Aug-2017		20		Clinical Insomnia (moderate severity)	3	100000160899
01116	Site 01: (SRI) Phoenix, Arizona USA	Enrolled	Final Outcome (Visit 14)		Insomnia Severity Index (ISI)					18-Aug-2017		1		No Clinically Significant Insomnia	1	100000160910
01117	Site 01: (SRI) Phoenix, Arizona USA	Enrolled	Final Outcome (Visit 14)		Insomnia Severity Index (ISI)					10-Aug-2017		10		Subthreshold Insomnia	2	100000160920
01118	Site 01: (SRI) Phoenix, Arizona USA	Enrolled	Final Outcome (Visit 14)		Insomnia Severity Index (ISI)					17-Aug-2017		14		Subthreshold Insomnia	2	100000160931
01122	Site 01: (SRI) Phoenix, Arizona USA	Enrolled	Final Outcome (Visit 14)		Insomnia Severity Index (ISI)					20-Oct-2017		6		No Clinically Significant Insomnia	1	100000160956
01123	Site 01: (SRI) Phoenix, Arizona USA	Enrolled	Final Outcome (Visit 14)		Insomnia Severity Index (ISI)					20-Oct-2017		4		No Clinically Significant Insomnia	1	100000160967
01125	Site 01: (SRI) Phoenix, Arizona USA	Enrolled	Final Outcome (Visit 14)		Insomnia Severity Index (ISI)					16-Nov-2017		21		Clinical Insomnia (moderate severity)	3	100000160981
01127	Site 01: (SRI) Phoenix, Arizona USA	Enrolled	Final Outcome (Visit 14)		Insomnia Severity Index (ISI)					01-Dec-2017		10		Subthreshold Insomnia	2	100000160997
01128	Site 01: (SRI) Phoenix, Arizona USA	Enrolled	Final Outcome (Visit 14)		Insomnia Severity Index (ISI)					29-Dec-2017		18		Clinical Insomnia (moderate severity)	3	100000161008
01129	Site 01: (SRI) Phoenix, Arizona USA	Enrolled	Final Outcome (Visit 14)		Insomnia Severity Index (ISI)					08-Mar-2018		11		Subthreshold Insomnia	2	100000161019
01130	Site 01: (SRI) Phoenix, Arizona USA	Enrolled	Final Outcome (Visit 14)		Insomnia Severity Index (ISI)					05-Jan-2018		0		No Clinically Significant Insomnia	1	100000161030
01131	Site 01: (SRI) Phoenix, Arizona USA	Enrolled	Final Outcome (Visit 14)		Insomnia Severity Index (ISI)					17-Jan-2018		18		Clinical Insomnia (moderate severity)	3	100000161041
01132	Site 01: (SRI) Phoenix, Arizona USA	Enrolled	Final Outcome (Visit 14)		Insomnia Severity Index (ISI)					27-Feb-2018		8		Subthreshold Insomnia	2	100000161052
01133	Site 01: (SRI) Phoenix, Arizona USA	Enrolled	Final Outcome (Visit 14)		Insomnia Severity Index (ISI)					22-Feb-2018		2		No Clinically Significant Insomnia	1	100000161063
01134	Site 01: (SRI) Phoenix, Arizona USA	Enrolled	Final Outcome (Visit 14)		Insomnia Severity Index (ISI)					16-Mar-2018		11		Subthreshold Insomnia	2	100000236911
01135	Site 01: (SRI) Phoenix, Arizona USA	Enrolled	Final Outcome (Visit 14)		Insomnia Severity Index (ISI)					26-Mar-2018		7		No Clinically Significant Insomnia	1	100000161083
01138	Site 01: (SRI) Phoenix, Arizona USA	Enrolled	Final Outcome (Visit 14)		Insomnia Severity Index (ISI)					16-Apr-2018		11		Subthreshold Insomnia	2	100000161099
01139	Site 01: (SRI) Phoenix, Arizona USA	Enrolled	Final Outcome (Visit 14)		Insomnia Severity Index (ISI)					24-Apr-2018		1		No Clinically Significant Insomnia	1	100000161110
01140	Site 01: (SRI) Phoenix, Arizona USA	Enrolled	Final Outcome (Visit 14)		Insomnia Severity Index (ISI)					23-Apr-2018		12		Subthreshold Insomnia	2	100000161121
01141	Site 01: (SRI) Phoenix, Arizona USA	Enrolled	Final Outcome (Visit 14)		Insomnia Severity Index (ISI)					18-Apr-2018		13		Subthreshold Insomnia	2	100000161132
01143	Site 01: (SRI) Phoenix, Arizona USA	Enrolled	Final Outcome (Visit 14)		Insomnia Severity Index (ISI)					08-May-2018		16		Clinical Insomnia (moderate severity)	3	100000161144
01144	Site 01: (SRI) Phoenix, Arizona USA	Enrolled	Final Outcome (Visit 14)		Insomnia Severity Index (ISI)					16-May-2018		16		Clinical Insomnia (moderate severity)	3	100000161155
01146	Site 01: (SRI) Phoenix, Arizona USA	Enrolled	Final Outcome (Visit 14)		Insomnia Severity Index (ISI)					28-May-2018		14		Subthreshold Insomnia	2	100000161168
01147	Site 01: (SRI) Phoenix, Arizona USA	Enrolled	Final Outcome (Visit 14)		Insomnia Severity Index (ISI)					29-May-2018		16		Clinical Insomnia (moderate severity)	3	100000161179
01148	Site 01: (SRI) Phoenix, Arizona USA	Enrolled	Final Outcome (Visit 14)		Insomnia Severity Index (ISI)					22-Jun-2018		18		Clinical Insomnia (moderate severity)	3	100000161190
01149	Site 01: (SRI) Phoenix, Arizona USA	Enrolled	Final Outcome (Visit 14)		Insomnia Severity Index (ISI)					15-Jun-2018		10		Subthreshold Insomnia	2	100000161200
01150	Site 01: (SRI) Phoenix, Arizona USA	Enrolled	Final Outcome (Visit 14)		Insomnia Severity Index (ISI)					18-Jun-2018		9		Subthreshold Insomnia	2	100000161211
01151	Site 01: (SRI) Phoenix, Arizona USA	Enrolled	Final Outcome (Visit 14)		Insomnia Severity Index (ISI)					14-Jun-2018		9		Subthreshold Insomnia	2	100000161222
01152	Site 01: (SRI) Phoenix, Arizona USA	Enrolled	Final Outcome (Visit 14)		Insomnia Severity Index (ISI)					06-Jun-2018		10		Subthreshold Insomnia	2	100000161233
01155	Site 01: (SRI) Phoenix, Arizona USA	Enrolled	Final Outcome (Visit 14)		Insomnia Severity Index (ISI)					22-Jun-2018		4		No Clinically Significant Insomnia	1	100000161251
01156	Site 01: (SRI) Phoenix, Arizona USA	Enrolled	Final Outcome (Visit 14)		Insomnia Severity Index (ISI)					29-Jun-2018		4		No Clinically Significant Insomnia	1	100000161262
01157	Site 01: (SRI) Phoenix, Arizona USA	Enrolled	Final Outcome (Visit 14)		Insomnia Severity Index (ISI)					10-Jul-2018		17		Clinical Insomnia (moderate severity)	3	100000161273
01158	Site 01: (SRI) Phoenix, Arizona USA	Enrolled	Final Outcome (Visit 14)		Insomnia Severity Index (ISI)					09-Jul-2018		13		Subthreshold Insomnia	2	100000161283
01159	Site 01: (SRI) Phoenix, Arizona USA	Enrolled	Final Outcome (Visit 14)		Insomnia Severity Index (ISI)					13-Jul-2018		13		Subthreshold Insomnia	2	100000161294
01160	Site 01: (SRI) Phoenix, Arizona USA	Enrolled	Final Outcome (Visit 14)		Insomnia Severity Index (ISI)					11-Jul-2018		11		Subthreshold Insomnia	2	100000161305
01161	Site 01: (SRI) Phoenix, Arizona USA	Enrolled	Final Outcome (Visit 14)		Insomnia Severity Index (ISI)					26-Jul-2018		25		Clinical Insomnia (severe)	4	100000161316
01162	Site 01: (SRI) Phoenix, Arizona USA	Enrolled	Final Outcome (Visit 14)		Insomnia Severity Index (ISI)					25-Jul-2018		20		Clinical Insomnia (moderate severity)	3	100000161327
01163	Site 01: (SRI) Phoenix, Arizona USA	Enrolled	Final Outcome (Visit 14)		Insomnia Severity Index (ISI)			No	0	08-Aug-2018		15		Clinical Insomnia (moderate severity)	3	100000161338
01164	Site 01: (SRI) Phoenix, Arizona USA	Enrolled	Final Outcome (Visit 14)		Insomnia Severity Index (ISI)					07-Nov-2018		5		No Clinically Significant Insomnia	1	100000267799
01167	Site 01: (SRI) Phoenix, Arizona USA	Enrolled	Final Outcome (Visit 14)		Insomnia Severity Index (ISI)					20-Sep-2018		24		Clinical Insomnia (severe)	4	100000161370
01168	Site 01: (SRI) Phoenix, Arizona USA	Enrolled	Final Outcome (Visit 14)		Insomnia Severity Index (ISI)					11-Sep-2018		11		Subthreshold Insomnia	2	100000161381
01169	Site 01: (SRI) Phoenix, Arizona USA	Enrolled	Final Outcome (Visit 14)		Insomnia Severity Index (ISI)					21-Sep-2018		22		Clinical Insomnia (severe)	4	100000161392
01170	Site 01: (SRI) Phoenix, Arizona USA	Enrolled	Final Outcome (Visit 14)		Insomnia Severity Index (ISI)					01-Oct-2018		8		Subthreshold Insomnia	2	100000161403
01171	Site 01: (SRI) Phoenix, Arizona USA	Enrolled	Final Outcome (Visit 14)		Insomnia Severity Index (ISI)					28-Sep-2018		28		Clinical Insomnia (severe)	4	100000161414
01172	Site 01: (SRI) Phoenix, Arizona USA	Enrolled	Final Outcome (Visit 14)		Insomnia Severity Index (ISI)					04-Oct-2018		13		Subthreshold Insomnia	2	100000161425
01173	Site 01: (SRI) Phoenix, Arizona USA	Enrolled	Final Outcome (Visit 14)		Insomnia Severity Index (ISI)					22-Oct-2018		11		Subthreshold Insomnia	2	100000268261
01175	Site 01: (SRI) Phoenix, Arizona USA	Enrolled	Final Outcome (Visit 14)		Insomnia Severity Index (ISI)					30-Nov-2018		15		Clinical Insomnia (moderate severity)	3	100000268278
01176	Site 01: (SRI) Phoenix, Arizona USA	Enrolled	Final Outcome (Visit 14)		Insomnia Severity Index (ISI)					16-Nov-2018		5		No Clinically Significant Insomnia	1	100000268289
01177	Site 01: (SRI) Phoenix, Arizona USA	Enrolled	Final Outcome (Visit 14)		Insomnia Severity Index (ISI)					06-Nov-2018		10		Subthreshold Insomnia	2	100000268300
01178	Site 01: (SRI) Phoenix, Arizona USA	Enrolled	Final Outcome (Visit 14)		Insomnia Severity Index (ISI)					25-Nov-2018		13		Subthreshold Insomnia	2	100000268311
01179	Site 01: (SRI) Phoenix, Arizona USA	Enrolled	Final Outcome (Visit 14)		Insomnia Severity Index (ISI)					19-Nov-2018		20		Clinical Insomnia (moderate severity)	3	100000268322
01180	Site 01: (SRI) Phoenix, Arizona USA	Enrolled	Final Outcome (Visit 14)		Insomnia Severity Index (ISI)					19-Dec-2018		17		Clinical Insomnia (moderate severity)	3	100000268333
