# Supplementary material for: The short-term impact of 3 smoked cannabis preparations versus placebo on PTSD symptoms: A randomized cross-over clinical trial
Source: PLoS One. 2021 Mar 17;16(3):e0246990. doi: 10.1371/journal.pone.0246990 (PMC7968689; doi:10.1371/journal.pone.0246990)
Supplement: S8 File — (TXT) [file pone.0246990.s010.txt]

SubjectID	Site	SubjectStatus	Visit	VisitRepeatLabel	Form	FormRepeatLabel	FormEntryDate	MWC_NONE	MWC_NONE_CODED	MWC_DATE_OF_ADMINISTRATION	MWC_DATE_OF_ADMINISTRATIO_CODED	MWC_DISCOMFORT_SCORE	MWC_DISCOMFORT_SCORE_CODED	SubjectVisitFormID
01101	Site 01: (SRI) Phoenix, Arizona USA	Enrolled	Screen 1		Marijuana Withdrawal Checklist (MWC)					13-Jan-2017		38		9117638
01102	Site 01: (SRI) Phoenix, Arizona USA	Enrolled	Screen 1		Marijuana Withdrawal Checklist (MWC)					17-Jan-2017		17		9139104
01103	Site 01: (SRI) Phoenix, Arizona USA	Enrolled	Screen 1		Marijuana Withdrawal Checklist (MWC)					06-Feb-2017		26		9150593
01104	Site 01: (SRI) Phoenix, Arizona USA	Enrolled	Screen 1		Marijuana Withdrawal Checklist (MWC)					08-Feb-2017		17		9185865
01105	Site 01: (SRI) Phoenix, Arizona USA	Enrolled	Screen 1		Marijuana Withdrawal Checklist (MWC)					16-Feb-2017		52		9189610
01106	Site 01: (SRI) Phoenix, Arizona USA	Enrolled	Screen 1		Marijuana Withdrawal Checklist (MWC)					02-Mar-2017		21		100000147732
01107	Site 01: (SRI) Phoenix, Arizona USA	Enrolled	Screen 1		Marijuana Withdrawal Checklist (MWC)					17-Mar-2017		57		100000147738
01108	Site 01: (SRI) Phoenix, Arizona USA	Enrolled	Screen 1		Marijuana Withdrawal Checklist (MWC)					22-Mar-2017		56		100000147746
01109	Site 01: (SRI) Phoenix, Arizona USA	Enrolled	Screen 1		Marijuana Withdrawal Checklist (MWC)					22-Mar-2017		37		100000147754
01112	Site 01: (SRI) Phoenix, Arizona USA	Enrolled	Screen 1		Marijuana Withdrawal Checklist (MWC)					29-Mar-2017		32		100000163779
01110	Site 01: (SRI) Phoenix, Arizona USA	Enrolled	Screen 1		Marijuana Withdrawal Checklist (MWC)					22-Mar-2017		27		100000147761
01111	Site 01: (SRI) Phoenix, Arizona USA	Enrolled	Screen 1		Marijuana Withdrawal Checklist (MWC)					17-Mar-2017		55		100000163771
01113	Site 01: (SRI) Phoenix, Arizona USA	Enrolled	Screen 1		Marijuana Withdrawal Checklist (MWC)					23-Mar-2017		25		100000163787
01114	Site 01: (SRI) Phoenix, Arizona USA	Enrolled	Screen 1		Marijuana Withdrawal Checklist (MWC)					29-Mar-2017		33		100000163795
01115	Site 01: (SRI) Phoenix, Arizona USA	Enrolled	Screen 1		Marijuana Withdrawal Checklist (MWC)					10-Apr-2017		25		100000163803
01116	Site 01: (SRI) Phoenix, Arizona USA	Enrolled	Screen 1		Marijuana Withdrawal Checklist (MWC)					15-Feb-2017		27		100000163811
01117	Site 01: (SRI) Phoenix, Arizona USA	Enrolled	Screen 1		Marijuana Withdrawal Checklist (MWC)			No	0	13-Apr-2017		22		100000163819
01118	Site 01: (SRI) Phoenix, Arizona USA	Enrolled	Screen 1		Marijuana Withdrawal Checklist (MWC)					29-Mar-2017		60		100000163827
01119	Site 01: (SRI) Phoenix, Arizona USA	Enrolled	Screen 1		Marijuana Withdrawal Checklist (MWC)					18-May-2017		32		100000163835
01120	Site 01: (SRI) Phoenix, Arizona USA	Enrolled	Screen 1		Marijuana Withdrawal Checklist (MWC)					09-Jun-2017		33		100000163840
01121	Site 01: (SRI) Phoenix, Arizona USA	Enrolled	Screen 1		Marijuana Withdrawal Checklist (MWC)					27-Jun-2017		28		100000163842
01122	Site 01: (SRI) Phoenix, Arizona USA	Enrolled	Screen 1		Marijuana Withdrawal Checklist (MWC)					12-Jul-2017		38		100000163847
01123	Site 01: (SRI) Phoenix, Arizona USA	Enrolled	Screen 1		Marijuana Withdrawal Checklist (MWC)					23-Jun-2017		25		100000163855
01124	Site 01: (SRI) Phoenix, Arizona USA	Enrolled	Screen 1		Marijuana Withdrawal Checklist (MWC)					21-Jul-2017		40		100000163863
01125	Site 01: (SRI) Phoenix, Arizona USA	Enrolled	Screen 1		Marijuana Withdrawal Checklist (MWC)					07-Aug-2017		54		100000163865
01126	Site 01: (SRI) Phoenix, Arizona USA	Enrolled	Screen 1		Marijuana Withdrawal Checklist (MWC)					07-Aug-2017		44		100000163872
01127	Site 01: (SRI) Phoenix, Arizona USA	Enrolled	Screen 1		Marijuana Withdrawal Checklist (MWC)					31-Aug-2017		46		100000163877
01128	Site 01: (SRI) Phoenix, Arizona USA	Enrolled	Screen 1		Marijuana Withdrawal Checklist (MWC)					30-Aug-2017		39		100000163885
01129	Site 01: (SRI) Phoenix, Arizona USA	Enrolled	Screen 1		Marijuana Withdrawal Checklist (MWC)					14-Sep-2017		18		100000163893
01130	Site 01: (SRI) Phoenix, Arizona USA	Enrolled	Screen 1		Marijuana Withdrawal Checklist (MWC)					05-Oct-2017		23		100000163901
01131	Site 01: (SRI) Phoenix, Arizona USA	Enrolled	Screen 1		Marijuana Withdrawal Checklist (MWC)					11-Oct-2017		29		100000163909
01132	Site 01: (SRI) Phoenix, Arizona USA	Enrolled	Screen 1		Marijuana Withdrawal Checklist (MWC)					29-Sep-2017		40		100000163917
01133	Site 01: (SRI) Phoenix, Arizona USA	Enrolled	Screen 1		Marijuana Withdrawal Checklist (MWC)					09-Nov-2017		35		100000163925
01134	Site 01: (SRI) Phoenix, Arizona USA	Enrolled	Screen 1		Marijuana Withdrawal Checklist (MWC)					26-Sep-2017		27		100000163933
01135	Site 01: (SRI) Phoenix, Arizona USA	Enrolled	Screen 1		Marijuana Withdrawal Checklist (MWC)					06-Dec-2017		39		100000163939
01136	Site 01: (SRI) Phoenix, Arizona USA	Enrolled	Screen 1		Marijuana Withdrawal Checklist (MWC)					13-Dec-2017		24		100000163947
01137	Site 01: (SRI) Phoenix, Arizona USA	Enrolled	Screen 1		Marijuana Withdrawal Checklist (MWC)					04-Dec-2017		29		100000163952
01138	Site 01: (SRI) Phoenix, Arizona USA	Enrolled	Screen 1		Marijuana Withdrawal Checklist (MWC)					19-Dec-2017		29		100000163955
01139	Site 01: (SRI) Phoenix, Arizona USA	Enrolled	Screen 1		Marijuana Withdrawal Checklist (MWC)					18-Dec-2017		35		100000163963
01140	Site 01: (SRI) Phoenix, Arizona USA	Enrolled	Screen 1		Marijuana Withdrawal Checklist (MWC)					19-Dec-2017		11		100000163971
01141	Site 01: (SRI) Phoenix, Arizona USA	Enrolled	Screen 1		Marijuana Withdrawal Checklist (MWC)					21-Dec-2017		79		100000163979
01142	Site 01: (SRI) Phoenix, Arizona USA	Enrolled	Screen 1		Marijuana Withdrawal Checklist (MWC)					18-Dec-2017		28		100000163987
01143	Site 01: (SRI) Phoenix, Arizona USA	Enrolled	Screen 1		Marijuana Withdrawal Checklist (MWC)					01-Feb-2018		31		100000163989
01144	Site 01: (SRI) Phoenix, Arizona USA	Enrolled	Screen 1		Marijuana Withdrawal Checklist (MWC)					29-Jan-2018		39		100000163997
01145	Site 01: (SRI) Phoenix, Arizona USA	Enrolled	Screen 1		Marijuana Withdrawal Checklist (MWC)					30-Jan-2018		36		100000164005
01146	Site 01: (SRI) Phoenix, Arizona USA	Enrolled	Screen 1		Marijuana Withdrawal Checklist (MWC)					16-Jan-2018		46		100000164007
01147	Site 01: (SRI) Phoenix, Arizona USA	Enrolled	Screen 1		Marijuana Withdrawal Checklist (MWC)					30-Jan-2018		51		100000164015
01148	Site 01: (SRI) Phoenix, Arizona USA	Enrolled	Screen 1		Marijuana Withdrawal Checklist (MWC)					02-Feb-2018		41		100000164023
01149	Site 01: (SRI) Phoenix, Arizona USA	Enrolled	Screen 1		Marijuana Withdrawal Checklist (MWC)					12-Jan-2018		28		100000164030
01150	Site 01: (SRI) Phoenix, Arizona USA	Enrolled	Screen 1		Marijuana Withdrawal Checklist (MWC)					16-Feb-2018		40		100000164038
01151	Site 01: (SRI) Phoenix, Arizona USA	Enrolled	Screen 1		Marijuana Withdrawal Checklist (MWC)					12-Feb-2018		41		100000164046
01152	Site 01: (SRI) Phoenix, Arizona USA	Enrolled	Screen 1		Marijuana Withdrawal Checklist (MWC)					22-Feb-2018		35		100000164054
01153	Site 01: (SRI) Phoenix, Arizona USA	Enrolled	Screen 1		Marijuana Withdrawal Checklist (MWC)					20-Feb-2018		48		100000164063
01154	Site 01: (SRI) Phoenix, Arizona USA	Enrolled	Screen 1		Marijuana Withdrawal Checklist (MWC)					06-Feb-2018		56		100000164068
01155	Site 01: (SRI) Phoenix, Arizona USA	Enrolled	Screen 1		Marijuana Withdrawal Checklist (MWC)					05-Feb-2018		24		100000164070
01156	Site 01: (SRI) Phoenix, Arizona USA	Enrolled	Screen 1		Marijuana Withdrawal Checklist (MWC)					13-Mar-2018		36		100000164078
01157	Site 01: (SRI) Phoenix, Arizona USA	Enrolled	Screen 1		Marijuana Withdrawal Checklist (MWC)					01-Mar-2018		42		100000164086
01158	Site 01: (SRI) Phoenix, Arizona USA	Enrolled	Screen 1		Marijuana Withdrawal Checklist (MWC)					06-Mar-2018		40		100000164092
01159	Site 01: (SRI) Phoenix, Arizona USA	Enrolled	Screen 1		Marijuana Withdrawal Checklist (MWC)					15-Mar-2018		30		100000164100
01160	Site 01: (SRI) Phoenix, Arizona USA	Enrolled	Screen 1		Marijuana Withdrawal Checklist (MWC)					26-Mar-2018		72		100000164107
01161	Site 01: (SRI) Phoenix, Arizona USA	Enrolled	Screen 1		Marijuana Withdrawal Checklist (MWC)					26-Mar-2018		46		100000164115
01162	Site 01: (SRI) Phoenix, Arizona USA	Enrolled	Screen 1		Marijuana Withdrawal Checklist (MWC)					10-Apr-2018		48		100000164123
01163	Site 01: (SRI) Phoenix, Arizona USA	Enrolled	Screen 1		Marijuana Withdrawal Checklist (MWC)					04-Apr-2018		31		100000164131
01164	Site 01: (SRI) Phoenix, Arizona USA	Enrolled	Screen 1		Marijuana Withdrawal Checklist (MWC)					18-Apr-2018		25		100000164139
01165	Site 01: (SRI) Phoenix, Arizona USA	Enrolled	Screen 1		Marijuana Withdrawal Checklist (MWC)					30-Apr-2018		51		100000164147
01166	Site 01: (SRI) Phoenix, Arizona USA	Enrolled	Screen 1		Marijuana Withdrawal Checklist (MWC)					07-May-2018		23		100000164150
01167	Site 01: (SRI) Phoenix, Arizona USA	Enrolled	Screen 1		Marijuana Withdrawal Checklist (MWC)					31-May-2018		50		100000164155
01168	Site 01: (SRI) Phoenix, Arizona USA	Enrolled	Screen 1		Marijuana Withdrawal Checklist (MWC)					29-May-2018		46		100000164163
01169	Site 01: (SRI) Phoenix, Arizona USA	Enrolled	Screen 1		Marijuana Withdrawal Checklist (MWC)					06-Jun-2018		54		100000164171
01170	Site 01: (SRI) Phoenix, Arizona USA	Enrolled	Screen 1		Marijuana Withdrawal Checklist (MWC)					07-Jun-2018		46		100000164179
01171	Site 01: (SRI) Phoenix, Arizona USA	Enrolled	Screen 1		Marijuana Withdrawal Checklist (MWC)					10-May-2018		51		100000164187
01172	Site 01: (SRI) Phoenix, Arizona USA	Enrolled	Screen 1		Marijuana Withdrawal Checklist (MWC)					19-Jun-2018		62		100000164195
01173	Site 01: (SRI) Phoenix, Arizona USA	Enrolled	Screen 1		Marijuana Withdrawal Checklist (MWC)					25-Jun-2018		43		100000268337
01174	Site 01: (SRI) Phoenix, Arizona USA	Enrolled	Screen 1		Marijuana Withdrawal Checklist (MWC)					05-Jun-2018		49		100000268345
01175	Site 01: (SRI) Phoenix, Arizona USA	Enrolled	Screen 1		Marijuana Withdrawal Checklist (MWC)					11-Jul-2018		34		100000268350
01176	Site 01: (SRI) Phoenix, Arizona USA	Enrolled	Screen 1		Marijuana Withdrawal Checklist (MWC)					05-Jul-2018		26		100000268358
01177	Site 01: (SRI) Phoenix, Arizona USA	Enrolled	Screen 1		Marijuana Withdrawal Checklist (MWC)					06-Aug-2018		23		100000268366
01178	Site 01: (SRI) Phoenix, Arizona USA	Enrolled	Screen 1		Marijuana Withdrawal Checklist (MWC)					06-Aug-2018		14		100000268374
01179	Site 01: (SRI) Phoenix, Arizona USA	Enrolled	Screen 1		Marijuana Withdrawal Checklist (MWC)					30-Jul-2018		3		100000268382
01180	Site 01: (SRI) Phoenix, Arizona USA	Enrolled	Screen 1		Marijuana Withdrawal Checklist (MWC)					29-Aug-2018		25		100000268390
01101	Site 01: (SRI) Phoenix, Arizona USA	Enrolled	Stage 1 Baseline (Enrollment)		Marijuana Withdrawal Checklist (MWC)					03-Feb-2017		0		9118029
01102	Site 01: (SRI) Phoenix, Arizona USA	Enrolled	Stage 1 Baseline (Enrollment)		Marijuana Withdrawal Checklist (MWC)					07-Feb-2017		21		9139119
01103	Site 01: (SRI) Phoenix, Arizona USA	Enrolled	Stage 1 Baseline (Enrollment)		Marijuana Withdrawal Checklist (MWC)					16-Feb-2017		34		9150619
01104	Site 01: (SRI) Phoenix, Arizona USA	Enrolled	Stage 1 Baseline (Enrollment)		Marijuana Withdrawal Checklist (MWC)					08-Mar-2017		26		9185966
01105	Site 01: (SRI) Phoenix, Arizona USA	Enrolled	Stage 1 Baseline (Enrollment)		Marijuana Withdrawal Checklist (MWC)					09-Mar-2017		33		9189627
01106	Site 01: (SRI) Phoenix, Arizona USA	Enrolled	Stage 1 Baseline (Enrollment)		Marijuana Withdrawal Checklist (MWC)					30-Mar-2017		12		100000147736
01107	Site 01: (SRI) Phoenix, Arizona USA	Enrolled	Stage 1 Baseline (Enrollment)		Marijuana Withdrawal Checklist (MWC)					10-Apr-2017		31		100000147743
01108	Site 01: (SRI) Phoenix, Arizona USA	Enrolled	Stage 1 Baseline (Enrollment)		Marijuana Withdrawal Checklist (MWC)					17-Apr-2017		50		100000147751
01109	Site 01: (SRI) Phoenix, Arizona USA	Enrolled	Stage 1 Baseline (Enrollment)		Marijuana Withdrawal Checklist (MWC)					19-Apr-2017		20		100000147759
01112	Site 01: (SRI) Phoenix, Arizona USA	Enrolled	Stage 1 Baseline (Enrollment)		Marijuana Withdrawal Checklist (MWC)					01-May-2017		26		100000163784
01110	Site 01: (SRI) Phoenix, Arizona USA	Enrolled	Stage 1 Baseline (Enrollment)		Marijuana Withdrawal Checklist (MWC)					27-Apr-2017		37		100000147766
01111	Site 01: (SRI) Phoenix, Arizona USA	Enrolled	Stage 1 Baseline (Enrollment)		Marijuana Withdrawal Checklist (MWC)					27-Apr-2017		51		100000163776
01113	Site 01: (SRI) Phoenix, Arizona USA	Enrolled	Stage 1 Baseline (Enrollment)		Marijuana Withdrawal Checklist (MWC)					01-May-2017		38		100000163792
01114	Site 01: (SRI) Phoenix, Arizona USA	Enrolled	Stage 1 Baseline (Enrollment)		Marijuana Withdrawal Checklist (MWC)					04-May-2017		23		100000163800
01115	Site 01: (SRI) Phoenix, Arizona USA	Enrolled	Stage 1 Baseline (Enrollment)		Marijuana Withdrawal Checklist (MWC)					16-May-2017		38		100000163808
01116	Site 01: (SRI) Phoenix, Arizona USA	Enrolled	Stage 1 Baseline (Enrollment)		Marijuana Withdrawal Checklist (MWC)					18-May-2017		33		100000163816
01117	Site 01: (SRI) Phoenix, Arizona USA	Enrolled	Stage 1 Baseline (Enrollment)		Marijuana Withdrawal Checklist (MWC)					29-May-2017		23		100000163824
01118	Site 01: (SRI) Phoenix, Arizona USA	Enrolled	Stage 1 Baseline (Enrollment)		Marijuana Withdrawal Checklist (MWC)					31-May-2017		42		100000163832
01119	Site 01: (SRI) Phoenix, Arizona USA	Enrolled	Stage 1 Baseline (Enrollment)		Marijuana Withdrawal Checklist (MWC)					26-Jun-2017		32		100000163838
01120	Site 01: (SRI) Phoenix, Arizona USA	Enrolled	Stage 1 Baseline (Enrollment)		Marijuana Withdrawal Checklist (MWC)					06-Jul-2017		41		100000163841
01121	Site 01: (SRI) Phoenix, Arizona USA	Enrolled	Stage 1 Baseline (Enrollment)		Marijuana Withdrawal Checklist (MWC)					08-Aug-2017		26		100000163845
01122	Site 01: (SRI) Phoenix, Arizona USA	Enrolled	Stage 1 Baseline (Enrollment)		Marijuana Withdrawal Checklist (MWC)					09-Aug-2017		18		100000163852
01123	Site 01: (SRI) Phoenix, Arizona USA	Enrolled	Stage 1 Baseline (Enrollment)		Marijuana Withdrawal Checklist (MWC)					10-Aug-2017		39		100000163860
01124	Site 01: (SRI) Phoenix, Arizona USA	Enrolled	Stage 1 Baseline (Enrollment)		Marijuana Withdrawal Checklist (MWC)					15-Aug-2017		48		100000163864
01125	Site 01: (SRI) Phoenix, Arizona USA	Enrolled	Stage 1 Baseline (Enrollment)		Marijuana Withdrawal Checklist (MWC)					29-Aug-2017		49		100000163870
01126	Site 01: (SRI) Phoenix, Arizona USA	Enrolled	Stage 1 Baseline (Enrollment)		Marijuana Withdrawal Checklist (MWC)					06-Sep-2017		30		100000163875
01127	Site 01: (SRI) Phoenix, Arizona USA	Enrolled	Stage 1 Baseline (Enrollment)		Marijuana Withdrawal Checklist (MWC)					20-Sep-2017		33		100000163882
01128	Site 01: (SRI) Phoenix, Arizona USA	Enrolled	Stage 1 Baseline (Enrollment)		Marijuana Withdrawal Checklist (MWC)					11-Oct-2017		40		100000163890
01129	Site 01: (SRI) Phoenix, Arizona USA	Enrolled	Stage 1 Baseline (Enrollment)		Marijuana Withdrawal Checklist (MWC)					23-Oct-2017		16		100000163898
01130	Site 01: (SRI) Phoenix, Arizona USA	Enrolled	Stage 1 Baseline (Enrollment)		Marijuana Withdrawal Checklist (MWC)					26-Oct-2017		34		100000163906
01131	Site 01: (SRI) Phoenix, Arizona USA	Enrolled	Stage 1 Baseline (Enrollment)		Marijuana Withdrawal Checklist (MWC)					01-Nov-2017		36		100000163914
01132	Site 01: (SRI) Phoenix, Arizona USA	Enrolled	Stage 1 Baseline (Enrollment)		Marijuana Withdrawal Checklist (MWC)					14-Nov-2017		64		100000163922
01133	Site 01: (SRI) Phoenix, Arizona USA	Enrolled	Stage 1 Baseline (Enrollment)		Marijuana Withdrawal Checklist (MWC)					12-Dec-2017		45		100000163930
01134	Site 01: (SRI) Phoenix, Arizona USA	Enrolled	Stage 1 Baseline (Enrollment)		Marijuana Withdrawal Checklist (MWC)					21-Dec-2017		15		100000163937
01135	Site 01: (SRI) Phoenix, Arizona USA	Enrolled	Stage 1 Baseline (Enrollment)		Marijuana Withdrawal Checklist (MWC)					02-Jan-2018		21		100000163944
01136	Site 01: (SRI) Phoenix, Arizona USA	Enrolled	Stage 1 Baseline (Enrollment)		Marijuana Withdrawal Checklist (MWC)					07-Jan-2018		25		100000253215
01137	Site 01: (SRI) Phoenix, Arizona USA	Enrolled	Stage 1 Baseline (Enrollment)		Marijuana Withdrawal Checklist (MWC)					14-Jan-2018		27		100000163954
01138	Site 01: (SRI) Phoenix, Arizona USA	Enrolled	Stage 1 Baseline (Enrollment)		Marijuana Withdrawal Checklist (MWC)					30-Jan-2018		23		100000163960
01139	Site 01: (SRI) Phoenix, Arizona USA	Enrolled	Stage 1 Baseline (Enrollment)		Marijuana Withdrawal Checklist (MWC)					04-Feb-2018		37		100000163968
01140	Site 01: (SRI) Phoenix, Arizona USA	Enrolled	Stage 1 Baseline (Enrollment)		Marijuana Withdrawal Checklist (MWC)					05-Feb-2018		13		100000163976
01141	Site 01: (SRI) Phoenix, Arizona USA	Enrolled	Stage 1 Baseline (Enrollment)		Marijuana Withdrawal Checklist (MWC)					08-Feb-2018		59		100000163984
01142	Site 01: (SRI) Phoenix, Arizona USA	Enrolled	Stage 1 Baseline (Enrollment)		Marijuana Withdrawal Checklist (MWC)					12-Feb-2018		41		100000163988
01143	Site 01: (SRI) Phoenix, Arizona USA	Enrolled	Stage 1 Baseline (Enrollment)		Marijuana Withdrawal Checklist (MWC)					27-Feb-2018		37		100000163994
01144	Site 01: (SRI) Phoenix, Arizona USA	Enrolled	Stage 1 Baseline (Enrollment)		Marijuana Withdrawal Checklist (MWC)					01-Mar-2018		27		100000164002
01145	Site 01: (SRI) Phoenix, Arizona USA	Enrolled	Stage 1 Baseline (Enrollment)		Marijuana Withdrawal Checklist (MWC)					06-Mar-2018		17		100000164006
01146	Site 01: (SRI) Phoenix, Arizona USA	Enrolled	Stage 1 Baseline (Enrollment)		Marijuana Withdrawal Checklist (MWC)					06-Mar-2018		37		100000164012
01147	Site 01: (SRI) Phoenix, Arizona USA	Enrolled	Stage 1 Baseline (Enrollment)		Marijuana Withdrawal Checklist (MWC)					12-Mar-2018		48		100000164020
01148	Site 01: (SRI) Phoenix, Arizona USA	Enrolled	Stage 1 Baseline (Enrollment)		Marijuana Withdrawal Checklist (MWC)					14-Mar-2018		37		11482381
01149	Site 01: (SRI) Phoenix, Arizona USA	Enrolled	Stage 1 Baseline (Enrollment)		Marijuana Withdrawal Checklist (MWC)					18-Mar-2018		25		100000164035
01150	Site 01: (SRI) Phoenix, Arizona USA	Enrolled	Stage 1 Baseline (Enrollment)		Marijuana Withdrawal Checklist (MWC)					22-Mar-2018		38		100000164043
01151	Site 01: (SRI) Phoenix, Arizona USA	Enrolled	Stage 1 Baseline (Enrollment)		Marijuana Withdrawal Checklist (MWC)					26-Mar-2018		29		100000164051
01152	Site 01: (SRI) Phoenix, Arizona USA	Enrolled	Stage 1 Baseline (Enrollment)		Marijuana Withdrawal Checklist (MWC)					26-Mar-2018		51		100000164059
01153	Site 01: (SRI) Phoenix, Arizona USA	Enrolled	Stage 1 Baseline (Enrollment)		Marijuana Withdrawal Checklist (MWC)					28-Mar-2018		35		100000164066
01154	Site 01: (SRI) Phoenix, Arizona USA	Enrolled	Stage 1 Baseline (Enrollment)		Marijuana Withdrawal Checklist (MWC)					03-Apr-2018				100000253254
01155	Site 01: (SRI) Phoenix, Arizona USA	Enrolled	Stage 1 Baseline (Enrollment)		Marijuana Withdrawal Checklist (MWC)					05-Apr-2018		26		100000164075
01156	Site 01: (SRI) Phoenix, Arizona USA	Enrolled	Stage 1 Baseline (Enrollment)		Marijuana Withdrawal Checklist (MWC)					16-Apr-2018		19		100000164083
01157	Site 01: (SRI) Phoenix, Arizona USA	Enrolled	Stage 1 Baseline (Enrollment)		Marijuana Withdrawal Checklist (MWC)					18-Apr-2018		54		100000164090
01158	Site 01: (SRI) Phoenix, Arizona USA	Enrolled	Stage 1 Baseline (Enrollment)		Marijuana Withdrawal Checklist (MWC)					23-Apr-2018		41		100000164097
01159	Site 01: (SRI) Phoenix, Arizona USA	Enrolled	Stage 1 Baseline (Enrollment)		Marijuana Withdrawal Checklist (MWC)			Yes	1					100000263507
01160	Site 01: (SRI) Phoenix, Arizona USA	Enrolled	Stage 1 Baseline (Enrollment)		Marijuana Withdrawal Checklist (MWC)					03-May-2018		33		100000164112
01161	Site 01: (SRI) Phoenix, Arizona USA	Enrolled	Stage 1 Baseline (Enrollment)		Marijuana Withdrawal Checklist (MWC)					06-May-2018		62		100000164120
01162	Site 01: (SRI) Phoenix, Arizona USA	Enrolled	Stage 1 Baseline (Enrollment)		Marijuana Withdrawal Checklist (MWC)					16-May-2018		28		100000164128
01163	Site 01: (SRI) Phoenix, Arizona USA	Enrolled	Stage 1 Baseline (Enrollment)		Marijuana Withdrawal Checklist (MWC)					22-May-2018		31		100000164136
01164	Site 01: (SRI) Phoenix, Arizona USA	Enrolled	Stage 1 Baseline (Enrollment)		Marijuana Withdrawal Checklist (MWC)					23-May-2018		56		100000164143
01165	Site 01: (SRI) Phoenix, Arizona USA	Enrolled	Stage 1 Baseline (Enrollment)		Marijuana Withdrawal Checklist (MWC)					11-Jun-2018		16		100000164149
01166	Site 01: (SRI) Phoenix, Arizona USA	Enrolled	Stage 1 Baseline (Enrollment)		Marijuana Withdrawal Checklist (MWC)					13-Jun-2018		33		100000164153
01167	Site 01: (SRI) Phoenix, Arizona USA	Enrolled	Stage 1 Baseline (Enrollment)		Marijuana Withdrawal Checklist (MWC)					25-Jun-2018		41		100000164160
01168	Site 01: (SRI) Phoenix, Arizona USA	Enrolled	Stage 1 Baseline (Enrollment)		Marijuana Withdrawal Checklist (MWC)					26-Jun-2018		49		100000164168
01169	Site 01: (SRI) Phoenix, Arizona USA	Enrolled	Stage 1 Baseline (Enrollment)		Marijuana Withdrawal Checklist (MWC)					12-Jul-2018		48		100000164176
01170	Site 01: (SRI) Phoenix, Arizona USA	Enrolled	Stage 1 Baseline (Enrollment)		Marijuana Withdrawal Checklist (MWC)					12-Jul-2018		31		100000164184
01171	Site 01: (SRI) Phoenix, Arizona USA	Enrolled	Stage 1 Baseline (Enrollment)		Marijuana Withdrawal Checklist (MWC)					19-Jul-2018		41		100000164192
01172	Site 01: (SRI) Phoenix, Arizona USA	Enrolled	Stage 1 Baseline (Enrollment)		Marijuana Withdrawal Checklist (MWC)					23-Jul-2018		48		100000164200
01173	Site 01: (SRI) Phoenix, Arizona USA	Enrolled	Stage 1 Baseline (Enrollment)		Marijuana Withdrawal Checklist (MWC)					30-Jul-2018		42		100000268342
01174	Site 01: (SRI) Phoenix, Arizona USA	Enrolled	Stage 1 Baseline (Enrollment)		Marijuana Withdrawal Checklist (MWC)					05-Aug-2018		39		100000268348
01175	Site 01: (SRI) Phoenix, Arizona USA	Enrolled	Stage 1 Baseline (Enrollment)		Marijuana Withdrawal Checklist (MWC)					13-Aug-2018		46		100000268355
01176	Site 01: (SRI) Phoenix, Arizona USA	Enrolled	Stage 1 Baseline (Enrollment)		Marijuana Withdrawal Checklist (MWC)					09-Aug-2018		19		100000268363
01177	Site 01: (SRI) Phoenix, Arizona USA	Enrolled	Stage 1 Baseline (Enrollment)		Marijuana Withdrawal Checklist (MWC)					29-Aug-2018		31		100000268371
01178	Site 01: (SRI) Phoenix, Arizona USA	Enrolled	Stage 1 Baseline (Enrollment)		Marijuana Withdrawal Checklist (MWC)					04-Sep-2018		21		100000268379
01179	Site 01: (SRI) Phoenix, Arizona USA	Enrolled	Stage 1 Baseline (Enrollment)		Marijuana Withdrawal Checklist (MWC)					11-Sep-2018		27		100000268387
01180	Site 01: (SRI) Phoenix, Arizona USA	Enrolled	Stage 1 Baseline (Enrollment)		Marijuana Withdrawal Checklist (MWC)					08-Oct-2018		37		100000268395
01101	Site 01: (SRI) Phoenix, Arizona USA	Enrolled	Cessation 1 (Visit 6)		Marijuana Withdrawal Checklist (MWC)					02-Mar-2017		7		9174151
01102	Site 01: (SRI) Phoenix, Arizona USA	Enrolled	Cessation 1 (Visit 6)		Marijuana Withdrawal Checklist (MWC)					03-Mar-2017		10		9175226
01103	Site 01: (SRI) Phoenix, Arizona USA	Enrolled	Cessation 1 (Visit 6)		Marijuana Withdrawal Checklist (MWC)					21-Mar-2017		30		9198243
01104	Site 01: (SRI) Phoenix, Arizona USA	Enrolled	Cessation 1 (Visit 6)		Marijuana Withdrawal Checklist (MWC)					07-Apr-2017		14		100000147721
01105	Site 01: (SRI) Phoenix, Arizona USA	Enrolled	Cessation 1 (Visit 6)		Marijuana Withdrawal Checklist (MWC)					07-Apr-2017		30		100000147726
01106	Site 01: (SRI) Phoenix, Arizona USA	Enrolled	Cessation 1 (Visit 6)		Marijuana Withdrawal Checklist (MWC)					20-Apr-2017		12		100000147733
01107	Site 01: (SRI) Phoenix, Arizona USA	Enrolled	Cessation 1 (Visit 6)		Marijuana Withdrawal Checklist (MWC)					02-May-2017		15		100000147739
01108	Site 01: (SRI) Phoenix, Arizona USA	Enrolled	Cessation 1 (Visit 6)		Marijuana Withdrawal Checklist (MWC)					08-May-2017		41		100000147747
01109	Site 01: (SRI) Phoenix, Arizona USA	Enrolled	Cessation 1 (Visit 6)		Marijuana Withdrawal Checklist (MWC)					12-May-2017		20		100000147755
01112	Site 01: (SRI) Phoenix, Arizona USA	Enrolled	Cessation 1 (Visit 6)		Marijuana Withdrawal Checklist (MWC)					23-May-2017		8		100000163780
01110	Site 01: (SRI) Phoenix, Arizona USA	Enrolled	Cessation 1 (Visit 6)		Marijuana Withdrawal Checklist (MWC)					19-May-2017		25		100000147762
01111	Site 01: (SRI) Phoenix, Arizona USA	Enrolled	Cessation 1 (Visit 6)		Marijuana Withdrawal Checklist (MWC)					22-May-2017		27		100000163772
01113	Site 01: (SRI) Phoenix, Arizona USA	Enrolled	Cessation 1 (Visit 6)		Marijuana Withdrawal Checklist (MWC)					23-May-2017		21		100000163788
01114	Site 01: (SRI) Phoenix, Arizona USA	Enrolled	Cessation 1 (Visit 6)		Marijuana Withdrawal Checklist (MWC)					26-May-2017		8		100000163796
01115	Site 01: (SRI) Phoenix, Arizona USA	Enrolled	Cessation 1 (Visit 6)		Marijuana Withdrawal Checklist (MWC)					08-Jun-2017		25		100000163804
01116	Site 01: (SRI) Phoenix, Arizona USA	Enrolled	Cessation 1 (Visit 6)		Marijuana Withdrawal Checklist (MWC)					16-Jun-2017		11		100000163812
01117	Site 01: (SRI) Phoenix, Arizona USA	Enrolled	Cessation 1 (Visit 6)		Marijuana Withdrawal Checklist (MWC)					21-Jun-2017		13		100000163820
01118	Site 01: (SRI) Phoenix, Arizona USA	Enrolled	Cessation 1 (Visit 6)		Marijuana Withdrawal Checklist (MWC)					23-Jun-2017		20		100000163828
01119	Site 01: (SRI) Phoenix, Arizona USA	Enrolled	Cessation 1 (Visit 6)		Marijuana Withdrawal Checklist (MWC)					21-Jul-2017		32		100000163836
01121	Site 01: (SRI) Phoenix, Arizona USA	Enrolled	Cessation 1 (Visit 6)		Marijuana Withdrawal Checklist (MWC)					29-Aug-2017		24		100000163843
01122	Site 01: (SRI) Phoenix, Arizona USA	Enrolled	Cessation 1 (Visit 6)		Marijuana Withdrawal Checklist (MWC)					31-Aug-2017		2		100000163848
01123	Site 01: (SRI) Phoenix, Arizona USA	Enrolled	Cessation 1 (Visit 6)		Marijuana Withdrawal Checklist (MWC)					31-Aug-2017		28		100000163856
01125	Site 01: (SRI) Phoenix, Arizona USA	Enrolled	Cessation 1 (Visit 6)		Marijuana Withdrawal Checklist (MWC)					21-Sep-2017		19		100000163866
01126	Site 01: (SRI) Phoenix, Arizona USA	Enrolled	Cessation 1 (Visit 6)		Marijuana Withdrawal Checklist (MWC)					29-Sep-2017		42		100000163873
01127	Site 01: (SRI) Phoenix, Arizona USA	Enrolled	Cessation 1 (Visit 6)		Marijuana Withdrawal Checklist (MWC)					13-Oct-2017		5		100000163878
01128	Site 01: (SRI) Phoenix, Arizona USA	Enrolled	Cessation 1 (Visit 6)		Marijuana Withdrawal Checklist (MWC)					03-Nov-2017		46		100000163886
01129	Site 01: (SRI) Phoenix, Arizona USA	Enrolled	Cessation 1 (Visit 6)		Marijuana Withdrawal Checklist (MWC)			No	0	15-Nov-2017		10		100000163894
01130	Site 01: (SRI) Phoenix, Arizona USA	Enrolled	Cessation 1 (Visit 6)		Marijuana Withdrawal Checklist (MWC)					17-Nov-2017		6		100000163902
01131	Site 01: (SRI) Phoenix, Arizona USA	Enrolled	Cessation 1 (Visit 6)		Marijuana Withdrawal Checklist (MWC)					27-Nov-2017		13		100000163910
01132	Site 01: (SRI) Phoenix, Arizona USA	Enrolled	Cessation 1 (Visit 6)		Marijuana Withdrawal Checklist (MWC)					07-Dec-2017		39		100000163918
01133	Site 01: (SRI) Phoenix, Arizona USA	Enrolled	Cessation 1 (Visit 6)		Marijuana Withdrawal Checklist (MWC)					04-Jan-2018		11		100000163926
01134	Site 01: (SRI) Phoenix, Arizona USA	Enrolled	Cessation 1 (Visit 6)		Marijuana Withdrawal Checklist (MWC)					17-Jan-2018		16		100000163934
01135	Site 01: (SRI) Phoenix, Arizona USA	Enrolled	Cessation 1 (Visit 6)		Marijuana Withdrawal Checklist (MWC)					25-Jan-2018		12		100000163940
01136	Site 01: (SRI) Phoenix, Arizona USA	Enrolled	Cessation 1 (Visit 6)		Marijuana Withdrawal Checklist (MWC)					06-Feb-2018		13		100000163948
01137	Site 01: (SRI) Phoenix, Arizona USA	Enrolled	Cessation 1 (Visit 6)		Marijuana Withdrawal Checklist (MWC)					08-Feb-2018		4		100000163953
01138	Site 01: (SRI) Phoenix, Arizona USA	Enrolled	Cessation 1 (Visit 6)		Marijuana Withdrawal Checklist (MWC)					22-Feb-2018		8		100000163956
01139	Site 01: (SRI) Phoenix, Arizona USA	Enrolled	Cessation 1 (Visit 6)		Marijuana Withdrawal Checklist (MWC)					01-Mar-2018		15		100000163964
01140	Site 01: (SRI) Phoenix, Arizona USA	Enrolled	Cessation 1 (Visit 6)		Marijuana Withdrawal Checklist (MWC)					28-Feb-2018		10		100000163972
01141	Site 01: (SRI) Phoenix, Arizona USA	Enrolled	Cessation 1 (Visit 6)		Marijuana Withdrawal Checklist (MWC)					02-Mar-2018		22		100000163980
01143	Site 01: (SRI) Phoenix, Arizona USA	Enrolled	Cessation 1 (Visit 6)		Marijuana Withdrawal Checklist (MWC)					21-Mar-2018		19		100000163990
01144	Site 01: (SRI) Phoenix, Arizona USA	Enrolled	Cessation 1 (Visit 6)		Marijuana Withdrawal Checklist (MWC)					23-Mar-2018		9		100000163998
01146	Site 01: (SRI) Phoenix, Arizona USA	Enrolled	Cessation 1 (Visit 6)		Marijuana Withdrawal Checklist (MWC)					28-Mar-2018		33		100000164008
01147	Site 01: (SRI) Phoenix, Arizona USA	Enrolled	Cessation 1 (Visit 6)		Marijuana Withdrawal Checklist (MWC)					03-Apr-2018		21		100000164016
01148	Site 01: (SRI) Phoenix, Arizona USA	Enrolled	Cessation 1 (Visit 6)		Marijuana Withdrawal Checklist (MWC)					13-Apr-2018		28		100000164024
01149	Site 01: (SRI) Phoenix, Arizona USA	Enrolled	Cessation 1 (Visit 6)		Marijuana Withdrawal Checklist (MWC)					12-Apr-2018		25		100000164031
01150	Site 01: (SRI) Phoenix, Arizona USA	Enrolled	Cessation 1 (Visit 6)		Marijuana Withdrawal Checklist (MWC)					19-Apr-2018		14		100000164039
01151	Site 01: (SRI) Phoenix, Arizona USA	Enrolled	Cessation 1 (Visit 6)		Marijuana Withdrawal Checklist (MWC)					18-Apr-2018		20		100000164047
01152	Site 01: (SRI) Phoenix, Arizona USA	Enrolled	Cessation 1 (Visit 6)		Marijuana Withdrawal Checklist (MWC)					17-Apr-2018		20		100000164055
01153	Site 01: (SRI) Phoenix, Arizona USA	Enrolled	Cessation 1 (Visit 6)		Marijuana Withdrawal Checklist (MWC)					23-Apr-2018		20		100000164064
01154	Site 01: (SRI) Phoenix, Arizona USA	Enrolled	Cessation 1 (Visit 6)		Marijuana Withdrawal Checklist (MWC)					24-Apr-2018		49		100000164069
01155	Site 01: (SRI) Phoenix, Arizona USA	Enrolled	Cessation 1 (Visit 6)		Marijuana Withdrawal Checklist (MWC)					27-Apr-2018		3		100000164071
01156	Site 01: (SRI) Phoenix, Arizona USA	Enrolled	Cessation 1 (Visit 6)		Marijuana Withdrawal Checklist (MWC)					08-May-2018		13		100000164079
01157	Site 01: (SRI) Phoenix, Arizona USA	Enrolled	Cessation 1 (Visit 6)		Marijuana Withdrawal Checklist (MWC)					11-May-2018		4		100000164087
01158	Site 01: (SRI) Phoenix, Arizona USA	Enrolled	Cessation 1 (Visit 6)		Marijuana Withdrawal Checklist (MWC)					17-May-2018		9		100000164093
01159	Site 01: (SRI) Phoenix, Arizona USA	Enrolled	Cessation 1 (Visit 6)		Marijuana Withdrawal Checklist (MWC)					17-May-2018		39		100000164101
01160	Site 01: (SRI) Phoenix, Arizona USA	Enrolled	Cessation 1 (Visit 6)		Marijuana Withdrawal Checklist (MWC)					25-May-2018		20		100000164108
01161	Site 01: (SRI) Phoenix, Arizona USA	Enrolled	Cessation 1 (Visit 6)		Marijuana Withdrawal Checklist (MWC)					31-May-2018		36		100000164116
01162	Site 01: (SRI) Phoenix, Arizona USA	Enrolled	Cessation 1 (Visit 6)		Marijuana Withdrawal Checklist (MWC)					07-Jun-2018		19		100000164124
01163	Site 01: (SRI) Phoenix, Arizona USA	Enrolled	Cessation 1 (Visit 6)		Marijuana Withdrawal Checklist (MWC)					28-Jun-2018		35		100000164132
01164	Site 01: (SRI) Phoenix, Arizona USA	Enrolled	Cessation 1 (Visit 6)		Marijuana Withdrawal Checklist (MWC)					15-Jun-2018		36		100000164140
01165	Site 01: (SRI) Phoenix, Arizona USA	Enrolled	Cessation 1 (Visit 6)		Marijuana Withdrawal Checklist (MWC)					05-Jul-2018		12		100000164148
01166	Site 01: (SRI) Phoenix, Arizona USA	Enrolled	Cessation 1 (Visit 6)		Marijuana Withdrawal Checklist (MWC)					06-Jul-2018		5		100000164151
01167	Site 01: (SRI) Phoenix, Arizona USA	Enrolled	Cessation 1 (Visit 6)		Marijuana Withdrawal Checklist (MWC)					24-Jul-2018		46		100000164156
01168	Site 01: (SRI) Phoenix, Arizona USA	Enrolled	Cessation 1 (Visit 6)		Marijuana Withdrawal Checklist (MWC)					18-Jul-2018		34		100000164164
01169	Site 01: (SRI) Phoenix, Arizona USA	Enrolled	Cessation 1 (Visit 6)		Marijuana Withdrawal Checklist (MWC)					03-Aug-2018		53		100000164172
01170	Site 01: (SRI) Phoenix, Arizona USA	Enrolled	Cessation 1 (Visit 6)		Marijuana Withdrawal Checklist (MWC)			No	0	03-Aug-2018		16		100000164180
01171	Site 01: (SRI) Phoenix, Arizona USA	Enrolled	Cessation 1 (Visit 6)		Marijuana Withdrawal Checklist (MWC)					10-Aug-2018		18		100000164188
01172	Site 01: (SRI) Phoenix, Arizona USA	Enrolled	Cessation 1 (Visit 6)		Marijuana Withdrawal Checklist (MWC)					14-Aug-2018		25		100000164196
01173	Site 01: (SRI) Phoenix, Arizona USA	Enrolled	Cessation 1 (Visit 6)		Marijuana Withdrawal Checklist (MWC)					23-Aug-2018		33		100000268338
01174	Site 01: (SRI) Phoenix, Arizona USA	Enrolled	Cessation 1 (Visit 6)		Marijuana Withdrawal Checklist (MWC)					29-Aug-2018		29		100000268346
01175	Site 01: (SRI) Phoenix, Arizona USA	Enrolled	Cessation 1 (Visit 6)		Marijuana Withdrawal Checklist (MWC)					18-Sep-2018		37		100000268351
01176	Site 01: (SRI) Phoenix, Arizona USA	Enrolled	Cessation 1 (Visit 6)		Marijuana Withdrawal Checklist (MWC)					11-Sep-2018		14		100000268359
01177	Site 01: (SRI) Phoenix, Arizona USA	Enrolled	Cessation 1 (Visit 6)		Marijuana Withdrawal Checklist (MWC)					20-Sep-2018		22		100000268367
01178	Site 01: (SRI) Phoenix, Arizona USA	Enrolled	Cessation 1 (Visit 6)		Marijuana Withdrawal Checklist (MWC)					27-Sep-2018		14		100000268375
01179	Site 01: (SRI) Phoenix, Arizona USA	Enrolled	Cessation 1 (Visit 6)		Marijuana Withdrawal Checklist (MWC)					02-Oct-2018		40		100000268383
01180	Site 01: (SRI) Phoenix, Arizona USA	Enrolled	Cessation 1 (Visit 6)		Marijuana Withdrawal Checklist (MWC)					01-Nov-2018		7		100000268391
01101	Site 01: (SRI) Phoenix, Arizona USA	Enrolled	Cessation 1 1-week Follow-up (Visit 6.1)		Marijuana Withdrawal Checklist (MWC)					09-Mar-2017		11		9198277
01102	Site 01: (SRI) Phoenix, Arizona USA	Enrolled	Cessation 1 1-week Follow-up (Visit 6.1)		Marijuana Withdrawal Checklist (MWC)					10-Mar-2017		15		9198254
01103	Site 01: (SRI) Phoenix, Arizona USA	Enrolled	Cessation 1 1-week Follow-up (Visit 6.1)		Marijuana Withdrawal Checklist (MWC)					28-Mar-2017		42		100000147719
01104	Site 01: (SRI) Phoenix, Arizona USA	Enrolled	Cessation 1 1-week Follow-up (Visit 6.1)		Marijuana Withdrawal Checklist (MWC)			Yes	1					9398443
01105	Site 01: (SRI) Phoenix, Arizona USA	Enrolled	Cessation 1 1-week Follow-up (Visit 6.1)		Marijuana Withdrawal Checklist (MWC)					14-Apr-2017		25		100000147730
01106	Site 01: (SRI) Phoenix, Arizona USA	Enrolled	Cessation 1 1-week Follow-up (Visit 6.1)		Marijuana Withdrawal Checklist (MWC)					27-Apr-2017		2		100000147737
01107	Site 01: (SRI) Phoenix, Arizona USA	Enrolled	Cessation 1 1-week Follow-up (Visit 6.1)		Marijuana Withdrawal Checklist (MWC)					14-May-2017		26		100000147744
01108	Site 01: (SRI) Phoenix, Arizona USA	Enrolled	Cessation 1 1-week Follow-up (Visit 6.1)		Marijuana Withdrawal Checklist (MWC)					15-May-2017		38		100000147752
01109	Site 01: (SRI) Phoenix, Arizona USA	Enrolled	Cessation 1 1-week Follow-up (Visit 6.1)		Marijuana Withdrawal Checklist (MWC)					20-May-2017		20		100000147760
01112	Site 01: (SRI) Phoenix, Arizona USA	Enrolled	Cessation 1 1-week Follow-up (Visit 6.1)		Marijuana Withdrawal Checklist (MWC)					03-Jun-2017		24		100000163785
01110	Site 01: (SRI) Phoenix, Arizona USA	Enrolled	Cessation 1 1-week Follow-up (Visit 6.1)		Marijuana Withdrawal Checklist (MWC)					27-May-2017		32		100000147767
01111	Site 01: (SRI) Phoenix, Arizona USA	Enrolled	Cessation 1 1-week Follow-up (Visit 6.1)		Marijuana Withdrawal Checklist (MWC)					30-May-2017		34		100000163777
01113	Site 01: (SRI) Phoenix, Arizona USA	Enrolled	Cessation 1 1-week Follow-up (Visit 6.1)		Marijuana Withdrawal Checklist (MWC)					30-May-2017		28		100000163793
01114	Site 01: (SRI) Phoenix, Arizona USA	Enrolled	Cessation 1 1-week Follow-up (Visit 6.1)		Marijuana Withdrawal Checklist (MWC)					02-Jun-2017		28		100000163801
01115	Site 01: (SRI) Phoenix, Arizona USA	Enrolled	Cessation 1 1-week Follow-up (Visit 6.1)		Marijuana Withdrawal Checklist (MWC)					15-Jun-2017		38		100000163809
01116	Site 01: (SRI) Phoenix, Arizona USA	Enrolled	Cessation 1 1-week Follow-up (Visit 6.1)		Marijuana Withdrawal Checklist (MWC)			Yes	1					100000248495
01117	Site 01: (SRI) Phoenix, Arizona USA	Enrolled	Cessation 1 1-week Follow-up (Visit 6.1)		Marijuana Withdrawal Checklist (MWC)					28-Jun-2017		16		100000163826
01118	Site 01: (SRI) Phoenix, Arizona USA	Enrolled	Cessation 1 1-week Follow-up (Visit 6.1)		Marijuana Withdrawal Checklist (MWC)					29-Jun-2017		11		100000163833
01119	Site 01: (SRI) Phoenix, Arizona USA	Enrolled	Cessation 1 1-week Follow-up (Visit 6.1)		Marijuana Withdrawal Checklist (MWC)					28-Jul-2017		30		100000163839
01121	Site 01: (SRI) Phoenix, Arizona USA	Enrolled	Cessation 1 1-week Follow-up (Visit 6.1)		Marijuana Withdrawal Checklist (MWC)			No	0	12-Sep-2017		24		100000163846
01122	Site 01: (SRI) Phoenix, Arizona USA	Enrolled	Cessation 1 1-week Follow-up (Visit 6.1)		Marijuana Withdrawal Checklist (MWC)					07-Sep-2017		22		100000163853
01123	Site 01: (SRI) Phoenix, Arizona USA	Enrolled	Cessation 1 1-week Follow-up (Visit 6.1)		Marijuana Withdrawal Checklist (MWC)					10-Sep-2017		23		100000163861
01125	Site 01: (SRI) Phoenix, Arizona USA	Enrolled	Cessation 1 1-week Follow-up (Visit 6.1)		Marijuana Withdrawal Checklist (MWC)					28-Sep-2017		35		100000163871
01126	Site 01: (SRI) Phoenix, Arizona USA	Enrolled	Cessation 1 1-week Follow-up (Visit 6.1)		Marijuana Withdrawal Checklist (MWC)					11-Oct-2017		25		100000163876
01127	Site 01: (SRI) Phoenix, Arizona USA	Enrolled	Cessation 1 1-week Follow-up (Visit 6.1)		Marijuana Withdrawal Checklist (MWC)					25-Oct-2017		21		100000163883
01128	Site 01: (SRI) Phoenix, Arizona USA	Enrolled	Cessation 1 1-week Follow-up (Visit 6.1)		Marijuana Withdrawal Checklist (MWC)					10-Nov-2017		41		100000163891
01129	Site 01: (SRI) Phoenix, Arizona USA	Enrolled	Cessation 1 1-week Follow-up (Visit 6.1)		Marijuana Withdrawal Checklist (MWC)					29-Nov-2017		13		100000163899
01130	Site 01: (SRI) Phoenix, Arizona USA	Enrolled	Cessation 1 1-week Follow-up (Visit 6.1)		Marijuana Withdrawal Checklist (MWC)					24-Nov-2017		14		100000163907
01131	Site 01: (SRI) Phoenix, Arizona USA	Enrolled	Cessation 1 1-week Follow-up (Visit 6.1)		Marijuana Withdrawal Checklist (MWC)					04-Dec-2017		44		100000163915
01132	Site 01: (SRI) Phoenix, Arizona USA	Enrolled	Cessation 1 1-week Follow-up (Visit 6.1)		Marijuana Withdrawal Checklist (MWC)					14-Dec-2017		58		100000163923
01133	Site 01: (SRI) Phoenix, Arizona USA	Enrolled	Cessation 1 1-week Follow-up (Visit 6.1)		Marijuana Withdrawal Checklist (MWC)					12-Jan-2018		29		100000163931
01134	Site 01: (SRI) Phoenix, Arizona USA	Enrolled	Cessation 1 1-week Follow-up (Visit 6.1)		Marijuana Withdrawal Checklist (MWC)					25-Jan-2018		27		100000163938
01135	Site 01: (SRI) Phoenix, Arizona USA	Enrolled	Cessation 1 1-week Follow-up (Visit 6.1)		Marijuana Withdrawal Checklist (MWC)					02-Feb-2018		16		100000163945
01136	Site 01: (SRI) Phoenix, Arizona USA	Enrolled	Cessation 1 1-week Follow-up (Visit 6.1)		Marijuana Withdrawal Checklist (MWC)					13-Feb-2018		18		100000163951
01137	Site 01: (SRI) Phoenix, Arizona USA	Enrolled	Cessation 1 1-week Follow-up (Visit 6.1)		Marijuana Withdrawal Checklist (MWC)			Yes	1					100000256253
01138	Site 01: (SRI) Phoenix, Arizona USA	Enrolled	Cessation 1 1-week Follow-up (Visit 6.1)		Marijuana Withdrawal Checklist (MWC)					01-Mar-2018		15		100000163961
01139	Site 01: (SRI) Phoenix, Arizona USA	Enrolled	Cessation 1 1-week Follow-up (Visit 6.1)		Marijuana Withdrawal Checklist (MWC)					08-Mar-2018		9		100000163969
01140	Site 01: (SRI) Phoenix, Arizona USA	Enrolled	Cessation 1 1-week Follow-up (Visit 6.1)		Marijuana Withdrawal Checklist (MWC)					07-Mar-2018		12		100000163977
01141	Site 01: (SRI) Phoenix, Arizona USA	Enrolled	Cessation 1 1-week Follow-up (Visit 6.1)		Marijuana Withdrawal Checklist (MWC)			No	0	09-Mar-2018		25		100000163985
01143	Site 01: (SRI) Phoenix, Arizona USA	Enrolled	Cessation 1 1-week Follow-up (Visit 6.1)		Marijuana Withdrawal Checklist (MWC)					27-Mar-2018		29		100000163995
01144	Site 01: (SRI) Phoenix, Arizona USA	Enrolled	Cessation 1 1-week Follow-up (Visit 6.1)		Marijuana Withdrawal Checklist (MWC)			No	0	09-Apr-2018		21		100000164003
01146	Site 01: (SRI) Phoenix, Arizona USA	Enrolled	Cessation 1 1-week Follow-up (Visit 6.1)		Marijuana Withdrawal Checklist (MWC)					04-Apr-2018		39		100000164013
01147	Site 01: (SRI) Phoenix, Arizona USA	Enrolled	Cessation 1 1-week Follow-up (Visit 6.1)		Marijuana Withdrawal Checklist (MWC)					10-Apr-2018		42		100000164021
01148	Site 01: (SRI) Phoenix, Arizona USA	Enrolled	Cessation 1 1-week Follow-up (Visit 6.1)		Marijuana Withdrawal Checklist (MWC)			No	0	23-Apr-2018		34		100000164028
01149	Site 01: (SRI) Phoenix, Arizona USA	Enrolled	Cessation 1 1-week Follow-up (Visit 6.1)		Marijuana Withdrawal Checklist (MWC)					19-Apr-2018		24		100000164036
01150	Site 01: (SRI) Phoenix, Arizona USA	Enrolled	Cessation 1 1-week Follow-up (Visit 6.1)		Marijuana Withdrawal Checklist (MWC)					26-Apr-2018		21		100000164044
01151	Site 01: (SRI) Phoenix, Arizona USA	Enrolled	Cessation 1 1-week Follow-up (Visit 6.1)		Marijuana Withdrawal Checklist (MWC)					26-Apr-2018		21		100000164052
01152	Site 01: (SRI) Phoenix, Arizona USA	Enrolled	Cessation 1 1-week Follow-up (Visit 6.1)		Marijuana Withdrawal Checklist (MWC)					26-Apr-2018		36		100000164060
01153	Site 01: (SRI) Phoenix, Arizona USA	Enrolled	Cessation 1 1-week Follow-up (Visit 6.1)		Marijuana Withdrawal Checklist (MWC)					30-Apr-2018		23		100000164067
01154	Site 01: (SRI) Phoenix, Arizona USA	Enrolled	Cessation 1 1-week Follow-up (Visit 6.1)		Marijuana Withdrawal Checklist (MWC)			Yes	1					100000253259
01155	Site 01: (SRI) Phoenix, Arizona USA	Enrolled	Cessation 1 1-week Follow-up (Visit 6.1)		Marijuana Withdrawal Checklist (MWC)					08-May-2018		16		100000164076
01156	Site 01: (SRI) Phoenix, Arizona USA	Enrolled	Cessation 1 1-week Follow-up (Visit 6.1)		Marijuana Withdrawal Checklist (MWC)					15-May-2018		8		100000164084
01157	Site 01: (SRI) Phoenix, Arizona USA	Enrolled	Cessation 1 1-week Follow-up (Visit 6.1)		Marijuana Withdrawal Checklist (MWC)			Yes	1					100000253264
01158	Site 01: (SRI) Phoenix, Arizona USA	Enrolled	Cessation 1 1-week Follow-up (Visit 6.1)		Marijuana Withdrawal Checklist (MWC)					24-May-2018		15		100000164098
01159	Site 01: (SRI) Phoenix, Arizona USA	Enrolled	Cessation 1 1-week Follow-up (Visit 6.1)		Marijuana Withdrawal Checklist (MWC)					25-May-2018		26		100000164105
01160	Site 01: (SRI) Phoenix, Arizona USA	Enrolled	Cessation 1 1-week Follow-up (Visit 6.1)		Marijuana Withdrawal Checklist (MWC)			No	0	05-Jun-2018		19		100000164113
01161	Site 01: (SRI) Phoenix, Arizona USA	Enrolled	Cessation 1 1-week Follow-up (Visit 6.1)		Marijuana Withdrawal Checklist (MWC)					06-Jun-2018		56		100000164121
01162	Site 01: (SRI) Phoenix, Arizona USA	Enrolled	Cessation 1 1-week Follow-up (Visit 6.1)		Marijuana Withdrawal Checklist (MWC)					17-Jun-2018		19		100000164129
01163	Site 01: (SRI) Phoenix, Arizona USA	Enrolled	Cessation 1 1-week Follow-up (Visit 6.1)		Marijuana Withdrawal Checklist (MWC)					28-Jun-2018		35		100000164137
01164	Site 01: (SRI) Phoenix, Arizona USA	Enrolled	Cessation 1 1-week Follow-up (Visit 6.1)		Marijuana Withdrawal Checklist (MWC)					22-Jun-2018		10		100000164144
01166	Site 01: (SRI) Phoenix, Arizona USA	Enrolled	Cessation 1 1-week Follow-up (Visit 6.1)		Marijuana Withdrawal Checklist (MWC)					14-Jul-2018		41		100000164154
01167	Site 01: (SRI) Phoenix, Arizona USA	Enrolled	Cessation 1 1-week Follow-up (Visit 6.1)		Marijuana Withdrawal Checklist (MWC)					02-Aug-2018		57		100000164161
01168	Site 01: (SRI) Phoenix, Arizona USA	Enrolled	Cessation 1 1-week Follow-up (Visit 6.1)		Marijuana Withdrawal Checklist (MWC)					02-Aug-2018		35		100000164169
01169	Site 01: (SRI) Phoenix, Arizona USA	Enrolled	Cessation 1 1-week Follow-up (Visit 6.1)		Marijuana Withdrawal Checklist (MWC)					11-Aug-2018		47		100000164177
01170	Site 01: (SRI) Phoenix, Arizona USA	Enrolled	Cessation 1 1-week Follow-up (Visit 6.1)		Marijuana Withdrawal Checklist (MWC)			No	0	20-Aug-2018		13		100000164185
01171	Site 01: (SRI) Phoenix, Arizona USA	Enrolled	Cessation 1 1-week Follow-up (Visit 6.1)		Marijuana Withdrawal Checklist (MWC)					17-Aug-2018		31		100000164193
01172	Site 01: (SRI) Phoenix, Arizona USA	Enrolled	Cessation 1 1-week Follow-up (Visit 6.1)		Marijuana Withdrawal Checklist (MWC)			Yes	1					100000255447
01173	Site 01: (SRI) Phoenix, Arizona USA	Enrolled	Cessation 1 1-week Follow-up (Visit 6.1)		Marijuana Withdrawal Checklist (MWC)					01-Sep-2018		25		100000268343
01174	Site 01: (SRI) Phoenix, Arizona USA	Enrolled	Cessation 1 1-week Follow-up (Visit 6.1)		Marijuana Withdrawal Checklist (MWC)					05-Sep-2018		43		100000268349
01175	Site 01: (SRI) Phoenix, Arizona USA	Enrolled	Cessation 1 1-week Follow-up (Visit 6.1)		Marijuana Withdrawal Checklist (MWC)					05-Oct-2018		41		100000268356
01176	Site 01: (SRI) Phoenix, Arizona USA	Enrolled	Cessation 1 1-week Follow-up (Visit 6.1)		Marijuana Withdrawal Checklist (MWC)					18-Sep-2018		21		100000268364
01177	Site 01: (SRI) Phoenix, Arizona USA	Enrolled	Cessation 1 1-week Follow-up (Visit 6.1)		Marijuana Withdrawal Checklist (MWC)					26-Sep-2018		24		100000268372
01178	Site 01: (SRI) Phoenix, Arizona USA	Enrolled	Cessation 1 1-week Follow-up (Visit 6.1)		Marijuana Withdrawal Checklist (MWC)					05-Oct-2018		18		100000268380
01179	Site 01: (SRI) Phoenix, Arizona USA	Enrolled	Cessation 1 1-week Follow-up (Visit 6.1)		Marijuana Withdrawal Checklist (MWC)					09-Oct-2018		36		100000268388
01180	Site 01: (SRI) Phoenix, Arizona USA	Enrolled	Cessation 1 1-week Follow-up (Visit 6.1)		Marijuana Withdrawal Checklist (MWC)					08-Nov-2018		16		100000268396
01101	Site 01: (SRI) Phoenix, Arizona USA	Enrolled	Stage 2 Baseline (Visit 7)		Marijuana Withdrawal Checklist (MWC)					17-Mar-2017		13		9198289
01102	Site 01: (SRI) Phoenix, Arizona USA	Enrolled	Stage 2 Baseline (Visit 7)		Marijuana Withdrawal Checklist (MWC)					17-Mar-2017		22		9198266
01103	Site 01: (SRI) Phoenix, Arizona USA	Enrolled	Stage 2 Baseline (Visit 7)		Marijuana Withdrawal Checklist (MWC)					04-Apr-2017		27		100000147716
01104	Site 01: (SRI) Phoenix, Arizona USA	Enrolled	Stage 2 Baseline (Visit 7)		Marijuana Withdrawal Checklist (MWC)					20-Apr-2017		19		100000147722
01105	Site 01: (SRI) Phoenix, Arizona USA	Enrolled	Stage 2 Baseline (Visit 7)		Marijuana Withdrawal Checklist (MWC)					20-Apr-2017		21		100000147727
01106	Site 01: (SRI) Phoenix, Arizona USA	Enrolled	Stage 2 Baseline (Visit 7)		Marijuana Withdrawal Checklist (MWC)					04-May-2017		5		100000147734
01107	Site 01: (SRI) Phoenix, Arizona USA	Enrolled	Stage 2 Baseline (Visit 7)		Marijuana Withdrawal Checklist (MWC)					17-May-2017		30		100000147740
01108	Site 01: (SRI) Phoenix, Arizona USA	Enrolled	Stage 2 Baseline (Visit 7)		Marijuana Withdrawal Checklist (MWC)					22-May-2017		38		100000147748
01109	Site 01: (SRI) Phoenix, Arizona USA	Enrolled	Stage 2 Baseline (Visit 7)		Marijuana Withdrawal Checklist (MWC)					06-Jun-2017		22		100000147756
01112	Site 01: (SRI) Phoenix, Arizona USA	Enrolled	Stage 2 Baseline (Visit 7)		Marijuana Withdrawal Checklist (MWC)					06-Jun-2017		25		100000163781
01110	Site 01: (SRI) Phoenix, Arizona USA	Enrolled	Stage 2 Baseline (Visit 7)		Marijuana Withdrawal Checklist (MWC)					01-Jun-2017		17		100000147763
01111	Site 01: (SRI) Phoenix, Arizona USA	Enrolled	Stage 2 Baseline (Visit 7)		Marijuana Withdrawal Checklist (MWC)					07-Jun-2017		32		100000163773
01113	Site 01: (SRI) Phoenix, Arizona USA	Enrolled	Stage 2 Baseline (Visit 7)		Marijuana Withdrawal Checklist (MWC)					12-Jun-2017		31		100000163789
01114	Site 01: (SRI) Phoenix, Arizona USA	Enrolled	Stage 2 Baseline (Visit 7)		Marijuana Withdrawal Checklist (MWC)					12-Jun-2017		18		100000163797
01115	Site 01: (SRI) Phoenix, Arizona USA	Enrolled	Stage 2 Baseline (Visit 7)		Marijuana Withdrawal Checklist (MWC)					26-Jun-2017		40		100000163805
01116	Site 01: (SRI) Phoenix, Arizona USA	Enrolled	Stage 2 Baseline (Visit 7)		Marijuana Withdrawal Checklist (MWC)					13-Jul-2017		22		100000163813
01117	Site 01: (SRI) Phoenix, Arizona USA	Enrolled	Stage 2 Baseline (Visit 7)		Marijuana Withdrawal Checklist (MWC)					05-Jul-2017		23		100000163821
01118	Site 01: (SRI) Phoenix, Arizona USA	Enrolled	Stage 2 Baseline (Visit 7)		Marijuana Withdrawal Checklist (MWC)					11-Jul-2017		18		100000163829
01119	Site 01: (SRI) Phoenix, Arizona USA	Enrolled	Stage 2 Baseline (Visit 7)		Marijuana Withdrawal Checklist (MWC)					03-Aug-2017		29		100000163837
01121	Site 01: (SRI) Phoenix, Arizona USA	Enrolled	Stage 2 Baseline (Visit 7)		Marijuana Withdrawal Checklist (MWC)					14-Sep-2017		18		100000163844
01122	Site 01: (SRI) Phoenix, Arizona USA	Enrolled	Stage 2 Baseline (Visit 7)		Marijuana Withdrawal Checklist (MWC)					07-Sep-2017		19		100000163849
01123	Site 01: (SRI) Phoenix, Arizona USA	Enrolled	Stage 2 Baseline (Visit 7)		Marijuana Withdrawal Checklist (MWC)					12-Sep-2017		25		100000163857
01125	Site 01: (SRI) Phoenix, Arizona USA	Enrolled	Stage 2 Baseline (Visit 7)		Marijuana Withdrawal Checklist (MWC)					11-Oct-2017		48		100000163867
01126	Site 01: (SRI) Phoenix, Arizona USA	Enrolled	Stage 2 Baseline (Visit 7)		Marijuana Withdrawal Checklist (MWC)					16-Oct-2017		27		100000163874
01127	Site 01: (SRI) Phoenix, Arizona USA	Enrolled	Stage 2 Baseline (Visit 7)		Marijuana Withdrawal Checklist (MWC)					26-Oct-2017		15		100000163879
01128	Site 01: (SRI) Phoenix, Arizona USA	Enrolled	Stage 2 Baseline (Visit 7)		Marijuana Withdrawal Checklist (MWC)					19-Nov-2017		45		100000163887
01129	Site 01: (SRI) Phoenix, Arizona USA	Enrolled	Stage 2 Baseline (Visit 7)		Marijuana Withdrawal Checklist (MWC)					01-Dec-2017		13		100000163895
01130	Site 01: (SRI) Phoenix, Arizona USA	Enrolled	Stage 2 Baseline (Visit 7)		Marijuana Withdrawal Checklist (MWC)					30-Nov-2017		12		100000163903
01131	Site 01: (SRI) Phoenix, Arizona USA	Enrolled	Stage 2 Baseline (Visit 7)		Marijuana Withdrawal Checklist (MWC)					11-Dec-2017		54		100000163911
01132	Site 01: (SRI) Phoenix, Arizona USA	Enrolled	Stage 2 Baseline (Visit 7)		Marijuana Withdrawal Checklist (MWC)					11-Jan-2018		45		100000163919
01133	Site 01: (SRI) Phoenix, Arizona USA	Enrolled	Stage 2 Baseline (Visit 7)		Marijuana Withdrawal Checklist (MWC)					16-Jan-2018		29		100000163927
01134	Site 01: (SRI) Phoenix, Arizona USA	Enrolled	Stage 2 Baseline (Visit 7)		Marijuana Withdrawal Checklist (MWC)					01-Feb-2018		20		100000163935
01135	Site 01: (SRI) Phoenix, Arizona USA	Enrolled	Stage 2 Baseline (Visit 7)		Marijuana Withdrawal Checklist (MWC)					12-Feb-2018		12		100000163941
01136	Site 01: (SRI) Phoenix, Arizona USA	Enrolled	Stage 2 Baseline (Visit 7)		Marijuana Withdrawal Checklist (MWC)					20-Feb-2018		22		100000163949
01137	Site 01: (SRI) Phoenix, Arizona USA	Enrolled	Stage 2 Baseline (Visit 7)		Marijuana Withdrawal Checklist (MWC)					21-Feb-2018		16		100000253230
01138	Site 01: (SRI) Phoenix, Arizona USA	Enrolled	Stage 2 Baseline (Visit 7)		Marijuana Withdrawal Checklist (MWC)					08-Mar-2018		16		100000163957
01139	Site 01: (SRI) Phoenix, Arizona USA	Enrolled	Stage 2 Baseline (Visit 7)		Marijuana Withdrawal Checklist (MWC)					18-Mar-2018		19		100000163965
01140	Site 01: (SRI) Phoenix, Arizona USA	Enrolled	Stage 2 Baseline (Visit 7)		Marijuana Withdrawal Checklist (MWC)					13-Mar-2018		13		100000163973
01141	Site 01: (SRI) Phoenix, Arizona USA	Enrolled	Stage 2 Baseline (Visit 7)		Marijuana Withdrawal Checklist (MWC)					15-Mar-2018		45		100000163981
01143	Site 01: (SRI) Phoenix, Arizona USA	Enrolled	Stage 2 Baseline (Visit 7)		Marijuana Withdrawal Checklist (MWC)					03-Apr-2018		28		100000163991
01144	Site 01: (SRI) Phoenix, Arizona USA	Enrolled	Stage 2 Baseline (Visit 7)		Marijuana Withdrawal Checklist (MWC)					10-Apr-2018		19		100000163999
01146	Site 01: (SRI) Phoenix, Arizona USA	Enrolled	Stage 2 Baseline (Visit 7)		Marijuana Withdrawal Checklist (MWC)					17-Apr-2018		36		100000164009
01147	Site 01: (SRI) Phoenix, Arizona USA	Enrolled	Stage 2 Baseline (Visit 7)		Marijuana Withdrawal Checklist (MWC)					23-Apr-2018		51		100000164017
01148	Site 01: (SRI) Phoenix, Arizona USA	Enrolled	Stage 2 Baseline (Visit 7)		Marijuana Withdrawal Checklist (MWC)					03-May-2018		37		100000164025
01149	Site 01: (SRI) Phoenix, Arizona USA	Enrolled	Stage 2 Baseline (Visit 7)		Marijuana Withdrawal Checklist (MWC)					30-Apr-2018		28		100000164032
01150	Site 01: (SRI) Phoenix, Arizona USA	Enrolled	Stage 2 Baseline (Visit 7)		Marijuana Withdrawal Checklist (MWC)					10-May-2018		19		100000164040
01151	Site 01: (SRI) Phoenix, Arizona USA	Enrolled	Stage 2 Baseline (Visit 7)		Marijuana Withdrawal Checklist (MWC)					07-May-2018		24		100000164048
01152	Site 01: (SRI) Phoenix, Arizona USA	Enrolled	Stage 2 Baseline (Visit 7)		Marijuana Withdrawal Checklist (MWC)					30-Apr-2018		19		100000164056
01153	Site 01: (SRI) Phoenix, Arizona USA	Enrolled	Stage 2 Baseline (Visit 7)		Marijuana Withdrawal Checklist (MWC)					08-May-2018		25		100000164065
01154	Site 01: (SRI) Phoenix, Arizona USA	Enrolled	Stage 2 Baseline (Visit 7)		Marijuana Withdrawal Checklist (MWC)			Yes	1					11644594
01155	Site 01: (SRI) Phoenix, Arizona USA	Enrolled	Stage 2 Baseline (Visit 7)		Marijuana Withdrawal Checklist (MWC)					14-May-2018		19		100000164072
01156	Site 01: (SRI) Phoenix, Arizona USA	Enrolled	Stage 2 Baseline (Visit 7)		Marijuana Withdrawal Checklist (MWC)					21-May-2018		7		100000164080
01157	Site 01: (SRI) Phoenix, Arizona USA	Enrolled	Stage 2 Baseline (Visit 7)		Marijuana Withdrawal Checklist (MWC)					28-May-2018		24		100000164088
01158	Site 01: (SRI) Phoenix, Arizona USA	Enrolled	Stage 2 Baseline (Visit 7)		Marijuana Withdrawal Checklist (MWC)					30-May-2018		26		100000164094
01159	Site 01: (SRI) Phoenix, Arizona USA	Enrolled	Stage 2 Baseline (Visit 7)		Marijuana Withdrawal Checklist (MWC)					05-Jun-2018		20		100000164102
01160	Site 01: (SRI) Phoenix, Arizona USA	Enrolled	Stage 2 Baseline (Visit 7)		Marijuana Withdrawal Checklist (MWC)					05-Jun-2018		15		100000164109
01161	Site 01: (SRI) Phoenix, Arizona USA	Enrolled	Stage 2 Baseline (Visit 7)		Marijuana Withdrawal Checklist (MWC)					18-Jun-2018		51		100000164117
01162	Site 01: (SRI) Phoenix, Arizona USA	Enrolled	Stage 2 Baseline (Visit 7)		Marijuana Withdrawal Checklist (MWC)					20-Jun-2018		27		100000164125
01163	Site 01: (SRI) Phoenix, Arizona USA	Enrolled	Stage 2 Baseline (Visit 7)		Marijuana Withdrawal Checklist (MWC)					05-Jul-2018		27		100000164133
01164	Site 01: (SRI) Phoenix, Arizona USA	Enrolled	Stage 2 Baseline (Visit 7)		Marijuana Withdrawal Checklist (MWC)					10-Jul-2018		9		100000164141
01166	Site 01: (SRI) Phoenix, Arizona USA	Enrolled	Stage 2 Baseline (Visit 7)		Marijuana Withdrawal Checklist (MWC)					23-Jul-2018		33		100000164152
01167	Site 01: (SRI) Phoenix, Arizona USA	Enrolled	Stage 2 Baseline (Visit 7)		Marijuana Withdrawal Checklist (MWC)					14-Aug-2018		56		100000164157
01168	Site 01: (SRI) Phoenix, Arizona USA	Enrolled	Stage 2 Baseline (Visit 7)		Marijuana Withdrawal Checklist (MWC)					02-Aug-2018		31		100000164165
01169	Site 01: (SRI) Phoenix, Arizona USA	Enrolled	Stage 2 Baseline (Visit 7)		Marijuana Withdrawal Checklist (MWC)					16-Aug-2018		53		100000164173
01170	Site 01: (SRI) Phoenix, Arizona USA	Enrolled	Stage 2 Baseline (Visit 7)		Marijuana Withdrawal Checklist (MWC)			No	0	20-Aug-2018		18		100000164181
01171	Site 01: (SRI) Phoenix, Arizona USA	Enrolled	Stage 2 Baseline (Visit 7)		Marijuana Withdrawal Checklist (MWC)					23-Aug-2018		58		100000164189
01172	Site 01: (SRI) Phoenix, Arizona USA	Enrolled	Stage 2 Baseline (Visit 7)		Marijuana Withdrawal Checklist (MWC)					28-Aug-2018		28		100000164197
01173	Site 01: (SRI) Phoenix, Arizona USA	Enrolled	Stage 2 Baseline (Visit 7)		Marijuana Withdrawal Checklist (MWC)					11-Sep-2018		35		100000268339
01174	Site 01: (SRI) Phoenix, Arizona USA	Enrolled	Stage 2 Baseline (Visit 7)		Marijuana Withdrawal Checklist (MWC)					16-Sep-2018		36		100000268347
01175	Site 01: (SRI) Phoenix, Arizona USA	Enrolled	Stage 2 Baseline (Visit 7)		Marijuana Withdrawal Checklist (MWC)					14-Oct-2018		48		100000268352
01176	Site 01: (SRI) Phoenix, Arizona USA	Enrolled	Stage 2 Baseline (Visit 7)		Marijuana Withdrawal Checklist (MWC)					30-Sep-2018		27		100000268360
01177	Site 01: (SRI) Phoenix, Arizona USA	Enrolled	Stage 2 Baseline (Visit 7)		Marijuana Withdrawal Checklist (MWC)					03-Oct-2018		23		100000268368
01178	Site 01: (SRI) Phoenix, Arizona USA	Enrolled	Stage 2 Baseline (Visit 7)		Marijuana Withdrawal Checklist (MWC)					16-Oct-2018		10		100000268376
01179	Site 01: (SRI) Phoenix, Arizona USA	Enrolled	Stage 2 Baseline (Visit 7)		Marijuana Withdrawal Checklist (MWC)					15-Oct-2018		40		100000268384
01180	Site 01: (SRI) Phoenix, Arizona USA	Enrolled	Stage 2 Baseline (Visit 7)		Marijuana Withdrawal Checklist (MWC)					13-Nov-2018		16		100000268392
01101	Site 01: (SRI) Phoenix, Arizona USA	Enrolled	Cessation 2 (Visit 13)		Marijuana Withdrawal Checklist (MWC)					17-Apr-2017		11		100000147711
01102	Site 01: (SRI) Phoenix, Arizona USA	Enrolled	Cessation 2 (Visit 13)		Marijuana Withdrawal Checklist (MWC)					11-Apr-2017		8		100000147714
01103	Site 01: (SRI) Phoenix, Arizona USA	Enrolled	Cessation 2 (Visit 13)		Marijuana Withdrawal Checklist (MWC)					28-Apr-2017		15		100000147717
01104	Site 01: (SRI) Phoenix, Arizona USA	Enrolled	Cessation 2 (Visit 13)		Marijuana Withdrawal Checklist (MWC)					19-May-2017		5		100000147723
01105	Site 01: (SRI) Phoenix, Arizona USA	Enrolled	Cessation 2 (Visit 13)		Marijuana Withdrawal Checklist (MWC)					18-May-2017		36		100000147728
01106	Site 01: (SRI) Phoenix, Arizona USA	Enrolled	Cessation 2 (Visit 13)		Marijuana Withdrawal Checklist (MWC)			Yes	1					9726319
01107	Site 01: (SRI) Phoenix, Arizona USA	Enrolled	Cessation 2 (Visit 13)		Marijuana Withdrawal Checklist (MWC)					09-Jun-2017		29		100000147741
01108	Site 01: (SRI) Phoenix, Arizona USA	Enrolled	Cessation 2 (Visit 13)		Marijuana Withdrawal Checklist (MWC)					13-Jun-2017		56		100000147749
01109	Site 01: (SRI) Phoenix, Arizona USA	Enrolled	Cessation 2 (Visit 13)		Marijuana Withdrawal Checklist (MWC)					05-Jul-2017		12		100000147757
01112	Site 01: (SRI) Phoenix, Arizona USA	Enrolled	Cessation 2 (Visit 13)		Marijuana Withdrawal Checklist (MWC)					28-Jun-2017		10		100000163782
01110	Site 01: (SRI) Phoenix, Arizona USA	Enrolled	Cessation 2 (Visit 13)		Marijuana Withdrawal Checklist (MWC)			No	0	23-Jun-2017		18		100000147764
01111	Site 01: (SRI) Phoenix, Arizona USA	Enrolled	Cessation 2 (Visit 13)		Marijuana Withdrawal Checklist (MWC)					28-Jun-2017		33		100000163774
01113	Site 01: (SRI) Phoenix, Arizona USA	Enrolled	Cessation 2 (Visit 13)		Marijuana Withdrawal Checklist (MWC)					05-Jul-2017		12		100000163790
01114	Site 01: (SRI) Phoenix, Arizona USA	Enrolled	Cessation 2 (Visit 13)		Marijuana Withdrawal Checklist (MWC)					05-Jul-2017		12		100000163798
01115	Site 01: (SRI) Phoenix, Arizona USA	Enrolled	Cessation 2 (Visit 13)		Marijuana Withdrawal Checklist (MWC)					19-Jul-2017		12		100000163806
01116	Site 01: (SRI) Phoenix, Arizona USA	Enrolled	Cessation 2 (Visit 13)		Marijuana Withdrawal Checklist (MWC)					04-Aug-2017		7		100000163814
01117	Site 01: (SRI) Phoenix, Arizona USA	Enrolled	Cessation 2 (Visit 13)		Marijuana Withdrawal Checklist (MWC)					27-Jul-2017		14		100000163822
01118	Site 01: (SRI) Phoenix, Arizona USA	Enrolled	Cessation 2 (Visit 13)		Marijuana Withdrawal Checklist (MWC)					03-Aug-2017		9		100000163830
01122	Site 01: (SRI) Phoenix, Arizona USA	Enrolled	Cessation 2 (Visit 13)		Marijuana Withdrawal Checklist (MWC)					06-Oct-2017		8		100000163850
01123	Site 01: (SRI) Phoenix, Arizona USA	Enrolled	Cessation 2 (Visit 13)		Marijuana Withdrawal Checklist (MWC)					04-Oct-2017		13		100000163858
01125	Site 01: (SRI) Phoenix, Arizona USA	Enrolled	Cessation 2 (Visit 13)		Marijuana Withdrawal Checklist (MWC)					02-Nov-2017		27		100000163868
01127	Site 01: (SRI) Phoenix, Arizona USA	Enrolled	Cessation 2 (Visit 13)		Marijuana Withdrawal Checklist (MWC)					17-Nov-2017		22		100000163880
01128	Site 01: (SRI) Phoenix, Arizona USA	Enrolled	Cessation 2 (Visit 13)		Marijuana Withdrawal Checklist (MWC)					11-Dec-2017		37		100000163888
01129	Site 01: (SRI) Phoenix, Arizona USA	Enrolled	Cessation 2 (Visit 13)		Marijuana Withdrawal Checklist (MWC)					22-Feb-2018		16		100000163896
01130	Site 01: (SRI) Phoenix, Arizona USA	Enrolled	Cessation 2 (Visit 13)		Marijuana Withdrawal Checklist (MWC)					20-Dec-2017		4		100000163904
01131	Site 01: (SRI) Phoenix, Arizona USA	Enrolled	Cessation 2 (Visit 13)		Marijuana Withdrawal Checklist (MWC)					08-Jan-2018		18		100000163912
01132	Site 01: (SRI) Phoenix, Arizona USA	Enrolled	Cessation 2 (Visit 13)		Marijuana Withdrawal Checklist (MWC)					09-Feb-2018		46		100000163920
01133	Site 01: (SRI) Phoenix, Arizona USA	Enrolled	Cessation 2 (Visit 13)		Marijuana Withdrawal Checklist (MWC)					08-Feb-2018		18		100000163928
01134	Site 01: (SRI) Phoenix, Arizona USA	Enrolled	Cessation 2 (Visit 13)		Marijuana Withdrawal Checklist (MWC)					02-Mar-2018		18		100000163936
01135	Site 01: (SRI) Phoenix, Arizona USA	Enrolled	Cessation 2 (Visit 13)		Marijuana Withdrawal Checklist (MWC)					12-Mar-2018		8		100000163942
01136	Site 01: (SRI) Phoenix, Arizona USA	Enrolled	Cessation 2 (Visit 13)		Marijuana Withdrawal Checklist (MWC)					14-Mar-2018		17		100000163950
01138	Site 01: (SRI) Phoenix, Arizona USA	Enrolled	Cessation 2 (Visit 13)		Marijuana Withdrawal Checklist (MWC)					03-Apr-2018		12		100000163958
01139	Site 01: (SRI) Phoenix, Arizona USA	Enrolled	Cessation 2 (Visit 13)		Marijuana Withdrawal Checklist (MWC)					10-Apr-2018		10		100000163966
01140	Site 01: (SRI) Phoenix, Arizona USA	Enrolled	Cessation 2 (Visit 13)		Marijuana Withdrawal Checklist (MWC)					06-Apr-2018		9		100000163974
01141	Site 01: (SRI) Phoenix, Arizona USA	Enrolled	Cessation 2 (Visit 13)		Marijuana Withdrawal Checklist (MWC)					05-Apr-2018		13		100000163982
01143	Site 01: (SRI) Phoenix, Arizona USA	Enrolled	Cessation 2 (Visit 13)		Marijuana Withdrawal Checklist (MWC)					26-Apr-2018		14		100000163992
01144	Site 01: (SRI) Phoenix, Arizona USA	Enrolled	Cessation 2 (Visit 13)		Marijuana Withdrawal Checklist (MWC)					02-May-2018		10		100000164000
01146	Site 01: (SRI) Phoenix, Arizona USA	Enrolled	Cessation 2 (Visit 13)		Marijuana Withdrawal Checklist (MWC)					10-May-2018		32		100000164010
01147	Site 01: (SRI) Phoenix, Arizona USA	Enrolled	Cessation 2 (Visit 13)		Marijuana Withdrawal Checklist (MWC)					16-May-2018		15		100000164018
01148	Site 01: (SRI) Phoenix, Arizona USA	Enrolled	Cessation 2 (Visit 13)		Marijuana Withdrawal Checklist (MWC)					07-Jun-2018		27		100000164026
01149	Site 01: (SRI) Phoenix, Arizona USA	Enrolled	Cessation 2 (Visit 13)		Marijuana Withdrawal Checklist (MWC)					25-May-2018		27		100000164033
01150	Site 01: (SRI) Phoenix, Arizona USA	Enrolled	Cessation 2 (Visit 13)		Marijuana Withdrawal Checklist (MWC)					05-Jun-2018		18		100000164041
01151	Site 01: (SRI) Phoenix, Arizona USA	Enrolled	Cessation 2 (Visit 13)		Marijuana Withdrawal Checklist (MWC)					29-May-2018		13		100000164049
01152	Site 01: (SRI) Phoenix, Arizona USA	Enrolled	Cessation 2 (Visit 13)		Marijuana Withdrawal Checklist (MWC)					22-May-2018		10		100000164057
01155	Site 01: (SRI) Phoenix, Arizona USA	Enrolled	Cessation 2 (Visit 13)		Marijuana Withdrawal Checklist (MWC)					06-Jun-2018		0		100000164073
01156	Site 01: (SRI) Phoenix, Arizona USA	Enrolled	Cessation 2 (Visit 13)		Marijuana Withdrawal Checklist (MWC)					15-Jun-2018		7		100000164081
01157	Site 01: (SRI) Phoenix, Arizona USA	Enrolled	Cessation 2 (Visit 13)		Marijuana Withdrawal Checklist (MWC)					26-Jun-2018		23		100000164089
01158	Site 01: (SRI) Phoenix, Arizona USA	Enrolled	Cessation 2 (Visit 13)		Marijuana Withdrawal Checklist (MWC)					25-Jun-2018		6		100000164095
01159	Site 01: (SRI) Phoenix, Arizona USA	Enrolled	Cessation 2 (Visit 13)		Marijuana Withdrawal Checklist (MWC)					28-Jun-2018		20		100000164103
01160	Site 01: (SRI) Phoenix, Arizona USA	Enrolled	Cessation 2 (Visit 13)		Marijuana Withdrawal Checklist (MWC)					27-Jun-2018		16		100000164110
01161	Site 01: (SRI) Phoenix, Arizona USA	Enrolled	Cessation 2 (Visit 13)		Marijuana Withdrawal Checklist (MWC)					12-Jul-2018		44		100000164118
01162	Site 01: (SRI) Phoenix, Arizona USA	Enrolled	Cessation 2 (Visit 13)		Marijuana Withdrawal Checklist (MWC)					13-Jul-2018		14		100000164126
01163	Site 01: (SRI) Phoenix, Arizona USA	Enrolled	Cessation 2 (Visit 13)		Marijuana Withdrawal Checklist (MWC)					25-Jul-2018		19		100000164134
01164	Site 01: (SRI) Phoenix, Arizona USA	Enrolled	Cessation 2 (Visit 13)		Marijuana Withdrawal Checklist (MWC)					03-Aug-2018		23		100000164142
01167	Site 01: (SRI) Phoenix, Arizona USA	Enrolled	Cessation 2 (Visit 13)		Marijuana Withdrawal Checklist (MWC)					05-Sep-2018		59		100000164158
01168	Site 01: (SRI) Phoenix, Arizona USA	Enrolled	Cessation 2 (Visit 13)		Marijuana Withdrawal Checklist (MWC)					24-Aug-2018		22		100000164166
01169	Site 01: (SRI) Phoenix, Arizona USA	Enrolled	Cessation 2 (Visit 13)		Marijuana Withdrawal Checklist (MWC)					07-Sep-2018		29		100000164174
01170	Site 01: (SRI) Phoenix, Arizona USA	Enrolled	Cessation 2 (Visit 13)		Marijuana Withdrawal Checklist (MWC)					17-Sep-2018		17		100000164182
01171	Site 01: (SRI) Phoenix, Arizona USA	Enrolled	Cessation 2 (Visit 13)		Marijuana Withdrawal Checklist (MWC)					14-Sep-2018		26		100000164190
01172	Site 01: (SRI) Phoenix, Arizona USA	Enrolled	Cessation 2 (Visit 13)		Marijuana Withdrawal Checklist (MWC)					21-Sep-2018		19		100000164198
01173	Site 01: (SRI) Phoenix, Arizona USA	Enrolled	Cessation 2 (Visit 13)		Marijuana Withdrawal Checklist (MWC)					08-Oct-2018		26		100000268340
01175	Site 01: (SRI) Phoenix, Arizona USA	Enrolled	Cessation 2 (Visit 13)		Marijuana Withdrawal Checklist (MWC)					14-Nov-2018		33		100000268353
01176	Site 01: (SRI) Phoenix, Arizona USA	Enrolled	Cessation 2 (Visit 13)		Marijuana Withdrawal Checklist (MWC)					31-Oct-2018		9		100000268361
01177	Site 01: (SRI) Phoenix, Arizona USA	Enrolled	Cessation 2 (Visit 13)		Marijuana Withdrawal Checklist (MWC)					22-Oct-2018		19		100000268369
01178	Site 01: (SRI) Phoenix, Arizona USA	Enrolled	Cessation 2 (Visit 13)		Marijuana Withdrawal Checklist (MWC)					07-Nov-2018		14		100000268377
01179	Site 01: (SRI) Phoenix, Arizona USA	Enrolled	Cessation 2 (Visit 13)		Marijuana Withdrawal Checklist (MWC)					05-Nov-2018		7		100000268385
01180	Site 01: (SRI) Phoenix, Arizona USA	Enrolled	Cessation 2 (Visit 13)		Marijuana Withdrawal Checklist (MWC)					05-Dec-2018		3		100000268393
01101	Site 01: (SRI) Phoenix, Arizona USA	Enrolled	Cessation 2 1-week Follow-up (Visit 13.1)		Marijuana Withdrawal Checklist (MWC)					25-Apr-2017		16		100000147713
01102	Site 01: (SRI) Phoenix, Arizona USA	Enrolled	Cessation 2 1-week Follow-up (Visit 13.1)		Marijuana Withdrawal Checklist (MWC)			Yes	1					100000246930
01103	Site 01: (SRI) Phoenix, Arizona USA	Enrolled	Cessation 2 1-week Follow-up (Visit 13.1)		Marijuana Withdrawal Checklist (MWC)					05-May-2017		14		100000147720
01104	Site 01: (SRI) Phoenix, Arizona USA	Enrolled	Cessation 2 1-week Follow-up (Visit 13.1)		Marijuana Withdrawal Checklist (MWC)					26-May-2017		24		100000147725
01105	Site 01: (SRI) Phoenix, Arizona USA	Enrolled	Cessation 2 1-week Follow-up (Visit 13.1)		Marijuana Withdrawal Checklist (MWC)					26-May-2017		29		100000147731
01106	Site 01: (SRI) Phoenix, Arizona USA	Enrolled	Cessation 2 1-week Follow-up (Visit 13.1)		Marijuana Withdrawal Checklist (MWC)			Yes	1					9726330
01107	Site 01: (SRI) Phoenix, Arizona USA	Enrolled	Cessation 2 1-week Follow-up (Visit 13.1)		Marijuana Withdrawal Checklist (MWC)					23-Jun-2017		32		100000147745
01108	Site 01: (SRI) Phoenix, Arizona USA	Enrolled	Cessation 2 1-week Follow-up (Visit 13.1)		Marijuana Withdrawal Checklist (MWC)					20-Jun-2017		43		100000147753
01109	Site 01: (SRI) Phoenix, Arizona USA	Enrolled	Cessation 2 1-week Follow-up (Visit 13.1)		Marijuana Withdrawal Checklist (MWC)			Yes	1					100000247725
01112	Site 01: (SRI) Phoenix, Arizona USA	Enrolled	Cessation 2 1-week Follow-up (Visit 13.1)		Marijuana Withdrawal Checklist (MWC)					08-Jul-2017		20		100000163786
01110	Site 01: (SRI) Phoenix, Arizona USA	Enrolled	Cessation 2 1-week Follow-up (Visit 13.1)		Marijuana Withdrawal Checklist (MWC)					03-Jul-2017		19		100000147768
01111	Site 01: (SRI) Phoenix, Arizona USA	Enrolled	Cessation 2 1-week Follow-up (Visit 13.1)		Marijuana Withdrawal Checklist (MWC)					05-Jul-2017		29		100000163778
01113	Site 01: (SRI) Phoenix, Arizona USA	Enrolled	Cessation 2 1-week Follow-up (Visit 13.1)		Marijuana Withdrawal Checklist (MWC)					13-Jul-2017		12		100000163794
01114	Site 01: (SRI) Phoenix, Arizona USA	Enrolled	Cessation 2 1-week Follow-up (Visit 13.1)		Marijuana Withdrawal Checklist (MWC)					14-Jul-2017		21		100000163802
01115	Site 01: (SRI) Phoenix, Arizona USA	Enrolled	Cessation 2 1-week Follow-up (Visit 13.1)		Marijuana Withdrawal Checklist (MWC)					26-Jul-2017		41		100000163810
01116	Site 01: (SRI) Phoenix, Arizona USA	Enrolled	Cessation 2 1-week Follow-up (Visit 13.1)		Marijuana Withdrawal Checklist (MWC)					11-Aug-2017		7		100000163817
01117	Site 01: (SRI) Phoenix, Arizona USA	Enrolled	Cessation 2 1-week Follow-up (Visit 13.1)		Marijuana Withdrawal Checklist (MWC)					03-Aug-2017		15		100000163825
01118	Site 01: (SRI) Phoenix, Arizona USA	Enrolled	Cessation 2 1-week Follow-up (Visit 13.1)		Marijuana Withdrawal Checklist (MWC)					10-Aug-2017		18		100000163834
01122	Site 01: (SRI) Phoenix, Arizona USA	Enrolled	Cessation 2 1-week Follow-up (Visit 13.1)		Marijuana Withdrawal Checklist (MWC)					13-Oct-2017		13		100000163854
01123	Site 01: (SRI) Phoenix, Arizona USA	Enrolled	Cessation 2 1-week Follow-up (Visit 13.1)		Marijuana Withdrawal Checklist (MWC)					14-Oct-2017		14		100000163862
01125	Site 01: (SRI) Phoenix, Arizona USA	Enrolled	Cessation 2 1-week Follow-up (Visit 13.1)		Marijuana Withdrawal Checklist (MWC)			Yes	1					100000252059
01127	Site 01: (SRI) Phoenix, Arizona USA	Enrolled	Cessation 2 1-week Follow-up (Visit 13.1)		Marijuana Withdrawal Checklist (MWC)					24-Nov-2017		18		100000163884
01128	Site 01: (SRI) Phoenix, Arizona USA	Enrolled	Cessation 2 1-week Follow-up (Visit 13.1)		Marijuana Withdrawal Checklist (MWC)					19-Dec-2017		31		100000163892
01129	Site 01: (SRI) Phoenix, Arizona USA	Enrolled	Cessation 2 1-week Follow-up (Visit 13.1)		Marijuana Withdrawal Checklist (MWC)					01-Mar-2018		8		100000163900
01130	Site 01: (SRI) Phoenix, Arizona USA	Enrolled	Cessation 2 1-week Follow-up (Visit 13.1)		Marijuana Withdrawal Checklist (MWC)					29-Dec-2017		0		100000163908
01131	Site 01: (SRI) Phoenix, Arizona USA	Enrolled	Cessation 2 1-week Follow-up (Visit 13.1)		Marijuana Withdrawal Checklist (MWC)					12-Jan-2018		34		100000163916
01132	Site 01: (SRI) Phoenix, Arizona USA	Enrolled	Cessation 2 1-week Follow-up (Visit 13.1)		Marijuana Withdrawal Checklist (MWC)					25-Feb-2018		52		100000163924
01133	Site 01: (SRI) Phoenix, Arizona USA	Enrolled	Cessation 2 1-week Follow-up (Visit 13.1)		Marijuana Withdrawal Checklist (MWC)					15-Feb-2018		20		100000163932
01134	Site 01: (SRI) Phoenix, Arizona USA	Enrolled	Cessation 2 1-week Follow-up (Visit 13.1)		Marijuana Withdrawal Checklist (MWC)			Yes	1					100000253205
01135	Site 01: (SRI) Phoenix, Arizona USA	Enrolled	Cessation 2 1-week Follow-up (Visit 13.1)		Marijuana Withdrawal Checklist (MWC)					20-Mar-2018		10		100000163946
01138	Site 01: (SRI) Phoenix, Arizona USA	Enrolled	Cessation 2 1-week Follow-up (Visit 13.1)		Marijuana Withdrawal Checklist (MWC)					10-Apr-2018		13		100000163962
01139	Site 01: (SRI) Phoenix, Arizona USA	Enrolled	Cessation 2 1-week Follow-up (Visit 13.1)		Marijuana Withdrawal Checklist (MWC)					20-Apr-2018		8		100000163970
01140	Site 01: (SRI) Phoenix, Arizona USA	Enrolled	Cessation 2 1-week Follow-up (Visit 13.1)		Marijuana Withdrawal Checklist (MWC)					13-Apr-2018		15		100000163978
01141	Site 01: (SRI) Phoenix, Arizona USA	Enrolled	Cessation 2 1-week Follow-up (Visit 13.1)		Marijuana Withdrawal Checklist (MWC)					12-Apr-2018		19		100000163986
01143	Site 01: (SRI) Phoenix, Arizona USA	Enrolled	Cessation 2 1-week Follow-up (Visit 13.1)		Marijuana Withdrawal Checklist (MWC)					03-May-2018		23		100000163996
01144	Site 01: (SRI) Phoenix, Arizona USA	Enrolled	Cessation 2 1-week Follow-up (Visit 13.1)		Marijuana Withdrawal Checklist (MWC)					09-May-2018		20		100000164004
01146	Site 01: (SRI) Phoenix, Arizona USA	Enrolled	Cessation 2 1-week Follow-up (Visit 13.1)		Marijuana Withdrawal Checklist (MWC)					17-May-2018		38		100000164014
01147	Site 01: (SRI) Phoenix, Arizona USA	Enrolled	Cessation 2 1-week Follow-up (Visit 13.1)		Marijuana Withdrawal Checklist (MWC)					23-May-2018		36		100000164022
01148	Site 01: (SRI) Phoenix, Arizona USA	Enrolled	Cessation 2 1-week Follow-up (Visit 13.1)		Marijuana Withdrawal Checklist (MWC)			No	0	28-Jun-2018		33		100000164029
01149	Site 01: (SRI) Phoenix, Arizona USA	Enrolled	Cessation 2 1-week Follow-up (Visit 13.1)		Marijuana Withdrawal Checklist (MWC)					31-May-2018		26		100000164037
01150	Site 01: (SRI) Phoenix, Arizona USA	Enrolled	Cessation 2 1-week Follow-up (Visit 13.1)		Marijuana Withdrawal Checklist (MWC)					11-Jun-2018		17		100000164045
01151	Site 01: (SRI) Phoenix, Arizona USA	Enrolled	Cessation 2 1-week Follow-up (Visit 13.1)		Marijuana Withdrawal Checklist (MWC)					11-Jun-2018		22		100000164053
01152	Site 01: (SRI) Phoenix, Arizona USA	Enrolled	Cessation 2 1-week Follow-up (Visit 13.1)		Marijuana Withdrawal Checklist (MWC)			No	0	30-May-2018		15		100000164061
01155	Site 01: (SRI) Phoenix, Arizona USA	Enrolled	Cessation 2 1-week Follow-up (Visit 13.1)		Marijuana Withdrawal Checklist (MWC)					14-Jun-2018		22		100000164077
01156	Site 01: (SRI) Phoenix, Arizona USA	Enrolled	Cessation 2 1-week Follow-up (Visit 13.1)		Marijuana Withdrawal Checklist (MWC)					22-Jun-2018		11		100000164085
01157	Site 01: (SRI) Phoenix, Arizona USA	Enrolled	Cessation 2 1-week Follow-up (Visit 13.1)		Marijuana Withdrawal Checklist (MWC)					03-Jul-2018		35		100000164091
01158	Site 01: (SRI) Phoenix, Arizona USA	Enrolled	Cessation 2 1-week Follow-up (Visit 13.1)		Marijuana Withdrawal Checklist (MWC)					05-Jul-2018		15		100000164099
01159	Site 01: (SRI) Phoenix, Arizona USA	Enrolled	Cessation 2 1-week Follow-up (Visit 13.1)		Marijuana Withdrawal Checklist (MWC)					06-Jul-2018		19		100000164106
01160	Site 01: (SRI) Phoenix, Arizona USA	Enrolled	Cessation 2 1-week Follow-up (Visit 13.1)		Marijuana Withdrawal Checklist (MWC)					06-Jul-2018		18		100000164114
01161	Site 01: (SRI) Phoenix, Arizona USA	Enrolled	Cessation 2 1-week Follow-up (Visit 13.1)		Marijuana Withdrawal Checklist (MWC)					20-Jul-2018		61		100000164122
01162	Site 01: (SRI) Phoenix, Arizona USA	Enrolled	Cessation 2 1-week Follow-up (Visit 13.1)		Marijuana Withdrawal Checklist (MWC)			No	0	23-Jul-2018		26		100000164130
01163	Site 01: (SRI) Phoenix, Arizona USA	Enrolled	Cessation 2 1-week Follow-up (Visit 13.1)		Marijuana Withdrawal Checklist (MWC)					01-Aug-2018		27		100000164138
01164	Site 01: (SRI) Phoenix, Arizona USA	Enrolled	Cessation 2 1-week Follow-up (Visit 13.1)		Marijuana Withdrawal Checklist (MWC)					10-Aug-2018		28		100000164145
01167	Site 01: (SRI) Phoenix, Arizona USA	Enrolled	Cessation 2 1-week Follow-up (Visit 13.1)		Marijuana Withdrawal Checklist (MWC)			No	0	20-Sep-2018		57		100000164162
01168	Site 01: (SRI) Phoenix, Arizona USA	Enrolled	Cessation 2 1-week Follow-up (Visit 13.1)		Marijuana Withdrawal Checklist (MWC)					30-Aug-2018		22		100000164170
01169	Site 01: (SRI) Phoenix, Arizona USA	Enrolled	Cessation 2 1-week Follow-up (Visit 13.1)		Marijuana Withdrawal Checklist (MWC)					17-Sep-2018		45		100000164178
01170	Site 01: (SRI) Phoenix, Arizona USA	Enrolled	Cessation 2 1-week Follow-up (Visit 13.1)		Marijuana Withdrawal Checklist (MWC)					25-Sep-2018		15		100000164186
01171	Site 01: (SRI) Phoenix, Arizona USA	Enrolled	Cessation 2 1-week Follow-up (Visit 13.1)		Marijuana Withdrawal Checklist (MWC)			No	0	26-Sep-2018		51		100000164194
01172	Site 01: (SRI) Phoenix, Arizona USA	Enrolled	Cessation 2 1-week Follow-up (Visit 13.1)		Marijuana Withdrawal Checklist (MWC)					29-Sep-2018		36		100000164201
01173	Site 01: (SRI) Phoenix, Arizona USA	Enrolled	Cessation 2 1-week Follow-up (Visit 13.1)		Marijuana Withdrawal Checklist (MWC)					18-Oct-2018		20		100000268344
01175	Site 01: (SRI) Phoenix, Arizona USA	Enrolled	Cessation 2 1-week Follow-up (Visit 13.1)		Marijuana Withdrawal Checklist (MWC)					24-Nov-2018		29		100000268357
01176	Site 01: (SRI) Phoenix, Arizona USA	Enrolled	Cessation 2 1-week Follow-up (Visit 13.1)		Marijuana Withdrawal Checklist (MWC)					12-Nov-2018		6		100000268365
01177	Site 01: (SRI) Phoenix, Arizona USA	Enrolled	Cessation 2 1-week Follow-up (Visit 13.1)		Marijuana Withdrawal Checklist (MWC)					29-Oct-2018		18		100000268373
01178	Site 01: (SRI) Phoenix, Arizona USA	Enrolled	Cessation 2 1-week Follow-up (Visit 13.1)		Marijuana Withdrawal Checklist (MWC)					15-Nov-2018		15		100000268381
01179	Site 01: (SRI) Phoenix, Arizona USA	Enrolled	Cessation 2 1-week Follow-up (Visit 13.1)		Marijuana Withdrawal Checklist (MWC)					19-Nov-2018		22		100000268389
01180	Site 01: (SRI) Phoenix, Arizona USA	Enrolled	Cessation 2 1-week Follow-up (Visit 13.1)		Marijuana Withdrawal Checklist (MWC)					15-Dec-2018		7		100000268397
01101	Site 01: (SRI) Phoenix, Arizona USA	Enrolled	Final Outcome (Visit 14)		Marijuana Withdrawal Checklist (MWC)					01-May-2017		5		100000147712
01102	Site 01: (SRI) Phoenix, Arizona USA	Enrolled	Final Outcome (Visit 14)		Marijuana Withdrawal Checklist (MWC)					17-Apr-2017		6		100000147715
01103	Site 01: (SRI) Phoenix, Arizona USA	Enrolled	Final Outcome (Visit 14)		Marijuana Withdrawal Checklist (MWC)					11-May-2017		9		100000147718
01104	Site 01: (SRI) Phoenix, Arizona USA	Enrolled	Final Outcome (Visit 14)		Marijuana Withdrawal Checklist (MWC)					01-Jun-2017		20		100000147724
01105	Site 01: (SRI) Phoenix, Arizona USA	Enrolled	Final Outcome (Visit 14)		Marijuana Withdrawal Checklist (MWC)					02-Jun-2017		43		100000147729
01106	Site 01: (SRI) Phoenix, Arizona USA	Enrolled	Final Outcome (Visit 14)		Marijuana Withdrawal Checklist (MWC)					16-Jun-2017		3		100000147735
01107	Site 01: (SRI) Phoenix, Arizona USA	Enrolled	Final Outcome (Visit 14)		Marijuana Withdrawal Checklist (MWC)					26-Jun-2017		19		100000147742
01108	Site 01: (SRI) Phoenix, Arizona USA	Enrolled	Final Outcome (Visit 14)		Marijuana Withdrawal Checklist (MWC)					26-Jun-2017		36		100000147750
01109	Site 01: (SRI) Phoenix, Arizona USA	Enrolled	Final Outcome (Visit 14)		Marijuana Withdrawal Checklist (MWC)					24-Jul-2017		25		100000147758
01112	Site 01: (SRI) Phoenix, Arizona USA	Enrolled	Final Outcome (Visit 14)		Marijuana Withdrawal Checklist (MWC)					12-Jul-2017		18		100000163783
01110	Site 01: (SRI) Phoenix, Arizona USA	Enrolled	Final Outcome (Visit 14)		Marijuana Withdrawal Checklist (MWC)					07-Jul-2017		21		100000147765
01111	Site 01: (SRI) Phoenix, Arizona USA	Enrolled	Final Outcome (Visit 14)		Marijuana Withdrawal Checklist (MWC)					13-Jul-2017		27		100000163775
01113	Site 01: (SRI) Phoenix, Arizona USA	Enrolled	Final Outcome (Visit 14)		Marijuana Withdrawal Checklist (MWC)					20-Jul-2017		19		100000163791
01114	Site 01: (SRI) Phoenix, Arizona USA	Enrolled	Final Outcome (Visit 14)		Marijuana Withdrawal Checklist (MWC)					19-Jul-2017		26		100000163799
01115	Site 01: (SRI) Phoenix, Arizona USA	Enrolled	Final Outcome (Visit 14)		Marijuana Withdrawal Checklist (MWC)					03-Aug-2017		38		100000163807
01116	Site 01: (SRI) Phoenix, Arizona USA	Enrolled	Final Outcome (Visit 14)		Marijuana Withdrawal Checklist (MWC)					18-Aug-2017		3		100000163815
01117	Site 01: (SRI) Phoenix, Arizona USA	Enrolled	Final Outcome (Visit 14)		Marijuana Withdrawal Checklist (MWC)					10-Aug-2017		11		100000163823
01118	Site 01: (SRI) Phoenix, Arizona USA	Enrolled	Final Outcome (Visit 14)		Marijuana Withdrawal Checklist (MWC)					17-Aug-2017		20		100000163831
01122	Site 01: (SRI) Phoenix, Arizona USA	Enrolled	Final Outcome (Visit 14)		Marijuana Withdrawal Checklist (MWC)					20-Oct-2017		12		100000163851
01123	Site 01: (SRI) Phoenix, Arizona USA	Enrolled	Final Outcome (Visit 14)		Marijuana Withdrawal Checklist (MWC)					20-Oct-2017		8		100000163859
01125	Site 01: (SRI) Phoenix, Arizona USA	Enrolled	Final Outcome (Visit 14)		Marijuana Withdrawal Checklist (MWC)					16-Nov-2017		38		100000163869
01127	Site 01: (SRI) Phoenix, Arizona USA	Enrolled	Final Outcome (Visit 14)		Marijuana Withdrawal Checklist (MWC)					01-Dec-2017		10		100000163881
01128	Site 01: (SRI) Phoenix, Arizona USA	Enrolled	Final Outcome (Visit 14)		Marijuana Withdrawal Checklist (MWC)					29-Dec-2017		31		100000163889
01129	Site 01: (SRI) Phoenix, Arizona USA	Enrolled	Final Outcome (Visit 14)		Marijuana Withdrawal Checklist (MWC)					08-Mar-2018		6		100000163897
01130	Site 01: (SRI) Phoenix, Arizona USA	Enrolled	Final Outcome (Visit 14)		Marijuana Withdrawal Checklist (MWC)					05-Jan-2018		0		100000163905
01131	Site 01: (SRI) Phoenix, Arizona USA	Enrolled	Final Outcome (Visit 14)		Marijuana Withdrawal Checklist (MWC)					17-Jan-2018		42		100000163913
01132	Site 01: (SRI) Phoenix, Arizona USA	Enrolled	Final Outcome (Visit 14)		Marijuana Withdrawal Checklist (MWC)					27-Feb-2018		31		100000163921
01133	Site 01: (SRI) Phoenix, Arizona USA	Enrolled	Final Outcome (Visit 14)		Marijuana Withdrawal Checklist (MWC)					22-Feb-2018		12		100000163929
01134	Site 01: (SRI) Phoenix, Arizona USA	Enrolled	Final Outcome (Visit 14)		Marijuana Withdrawal Checklist (MWC)					16-Mar-2018				100000236914
01135	Site 01: (SRI) Phoenix, Arizona USA	Enrolled	Final Outcome (Visit 14)		Marijuana Withdrawal Checklist (MWC)					26-Mar-2018		8		100000163943
01138	Site 01: (SRI) Phoenix, Arizona USA	Enrolled	Final Outcome (Visit 14)		Marijuana Withdrawal Checklist (MWC)					16-Apr-2018		16		100000163959
01139	Site 01: (SRI) Phoenix, Arizona USA	Enrolled	Final Outcome (Visit 14)		Marijuana Withdrawal Checklist (MWC)					24-Apr-2018		6		100000163967
01140	Site 01: (SRI) Phoenix, Arizona USA	Enrolled	Final Outcome (Visit 14)		Marijuana Withdrawal Checklist (MWC)					23-Apr-2018		9		100000163975
01141	Site 01: (SRI) Phoenix, Arizona USA	Enrolled	Final Outcome (Visit 14)		Marijuana Withdrawal Checklist (MWC)					18-Apr-2018		26		100000163983
01143	Site 01: (SRI) Phoenix, Arizona USA	Enrolled	Final Outcome (Visit 14)		Marijuana Withdrawal Checklist (MWC)					08-May-2018		25		100000163993
01144	Site 01: (SRI) Phoenix, Arizona USA	Enrolled	Final Outcome (Visit 14)		Marijuana Withdrawal Checklist (MWC)					16-May-2018		18		100000164001
01146	Site 01: (SRI) Phoenix, Arizona USA	Enrolled	Final Outcome (Visit 14)		Marijuana Withdrawal Checklist (MWC)					28-May-2018		33		100000164011
01147	Site 01: (SRI) Phoenix, Arizona USA	Enrolled	Final Outcome (Visit 14)		Marijuana Withdrawal Checklist (MWC)					29-May-2018		47		100000164019
01148	Site 01: (SRI) Phoenix, Arizona USA	Enrolled	Final Outcome (Visit 14)		Marijuana Withdrawal Checklist (MWC)					22-Jun-2018		28		100000164027
01149	Site 01: (SRI) Phoenix, Arizona USA	Enrolled	Final Outcome (Visit 14)		Marijuana Withdrawal Checklist (MWC)					15-Jun-2018		27		100000164034
01150	Site 01: (SRI) Phoenix, Arizona USA	Enrolled	Final Outcome (Visit 14)		Marijuana Withdrawal Checklist (MWC)					18-Jun-2018		15		100000164042
01151	Site 01: (SRI) Phoenix, Arizona USA	Enrolled	Final Outcome (Visit 14)		Marijuana Withdrawal Checklist (MWC)					14-Jun-2018		19		100000164050
01152	Site 01: (SRI) Phoenix, Arizona USA	Enrolled	Final Outcome (Visit 14)		Marijuana Withdrawal Checklist (MWC)					06-Jun-2018		6		100000164058
01155	Site 01: (SRI) Phoenix, Arizona USA	Enrolled	Final Outcome (Visit 14)		Marijuana Withdrawal Checklist (MWC)					22-Jun-2018		9		100000164074
01156	Site 01: (SRI) Phoenix, Arizona USA	Enrolled	Final Outcome (Visit 14)		Marijuana Withdrawal Checklist (MWC)					29-Jun-2018		11		100000164082
01157	Site 01: (SRI) Phoenix, Arizona USA	Enrolled	Final Outcome (Visit 14)		Marijuana Withdrawal Checklist (MWC)			Yes	1					100000253267
01158	Site 01: (SRI) Phoenix, Arizona USA	Enrolled	Final Outcome (Visit 14)		Marijuana Withdrawal Checklist (MWC)			No	0	09-Jul-2018		15		100000164096
01159	Site 01: (SRI) Phoenix, Arizona USA	Enrolled	Final Outcome (Visit 14)		Marijuana Withdrawal Checklist (MWC)					13-Jul-2018		15		100000164104
01160	Site 01: (SRI) Phoenix, Arizona USA	Enrolled	Final Outcome (Visit 14)		Marijuana Withdrawal Checklist (MWC)					11-Jul-2018		22		100000164111
01161	Site 01: (SRI) Phoenix, Arizona USA	Enrolled	Final Outcome (Visit 14)		Marijuana Withdrawal Checklist (MWC)					26-Jul-2018		52		100000164119
01162	Site 01: (SRI) Phoenix, Arizona USA	Enrolled	Final Outcome (Visit 14)		Marijuana Withdrawal Checklist (MWC)					25-Jul-2018		15		100000164127
01163	Site 01: (SRI) Phoenix, Arizona USA	Enrolled	Final Outcome (Visit 14)		Marijuana Withdrawal Checklist (MWC)					08-Aug-2018		24		100000164135
01164	Site 01: (SRI) Phoenix, Arizona USA	Enrolled	Final Outcome (Visit 14)		Marijuana Withdrawal Checklist (MWC)					07-Nov-2018		29		100000267800
01167	Site 01: (SRI) Phoenix, Arizona USA	Enrolled	Final Outcome (Visit 14)		Marijuana Withdrawal Checklist (MWC)			No	0	20-Sep-2018		53		100000164159
01168	Site 01: (SRI) Phoenix, Arizona USA	Enrolled	Final Outcome (Visit 14)		Marijuana Withdrawal Checklist (MWC)					11-Sep-2018		16		100000164167
01169	Site 01: (SRI) Phoenix, Arizona USA	Enrolled	Final Outcome (Visit 14)		Marijuana Withdrawal Checklist (MWC)					21-Sep-2018		46		100000164175
01170	Site 01: (SRI) Phoenix, Arizona USA	Enrolled	Final Outcome (Visit 14)		Marijuana Withdrawal Checklist (MWC)					01-Oct-2018		11		100000164183
01171	Site 01: (SRI) Phoenix, Arizona USA	Enrolled	Final Outcome (Visit 14)		Marijuana Withdrawal Checklist (MWC)					28-Sep-2018		65		100000164191
01172	Site 01: (SRI) Phoenix, Arizona USA	Enrolled	Final Outcome (Visit 14)		Marijuana Withdrawal Checklist (MWC)					04-Oct-2018		19		100000164199
01173	Site 01: (SRI) Phoenix, Arizona USA	Enrolled	Final Outcome (Visit 14)		Marijuana Withdrawal Checklist (MWC)					22-Oct-2018		37		100000268341
01175	Site 01: (SRI) Phoenix, Arizona USA	Enrolled	Final Outcome (Visit 14)		Marijuana Withdrawal Checklist (MWC)					30-Nov-2018		32		100000268354
01176	Site 01: (SRI) Phoenix, Arizona USA	Enrolled	Final Outcome (Visit 14)		Marijuana Withdrawal Checklist (MWC)					16-Nov-2018		13		100000268362
01177	Site 01: (SRI) Phoenix, Arizona USA	Enrolled	Final Outcome (Visit 14)		Marijuana Withdrawal Checklist (MWC)					06-Nov-2018		21		100000268370
01178	Site 01: (SRI) Phoenix, Arizona USA	Enrolled	Final Outcome (Visit 14)		Marijuana Withdrawal Checklist (MWC)					26-Nov-2018		14		100000268378
01179	Site 01: (SRI) Phoenix, Arizona USA	Enrolled	Final Outcome (Visit 14)		Marijuana Withdrawal Checklist (MWC)					19-Nov-2018		31		100000268386
01180	Site 01: (SRI) Phoenix, Arizona USA	Enrolled	Final Outcome (Visit 14)		Marijuana Withdrawal Checklist (MWC)					19-Dec-2018		7		100000268394
