# Supplementary material for: The short-term impact of 3 smoked cannabis preparations versus placebo on PTSD symptoms: A randomized cross-over clinical trial
Source: PLoS One. 2021 Mar 17;16(3):e0246990. doi: 10.1371/journal.pone.0246990 (PMC7968689; doi:10.1371/journal.pone.0246990)
Supplement: S9 File — (TXT) [file pone.0246990.s011.txt]

SubjectID	Site	SubjectStatus	Visit	VisitRepeatLabel	Form	FormRepeatLabel	FormEntryDate	PCL_NONE	PCL_NONE_CODED	PCL_DATE_OF_ADMINISTRATION	PCL_DATE_OF_ADMINISTRATIO_CODED	PCL_TOTAL	PCL_TOTAL_CODED	SubjectVisitFormID
01101	Site 01: (SRI) Phoenix, Arizona USA	Enrolled	Screen 1		Posttraumatic Symptom Checklist (PCL-5)					13-Jan-2017		29		9117636
01102	Site 01: (SRI) Phoenix, Arizona USA	Enrolled	Screen 1		Posttraumatic Symptom Checklist (PCL-5)					17-Jan-2017		26		9139103
01103	Site 01: (SRI) Phoenix, Arizona USA	Enrolled	Screen 1		Posttraumatic Symptom Checklist (PCL-5)					06-Feb-2017		43		9150592
01104	Site 01: (SRI) Phoenix, Arizona USA	Enrolled	Screen 1		Posttraumatic Symptom Checklist (PCL-5)					08-Feb-2017		26		9185864
01105	Site 01: (SRI) Phoenix, Arizona USA	Enrolled	Screen 1		Posttraumatic Symptom Checklist (PCL-5)					16-Feb-2017		54		9189609
01106	Site 01: (SRI) Phoenix, Arizona USA	Enrolled	Screen 1		Posttraumatic Symptom Checklist (PCL-5)					02-Mar-2017		54		100000147803
01107	Site 01: (SRI) Phoenix, Arizona USA	Enrolled	Screen 1		Posttraumatic Symptom Checklist (PCL-5)					17-Mar-2017		75		100000147813
01108	Site 01: (SRI) Phoenix, Arizona USA	Enrolled	Screen 1		Posttraumatic Symptom Checklist (PCL-5)					22-Mar-2017		66		100000147825
01109	Site 01: (SRI) Phoenix, Arizona USA	Enrolled	Screen 1		Posttraumatic Symptom Checklist (PCL-5)					22-Mar-2017		52		100000147837
01112	Site 01: (SRI) Phoenix, Arizona USA	Enrolled	Screen 1		Posttraumatic Symptom Checklist (PCL-5)					29-Mar-2017		46		100000161452
01110	Site 01: (SRI) Phoenix, Arizona USA	Enrolled	Screen 1		Posttraumatic Symptom Checklist (PCL-5)					22-Mar-2017		28		100000147848
01111	Site 01: (SRI) Phoenix, Arizona USA	Enrolled	Screen 1		Posttraumatic Symptom Checklist (PCL-5)					17-Mar-2017		67		100000161440
01113	Site 01: (SRI) Phoenix, Arizona USA	Enrolled	Screen 1		Posttraumatic Symptom Checklist (PCL-5)					23-Mar-2017		38		100000161464
01114	Site 01: (SRI) Phoenix, Arizona USA	Enrolled	Screen 1		Posttraumatic Symptom Checklist (PCL-5)					29-Mar-2017		46		100000161475
01115	Site 01: (SRI) Phoenix, Arizona USA	Enrolled	Screen 1		Posttraumatic Symptom Checklist (PCL-5)					10-Apr-2017		51		100000161487
01116	Site 01: (SRI) Phoenix, Arizona USA	Enrolled	Screen 1		Posttraumatic Symptom Checklist (PCL-5)					15-Feb-2017		19		100000161499
01117	Site 01: (SRI) Phoenix, Arizona USA	Enrolled	Screen 1		Posttraumatic Symptom Checklist (PCL-5)					13-Apr-2017		47		100000161510
01118	Site 01: (SRI) Phoenix, Arizona USA	Enrolled	Screen 1		Posttraumatic Symptom Checklist (PCL-5)					29-Mar-2017		73		100000161522
01119	Site 01: (SRI) Phoenix, Arizona USA	Enrolled	Screen 1		Posttraumatic Symptom Checklist (PCL-5)					18-May-2017		47		100000161534
01120	Site 01: (SRI) Phoenix, Arizona USA	Enrolled	Screen 1		Posttraumatic Symptom Checklist (PCL-5)					09-Jun-2017		53		100000161541
01121	Site 01: (SRI) Phoenix, Arizona USA	Enrolled	Screen 1		Posttraumatic Symptom Checklist (PCL-5)					27-Jun-2017		21		100000161544
01122	Site 01: (SRI) Phoenix, Arizona USA	Enrolled	Screen 1		Posttraumatic Symptom Checklist (PCL-5)					12-Jul-2017		40		100000161551
01123	Site 01: (SRI) Phoenix, Arizona USA	Enrolled	Screen 1		Posttraumatic Symptom Checklist (PCL-5)					23-Jun-2017		42		100000161563
01124	Site 01: (SRI) Phoenix, Arizona USA	Enrolled	Screen 1		Posttraumatic Symptom Checklist (PCL-5)					21-Jul-2017		50		100000161575
01125	Site 01: (SRI) Phoenix, Arizona USA	Enrolled	Screen 1		Posttraumatic Symptom Checklist (PCL-5)					07-Aug-2017		68		100000161579
01126	Site 01: (SRI) Phoenix, Arizona USA	Enrolled	Screen 1		Posttraumatic Symptom Checklist (PCL-5)					07-Aug-2017		38		100000161590
01127	Site 01: (SRI) Phoenix, Arizona USA	Enrolled	Screen 1		Posttraumatic Symptom Checklist (PCL-5)					31-Aug-2017		66		100000161597
01128	Site 01: (SRI) Phoenix, Arizona USA	Enrolled	Screen 1		Posttraumatic Symptom Checklist (PCL-5)					30-Aug-2017		41		100000161609
01129	Site 01: (SRI) Phoenix, Arizona USA	Enrolled	Screen 1		Posttraumatic Symptom Checklist (PCL-5)					14-Sep-2017		26		100000161621
01130	Site 01: (SRI) Phoenix, Arizona USA	Enrolled	Screen 1		Posttraumatic Symptom Checklist (PCL-5)					05-Oct-2017		43		100000161633
01131	Site 01: (SRI) Phoenix, Arizona USA	Enrolled	Screen 1		Posttraumatic Symptom Checklist (PCL-5)					11-Oct-2017		53		100000161645
01132	Site 01: (SRI) Phoenix, Arizona USA	Enrolled	Screen 1		Posttraumatic Symptom Checklist (PCL-5)					29-Sep-2017		71		100000161657
01133	Site 01: (SRI) Phoenix, Arizona USA	Enrolled	Screen 1		Posttraumatic Symptom Checklist (PCL-5)					09-Nov-2017		52		100000161669
01134	Site 01: (SRI) Phoenix, Arizona USA	Enrolled	Screen 1		Posttraumatic Symptom Checklist (PCL-5)					26-Sep-2017		38		100000161681
01135	Site 01: (SRI) Phoenix, Arizona USA	Enrolled	Screen 1		Posttraumatic Symptom Checklist (PCL-5)					06-Dec-2017		32		100000161691
01136	Site 01: (SRI) Phoenix, Arizona USA	Enrolled	Screen 1		Posttraumatic Symptom Checklist (PCL-5)					13-Dec-2017		23		100000161703
01137	Site 01: (SRI) Phoenix, Arizona USA	Enrolled	Screen 1		Posttraumatic Symptom Checklist (PCL-5)					04-Dec-2017		58		100000161712
01138	Site 01: (SRI) Phoenix, Arizona USA	Enrolled	Screen 1		Posttraumatic Symptom Checklist (PCL-5)					19-Dec-2017		44		100000161718
01139	Site 01: (SRI) Phoenix, Arizona USA	Enrolled	Screen 1		Posttraumatic Symptom Checklist (PCL-5)					18-Dec-2017		61		100000161730
01140	Site 01: (SRI) Phoenix, Arizona USA	Enrolled	Screen 1		Posttraumatic Symptom Checklist (PCL-5)					19-Dec-2017		28		100000161741
01141	Site 01: (SRI) Phoenix, Arizona USA	Enrolled	Screen 1		Posttraumatic Symptom Checklist (PCL-5)					21-Dec-2017		77		100000161753
01142	Site 01: (SRI) Phoenix, Arizona USA	Enrolled	Screen 1		Posttraumatic Symptom Checklist (PCL-5)					18-Dec-2017		55		100000161765
01143	Site 01: (SRI) Phoenix, Arizona USA	Enrolled	Screen 1		Posttraumatic Symptom Checklist (PCL-5)					01-Feb-2018		47		100000161767
01144	Site 01: (SRI) Phoenix, Arizona USA	Enrolled	Screen 1		Posttraumatic Symptom Checklist (PCL-5)					29-Jan-2018		42		100000161779
01145	Site 01: (SRI) Phoenix, Arizona USA	Enrolled	Screen 1		Posttraumatic Symptom Checklist (PCL-5)					30-Jan-2018		59		100000161791
01146	Site 01: (SRI) Phoenix, Arizona USA	Enrolled	Screen 1		Posttraumatic Symptom Checklist (PCL-5)					16-Jan-2018		35		100000161794
01147	Site 01: (SRI) Phoenix, Arizona USA	Enrolled	Screen 1		Posttraumatic Symptom Checklist (PCL-5)					30-Jan-2018		52		100000161806
01148	Site 01: (SRI) Phoenix, Arizona USA	Enrolled	Screen 1		Posttraumatic Symptom Checklist (PCL-5)					02-Feb-2018		45		100000161818
01149	Site 01: (SRI) Phoenix, Arizona USA	Enrolled	Screen 1		Posttraumatic Symptom Checklist (PCL-5)					12-Jan-2018		35		100000161829
01150	Site 01: (SRI) Phoenix, Arizona USA	Enrolled	Screen 1		Posttraumatic Symptom Checklist (PCL-5)					16-Feb-2018		38		100000161841
01151	Site 01: (SRI) Phoenix, Arizona USA	Enrolled	Screen 1		Posttraumatic Symptom Checklist (PCL-5)					12-Feb-2018		67		100000161853
01152	Site 01: (SRI) Phoenix, Arizona USA	Enrolled	Screen 1		Posttraumatic Symptom Checklist (PCL-5)					22-Feb-2018		27		100000161865
01153	Site 01: (SRI) Phoenix, Arizona USA	Enrolled	Screen 1		Posttraumatic Symptom Checklist (PCL-5)					20-Feb-2018		59		100000161877
01154	Site 01: (SRI) Phoenix, Arizona USA	Enrolled	Screen 1		Posttraumatic Symptom Checklist (PCL-5)					06-Feb-2018		46		100000161885
01155	Site 01: (SRI) Phoenix, Arizona USA	Enrolled	Screen 1		Posttraumatic Symptom Checklist (PCL-5)					05-Feb-2018		64		100000161889
01156	Site 01: (SRI) Phoenix, Arizona USA	Enrolled	Screen 1		Posttraumatic Symptom Checklist (PCL-5)					13-Mar-2018		26		100000161901
01157	Site 01: (SRI) Phoenix, Arizona USA	Enrolled	Screen 1		Posttraumatic Symptom Checklist (PCL-5)					01-Mar-2018		35		11605538
01158	Site 01: (SRI) Phoenix, Arizona USA	Enrolled	Screen 1		Posttraumatic Symptom Checklist (PCL-5)					06-Mar-2018		62		100000161922
01159	Site 01: (SRI) Phoenix, Arizona USA	Enrolled	Screen 1		Posttraumatic Symptom Checklist (PCL-5)					15-Mar-2018		38		100000161933
01160	Site 01: (SRI) Phoenix, Arizona USA	Enrolled	Screen 1		Posttraumatic Symptom Checklist (PCL-5)					26-Mar-2018		78		100000161944
01161	Site 01: (SRI) Phoenix, Arizona USA	Enrolled	Screen 1		Posttraumatic Symptom Checklist (PCL-5)					26-Mar-2018		60		100000161956
01162	Site 01: (SRI) Phoenix, Arizona USA	Enrolled	Screen 1		Posttraumatic Symptom Checklist (PCL-5)					10-Apr-2018		52		100000161968
01163	Site 01: (SRI) Phoenix, Arizona USA	Enrolled	Screen 1		Posttraumatic Symptom Checklist (PCL-5)					04-Apr-2018		39		100000161980
01164	Site 01: (SRI) Phoenix, Arizona USA	Enrolled	Screen 1		Posttraumatic Symptom Checklist (PCL-5)					18-Apr-2018		39		100000161992
01165	Site 01: (SRI) Phoenix, Arizona USA	Enrolled	Screen 1		Posttraumatic Symptom Checklist (PCL-5)					30-Apr-2018		59		100000162003
01166	Site 01: (SRI) Phoenix, Arizona USA	Enrolled	Screen 1		Posttraumatic Symptom Checklist (PCL-5)					07-May-2018		54		100000162008
01167	Site 01: (SRI) Phoenix, Arizona USA	Enrolled	Screen 1		Posttraumatic Symptom Checklist (PCL-5)					31-May-2018		60		100000162016
01168	Site 01: (SRI) Phoenix, Arizona USA	Enrolled	Screen 1		Posttraumatic Symptom Checklist (PCL-5)					29-May-2018		56		100000162028
01169	Site 01: (SRI) Phoenix, Arizona USA	Enrolled	Screen 1		Posttraumatic Symptom Checklist (PCL-5)					06-Jun-2018		63		100000162040
01170	Site 01: (SRI) Phoenix, Arizona USA	Enrolled	Screen 1		Posttraumatic Symptom Checklist (PCL-5)					07-Jun-2018		71		100000162052
01171	Site 01: (SRI) Phoenix, Arizona USA	Enrolled	Screen 1		Posttraumatic Symptom Checklist (PCL-5)					10-May-2018		53		100000162064
01172	Site 01: (SRI) Phoenix, Arizona USA	Enrolled	Screen 1		Posttraumatic Symptom Checklist (PCL-5)					19-Jun-2018		62		100000162076
01173	Site 01: (SRI) Phoenix, Arizona USA	Enrolled	Screen 1		Posttraumatic Symptom Checklist (PCL-5)					25-Jun-2018		68		100000268398
01174	Site 01: (SRI) Phoenix, Arizona USA	Enrolled	Screen 1		Posttraumatic Symptom Checklist (PCL-5)					05-Jun-2018		64		100000268410
01175	Site 01: (SRI) Phoenix, Arizona USA	Enrolled	Screen 1		Posttraumatic Symptom Checklist (PCL-5)					11-Jul-2018		56		100000268417
01176	Site 01: (SRI) Phoenix, Arizona USA	Enrolled	Screen 1		Posttraumatic Symptom Checklist (PCL-5)					05-Jul-2018		33		100000268429
01177	Site 01: (SRI) Phoenix, Arizona USA	Enrolled	Screen 1		Posttraumatic Symptom Checklist (PCL-5)					06-Aug-2018		20		100000268441
01178	Site 01: (SRI) Phoenix, Arizona USA	Enrolled	Screen 1		Posttraumatic Symptom Checklist (PCL-5)					06-Aug-2018		14		100000268453
01179	Site 01: (SRI) Phoenix, Arizona USA	Enrolled	Screen 1		Posttraumatic Symptom Checklist (PCL-5)					30-Jul-2018		11		100000268465
01180	Site 01: (SRI) Phoenix, Arizona USA	Enrolled	Screen 1		Posttraumatic Symptom Checklist (PCL-5)					29-Aug-2018		37		100000268477
01101	Site 01: (SRI) Phoenix, Arizona USA	Enrolled	Stage 1 Baseline (Enrollment)		Posttraumatic Symptom Checklist (PCL-5)					03-Feb-2017		26		9118025
01102	Site 01: (SRI) Phoenix, Arizona USA	Enrolled	Stage 1 Baseline (Enrollment)		Posttraumatic Symptom Checklist (PCL-5)					07-Feb-2017		34		9139117
01103	Site 01: (SRI) Phoenix, Arizona USA	Enrolled	Stage 1 Baseline (Enrollment)		Posttraumatic Symptom Checklist (PCL-5)					16-Feb-2017		43		9150608
01104	Site 01: (SRI) Phoenix, Arizona USA	Enrolled	Stage 1 Baseline (Enrollment)		Posttraumatic Symptom Checklist (PCL-5)					08-Mar-2017		42		9185879
01105	Site 01: (SRI) Phoenix, Arizona USA	Enrolled	Stage 1 Baseline (Enrollment)		Posttraumatic Symptom Checklist (PCL-5)					09-Mar-2017		36		9189623
01106	Site 01: (SRI) Phoenix, Arizona USA	Enrolled	Stage 1 Baseline (Enrollment)		Posttraumatic Symptom Checklist (PCL-5)					30-Mar-2017		11		100000147811
01107	Site 01: (SRI) Phoenix, Arizona USA	Enrolled	Stage 1 Baseline (Enrollment)		Posttraumatic Symptom Checklist (PCL-5)					10-Apr-2017		49		100000147822
01108	Site 01: (SRI) Phoenix, Arizona USA	Enrolled	Stage 1 Baseline (Enrollment)		Posttraumatic Symptom Checklist (PCL-5)					17-Apr-2017		74		100000147834
01109	Site 01: (SRI) Phoenix, Arizona USA	Enrolled	Stage 1 Baseline (Enrollment)		Posttraumatic Symptom Checklist (PCL-5)					19-Apr-2017		21		100000147846
01112	Site 01: (SRI) Phoenix, Arizona USA	Enrolled	Stage 1 Baseline (Enrollment)		Posttraumatic Symptom Checklist (PCL-5)					01-May-2017		46		100000161461
01110	Site 01: (SRI) Phoenix, Arizona USA	Enrolled	Stage 1 Baseline (Enrollment)		Posttraumatic Symptom Checklist (PCL-5)					27-Apr-2017		38		100000147857
01111	Site 01: (SRI) Phoenix, Arizona USA	Enrolled	Stage 1 Baseline (Enrollment)		Posttraumatic Symptom Checklist (PCL-5)					27-Apr-2017		54		100000161449
01113	Site 01: (SRI) Phoenix, Arizona USA	Enrolled	Stage 1 Baseline (Enrollment)		Posttraumatic Symptom Checklist (PCL-5)					01-May-2017		38		9650651
01114	Site 01: (SRI) Phoenix, Arizona USA	Enrolled	Stage 1 Baseline (Enrollment)		Posttraumatic Symptom Checklist (PCL-5)					04-May-2017		36		100000161484
01115	Site 01: (SRI) Phoenix, Arizona USA	Enrolled	Stage 1 Baseline (Enrollment)		Posttraumatic Symptom Checklist (PCL-5)					16-May-2017		37		100000161496
01116	Site 01: (SRI) Phoenix, Arizona USA	Enrolled	Stage 1 Baseline (Enrollment)		Posttraumatic Symptom Checklist (PCL-5)					18-May-2017		40		100000161508
01117	Site 01: (SRI) Phoenix, Arizona USA	Enrolled	Stage 1 Baseline (Enrollment)		Posttraumatic Symptom Checklist (PCL-5)					29-May-2017		46		100000161519
01118	Site 01: (SRI) Phoenix, Arizona USA	Enrolled	Stage 1 Baseline (Enrollment)		Posttraumatic Symptom Checklist (PCL-5)					31-May-2017		57		100000161531
01119	Site 01: (SRI) Phoenix, Arizona USA	Enrolled	Stage 1 Baseline (Enrollment)		Posttraumatic Symptom Checklist (PCL-5)					26-Jun-2017		45		100000161539
01120	Site 01: (SRI) Phoenix, Arizona USA	Enrolled	Stage 1 Baseline (Enrollment)		Posttraumatic Symptom Checklist (PCL-5)					06-Jul-2017		58		100000161543
01121	Site 01: (SRI) Phoenix, Arizona USA	Enrolled	Stage 1 Baseline (Enrollment)		Posttraumatic Symptom Checklist (PCL-5)					07-Aug-2017		44		100000161549
01122	Site 01: (SRI) Phoenix, Arizona USA	Enrolled	Stage 1 Baseline (Enrollment)		Posttraumatic Symptom Checklist (PCL-5)					09-Aug-2017		26		100000161560
01123	Site 01: (SRI) Phoenix, Arizona USA	Enrolled	Stage 1 Baseline (Enrollment)		Posttraumatic Symptom Checklist (PCL-5)					10-Aug-2017		53		100000161572
01124	Site 01: (SRI) Phoenix, Arizona USA	Enrolled	Stage 1 Baseline (Enrollment)		Posttraumatic Symptom Checklist (PCL-5)					15-Aug-2017		67		100000161578
01125	Site 01: (SRI) Phoenix, Arizona USA	Enrolled	Stage 1 Baseline (Enrollment)		Posttraumatic Symptom Checklist (PCL-5)					29-Aug-2017		60		100000161588
01126	Site 01: (SRI) Phoenix, Arizona USA	Enrolled	Stage 1 Baseline (Enrollment)		Posttraumatic Symptom Checklist (PCL-5)					06-Sep-2017		27		100000161595
01127	Site 01: (SRI) Phoenix, Arizona USA	Enrolled	Stage 1 Baseline (Enrollment)		Posttraumatic Symptom Checklist (PCL-5)					20-Sep-2017		51		100000161606
01128	Site 01: (SRI) Phoenix, Arizona USA	Enrolled	Stage 1 Baseline (Enrollment)		Posttraumatic Symptom Checklist (PCL-5)					11-Oct-2017		36		100000161618
01129	Site 01: (SRI) Phoenix, Arizona USA	Enrolled	Stage 1 Baseline (Enrollment)		Posttraumatic Symptom Checklist (PCL-5)					23-Oct-2017		28		100000161630
01130	Site 01: (SRI) Phoenix, Arizona USA	Enrolled	Stage 1 Baseline (Enrollment)		Posttraumatic Symptom Checklist (PCL-5)					26-Oct-2017		47		100000161642
01131	Site 01: (SRI) Phoenix, Arizona USA	Enrolled	Stage 1 Baseline (Enrollment)		Posttraumatic Symptom Checklist (PCL-5)					01-Nov-2017		34		100000161654
01132	Site 01: (SRI) Phoenix, Arizona USA	Enrolled	Stage 1 Baseline (Enrollment)		Posttraumatic Symptom Checklist (PCL-5)					14-Nov-2017		71		100000161666
01133	Site 01: (SRI) Phoenix, Arizona USA	Enrolled	Stage 1 Baseline (Enrollment)		Posttraumatic Symptom Checklist (PCL-5)					12-Dec-2017		56		100000161678
01134	Site 01: (SRI) Phoenix, Arizona USA	Enrolled	Stage 1 Baseline (Enrollment)		Posttraumatic Symptom Checklist (PCL-5)					21-Dec-2017		21		100000161689
01135	Site 01: (SRI) Phoenix, Arizona USA	Enrolled	Stage 1 Baseline (Enrollment)		Posttraumatic Symptom Checklist (PCL-5)					02-Jan-2018		25		100000161700
01136	Site 01: (SRI) Phoenix, Arizona USA	Enrolled	Stage 1 Baseline (Enrollment)		Posttraumatic Symptom Checklist (PCL-5)					07-Jan-2018		24		100000236940
01137	Site 01: (SRI) Phoenix, Arizona USA	Enrolled	Stage 1 Baseline (Enrollment)		Posttraumatic Symptom Checklist (PCL-5)					14-Jan-2018		39		100000161717
01138	Site 01: (SRI) Phoenix, Arizona USA	Enrolled	Stage 1 Baseline (Enrollment)		Posttraumatic Symptom Checklist (PCL-5)					30-Jan-2018		60		100000161727
01139	Site 01: (SRI) Phoenix, Arizona USA	Enrolled	Stage 1 Baseline (Enrollment)		Posttraumatic Symptom Checklist (PCL-5)					04-Feb-2018		48		100000161739
01140	Site 01: (SRI) Phoenix, Arizona USA	Enrolled	Stage 1 Baseline (Enrollment)		Posttraumatic Symptom Checklist (PCL-5)					05-Feb-2018		20		100000161750
01141	Site 01: (SRI) Phoenix, Arizona USA	Enrolled	Stage 1 Baseline (Enrollment)		Posttraumatic Symptom Checklist (PCL-5)					08-Feb-2018		79		100000161762
01142	Site 01: (SRI) Phoenix, Arizona USA	Enrolled	Stage 1 Baseline (Enrollment)		Posttraumatic Symptom Checklist (PCL-5)					12-Feb-2018		53		100000161766
01143	Site 01: (SRI) Phoenix, Arizona USA	Enrolled	Stage 1 Baseline (Enrollment)		Posttraumatic Symptom Checklist (PCL-5)					27-Feb-2018		51		100000161776
01144	Site 01: (SRI) Phoenix, Arizona USA	Enrolled	Stage 1 Baseline (Enrollment)		Posttraumatic Symptom Checklist (PCL-5)					01-Mar-2018		45		100000161788
01145	Site 01: (SRI) Phoenix, Arizona USA	Enrolled	Stage 1 Baseline (Enrollment)		Posttraumatic Symptom Checklist (PCL-5)					06-Mar-2018		41		100000161793
01146	Site 01: (SRI) Phoenix, Arizona USA	Enrolled	Stage 1 Baseline (Enrollment)		Posttraumatic Symptom Checklist (PCL-5)					06-Mar-2018		33		100000161803
01147	Site 01: (SRI) Phoenix, Arizona USA	Enrolled	Stage 1 Baseline (Enrollment)		Posttraumatic Symptom Checklist (PCL-5)					12-Mar-2018		57		100000161815
01148	Site 01: (SRI) Phoenix, Arizona USA	Enrolled	Stage 1 Baseline (Enrollment)		Posttraumatic Symptom Checklist (PCL-5)					14-Mar-2018		50		11482377
01149	Site 01: (SRI) Phoenix, Arizona USA	Enrolled	Stage 1 Baseline (Enrollment)		Posttraumatic Symptom Checklist (PCL-5)					18-Mar-2018		31		100000161838
01150	Site 01: (SRI) Phoenix, Arizona USA	Enrolled	Stage 1 Baseline (Enrollment)		Posttraumatic Symptom Checklist (PCL-5)					22-Mar-2018		33		100000161850
01151	Site 01: (SRI) Phoenix, Arizona USA	Enrolled	Stage 1 Baseline (Enrollment)		Posttraumatic Symptom Checklist (PCL-5)					26-Mar-2018		51		100000161862
01152	Site 01: (SRI) Phoenix, Arizona USA	Enrolled	Stage 1 Baseline (Enrollment)		Posttraumatic Symptom Checklist (PCL-5)					26-Mar-2018		40		100000161874
01153	Site 01: (SRI) Phoenix, Arizona USA	Enrolled	Stage 1 Baseline (Enrollment)		Posttraumatic Symptom Checklist (PCL-5)					28-Mar-2018		26		100000161883
01154	Site 01: (SRI) Phoenix, Arizona USA	Enrolled	Stage 1 Baseline (Enrollment)		Posttraumatic Symptom Checklist (PCL-5)					03-Apr-2018		53		100000253250
01155	Site 01: (SRI) Phoenix, Arizona USA	Enrolled	Stage 1 Baseline (Enrollment)		Posttraumatic Symptom Checklist (PCL-5)					05-Apr-2018		46		100000161898
01156	Site 01: (SRI) Phoenix, Arizona USA	Enrolled	Stage 1 Baseline (Enrollment)		Posttraumatic Symptom Checklist (PCL-5)					16-Apr-2018		6		100000161910
01157	Site 01: (SRI) Phoenix, Arizona USA	Enrolled	Stage 1 Baseline (Enrollment)		Posttraumatic Symptom Checklist (PCL-5)					18-Apr-2018		58		100000161920
01158	Site 01: (SRI) Phoenix, Arizona USA	Enrolled	Stage 1 Baseline (Enrollment)		Posttraumatic Symptom Checklist (PCL-5)					23-Apr-2018		55		11611516
01159	Site 01: (SRI) Phoenix, Arizona USA	Enrolled	Stage 1 Baseline (Enrollment)		Posttraumatic Symptom Checklist (PCL-5)			Yes	1					100000263506
01160	Site 01: (SRI) Phoenix, Arizona USA	Enrolled	Stage 1 Baseline (Enrollment)		Posttraumatic Symptom Checklist (PCL-5)					03-May-2018		44		100000161953
01161	Site 01: (SRI) Phoenix, Arizona USA	Enrolled	Stage 1 Baseline (Enrollment)		Posttraumatic Symptom Checklist (PCL-5)					06-May-2018		51		100000161965
01162	Site 01: (SRI) Phoenix, Arizona USA	Enrolled	Stage 1 Baseline (Enrollment)		Posttraumatic Symptom Checklist (PCL-5)					16-May-2018		45		100000161977
01163	Site 01: (SRI) Phoenix, Arizona USA	Enrolled	Stage 1 Baseline (Enrollment)		Posttraumatic Symptom Checklist (PCL-5)					22-May-2018		25		100000161989
01164	Site 01: (SRI) Phoenix, Arizona USA	Enrolled	Stage 1 Baseline (Enrollment)		Posttraumatic Symptom Checklist (PCL-5)					23-May-2018		61		100000162000
01165	Site 01: (SRI) Phoenix, Arizona USA	Enrolled	Stage 1 Baseline (Enrollment)		Posttraumatic Symptom Checklist (PCL-5)					11-Jun-2018		56		100000162007
01166	Site 01: (SRI) Phoenix, Arizona USA	Enrolled	Stage 1 Baseline (Enrollment)		Posttraumatic Symptom Checklist (PCL-5)					13-Jun-2018		58		100000162014
01167	Site 01: (SRI) Phoenix, Arizona USA	Enrolled	Stage 1 Baseline (Enrollment)		Posttraumatic Symptom Checklist (PCL-5)					25-Jun-2018		60		100000162025
01168	Site 01: (SRI) Phoenix, Arizona USA	Enrolled	Stage 1 Baseline (Enrollment)		Posttraumatic Symptom Checklist (PCL-5)					26-Jun-2018		39		100000162037
01169	Site 01: (SRI) Phoenix, Arizona USA	Enrolled	Stage 1 Baseline (Enrollment)		Posttraumatic Symptom Checklist (PCL-5)					12-Jul-2018		55		100000162049
01170	Site 01: (SRI) Phoenix, Arizona USA	Enrolled	Stage 1 Baseline (Enrollment)		Posttraumatic Symptom Checklist (PCL-5)					12-Jul-2018		49		100000162061
01171	Site 01: (SRI) Phoenix, Arizona USA	Enrolled	Stage 1 Baseline (Enrollment)		Posttraumatic Symptom Checklist (PCL-5)					19-Jul-2018		54		100000162073
01172	Site 01: (SRI) Phoenix, Arizona USA	Enrolled	Stage 1 Baseline (Enrollment)		Posttraumatic Symptom Checklist (PCL-5)					23-Jul-2018		62		100000162085
01173	Site 01: (SRI) Phoenix, Arizona USA	Enrolled	Stage 1 Baseline (Enrollment)		Posttraumatic Symptom Checklist (PCL-5)					30-Jul-2018		65		100000268407
01174	Site 01: (SRI) Phoenix, Arizona USA	Enrolled	Stage 1 Baseline (Enrollment)		Posttraumatic Symptom Checklist (PCL-5)					05-Aug-2018		43		100000268415
01175	Site 01: (SRI) Phoenix, Arizona USA	Enrolled	Stage 1 Baseline (Enrollment)		Posttraumatic Symptom Checklist (PCL-5)					13-Aug-2018		67		100000268426
01176	Site 01: (SRI) Phoenix, Arizona USA	Enrolled	Stage 1 Baseline (Enrollment)		Posttraumatic Symptom Checklist (PCL-5)					09-Aug-2018		26		100000268438
01177	Site 01: (SRI) Phoenix, Arizona USA	Enrolled	Stage 1 Baseline (Enrollment)		Posttraumatic Symptom Checklist (PCL-5)					29-Aug-2018		17		100000268450
01178	Site 01: (SRI) Phoenix, Arizona USA	Enrolled	Stage 1 Baseline (Enrollment)		Posttraumatic Symptom Checklist (PCL-5)					04-Sep-2018		19		100000268462
01179	Site 01: (SRI) Phoenix, Arizona USA	Enrolled	Stage 1 Baseline (Enrollment)		Posttraumatic Symptom Checklist (PCL-5)					11-Sep-2018		50		100000268474
01180	Site 01: (SRI) Phoenix, Arizona USA	Enrolled	Stage 1 Baseline (Enrollment)		Posttraumatic Symptom Checklist (PCL-5)					08-Oct-2018		32		100000268486
01101	Site 01: (SRI) Phoenix, Arizona USA	Enrolled	Self-administration 1 (Visit 3)		Posttraumatic Symptom Checklist (PCL-5)					15-Feb-2017		21		9150655
01102	Site 01: (SRI) Phoenix, Arizona USA	Enrolled	Self-administration 1 (Visit 3)		Posttraumatic Symptom Checklist (PCL-5)					17-Feb-2017		23		9169494
01103	Site 01: (SRI) Phoenix, Arizona USA	Enrolled	Self-administration 1 (Visit 3)		Posttraumatic Symptom Checklist (PCL-5)					03-Mar-2017		48		9182404
01104	Site 01: (SRI) Phoenix, Arizona USA	Enrolled	Self-administration 1 (Visit 3)		Posttraumatic Symptom Checklist (PCL-5)					21-Mar-2017		40		9198476
01105	Site 01: (SRI) Phoenix, Arizona USA	Enrolled	Self-administration 1 (Visit 3)		Posttraumatic Symptom Checklist (PCL-5)					23-Mar-2017		35		100000147793
01106	Site 01: (SRI) Phoenix, Arizona USA	Enrolled	Self-administration 1 (Visit 3)		Posttraumatic Symptom Checklist (PCL-5)					07-Apr-2017		36		100000147804
01107	Site 01: (SRI) Phoenix, Arizona USA	Enrolled	Self-administration 1 (Visit 3)		Posttraumatic Symptom Checklist (PCL-5)					18-Apr-2017		44		100000147814
01108	Site 01: (SRI) Phoenix, Arizona USA	Enrolled	Self-administration 1 (Visit 3)		Posttraumatic Symptom Checklist (PCL-5)					25-Apr-2017		55		100000147826
01109	Site 01: (SRI) Phoenix, Arizona USA	Enrolled	Self-administration 1 (Visit 3)		Posttraumatic Symptom Checklist (PCL-5)					27-Apr-2017		36		100000147838
01112	Site 01: (SRI) Phoenix, Arizona USA	Enrolled	Self-administration 1 (Visit 3)		Posttraumatic Symptom Checklist (PCL-5)					09-May-2017		17		100000161453
01110	Site 01: (SRI) Phoenix, Arizona USA	Enrolled	Self-administration 1 (Visit 3)		Posttraumatic Symptom Checklist (PCL-5)					05-May-2017		30		100000147849
01111	Site 01: (SRI) Phoenix, Arizona USA	Enrolled	Self-administration 1 (Visit 3)		Posttraumatic Symptom Checklist (PCL-5)					05-May-2017		60		100000161441
01113	Site 01: (SRI) Phoenix, Arizona USA	Enrolled	Self-administration 1 (Visit 3)		Posttraumatic Symptom Checklist (PCL-5)					09-May-2017		21		100000161465
01114	Site 01: (SRI) Phoenix, Arizona USA	Enrolled	Self-administration 1 (Visit 3)		Posttraumatic Symptom Checklist (PCL-5)					12-May-2017		11		100000161476
01115	Site 01: (SRI) Phoenix, Arizona USA	Enrolled	Self-administration 1 (Visit 3)		Posttraumatic Symptom Checklist (PCL-5)					24-May-2017		11		100000161488
01116	Site 01: (SRI) Phoenix, Arizona USA	Enrolled	Self-administration 1 (Visit 3)		Posttraumatic Symptom Checklist (PCL-5)			No	0	25-May-2017		12		100000161500
01117	Site 01: (SRI) Phoenix, Arizona USA	Enrolled	Self-administration 1 (Visit 3)		Posttraumatic Symptom Checklist (PCL-5)					06-Jun-2017		14		100000161511
01118	Site 01: (SRI) Phoenix, Arizona USA	Enrolled	Self-administration 1 (Visit 3)		Posttraumatic Symptom Checklist (PCL-5)					09-Jun-2017		40		100000161523
01119	Site 01: (SRI) Phoenix, Arizona USA	Enrolled	Self-administration 1 (Visit 3)		Posttraumatic Symptom Checklist (PCL-5)					05-Jul-2017		25		100000161535
01120	Site 01: (SRI) Phoenix, Arizona USA	Enrolled	Self-administration 1 (Visit 3)		Posttraumatic Symptom Checklist (PCL-5)					17-Jul-2017		51		100000161542
01121	Site 01: (SRI) Phoenix, Arizona USA	Enrolled	Self-administration 1 (Visit 3)		Posttraumatic Symptom Checklist (PCL-5)					15-Aug-2017		44		100000161545
01122	Site 01: (SRI) Phoenix, Arizona USA	Enrolled	Self-administration 1 (Visit 3)		Posttraumatic Symptom Checklist (PCL-5)					17-Aug-2017		12		100000161552
01123	Site 01: (SRI) Phoenix, Arizona USA	Enrolled	Self-administration 1 (Visit 3)		Posttraumatic Symptom Checklist (PCL-5)					18-Aug-2017		42		100000161564
01124	Site 01: (SRI) Phoenix, Arizona USA	Enrolled	Self-administration 1 (Visit 3)		Posttraumatic Symptom Checklist (PCL-5)					24-Aug-2017		29		100000161576
01125	Site 01: (SRI) Phoenix, Arizona USA	Enrolled	Self-administration 1 (Visit 3)		Posttraumatic Symptom Checklist (PCL-5)					06-Sep-2017		54		100000161580
01126	Site 01: (SRI) Phoenix, Arizona USA	Enrolled	Self-administration 1 (Visit 3)		Posttraumatic Symptom Checklist (PCL-5)					15-Sep-2017		21		100000161591
01127	Site 01: (SRI) Phoenix, Arizona USA	Enrolled	Self-administration 1 (Visit 3)		Posttraumatic Symptom Checklist (PCL-5)					29-Sep-2017		8		100000161598
01128	Site 01: (SRI) Phoenix, Arizona USA	Enrolled	Self-administration 1 (Visit 3)		Posttraumatic Symptom Checklist (PCL-5)					20-Oct-2017		38		100000161610
01129	Site 01: (SRI) Phoenix, Arizona USA	Enrolled	Self-administration 1 (Visit 3)		Posttraumatic Symptom Checklist (PCL-5)					01-Nov-2017		12		100000161622
01130	Site 01: (SRI) Phoenix, Arizona USA	Enrolled	Self-administration 1 (Visit 3)		Posttraumatic Symptom Checklist (PCL-5)					02-Nov-2017		9		100000161634
01131	Site 01: (SRI) Phoenix, Arizona USA	Enrolled	Self-administration 1 (Visit 3)		Posttraumatic Symptom Checklist (PCL-5)					09-Nov-2017		33		100000161646
01132	Site 01: (SRI) Phoenix, Arizona USA	Enrolled	Self-administration 1 (Visit 3)		Posttraumatic Symptom Checklist (PCL-5)					21-Nov-2017		29		100000161658
01133	Site 01: (SRI) Phoenix, Arizona USA	Enrolled	Self-administration 1 (Visit 3)		Posttraumatic Symptom Checklist (PCL-5)					20-Dec-2017		16		100000161670
01134	Site 01: (SRI) Phoenix, Arizona USA	Enrolled	Self-administration 1 (Visit 3)		Posttraumatic Symptom Checklist (PCL-5)					02-Jan-2018		18		100000161682
01135	Site 01: (SRI) Phoenix, Arizona USA	Enrolled	Self-administration 1 (Visit 3)		Posttraumatic Symptom Checklist (PCL-5)					10-Jan-2018		11		100000161692
01136	Site 01: (SRI) Phoenix, Arizona USA	Enrolled	Self-administration 1 (Visit 3)		Posttraumatic Symptom Checklist (PCL-5)					16-Jan-2018		14		100000161704
01137	Site 01: (SRI) Phoenix, Arizona USA	Enrolled	Self-administration 1 (Visit 3)		Posttraumatic Symptom Checklist (PCL-5)					25-Jan-2018		17		100000161713
01138	Site 01: (SRI) Phoenix, Arizona USA	Enrolled	Self-administration 1 (Visit 3)		Posttraumatic Symptom Checklist (PCL-5)					07-Feb-2018		20		100000161719
01139	Site 01: (SRI) Phoenix, Arizona USA	Enrolled	Self-administration 1 (Visit 3)		Posttraumatic Symptom Checklist (PCL-5)					14-Feb-2018		13		100000161731
01140	Site 01: (SRI) Phoenix, Arizona USA	Enrolled	Self-administration 1 (Visit 3)		Posttraumatic Symptom Checklist (PCL-5)					13-Feb-2018		24		100000161742
01141	Site 01: (SRI) Phoenix, Arizona USA	Enrolled	Self-administration 1 (Visit 3)		Posttraumatic Symptom Checklist (PCL-5)					16-Feb-2018		29		100000161754
01143	Site 01: (SRI) Phoenix, Arizona USA	Enrolled	Self-administration 1 (Visit 3)		Posttraumatic Symptom Checklist (PCL-5)					06-Mar-2018		30		100000161768
01144	Site 01: (SRI) Phoenix, Arizona USA	Enrolled	Self-administration 1 (Visit 3)		Posttraumatic Symptom Checklist (PCL-5)					09-Mar-2018		18		100000161780
01145	Site 01: (SRI) Phoenix, Arizona USA	Enrolled	Self-administration 1 (Visit 3)		Posttraumatic Symptom Checklist (PCL-5)					14-Mar-2018		33		100000161792
01146	Site 01: (SRI) Phoenix, Arizona USA	Enrolled	Self-administration 1 (Visit 3)		Posttraumatic Symptom Checklist (PCL-5)					15-Mar-2018		31		100000161795
01147	Site 01: (SRI) Phoenix, Arizona USA	Enrolled	Self-administration 1 (Visit 3)		Posttraumatic Symptom Checklist (PCL-5)					20-Mar-2018		27		100000161807
01148	Site 01: (SRI) Phoenix, Arizona USA	Enrolled	Self-administration 1 (Visit 3)		Posttraumatic Symptom Checklist (PCL-5)					20-Mar-2018		37		100000161819
01149	Site 01: (SRI) Phoenix, Arizona USA	Enrolled	Self-administration 1 (Visit 3)		Posttraumatic Symptom Checklist (PCL-5)					25-Mar-2018		28		100000161830
01150	Site 01: (SRI) Phoenix, Arizona USA	Enrolled	Self-administration 1 (Visit 3)		Posttraumatic Symptom Checklist (PCL-5)					03-Apr-2018		17		100000161842
01151	Site 01: (SRI) Phoenix, Arizona USA	Enrolled	Self-administration 1 (Visit 3)		Posttraumatic Symptom Checklist (PCL-5)					03-Apr-2018		17		100000161854
01152	Site 01: (SRI) Phoenix, Arizona USA	Enrolled	Self-administration 1 (Visit 3)		Posttraumatic Symptom Checklist (PCL-5)					04-Apr-2018		23		100000161866
01153	Site 01: (SRI) Phoenix, Arizona USA	Enrolled	Self-administration 1 (Visit 3)		Posttraumatic Symptom Checklist (PCL-5)					05-Apr-2018		13		100000161878
01154	Site 01: (SRI) Phoenix, Arizona USA	Enrolled	Self-administration 1 (Visit 3)		Posttraumatic Symptom Checklist (PCL-5)					11-Apr-2018		40		100000161886
01155	Site 01: (SRI) Phoenix, Arizona USA	Enrolled	Self-administration 1 (Visit 3)		Posttraumatic Symptom Checklist (PCL-5)					12-Apr-2018		37		100000161890
01156	Site 01: (SRI) Phoenix, Arizona USA	Enrolled	Self-administration 1 (Visit 3)		Posttraumatic Symptom Checklist (PCL-5)					25-Apr-2018		5		100000161902
01157	Site 01: (SRI) Phoenix, Arizona USA	Enrolled	Self-administration 1 (Visit 3)		Posttraumatic Symptom Checklist (PCL-5)					27-Apr-2018		16		100000161913
01158	Site 01: (SRI) Phoenix, Arizona USA	Enrolled	Self-administration 1 (Visit 3)		Posttraumatic Symptom Checklist (PCL-5)					02-May-2018		17		100000161923
01159	Site 01: (SRI) Phoenix, Arizona USA	Enrolled	Self-administration 1 (Visit 3)		Posttraumatic Symptom Checklist (PCL-5)					04-May-2018		39		100000161934
01160	Site 01: (SRI) Phoenix, Arizona USA	Enrolled	Self-administration 1 (Visit 3)		Posttraumatic Symptom Checklist (PCL-5)					09-May-2018		29		100000161945
01161	Site 01: (SRI) Phoenix, Arizona USA	Enrolled	Self-administration 1 (Visit 3)		Posttraumatic Symptom Checklist (PCL-5)					14-May-2018		44		100000161957
01162	Site 01: (SRI) Phoenix, Arizona USA	Enrolled	Self-administration 1 (Visit 3)		Posttraumatic Symptom Checklist (PCL-5)					25-May-2018		29		100000161969
01163	Site 01: (SRI) Phoenix, Arizona USA	Enrolled	Self-administration 1 (Visit 3)		Posttraumatic Symptom Checklist (PCL-5)					30-May-2018		34		100000161981
01164	Site 01: (SRI) Phoenix, Arizona USA	Enrolled	Self-administration 1 (Visit 3)		Posttraumatic Symptom Checklist (PCL-5)					31-May-2018		44		100000161993
01165	Site 01: (SRI) Phoenix, Arizona USA	Enrolled	Self-administration 1 (Visit 3)		Posttraumatic Symptom Checklist (PCL-5)					19-Jun-2018		36		100000162004
01166	Site 01: (SRI) Phoenix, Arizona USA	Enrolled	Self-administration 1 (Visit 3)		Posttraumatic Symptom Checklist (PCL-5)					22-Jun-2018		13		100000162009
01167	Site 01: (SRI) Phoenix, Arizona USA	Enrolled	Self-administration 1 (Visit 3)		Posttraumatic Symptom Checklist (PCL-5)					05-Jul-2018		66		100000162017
01168	Site 01: (SRI) Phoenix, Arizona USA	Enrolled	Self-administration 1 (Visit 3)		Posttraumatic Symptom Checklist (PCL-5)					05-Jul-2018		44		100000162029
01169	Site 01: (SRI) Phoenix, Arizona USA	Enrolled	Self-administration 1 (Visit 3)		Posttraumatic Symptom Checklist (PCL-5)					19-Jul-2018		43		100000162041
01170	Site 01: (SRI) Phoenix, Arizona USA	Enrolled	Self-administration 1 (Visit 3)		Posttraumatic Symptom Checklist (PCL-5)					20-Jul-2018		31		100000162053
01171	Site 01: (SRI) Phoenix, Arizona USA	Enrolled	Self-administration 1 (Visit 3)		Posttraumatic Symptom Checklist (PCL-5)					27-Jul-2018		22		100000162065
01172	Site 01: (SRI) Phoenix, Arizona USA	Enrolled	Self-administration 1 (Visit 3)		Posttraumatic Symptom Checklist (PCL-5)					31-Jul-2018		45		100000162077
01173	Site 01: (SRI) Phoenix, Arizona USA	Enrolled	Self-administration 1 (Visit 3)		Posttraumatic Symptom Checklist (PCL-5)					08-Aug-2018		49		100000268399
01174	Site 01: (SRI) Phoenix, Arizona USA	Enrolled	Self-administration 1 (Visit 3)		Posttraumatic Symptom Checklist (PCL-5)					13-Aug-2018		39		100000268411
01175	Site 01: (SRI) Phoenix, Arizona USA	Enrolled	Self-administration 1 (Visit 3)		Posttraumatic Symptom Checklist (PCL-5)					26-Aug-2018		53		100000268418
01176	Site 01: (SRI) Phoenix, Arizona USA	Enrolled	Self-administration 1 (Visit 3)		Posttraumatic Symptom Checklist (PCL-5)					16-Aug-2018		15		100000268430
01177	Site 01: (SRI) Phoenix, Arizona USA	Enrolled	Self-administration 1 (Visit 3)		Posttraumatic Symptom Checklist (PCL-5)					06-Sep-2018		18		100000268442
01178	Site 01: (SRI) Phoenix, Arizona USA	Enrolled	Self-administration 1 (Visit 3)		Posttraumatic Symptom Checklist (PCL-5)					13-Sep-2018		17		100000268454
01179	Site 01: (SRI) Phoenix, Arizona USA	Enrolled	Self-administration 1 (Visit 3)		Posttraumatic Symptom Checklist (PCL-5)					20-Sep-2018		65		100000268466
01180	Site 01: (SRI) Phoenix, Arizona USA	Enrolled	Self-administration 1 (Visit 3)		Posttraumatic Symptom Checklist (PCL-5)					16-Oct-2018		20		100000268478
01101	Site 01: (SRI) Phoenix, Arizona USA	Enrolled	Self-administration 2 (Visit 4)		Posttraumatic Symptom Checklist (PCL-5)					21-Feb-2017		19		9169477
01102	Site 01: (SRI) Phoenix, Arizona USA	Enrolled	Self-administration 2 (Visit 4)		Posttraumatic Symptom Checklist (PCL-5)					24-Feb-2017		18		9172356
01103	Site 01: (SRI) Phoenix, Arizona USA	Enrolled	Self-administration 2 (Visit 4)		Posttraumatic Symptom Checklist (PCL-5)					10-Mar-2017		30		9198227
01104	Site 01: (SRI) Phoenix, Arizona USA	Enrolled	Self-administration 2 (Visit 4)		Posttraumatic Symptom Checklist (PCL-5)					28-Mar-2017		36		100000147785
01105	Site 01: (SRI) Phoenix, Arizona USA	Enrolled	Self-administration 2 (Visit 4)		Posttraumatic Symptom Checklist (PCL-5)					31-Mar-2017		40		100000147794
01106	Site 01: (SRI) Phoenix, Arizona USA	Enrolled	Self-administration 2 (Visit 4)		Posttraumatic Symptom Checklist (PCL-5)					14-Apr-2017		21		100000147805
01107	Site 01: (SRI) Phoenix, Arizona USA	Enrolled	Self-administration 2 (Visit 4)		Posttraumatic Symptom Checklist (PCL-5)					25-Apr-2017		35		100000147815
01108	Site 01: (SRI) Phoenix, Arizona USA	Enrolled	Self-administration 2 (Visit 4)		Posttraumatic Symptom Checklist (PCL-5)					02-May-2017		57		100000147827
01109	Site 01: (SRI) Phoenix, Arizona USA	Enrolled	Self-administration 2 (Visit 4)		Posttraumatic Symptom Checklist (PCL-5)					05-May-2017		29		100000147839
01112	Site 01: (SRI) Phoenix, Arizona USA	Enrolled	Self-administration 2 (Visit 4)		Posttraumatic Symptom Checklist (PCL-5)					16-May-2017		16		100000161454
01110	Site 01: (SRI) Phoenix, Arizona USA	Enrolled	Self-administration 2 (Visit 4)		Posttraumatic Symptom Checklist (PCL-5)					12-May-2017		40		100000147850
01111	Site 01: (SRI) Phoenix, Arizona USA	Enrolled	Self-administration 2 (Visit 4)		Posttraumatic Symptom Checklist (PCL-5)					12-May-2017		50		100000161442
01113	Site 01: (SRI) Phoenix, Arizona USA	Enrolled	Self-administration 2 (Visit 4)		Posttraumatic Symptom Checklist (PCL-5)					16-May-2017		23		100000161466
01114	Site 01: (SRI) Phoenix, Arizona USA	Enrolled	Self-administration 2 (Visit 4)		Posttraumatic Symptom Checklist (PCL-5)					19-May-2017		3		100000161477
01115	Site 01: (SRI) Phoenix, Arizona USA	Enrolled	Self-administration 2 (Visit 4)		Posttraumatic Symptom Checklist (PCL-5)					01-Jun-2017		35		100000161489
01116	Site 01: (SRI) Phoenix, Arizona USA	Enrolled	Self-administration 2 (Visit 4)		Posttraumatic Symptom Checklist (PCL-5)					02-Jun-2017		18		100000161501
01117	Site 01: (SRI) Phoenix, Arizona USA	Enrolled	Self-administration 2 (Visit 4)		Posttraumatic Symptom Checklist (PCL-5)					13-Jun-2017		8		100000161512
01118	Site 01: (SRI) Phoenix, Arizona USA	Enrolled	Self-administration 2 (Visit 4)		Posttraumatic Symptom Checklist (PCL-5)					16-Jun-2017		36		100000161524
01119	Site 01: (SRI) Phoenix, Arizona USA	Enrolled	Self-administration 2 (Visit 4)		Posttraumatic Symptom Checklist (PCL-5)					13-Jul-2017		31		100000161536
01121	Site 01: (SRI) Phoenix, Arizona USA	Enrolled	Self-administration 2 (Visit 4)		Posttraumatic Symptom Checklist (PCL-5)					22-Aug-2017		37		100000161546
01122	Site 01: (SRI) Phoenix, Arizona USA	Enrolled	Self-administration 2 (Visit 4)		Posttraumatic Symptom Checklist (PCL-5)					24-Aug-2017		8		100000161553
01123	Site 01: (SRI) Phoenix, Arizona USA	Enrolled	Self-administration 2 (Visit 4)		Posttraumatic Symptom Checklist (PCL-5)					25-Aug-2017		40		100000161565
01124	Site 01: (SRI) Phoenix, Arizona USA	Enrolled	Self-administration 2 (Visit 4)		Posttraumatic Symptom Checklist (PCL-5)					31-Aug-2017		34		100000161577
01125	Site 01: (SRI) Phoenix, Arizona USA	Enrolled	Self-administration 2 (Visit 4)		Posttraumatic Symptom Checklist (PCL-5)					13-Sep-2017		39		100000161581
01126	Site 01: (SRI) Phoenix, Arizona USA	Enrolled	Self-administration 2 (Visit 4)		Posttraumatic Symptom Checklist (PCL-5)			No	0	21-Sep-2017		19		100000161592
01127	Site 01: (SRI) Phoenix, Arizona USA	Enrolled	Self-administration 2 (Visit 4)		Posttraumatic Symptom Checklist (PCL-5)					06-Oct-2017		5		100000161599
01128	Site 01: (SRI) Phoenix, Arizona USA	Enrolled	Self-administration 2 (Visit 4)		Posttraumatic Symptom Checklist (PCL-5)					27-Oct-2017		35		100000161611
01129	Site 01: (SRI) Phoenix, Arizona USA	Enrolled	Self-administration 2 (Visit 4)		Posttraumatic Symptom Checklist (PCL-5)			No	0	08-Nov-2017		7		100000161623
01130	Site 01: (SRI) Phoenix, Arizona USA	Enrolled	Self-administration 2 (Visit 4)		Posttraumatic Symptom Checklist (PCL-5)					10-Nov-2017		8		100000161635
01131	Site 01: (SRI) Phoenix, Arizona USA	Enrolled	Self-administration 2 (Visit 4)		Posttraumatic Symptom Checklist (PCL-5)					17-Nov-2017		38		100000161647
01132	Site 01: (SRI) Phoenix, Arizona USA	Enrolled	Self-administration 2 (Visit 4)		Posttraumatic Symptom Checklist (PCL-5)					01-Dec-2017		33		100000161659
01133	Site 01: (SRI) Phoenix, Arizona USA	Enrolled	Self-administration 2 (Visit 4)		Posttraumatic Symptom Checklist (PCL-5)					27-Dec-2017		10		100000161671
01134	Site 01: (SRI) Phoenix, Arizona USA	Enrolled	Self-administration 2 (Visit 4)		Posttraumatic Symptom Checklist (PCL-5)					09-Jan-2018		28		100000161683
01135	Site 01: (SRI) Phoenix, Arizona USA	Enrolled	Self-administration 2 (Visit 4)		Posttraumatic Symptom Checklist (PCL-5)					16-Jan-2018		13		100000161693
01136	Site 01: (SRI) Phoenix, Arizona USA	Enrolled	Self-administration 2 (Visit 4)		Posttraumatic Symptom Checklist (PCL-5)					30-Jan-2018		7		100000161705
01137	Site 01: (SRI) Phoenix, Arizona USA	Enrolled	Self-administration 2 (Visit 4)		Posttraumatic Symptom Checklist (PCL-5)					31-Jan-2018		7		100000161714
01138	Site 01: (SRI) Phoenix, Arizona USA	Enrolled	Self-administration 2 (Visit 4)		Posttraumatic Symptom Checklist (PCL-5)					14-Feb-2018		18		100000161720
01139	Site 01: (SRI) Phoenix, Arizona USA	Enrolled	Self-administration 2 (Visit 4)		Posttraumatic Symptom Checklist (PCL-5)					23-Feb-2018		15		100000161732
01140	Site 01: (SRI) Phoenix, Arizona USA	Enrolled	Self-administration 2 (Visit 4)		Posttraumatic Symptom Checklist (PCL-5)					20-Feb-2018		18		100000161743
01141	Site 01: (SRI) Phoenix, Arizona USA	Enrolled	Self-administration 2 (Visit 4)		Posttraumatic Symptom Checklist (PCL-5)					22-Feb-2018		47		100000161755
01143	Site 01: (SRI) Phoenix, Arizona USA	Enrolled	Self-administration 2 (Visit 4)		Posttraumatic Symptom Checklist (PCL-5)					11-Mar-2018		24		100000161769
01144	Site 01: (SRI) Phoenix, Arizona USA	Enrolled	Self-administration 2 (Visit 4)		Posttraumatic Symptom Checklist (PCL-5)					16-Mar-2018		18		100000161781
01145	Site 01: (SRI) Phoenix, Arizona USA	Enrolled	Self-administration 2 (Visit 4)		Posttraumatic Symptom Checklist (PCL-5)			Yes	1					100000295719
01146	Site 01: (SRI) Phoenix, Arizona USA	Enrolled	Self-administration 2 (Visit 4)		Posttraumatic Symptom Checklist (PCL-5)					22-Mar-2018		32		100000161796
01147	Site 01: (SRI) Phoenix, Arizona USA	Enrolled	Self-administration 2 (Visit 4)		Posttraumatic Symptom Checklist (PCL-5)					27-Mar-2018		32		100000161808
01148	Site 01: (SRI) Phoenix, Arizona USA	Enrolled	Self-administration 2 (Visit 4)		Posttraumatic Symptom Checklist (PCL-5)					06-Apr-2018		35		100000161820
01149	Site 01: (SRI) Phoenix, Arizona USA	Enrolled	Self-administration 2 (Visit 4)		Posttraumatic Symptom Checklist (PCL-5)					03-Apr-2018		30		100000161831
01150	Site 01: (SRI) Phoenix, Arizona USA	Enrolled	Self-administration 2 (Visit 4)		Posttraumatic Symptom Checklist (PCL-5)					12-Apr-2018		21		100000161843
01151	Site 01: (SRI) Phoenix, Arizona USA	Enrolled	Self-administration 2 (Visit 4)		Posttraumatic Symptom Checklist (PCL-5)					11-Apr-2018		19		100000161855
01152	Site 01: (SRI) Phoenix, Arizona USA	Enrolled	Self-administration 2 (Visit 4)		Posttraumatic Symptom Checklist (PCL-5)					11-Apr-2018		31		100000161867
01153	Site 01: (SRI) Phoenix, Arizona USA	Enrolled	Self-administration 2 (Visit 4)		Posttraumatic Symptom Checklist (PCL-5)					12-Apr-2018		16		100000161879
01154	Site 01: (SRI) Phoenix, Arizona USA	Enrolled	Self-administration 2 (Visit 4)		Posttraumatic Symptom Checklist (PCL-5)					18-Apr-2018		39		100000161887
01155	Site 01: (SRI) Phoenix, Arizona USA	Enrolled	Self-administration 2 (Visit 4)		Posttraumatic Symptom Checklist (PCL-5)					19-Apr-2018		18		100000161891
01156	Site 01: (SRI) Phoenix, Arizona USA	Enrolled	Self-administration 2 (Visit 4)		Posttraumatic Symptom Checklist (PCL-5)					02-May-2018		6		100000161903
01157	Site 01: (SRI) Phoenix, Arizona USA	Enrolled	Self-administration 2 (Visit 4)		Posttraumatic Symptom Checklist (PCL-5)					04-May-2018		25		100000161914
01158	Site 01: (SRI) Phoenix, Arizona USA	Enrolled	Self-administration 2 (Visit 4)		Posttraumatic Symptom Checklist (PCL-5)					09-May-2018		12		100000161924
01159	Site 01: (SRI) Phoenix, Arizona USA	Enrolled	Self-administration 2 (Visit 4)		Posttraumatic Symptom Checklist (PCL-5)					11-May-2018		19		100000161935
01160	Site 01: (SRI) Phoenix, Arizona USA	Enrolled	Self-administration 2 (Visit 4)		Posttraumatic Symptom Checklist (PCL-5)					18-May-2018		24		100000161946
01161	Site 01: (SRI) Phoenix, Arizona USA	Enrolled	Self-administration 2 (Visit 4)		Posttraumatic Symptom Checklist (PCL-5)					23-May-2018		43		100000161958
01162	Site 01: (SRI) Phoenix, Arizona USA	Enrolled	Self-administration 2 (Visit 4)		Posttraumatic Symptom Checklist (PCL-5)					31-May-2018		33		100000161970
01163	Site 01: (SRI) Phoenix, Arizona USA	Enrolled	Self-administration 2 (Visit 4)		Posttraumatic Symptom Checklist (PCL-5)					07-Jun-2018		22		100000161982
01164	Site 01: (SRI) Phoenix, Arizona USA	Enrolled	Self-administration 2 (Visit 4)		Posttraumatic Symptom Checklist (PCL-5)					08-Jun-2018		50		100000161994
01165	Site 01: (SRI) Phoenix, Arizona USA	Enrolled	Self-administration 2 (Visit 4)		Posttraumatic Symptom Checklist (PCL-5)					26-Jun-2018		37		100000162005
01166	Site 01: (SRI) Phoenix, Arizona USA	Enrolled	Self-administration 2 (Visit 4)		Posttraumatic Symptom Checklist (PCL-5)					29-Jun-2018		14		100000162010
01167	Site 01: (SRI) Phoenix, Arizona USA	Enrolled	Self-administration 2 (Visit 4)		Posttraumatic Symptom Checklist (PCL-5)			No	0	13-Jul-2018		64		100000162018
01168	Site 01: (SRI) Phoenix, Arizona USA	Enrolled	Self-administration 2 (Visit 4)		Posttraumatic Symptom Checklist (PCL-5)					12-Jul-2018		39		100000162030
01169	Site 01: (SRI) Phoenix, Arizona USA	Enrolled	Self-administration 2 (Visit 4)		Posttraumatic Symptom Checklist (PCL-5)					26-Jul-2018		26		100000162042
01170	Site 01: (SRI) Phoenix, Arizona USA	Enrolled	Self-administration 2 (Visit 4)		Posttraumatic Symptom Checklist (PCL-5)					27-Jul-2018		20		100000162054
01171	Site 01: (SRI) Phoenix, Arizona USA	Enrolled	Self-administration 2 (Visit 4)		Posttraumatic Symptom Checklist (PCL-5)					03-Aug-2018		61		100000162066
01172	Site 01: (SRI) Phoenix, Arizona USA	Enrolled	Self-administration 2 (Visit 4)		Posttraumatic Symptom Checklist (PCL-5)					07-Aug-2018		38		100000162078
01173	Site 01: (SRI) Phoenix, Arizona USA	Enrolled	Self-administration 2 (Visit 4)		Posttraumatic Symptom Checklist (PCL-5)					15-Aug-2018		49		100000268400
01174	Site 01: (SRI) Phoenix, Arizona USA	Enrolled	Self-administration 2 (Visit 4)		Posttraumatic Symptom Checklist (PCL-5)					21-Aug-2018		48		100000268412
01175	Site 01: (SRI) Phoenix, Arizona USA	Enrolled	Self-administration 2 (Visit 4)		Posttraumatic Symptom Checklist (PCL-5)					08-Sep-2018		44		100000268419
01176	Site 01: (SRI) Phoenix, Arizona USA	Enrolled	Self-administration 2 (Visit 4)		Posttraumatic Symptom Checklist (PCL-5)					27-Aug-2018		12		100000268431
01177	Site 01: (SRI) Phoenix, Arizona USA	Enrolled	Self-administration 2 (Visit 4)		Posttraumatic Symptom Checklist (PCL-5)					13-Sep-2018		17		100000268443
01178	Site 01: (SRI) Phoenix, Arizona USA	Enrolled	Self-administration 2 (Visit 4)		Posttraumatic Symptom Checklist (PCL-5)					21-Sep-2018		15		100000268455
01179	Site 01: (SRI) Phoenix, Arizona USA	Enrolled	Self-administration 2 (Visit 4)		Posttraumatic Symptom Checklist (PCL-5)					27-Sep-2018		63		100000268467
01180	Site 01: (SRI) Phoenix, Arizona USA	Enrolled	Self-administration 2 (Visit 4)		Posttraumatic Symptom Checklist (PCL-5)					24-Oct-2018		16		100000268479
01101	Site 01: (SRI) Phoenix, Arizona USA	Enrolled	Cessation 1 (Visit 6)		Posttraumatic Symptom Checklist (PCL-5)					02-Mar-2017		16		9174134
01102	Site 01: (SRI) Phoenix, Arizona USA	Enrolled	Cessation 1 (Visit 6)		Posttraumatic Symptom Checklist (PCL-5)					03-Mar-2017		16		9175223
01103	Site 01: (SRI) Phoenix, Arizona USA	Enrolled	Cessation 1 (Visit 6)		Posttraumatic Symptom Checklist (PCL-5)			No	0	21-Mar-2017		34		9198239
01104	Site 01: (SRI) Phoenix, Arizona USA	Enrolled	Cessation 1 (Visit 6)		Posttraumatic Symptom Checklist (PCL-5)					07-Apr-2017		34		100000147786
01105	Site 01: (SRI) Phoenix, Arizona USA	Enrolled	Cessation 1 (Visit 6)		Posttraumatic Symptom Checklist (PCL-5)					07-Apr-2017		30		100000147795
01106	Site 01: (SRI) Phoenix, Arizona USA	Enrolled	Cessation 1 (Visit 6)		Posttraumatic Symptom Checklist (PCL-5)					20-Apr-2017		25		100000147806
01107	Site 01: (SRI) Phoenix, Arizona USA	Enrolled	Cessation 1 (Visit 6)		Posttraumatic Symptom Checklist (PCL-5)					02-May-2017		29		100000147816
01108	Site 01: (SRI) Phoenix, Arizona USA	Enrolled	Cessation 1 (Visit 6)		Posttraumatic Symptom Checklist (PCL-5)					08-May-2017		55		100000147828
01109	Site 01: (SRI) Phoenix, Arizona USA	Enrolled	Cessation 1 (Visit 6)		Posttraumatic Symptom Checklist (PCL-5)					12-May-2017		38		100000147840
01112	Site 01: (SRI) Phoenix, Arizona USA	Enrolled	Cessation 1 (Visit 6)		Posttraumatic Symptom Checklist (PCL-5)					23-May-2017		4		100000161455
01110	Site 01: (SRI) Phoenix, Arizona USA	Enrolled	Cessation 1 (Visit 6)		Posttraumatic Symptom Checklist (PCL-5)					19-May-2017		32		100000147851
01111	Site 01: (SRI) Phoenix, Arizona USA	Enrolled	Cessation 1 (Visit 6)		Posttraumatic Symptom Checklist (PCL-5)					22-May-2017		46		100000161443
01113	Site 01: (SRI) Phoenix, Arizona USA	Enrolled	Cessation 1 (Visit 6)		Posttraumatic Symptom Checklist (PCL-5)					23-May-2017		27		100000161467
01114	Site 01: (SRI) Phoenix, Arizona USA	Enrolled	Cessation 1 (Visit 6)		Posttraumatic Symptom Checklist (PCL-5)					26-May-2017		17		100000161478
01115	Site 01: (SRI) Phoenix, Arizona USA	Enrolled	Cessation 1 (Visit 6)		Posttraumatic Symptom Checklist (PCL-5)					08-Jun-2017		31		100000161490
01116	Site 01: (SRI) Phoenix, Arizona USA	Enrolled	Cessation 1 (Visit 6)		Posttraumatic Symptom Checklist (PCL-5)					16-Jun-2017		4		100000161502
01117	Site 01: (SRI) Phoenix, Arizona USA	Enrolled	Cessation 1 (Visit 6)		Posttraumatic Symptom Checklist (PCL-5)					21-Jun-2017		15		100000161513
01118	Site 01: (SRI) Phoenix, Arizona USA	Enrolled	Cessation 1 (Visit 6)		Posttraumatic Symptom Checklist (PCL-5)					23-Jun-2017		30		100000161525
01119	Site 01: (SRI) Phoenix, Arizona USA	Enrolled	Cessation 1 (Visit 6)		Posttraumatic Symptom Checklist (PCL-5)					21-Jul-2017		36		100000161537
01121	Site 01: (SRI) Phoenix, Arizona USA	Enrolled	Cessation 1 (Visit 6)		Posttraumatic Symptom Checklist (PCL-5)					29-Aug-2017		26		100000161547
01122	Site 01: (SRI) Phoenix, Arizona USA	Enrolled	Cessation 1 (Visit 6)		Posttraumatic Symptom Checklist (PCL-5)					31-Aug-2017		8		100000161554
01123	Site 01: (SRI) Phoenix, Arizona USA	Enrolled	Cessation 1 (Visit 6)		Posttraumatic Symptom Checklist (PCL-5)					31-Aug-2017		32		100000161566
01125	Site 01: (SRI) Phoenix, Arizona USA	Enrolled	Cessation 1 (Visit 6)		Posttraumatic Symptom Checklist (PCL-5)					21-Sep-2017		29		100000161582
01126	Site 01: (SRI) Phoenix, Arizona USA	Enrolled	Cessation 1 (Visit 6)		Posttraumatic Symptom Checklist (PCL-5)					29-Sep-2017		30		100000161593
01127	Site 01: (SRI) Phoenix, Arizona USA	Enrolled	Cessation 1 (Visit 6)		Posttraumatic Symptom Checklist (PCL-5)					13-Oct-2017		2		100000161600
01128	Site 01: (SRI) Phoenix, Arizona USA	Enrolled	Cessation 1 (Visit 6)		Posttraumatic Symptom Checklist (PCL-5)					03-Nov-2017		40		100000161612
01129	Site 01: (SRI) Phoenix, Arizona USA	Enrolled	Cessation 1 (Visit 6)		Posttraumatic Symptom Checklist (PCL-5)					15-Nov-2017		10		100000161624
01130	Site 01: (SRI) Phoenix, Arizona USA	Enrolled	Cessation 1 (Visit 6)		Posttraumatic Symptom Checklist (PCL-5)					17-Nov-2017		10		100000161636
01131	Site 01: (SRI) Phoenix, Arizona USA	Enrolled	Cessation 1 (Visit 6)		Posttraumatic Symptom Checklist (PCL-5)					27-Nov-2017		22		100000161648
01132	Site 01: (SRI) Phoenix, Arizona USA	Enrolled	Cessation 1 (Visit 6)		Posttraumatic Symptom Checklist (PCL-5)					07-Dec-2017		45		100000161660
01133	Site 01: (SRI) Phoenix, Arizona USA	Enrolled	Cessation 1 (Visit 6)		Posttraumatic Symptom Checklist (PCL-5)					04-Jan-2018		17		100000161672
01134	Site 01: (SRI) Phoenix, Arizona USA	Enrolled	Cessation 1 (Visit 6)		Posttraumatic Symptom Checklist (PCL-5)					17-Jan-2018		21		100000161684
01135	Site 01: (SRI) Phoenix, Arizona USA	Enrolled	Cessation 1 (Visit 6)		Posttraumatic Symptom Checklist (PCL-5)					25-Jan-2018		12		100000161694
01136	Site 01: (SRI) Phoenix, Arizona USA	Enrolled	Cessation 1 (Visit 6)		Posttraumatic Symptom Checklist (PCL-5)					06-Feb-2018		14		100000161706
01137	Site 01: (SRI) Phoenix, Arizona USA	Enrolled	Cessation 1 (Visit 6)		Posttraumatic Symptom Checklist (PCL-5)					08-Feb-2018		8		100000161715
01138	Site 01: (SRI) Phoenix, Arizona USA	Enrolled	Cessation 1 (Visit 6)		Posttraumatic Symptom Checklist (PCL-5)					22-Feb-2018		21		100000161721
01139	Site 01: (SRI) Phoenix, Arizona USA	Enrolled	Cessation 1 (Visit 6)		Posttraumatic Symptom Checklist (PCL-5)					01-Mar-2018		13		100000161733
01140	Site 01: (SRI) Phoenix, Arizona USA	Enrolled	Cessation 1 (Visit 6)		Posttraumatic Symptom Checklist (PCL-5)					28-Feb-2018		18		100000161744
01141	Site 01: (SRI) Phoenix, Arizona USA	Enrolled	Cessation 1 (Visit 6)		Posttraumatic Symptom Checklist (PCL-5)					02-Mar-2018		53		100000161756
01143	Site 01: (SRI) Phoenix, Arizona USA	Enrolled	Cessation 1 (Visit 6)		Posttraumatic Symptom Checklist (PCL-5)					21-Mar-2018		19		100000161770
01144	Site 01: (SRI) Phoenix, Arizona USA	Enrolled	Cessation 1 (Visit 6)		Posttraumatic Symptom Checklist (PCL-5)					23-Mar-2018		14		100000161782
01146	Site 01: (SRI) Phoenix, Arizona USA	Enrolled	Cessation 1 (Visit 6)		Posttraumatic Symptom Checklist (PCL-5)					28-Mar-2018		15		100000161797
01147	Site 01: (SRI) Phoenix, Arizona USA	Enrolled	Cessation 1 (Visit 6)		Posttraumatic Symptom Checklist (PCL-5)					03-Apr-2018		24		100000161809
01148	Site 01: (SRI) Phoenix, Arizona USA	Enrolled	Cessation 1 (Visit 6)		Posttraumatic Symptom Checklist (PCL-5)					13-Apr-2018		40		100000161821
01149	Site 01: (SRI) Phoenix, Arizona USA	Enrolled	Cessation 1 (Visit 6)		Posttraumatic Symptom Checklist (PCL-5)					12-Apr-2018		29		100000161832
01150	Site 01: (SRI) Phoenix, Arizona USA	Enrolled	Cessation 1 (Visit 6)		Posttraumatic Symptom Checklist (PCL-5)					19-Apr-2018		13		100000161844
01151	Site 01: (SRI) Phoenix, Arizona USA	Enrolled	Cessation 1 (Visit 6)		Posttraumatic Symptom Checklist (PCL-5)					18-Apr-2018		20		100000161856
01152	Site 01: (SRI) Phoenix, Arizona USA	Enrolled	Cessation 1 (Visit 6)		Posttraumatic Symptom Checklist (PCL-5)					17-Apr-2018		26		100000161868
01153	Site 01: (SRI) Phoenix, Arizona USA	Enrolled	Cessation 1 (Visit 6)		Posttraumatic Symptom Checklist (PCL-5)					23-Apr-2018		10		100000161880
01154	Site 01: (SRI) Phoenix, Arizona USA	Enrolled	Cessation 1 (Visit 6)		Posttraumatic Symptom Checklist (PCL-5)					24-Apr-2018		41		100000161888
01155	Site 01: (SRI) Phoenix, Arizona USA	Enrolled	Cessation 1 (Visit 6)		Posttraumatic Symptom Checklist (PCL-5)					27-Apr-2018		16		100000161892
01156	Site 01: (SRI) Phoenix, Arizona USA	Enrolled	Cessation 1 (Visit 6)		Posttraumatic Symptom Checklist (PCL-5)					08-May-2018		4		100000161904
01157	Site 01: (SRI) Phoenix, Arizona USA	Enrolled	Cessation 1 (Visit 6)		Posttraumatic Symptom Checklist (PCL-5)					11-May-2018		11		100000161915
01158	Site 01: (SRI) Phoenix, Arizona USA	Enrolled	Cessation 1 (Visit 6)		Posttraumatic Symptom Checklist (PCL-5)					17-May-2018		9		100000161925
01159	Site 01: (SRI) Phoenix, Arizona USA	Enrolled	Cessation 1 (Visit 6)		Posttraumatic Symptom Checklist (PCL-5)					17-May-2018		40		100000161936
01160	Site 01: (SRI) Phoenix, Arizona USA	Enrolled	Cessation 1 (Visit 6)		Posttraumatic Symptom Checklist (PCL-5)			No	0	25-May-2018		26		100000161947
01161	Site 01: (SRI) Phoenix, Arizona USA	Enrolled	Cessation 1 (Visit 6)		Posttraumatic Symptom Checklist (PCL-5)					31-May-2018		43		100000161959
01162	Site 01: (SRI) Phoenix, Arizona USA	Enrolled	Cessation 1 (Visit 6)		Posttraumatic Symptom Checklist (PCL-5)					07-Jun-2018		36		100000161971
01163	Site 01: (SRI) Phoenix, Arizona USA	Enrolled	Cessation 1 (Visit 6)		Posttraumatic Symptom Checklist (PCL-5)					28-Jun-2018		30		100000161983
01164	Site 01: (SRI) Phoenix, Arizona USA	Enrolled	Cessation 1 (Visit 6)		Posttraumatic Symptom Checklist (PCL-5)					15-Jun-2018		35		100000161995
01165	Site 01: (SRI) Phoenix, Arizona USA	Enrolled	Cessation 1 (Visit 6)		Posttraumatic Symptom Checklist (PCL-5)					05-Jul-2018		38		100000162006
01166	Site 01: (SRI) Phoenix, Arizona USA	Enrolled	Cessation 1 (Visit 6)		Posttraumatic Symptom Checklist (PCL-5)					06-Jul-2018		12		100000162011
01167	Site 01: (SRI) Phoenix, Arizona USA	Enrolled	Cessation 1 (Visit 6)		Posttraumatic Symptom Checklist (PCL-5)					24-Jul-2018		54		100000162019
01168	Site 01: (SRI) Phoenix, Arizona USA	Enrolled	Cessation 1 (Visit 6)		Posttraumatic Symptom Checklist (PCL-5)					18-Jul-2018		35		100000162031
01169	Site 01: (SRI) Phoenix, Arizona USA	Enrolled	Cessation 1 (Visit 6)		Posttraumatic Symptom Checklist (PCL-5)					03-Aug-2018		57		100000162043
01170	Site 01: (SRI) Phoenix, Arizona USA	Enrolled	Cessation 1 (Visit 6)		Posttraumatic Symptom Checklist (PCL-5)			No	0	03-Aug-2018		18		100000162055
01171	Site 01: (SRI) Phoenix, Arizona USA	Enrolled	Cessation 1 (Visit 6)		Posttraumatic Symptom Checklist (PCL-5)					10-Aug-2018		27		100000162067
01172	Site 01: (SRI) Phoenix, Arizona USA	Enrolled	Cessation 1 (Visit 6)		Posttraumatic Symptom Checklist (PCL-5)			No	0	14-Aug-2018		45		100000162079
01173	Site 01: (SRI) Phoenix, Arizona USA	Enrolled	Cessation 1 (Visit 6)		Posttraumatic Symptom Checklist (PCL-5)					23-Aug-2018		56		100000268401
01174	Site 01: (SRI) Phoenix, Arizona USA	Enrolled	Cessation 1 (Visit 6)		Posttraumatic Symptom Checklist (PCL-5)					29-Aug-2018		45		100000268413
01175	Site 01: (SRI) Phoenix, Arizona USA	Enrolled	Cessation 1 (Visit 6)		Posttraumatic Symptom Checklist (PCL-5)					18-Sep-2018		52		100000268420
01176	Site 01: (SRI) Phoenix, Arizona USA	Enrolled	Cessation 1 (Visit 6)		Posttraumatic Symptom Checklist (PCL-5)					11-Sep-2018		23		100000268432
01177	Site 01: (SRI) Phoenix, Arizona USA	Enrolled	Cessation 1 (Visit 6)		Posttraumatic Symptom Checklist (PCL-5)					20-Sep-2018		18		100000268444
01178	Site 01: (SRI) Phoenix, Arizona USA	Enrolled	Cessation 1 (Visit 6)		Posttraumatic Symptom Checklist (PCL-5)					27-Sep-2018		24		100000268456
01179	Site 01: (SRI) Phoenix, Arizona USA	Enrolled	Cessation 1 (Visit 6)		Posttraumatic Symptom Checklist (PCL-5)					02-Oct-2018		58		100000268468
01180	Site 01: (SRI) Phoenix, Arizona USA	Enrolled	Cessation 1 (Visit 6)		Posttraumatic Symptom Checklist (PCL-5)					01-Nov-2018		12		100000268480
01101	Site 01: (SRI) Phoenix, Arizona USA	Enrolled	Cessation 1 1-week Follow-up (Visit 6.1)		Posttraumatic Symptom Checklist (PCL-5)					09-Mar-2017		18		9198273
01102	Site 01: (SRI) Phoenix, Arizona USA	Enrolled	Cessation 1 1-week Follow-up (Visit 6.1)		Posttraumatic Symptom Checklist (PCL-5)					10-Mar-2017		32		9198250
01103	Site 01: (SRI) Phoenix, Arizona USA	Enrolled	Cessation 1 1-week Follow-up (Visit 6.1)		Posttraumatic Symptom Checklist (PCL-5)					28-Mar-2017		39		100000147783
01104	Site 01: (SRI) Phoenix, Arizona USA	Enrolled	Cessation 1 1-week Follow-up (Visit 6.1)		Posttraumatic Symptom Checklist (PCL-5)			Yes	1					9398439
01105	Site 01: (SRI) Phoenix, Arizona USA	Enrolled	Cessation 1 1-week Follow-up (Visit 6.1)		Posttraumatic Symptom Checklist (PCL-5)					14-Apr-2017		24		100000147801
01106	Site 01: (SRI) Phoenix, Arizona USA	Enrolled	Cessation 1 1-week Follow-up (Visit 6.1)		Posttraumatic Symptom Checklist (PCL-5)					27-Apr-2017		16		100000147812
01107	Site 01: (SRI) Phoenix, Arizona USA	Enrolled	Cessation 1 1-week Follow-up (Visit 6.1)		Posttraumatic Symptom Checklist (PCL-5)					14-May-2017		39		100000147823
01108	Site 01: (SRI) Phoenix, Arizona USA	Enrolled	Cessation 1 1-week Follow-up (Visit 6.1)		Posttraumatic Symptom Checklist (PCL-5)					15-May-2017		62		100000147835
01109	Site 01: (SRI) Phoenix, Arizona USA	Enrolled	Cessation 1 1-week Follow-up (Visit 6.1)		Posttraumatic Symptom Checklist (PCL-5)					20-May-2017		37		100000147847
01112	Site 01: (SRI) Phoenix, Arizona USA	Enrolled	Cessation 1 1-week Follow-up (Visit 6.1)		Posttraumatic Symptom Checklist (PCL-5)					03-Jun-2017		35		100000161462
01110	Site 01: (SRI) Phoenix, Arizona USA	Enrolled	Cessation 1 1-week Follow-up (Visit 6.1)		Posttraumatic Symptom Checklist (PCL-5)					27-May-2017		37		100000147858
01111	Site 01: (SRI) Phoenix, Arizona USA	Enrolled	Cessation 1 1-week Follow-up (Visit 6.1)		Posttraumatic Symptom Checklist (PCL-5)					30-May-2017		47		100000161450
01113	Site 01: (SRI) Phoenix, Arizona USA	Enrolled	Cessation 1 1-week Follow-up (Visit 6.1)		Posttraumatic Symptom Checklist (PCL-5)					30-May-2017		28		100000161473
01114	Site 01: (SRI) Phoenix, Arizona USA	Enrolled	Cessation 1 1-week Follow-up (Visit 6.1)		Posttraumatic Symptom Checklist (PCL-5)					02-Jun-2017		26		100000161485
01115	Site 01: (SRI) Phoenix, Arizona USA	Enrolled	Cessation 1 1-week Follow-up (Visit 6.1)		Posttraumatic Symptom Checklist (PCL-5)					15-Jun-2017		32		100000161497
01116	Site 01: (SRI) Phoenix, Arizona USA	Enrolled	Cessation 1 1-week Follow-up (Visit 6.1)		Posttraumatic Symptom Checklist (PCL-5)			Yes	1					100000248490
01117	Site 01: (SRI) Phoenix, Arizona USA	Enrolled	Cessation 1 1-week Follow-up (Visit 6.1)		Posttraumatic Symptom Checklist (PCL-5)					28-Jun-2017		25		100000161521
01118	Site 01: (SRI) Phoenix, Arizona USA	Enrolled	Cessation 1 1-week Follow-up (Visit 6.1)		Posttraumatic Symptom Checklist (PCL-5)					29-Jun-2017		45		100000161532
01119	Site 01: (SRI) Phoenix, Arizona USA	Enrolled	Cessation 1 1-week Follow-up (Visit 6.1)		Posttraumatic Symptom Checklist (PCL-5)					28-Jul-2017		27		100000161540
01121	Site 01: (SRI) Phoenix, Arizona USA	Enrolled	Cessation 1 1-week Follow-up (Visit 6.1)		Posttraumatic Symptom Checklist (PCL-5)			No	0	12-Sep-2017		29		100000161550
01122	Site 01: (SRI) Phoenix, Arizona USA	Enrolled	Cessation 1 1-week Follow-up (Visit 6.1)		Posttraumatic Symptom Checklist (PCL-5)					07-Sep-2017		27		100000161561
01123	Site 01: (SRI) Phoenix, Arizona USA	Enrolled	Cessation 1 1-week Follow-up (Visit 6.1)		Posttraumatic Symptom Checklist (PCL-5)					10-Sep-2017		29		100000161573
01125	Site 01: (SRI) Phoenix, Arizona USA	Enrolled	Cessation 1 1-week Follow-up (Visit 6.1)		Posttraumatic Symptom Checklist (PCL-5)					28-Sep-2017		49		100000161589
01126	Site 01: (SRI) Phoenix, Arizona USA	Enrolled	Cessation 1 1-week Follow-up (Visit 6.1)		Posttraumatic Symptom Checklist (PCL-5)					11-Oct-2017		14		100000161596
01127	Site 01: (SRI) Phoenix, Arizona USA	Enrolled	Cessation 1 1-week Follow-up (Visit 6.1)		Posttraumatic Symptom Checklist (PCL-5)					25-Oct-2017		22		100000161607
01128	Site 01: (SRI) Phoenix, Arizona USA	Enrolled	Cessation 1 1-week Follow-up (Visit 6.1)		Posttraumatic Symptom Checklist (PCL-5)					10-Nov-2017		39		100000161619
01129	Site 01: (SRI) Phoenix, Arizona USA	Enrolled	Cessation 1 1-week Follow-up (Visit 6.1)		Posttraumatic Symptom Checklist (PCL-5)					29-Nov-2017		23		100000161631
01130	Site 01: (SRI) Phoenix, Arizona USA	Enrolled	Cessation 1 1-week Follow-up (Visit 6.1)		Posttraumatic Symptom Checklist (PCL-5)					24-Nov-2017		18		100000161643
01131	Site 01: (SRI) Phoenix, Arizona USA	Enrolled	Cessation 1 1-week Follow-up (Visit 6.1)		Posttraumatic Symptom Checklist (PCL-5)					04-Dec-2017		41		100000161655
01132	Site 01: (SRI) Phoenix, Arizona USA	Enrolled	Cessation 1 1-week Follow-up (Visit 6.1)		Posttraumatic Symptom Checklist (PCL-5)					14-Dec-2017		63		100000161667
01133	Site 01: (SRI) Phoenix, Arizona USA	Enrolled	Cessation 1 1-week Follow-up (Visit 6.1)		Posttraumatic Symptom Checklist (PCL-5)					12-Jan-2018		52		100000161679
01134	Site 01: (SRI) Phoenix, Arizona USA	Enrolled	Cessation 1 1-week Follow-up (Visit 6.1)		Posttraumatic Symptom Checklist (PCL-5)					25-Jan-2018		19		100000161690
01135	Site 01: (SRI) Phoenix, Arizona USA	Enrolled	Cessation 1 1-week Follow-up (Visit 6.1)		Posttraumatic Symptom Checklist (PCL-5)					02-Feb-2018		20		100000161701
01136	Site 01: (SRI) Phoenix, Arizona USA	Enrolled	Cessation 1 1-week Follow-up (Visit 6.1)		Posttraumatic Symptom Checklist (PCL-5)					13-Feb-2018		19		100000161711
01137	Site 01: (SRI) Phoenix, Arizona USA	Enrolled	Cessation 1 1-week Follow-up (Visit 6.1)		Posttraumatic Symptom Checklist (PCL-5)			Yes	1					100000256249
01138	Site 01: (SRI) Phoenix, Arizona USA	Enrolled	Cessation 1 1-week Follow-up (Visit 6.1)		Posttraumatic Symptom Checklist (PCL-5)					01-Mar-2018		38		100000161728
01139	Site 01: (SRI) Phoenix, Arizona USA	Enrolled	Cessation 1 1-week Follow-up (Visit 6.1)		Posttraumatic Symptom Checklist (PCL-5)					08-Mar-2018		8		11492641
01140	Site 01: (SRI) Phoenix, Arizona USA	Enrolled	Cessation 1 1-week Follow-up (Visit 6.1)		Posttraumatic Symptom Checklist (PCL-5)					07-Mar-2018		17		100000161751
01141	Site 01: (SRI) Phoenix, Arizona USA	Enrolled	Cessation 1 1-week Follow-up (Visit 6.1)		Posttraumatic Symptom Checklist (PCL-5)					09-Mar-2018		47		100000161763
01143	Site 01: (SRI) Phoenix, Arizona USA	Enrolled	Cessation 1 1-week Follow-up (Visit 6.1)		Posttraumatic Symptom Checklist (PCL-5)					27-Mar-2018		49		100000161777
01144	Site 01: (SRI) Phoenix, Arizona USA	Enrolled	Cessation 1 1-week Follow-up (Visit 6.1)		Posttraumatic Symptom Checklist (PCL-5)			No	0	09-Apr-2018		35		100000161789
01146	Site 01: (SRI) Phoenix, Arizona USA	Enrolled	Cessation 1 1-week Follow-up (Visit 6.1)		Posttraumatic Symptom Checklist (PCL-5)					04-Apr-2018		22		100000161804
01147	Site 01: (SRI) Phoenix, Arizona USA	Enrolled	Cessation 1 1-week Follow-up (Visit 6.1)		Posttraumatic Symptom Checklist (PCL-5)					10-Apr-2018		47		100000161816
01148	Site 01: (SRI) Phoenix, Arizona USA	Enrolled	Cessation 1 1-week Follow-up (Visit 6.1)		Posttraumatic Symptom Checklist (PCL-5)			No	0	23-Apr-2018		42		100000161827
01149	Site 01: (SRI) Phoenix, Arizona USA	Enrolled	Cessation 1 1-week Follow-up (Visit 6.1)		Posttraumatic Symptom Checklist (PCL-5)					19-Apr-2018		26		100000161839
01150	Site 01: (SRI) Phoenix, Arizona USA	Enrolled	Cessation 1 1-week Follow-up (Visit 6.1)		Posttraumatic Symptom Checklist (PCL-5)					26-Apr-2018		18		100000161851
01151	Site 01: (SRI) Phoenix, Arizona USA	Enrolled	Cessation 1 1-week Follow-up (Visit 6.1)		Posttraumatic Symptom Checklist (PCL-5)					26-Apr-2018		23		100000161863
01152	Site 01: (SRI) Phoenix, Arizona USA	Enrolled	Cessation 1 1-week Follow-up (Visit 6.1)		Posttraumatic Symptom Checklist (PCL-5)					26-Apr-2018		32		100000161875
01153	Site 01: (SRI) Phoenix, Arizona USA	Enrolled	Cessation 1 1-week Follow-up (Visit 6.1)		Posttraumatic Symptom Checklist (PCL-5)					30-Apr-2018		18		100000161884
01154	Site 01: (SRI) Phoenix, Arizona USA	Enrolled	Cessation 1 1-week Follow-up (Visit 6.1)		Posttraumatic Symptom Checklist (PCL-5)			Yes	1					100000253255
01155	Site 01: (SRI) Phoenix, Arizona USA	Enrolled	Cessation 1 1-week Follow-up (Visit 6.1)		Posttraumatic Symptom Checklist (PCL-5)					08-May-2018		33		100000161899
01156	Site 01: (SRI) Phoenix, Arizona USA	Enrolled	Cessation 1 1-week Follow-up (Visit 6.1)		Posttraumatic Symptom Checklist (PCL-5)					15-May-2018		2		100000161911
01157	Site 01: (SRI) Phoenix, Arizona USA	Enrolled	Cessation 1 1-week Follow-up (Visit 6.1)		Posttraumatic Symptom Checklist (PCL-5)			Yes	1					100000253261
01158	Site 01: (SRI) Phoenix, Arizona USA	Enrolled	Cessation 1 1-week Follow-up (Visit 6.1)		Posttraumatic Symptom Checklist (PCL-5)					24-May-2018		29		100000161931
01159	Site 01: (SRI) Phoenix, Arizona USA	Enrolled	Cessation 1 1-week Follow-up (Visit 6.1)		Posttraumatic Symptom Checklist (PCL-5)					25-May-2018		32		100000161942
01160	Site 01: (SRI) Phoenix, Arizona USA	Enrolled	Cessation 1 1-week Follow-up (Visit 6.1)		Posttraumatic Symptom Checklist (PCL-5)					29-May-2018		27		100000161954
01161	Site 01: (SRI) Phoenix, Arizona USA	Enrolled	Cessation 1 1-week Follow-up (Visit 6.1)		Posttraumatic Symptom Checklist (PCL-5)					06-Jun-2018		52		100000161966
01162	Site 01: (SRI) Phoenix, Arizona USA	Enrolled	Cessation 1 1-week Follow-up (Visit 6.1)		Posttraumatic Symptom Checklist (PCL-5)					17-Jun-2018		47		100000161978
01163	Site 01: (SRI) Phoenix, Arizona USA	Enrolled	Cessation 1 1-week Follow-up (Visit 6.1)		Posttraumatic Symptom Checklist (PCL-5)					28-Jun-2018		30		100000161990
01164	Site 01: (SRI) Phoenix, Arizona USA	Enrolled	Cessation 1 1-week Follow-up (Visit 6.1)		Posttraumatic Symptom Checklist (PCL-5)					22-Jun-2018		9		100000162001
01166	Site 01: (SRI) Phoenix, Arizona USA	Enrolled	Cessation 1 1-week Follow-up (Visit 6.1)		Posttraumatic Symptom Checklist (PCL-5)					14-Jul-2018		43		100000162015
01167	Site 01: (SRI) Phoenix, Arizona USA	Enrolled	Cessation 1 1-week Follow-up (Visit 6.1)		Posttraumatic Symptom Checklist (PCL-5)					02-Aug-2018		58		100000162026
01168	Site 01: (SRI) Phoenix, Arizona USA	Enrolled	Cessation 1 1-week Follow-up (Visit 6.1)		Posttraumatic Symptom Checklist (PCL-5)					02-Aug-2018		36		100000162038
01169	Site 01: (SRI) Phoenix, Arizona USA	Enrolled	Cessation 1 1-week Follow-up (Visit 6.1)		Posttraumatic Symptom Checklist (PCL-5)					11-Aug-2018		52		100000162050
01170	Site 01: (SRI) Phoenix, Arizona USA	Enrolled	Cessation 1 1-week Follow-up (Visit 6.1)		Posttraumatic Symptom Checklist (PCL-5)			No	0	20-Aug-2018		13		100000162062
01171	Site 01: (SRI) Phoenix, Arizona USA	Enrolled	Cessation 1 1-week Follow-up (Visit 6.1)		Posttraumatic Symptom Checklist (PCL-5)					17-Aug-2018		61		100000162074
01172	Site 01: (SRI) Phoenix, Arizona USA	Enrolled	Cessation 1 1-week Follow-up (Visit 6.1)		Posttraumatic Symptom Checklist (PCL-5)					22-Aug-2018		47		100000162086
01173	Site 01: (SRI) Phoenix, Arizona USA	Enrolled	Cessation 1 1-week Follow-up (Visit 6.1)		Posttraumatic Symptom Checklist (PCL-5)					01-Sep-2018		64		100000268408
01174	Site 01: (SRI) Phoenix, Arizona USA	Enrolled	Cessation 1 1-week Follow-up (Visit 6.1)		Posttraumatic Symptom Checklist (PCL-5)					05-Sep-2018		54		100000268416
01175	Site 01: (SRI) Phoenix, Arizona USA	Enrolled	Cessation 1 1-week Follow-up (Visit 6.1)		Posttraumatic Symptom Checklist (PCL-5)					05-Oct-2018		57		100000268427
01176	Site 01: (SRI) Phoenix, Arizona USA	Enrolled	Cessation 1 1-week Follow-up (Visit 6.1)		Posttraumatic Symptom Checklist (PCL-5)					18-Sep-2018		27		100000268439
01177	Site 01: (SRI) Phoenix, Arizona USA	Enrolled	Cessation 1 1-week Follow-up (Visit 6.1)		Posttraumatic Symptom Checklist (PCL-5)					26-Sep-2018		19		100000268451
01178	Site 01: (SRI) Phoenix, Arizona USA	Enrolled	Cessation 1 1-week Follow-up (Visit 6.1)		Posttraumatic Symptom Checklist (PCL-5)					05-Oct-2018		28		100000268463
01179	Site 01: (SRI) Phoenix, Arizona USA	Enrolled	Cessation 1 1-week Follow-up (Visit 6.1)		Posttraumatic Symptom Checklist (PCL-5)					09-Oct-2018		58		100000268475
01180	Site 01: (SRI) Phoenix, Arizona USA	Enrolled	Cessation 1 1-week Follow-up (Visit 6.1)		Posttraumatic Symptom Checklist (PCL-5)					08-Nov-2018		21		100000268487
01101	Site 01: (SRI) Phoenix, Arizona USA	Enrolled	Stage 2 Baseline (Visit 7)		Posttraumatic Symptom Checklist (PCL-5)					17-Mar-2017		10		9198285
01102	Site 01: (SRI) Phoenix, Arizona USA	Enrolled	Stage 2 Baseline (Visit 7)		Posttraumatic Symptom Checklist (PCL-5)					17-Mar-2017		24		9198262
01103	Site 01: (SRI) Phoenix, Arizona USA	Enrolled	Stage 2 Baseline (Visit 7)		Posttraumatic Symptom Checklist (PCL-5)					04-Apr-2017		35		100000147778
01104	Site 01: (SRI) Phoenix, Arizona USA	Enrolled	Stage 2 Baseline (Visit 7)		Posttraumatic Symptom Checklist (PCL-5)					20-Apr-2017		33		100000147787
01105	Site 01: (SRI) Phoenix, Arizona USA	Enrolled	Stage 2 Baseline (Visit 7)		Posttraumatic Symptom Checklist (PCL-5)					20-Apr-2017		34		100000147796
01106	Site 01: (SRI) Phoenix, Arizona USA	Enrolled	Stage 2 Baseline (Visit 7)		Posttraumatic Symptom Checklist (PCL-5)					04-May-2017		22		100000147807
01107	Site 01: (SRI) Phoenix, Arizona USA	Enrolled	Stage 2 Baseline (Visit 7)		Posttraumatic Symptom Checklist (PCL-5)					17-May-2017		31		100000147817
01108	Site 01: (SRI) Phoenix, Arizona USA	Enrolled	Stage 2 Baseline (Visit 7)		Posttraumatic Symptom Checklist (PCL-5)					22-May-2017		62		100000147829
01109	Site 01: (SRI) Phoenix, Arizona USA	Enrolled	Stage 2 Baseline (Visit 7)		Posttraumatic Symptom Checklist (PCL-5)					06-Jun-2017		36		100000147841
01112	Site 01: (SRI) Phoenix, Arizona USA	Enrolled	Stage 2 Baseline (Visit 7)		Posttraumatic Symptom Checklist (PCL-5)					06-Jun-2017		34		100000161456
01110	Site 01: (SRI) Phoenix, Arizona USA	Enrolled	Stage 2 Baseline (Visit 7)		Posttraumatic Symptom Checklist (PCL-5)					01-Jun-2017		35		100000147852
01111	Site 01: (SRI) Phoenix, Arizona USA	Enrolled	Stage 2 Baseline (Visit 7)		Posttraumatic Symptom Checklist (PCL-5)					07-Jun-2017		51		100000161444
01113	Site 01: (SRI) Phoenix, Arizona USA	Enrolled	Stage 2 Baseline (Visit 7)		Posttraumatic Symptom Checklist (PCL-5)					12-Jun-2017		33		100000161468
01114	Site 01: (SRI) Phoenix, Arizona USA	Enrolled	Stage 2 Baseline (Visit 7)		Posttraumatic Symptom Checklist (PCL-5)			No	0	12-Jun-2017		18		100000161479
01115	Site 01: (SRI) Phoenix, Arizona USA	Enrolled	Stage 2 Baseline (Visit 7)		Posttraumatic Symptom Checklist (PCL-5)					26-Jun-2017		37		100000161491
01116	Site 01: (SRI) Phoenix, Arizona USA	Enrolled	Stage 2 Baseline (Visit 7)		Posttraumatic Symptom Checklist (PCL-5)					13-Jul-2017		17		100000161503
01117	Site 01: (SRI) Phoenix, Arizona USA	Enrolled	Stage 2 Baseline (Visit 7)		Posttraumatic Symptom Checklist (PCL-5)					05-Jul-2017		26		100000161514
01118	Site 01: (SRI) Phoenix, Arizona USA	Enrolled	Stage 2 Baseline (Visit 7)		Posttraumatic Symptom Checklist (PCL-5)					11-Jul-2017		38		100000161526
01119	Site 01: (SRI) Phoenix, Arizona USA	Enrolled	Stage 2 Baseline (Visit 7)		Posttraumatic Symptom Checklist (PCL-5)					03-Aug-2017		25		100000161538
01121	Site 01: (SRI) Phoenix, Arizona USA	Enrolled	Stage 2 Baseline (Visit 7)		Posttraumatic Symptom Checklist (PCL-5)					14-Sep-2017		32		100000161548
01122	Site 01: (SRI) Phoenix, Arizona USA	Enrolled	Stage 2 Baseline (Visit 7)		Posttraumatic Symptom Checklist (PCL-5)					14-Sep-2017		33		100000161555
01123	Site 01: (SRI) Phoenix, Arizona USA	Enrolled	Stage 2 Baseline (Visit 7)		Posttraumatic Symptom Checklist (PCL-5)					12-Sep-2017		42		100000161567
01125	Site 01: (SRI) Phoenix, Arizona USA	Enrolled	Stage 2 Baseline (Visit 7)		Posttraumatic Symptom Checklist (PCL-5)					11-Oct-2017		57		100000161583
01126	Site 01: (SRI) Phoenix, Arizona USA	Enrolled	Stage 2 Baseline (Visit 7)		Posttraumatic Symptom Checklist (PCL-5)					16-Oct-2017		23		100000161594
01127	Site 01: (SRI) Phoenix, Arizona USA	Enrolled	Stage 2 Baseline (Visit 7)		Posttraumatic Symptom Checklist (PCL-5)					26-Oct-2017		20		100000161601
01128	Site 01: (SRI) Phoenix, Arizona USA	Enrolled	Stage 2 Baseline (Visit 7)		Posttraumatic Symptom Checklist (PCL-5)					19-Nov-2017		42		100000161613
01129	Site 01: (SRI) Phoenix, Arizona USA	Enrolled	Stage 2 Baseline (Visit 7)		Posttraumatic Symptom Checklist (PCL-5)					01-Dec-2017		26		100000161625
01130	Site 01: (SRI) Phoenix, Arizona USA	Enrolled	Stage 2 Baseline (Visit 7)		Posttraumatic Symptom Checklist (PCL-5)					30-Nov-2017		20		100000161637
01131	Site 01: (SRI) Phoenix, Arizona USA	Enrolled	Stage 2 Baseline (Visit 7)		Posttraumatic Symptom Checklist (PCL-5)					11-Dec-2017		52		100000161649
01132	Site 01: (SRI) Phoenix, Arizona USA	Enrolled	Stage 2 Baseline (Visit 7)		Posttraumatic Symptom Checklist (PCL-5)					11-Jan-2018		61		100000161661
01133	Site 01: (SRI) Phoenix, Arizona USA	Enrolled	Stage 2 Baseline (Visit 7)		Posttraumatic Symptom Checklist (PCL-5)					16-Jan-2018		48		100000161673
01134	Site 01: (SRI) Phoenix, Arizona USA	Enrolled	Stage 2 Baseline (Visit 7)		Posttraumatic Symptom Checklist (PCL-5)					01-Feb-2018		23		100000161685
01135	Site 01: (SRI) Phoenix, Arizona USA	Enrolled	Stage 2 Baseline (Visit 7)		Posttraumatic Symptom Checklist (PCL-5)					12-Feb-2018		16		100000161695
01136	Site 01: (SRI) Phoenix, Arizona USA	Enrolled	Stage 2 Baseline (Visit 7)		Posttraumatic Symptom Checklist (PCL-5)					20-Feb-2018		26		100000161707
01137	Site 01: (SRI) Phoenix, Arizona USA	Enrolled	Stage 2 Baseline (Visit 7)		Posttraumatic Symptom Checklist (PCL-5)					21-Feb-2018		27		100000253226
01138	Site 01: (SRI) Phoenix, Arizona USA	Enrolled	Stage 2 Baseline (Visit 7)		Posttraumatic Symptom Checklist (PCL-5)					08-Mar-2018		39		100000161722
01139	Site 01: (SRI) Phoenix, Arizona USA	Enrolled	Stage 2 Baseline (Visit 7)		Posttraumatic Symptom Checklist (PCL-5)					18-Mar-2018		14		100000161734
01140	Site 01: (SRI) Phoenix, Arizona USA	Enrolled	Stage 2 Baseline (Visit 7)		Posttraumatic Symptom Checklist (PCL-5)					13-Mar-2018		21		100000161745
01141	Site 01: (SRI) Phoenix, Arizona USA	Enrolled	Stage 2 Baseline (Visit 7)		Posttraumatic Symptom Checklist (PCL-5)					15-Mar-2018		62		100000161757
01143	Site 01: (SRI) Phoenix, Arizona USA	Enrolled	Stage 2 Baseline (Visit 7)		Posttraumatic Symptom Checklist (PCL-5)					03-Apr-2018		32		100000161771
01144	Site 01: (SRI) Phoenix, Arizona USA	Enrolled	Stage 2 Baseline (Visit 7)		Posttraumatic Symptom Checklist (PCL-5)					10-Apr-2018		36		100000161783
01146	Site 01: (SRI) Phoenix, Arizona USA	Enrolled	Stage 2 Baseline (Visit 7)		Posttraumatic Symptom Checklist (PCL-5)					17-Apr-2018		18		100000161798
01147	Site 01: (SRI) Phoenix, Arizona USA	Enrolled	Stage 2 Baseline (Visit 7)		Posttraumatic Symptom Checklist (PCL-5)					23-Apr-2018		55		100000161810
01148	Site 01: (SRI) Phoenix, Arizona USA	Enrolled	Stage 2 Baseline (Visit 7)		Posttraumatic Symptom Checklist (PCL-5)					03-May-2018		48		100000161822
01149	Site 01: (SRI) Phoenix, Arizona USA	Enrolled	Stage 2 Baseline (Visit 7)		Posttraumatic Symptom Checklist (PCL-5)					30-Apr-2018		31		100000161833
01150	Site 01: (SRI) Phoenix, Arizona USA	Enrolled	Stage 2 Baseline (Visit 7)		Posttraumatic Symptom Checklist (PCL-5)					10-May-2018		19		100000161845
01151	Site 01: (SRI) Phoenix, Arizona USA	Enrolled	Stage 2 Baseline (Visit 7)		Posttraumatic Symptom Checklist (PCL-5)					07-May-2018		20		100000161857
01152	Site 01: (SRI) Phoenix, Arizona USA	Enrolled	Stage 2 Baseline (Visit 7)		Posttraumatic Symptom Checklist (PCL-5)					30-Apr-2018		21		100000161869
01153	Site 01: (SRI) Phoenix, Arizona USA	Enrolled	Stage 2 Baseline (Visit 7)		Posttraumatic Symptom Checklist (PCL-5)					08-May-2018		17		100000161881
01154	Site 01: (SRI) Phoenix, Arizona USA	Enrolled	Stage 2 Baseline (Visit 7)		Posttraumatic Symptom Checklist (PCL-5)			Yes	1					11644590
01155	Site 01: (SRI) Phoenix, Arizona USA	Enrolled	Stage 2 Baseline (Visit 7)		Posttraumatic Symptom Checklist (PCL-5)					14-May-2018		31		100000161893
01156	Site 01: (SRI) Phoenix, Arizona USA	Enrolled	Stage 2 Baseline (Visit 7)		Posttraumatic Symptom Checklist (PCL-5)					21-May-2018		3		100000161905
01157	Site 01: (SRI) Phoenix, Arizona USA	Enrolled	Stage 2 Baseline (Visit 7)		Posttraumatic Symptom Checklist (PCL-5)					28-May-2018		26		100000161916
01158	Site 01: (SRI) Phoenix, Arizona USA	Enrolled	Stage 2 Baseline (Visit 7)		Posttraumatic Symptom Checklist (PCL-5)					30-May-2018		28		100000161926
01159	Site 01: (SRI) Phoenix, Arizona USA	Enrolled	Stage 2 Baseline (Visit 7)		Posttraumatic Symptom Checklist (PCL-5)					05-Jun-2018		25		100000161937
01160	Site 01: (SRI) Phoenix, Arizona USA	Enrolled	Stage 2 Baseline (Visit 7)		Posttraumatic Symptom Checklist (PCL-5)					05-Jun-2018		13		100000161948
01161	Site 01: (SRI) Phoenix, Arizona USA	Enrolled	Stage 2 Baseline (Visit 7)		Posttraumatic Symptom Checklist (PCL-5)					18-Jun-2018		40		100000161960
01162	Site 01: (SRI) Phoenix, Arizona USA	Enrolled	Stage 2 Baseline (Visit 7)		Posttraumatic Symptom Checklist (PCL-5)					20-Jun-2018		42		100000161972
01163	Site 01: (SRI) Phoenix, Arizona USA	Enrolled	Stage 2 Baseline (Visit 7)		Posttraumatic Symptom Checklist (PCL-5)					05-Jul-2018		23		100000161984
01164	Site 01: (SRI) Phoenix, Arizona USA	Enrolled	Stage 2 Baseline (Visit 7)		Posttraumatic Symptom Checklist (PCL-5)					10-Jul-2018		12		100000161996
01166	Site 01: (SRI) Phoenix, Arizona USA	Enrolled	Stage 2 Baseline (Visit 7)		Posttraumatic Symptom Checklist (PCL-5)			No	0	23-Jul-2018		48		100000162012
01167	Site 01: (SRI) Phoenix, Arizona USA	Enrolled	Stage 2 Baseline (Visit 7)		Posttraumatic Symptom Checklist (PCL-5)					14-Aug-2018		68		100000162020
01168	Site 01: (SRI) Phoenix, Arizona USA	Enrolled	Stage 2 Baseline (Visit 7)		Posttraumatic Symptom Checklist (PCL-5)					02-Aug-2018		34		100000162032
01169	Site 01: (SRI) Phoenix, Arizona USA	Enrolled	Stage 2 Baseline (Visit 7)		Posttraumatic Symptom Checklist (PCL-5)					16-Aug-2018		60		100000162044
01170	Site 01: (SRI) Phoenix, Arizona USA	Enrolled	Stage 2 Baseline (Visit 7)		Posttraumatic Symptom Checklist (PCL-5)			No	0	20-Aug-2018		15		100000162056
01171	Site 01: (SRI) Phoenix, Arizona USA	Enrolled	Stage 2 Baseline (Visit 7)		Posttraumatic Symptom Checklist (PCL-5)					23-Aug-2018		44		100000162068
01172	Site 01: (SRI) Phoenix, Arizona USA	Enrolled	Stage 2 Baseline (Visit 7)		Posttraumatic Symptom Checklist (PCL-5)					28-Aug-2018		53		100000162080
01173	Site 01: (SRI) Phoenix, Arizona USA	Enrolled	Stage 2 Baseline (Visit 7)		Posttraumatic Symptom Checklist (PCL-5)					11-Sep-2018		48		100000268402
01174	Site 01: (SRI) Phoenix, Arizona USA	Enrolled	Stage 2 Baseline (Visit 7)		Posttraumatic Symptom Checklist (PCL-5)					16-Sep-2018		45		100000268414
01175	Site 01: (SRI) Phoenix, Arizona USA	Enrolled	Stage 2 Baseline (Visit 7)		Posttraumatic Symptom Checklist (PCL-5)					14-Oct-2018		61		100000268421
01176	Site 01: (SRI) Phoenix, Arizona USA	Enrolled	Stage 2 Baseline (Visit 7)		Posttraumatic Symptom Checklist (PCL-5)					30-Sep-2018		25		100000268433
01177	Site 01: (SRI) Phoenix, Arizona USA	Enrolled	Stage 2 Baseline (Visit 7)		Posttraumatic Symptom Checklist (PCL-5)					03-Oct-2018		21		100000268445
01178	Site 01: (SRI) Phoenix, Arizona USA	Enrolled	Stage 2 Baseline (Visit 7)		Posttraumatic Symptom Checklist (PCL-5)					16-Oct-2018		19		100000268457
01179	Site 01: (SRI) Phoenix, Arizona USA	Enrolled	Stage 2 Baseline (Visit 7)		Posttraumatic Symptom Checklist (PCL-5)					15-Oct-2018		55		100000268469
01180	Site 01: (SRI) Phoenix, Arizona USA	Enrolled	Stage 2 Baseline (Visit 7)		Posttraumatic Symptom Checklist (PCL-5)					13-Nov-2018		23		100000268481
01101	Site 01: (SRI) Phoenix, Arizona USA	Enrolled	Self-administration 1 (Visit 10)		Posttraumatic Symptom Checklist (PCL-5)					30-Mar-2017		18		100000147769
01102	Site 01: (SRI) Phoenix, Arizona USA	Enrolled	Self-administration 1 (Visit 10)		Posttraumatic Symptom Checklist (PCL-5)					27-Mar-2017		12		100000147774
01103	Site 01: (SRI) Phoenix, Arizona USA	Enrolled	Self-administration 1 (Visit 10)		Posttraumatic Symptom Checklist (PCL-5)			No	0	13-Apr-2017		12		100000147779
01104	Site 01: (SRI) Phoenix, Arizona USA	Enrolled	Self-administration 1 (Visit 10)		Posttraumatic Symptom Checklist (PCL-5)					03-May-2017		32		100000147788
01105	Site 01: (SRI) Phoenix, Arizona USA	Enrolled	Self-administration 1 (Visit 10)		Posttraumatic Symptom Checklist (PCL-5)					04-May-2017		39		100000147797
01106	Site 01: (SRI) Phoenix, Arizona USA	Enrolled	Self-administration 1 (Visit 10)		Posttraumatic Symptom Checklist (PCL-5)			No	0	11-May-2017		15		100000147808
01107	Site 01: (SRI) Phoenix, Arizona USA	Enrolled	Self-administration 1 (Visit 10)		Posttraumatic Symptom Checklist (PCL-5)					26-May-2017		38		100000147818
01108	Site 01: (SRI) Phoenix, Arizona USA	Enrolled	Self-administration 1 (Visit 10)		Posttraumatic Symptom Checklist (PCL-5)					30-May-2017		54		100000147830
01109	Site 01: (SRI) Phoenix, Arizona USA	Enrolled	Self-administration 1 (Visit 10)		Posttraumatic Symptom Checklist (PCL-5)			No	0	16-Jun-2017		27		100000147842
01112	Site 01: (SRI) Phoenix, Arizona USA	Enrolled	Self-administration 1 (Visit 10)		Posttraumatic Symptom Checklist (PCL-5)					14-Jun-2017		3		100000161457
01110	Site 01: (SRI) Phoenix, Arizona USA	Enrolled	Self-administration 1 (Visit 10)		Posttraumatic Symptom Checklist (PCL-5)					09-Jun-2017		22		100000147853
01111	Site 01: (SRI) Phoenix, Arizona USA	Enrolled	Self-administration 1 (Visit 10)		Posttraumatic Symptom Checklist (PCL-5)					15-Jun-2017		35		100000161445
01113	Site 01: (SRI) Phoenix, Arizona USA	Enrolled	Self-administration 1 (Visit 10)		Posttraumatic Symptom Checklist (PCL-5)					20-Jun-2017		22		100000161469
01114	Site 01: (SRI) Phoenix, Arizona USA	Enrolled	Self-administration 1 (Visit 10)		Posttraumatic Symptom Checklist (PCL-5)					20-Jun-2017		25		100000161480
01115	Site 01: (SRI) Phoenix, Arizona USA	Enrolled	Self-administration 1 (Visit 10)		Posttraumatic Symptom Checklist (PCL-5)					05-Jul-2017		12		100000161492
01116	Site 01: (SRI) Phoenix, Arizona USA	Enrolled	Self-administration 1 (Visit 10)		Posttraumatic Symptom Checklist (PCL-5)					21-Jul-2017		3		100000161504
01117	Site 01: (SRI) Phoenix, Arizona USA	Enrolled	Self-administration 1 (Visit 10)		Posttraumatic Symptom Checklist (PCL-5)					14-Jul-2017		28		100000161515
01118	Site 01: (SRI) Phoenix, Arizona USA	Enrolled	Self-administration 1 (Visit 10)		Posttraumatic Symptom Checklist (PCL-5)					20-Jul-2017		34		100000161527
01122	Site 01: (SRI) Phoenix, Arizona USA	Enrolled	Self-administration 1 (Visit 10)		Posttraumatic Symptom Checklist (PCL-5)					21-Sep-2017		13		100000161556
01123	Site 01: (SRI) Phoenix, Arizona USA	Enrolled	Self-administration 1 (Visit 10)		Posttraumatic Symptom Checklist (PCL-5)					20-Sep-2017		17		100000161568
01125	Site 01: (SRI) Phoenix, Arizona USA	Enrolled	Self-administration 1 (Visit 10)		Posttraumatic Symptom Checklist (PCL-5)					19-Oct-2017		46		100000161584
01127	Site 01: (SRI) Phoenix, Arizona USA	Enrolled	Self-administration 1 (Visit 10)		Posttraumatic Symptom Checklist (PCL-5)					03-Nov-2017		39		100000161602
01128	Site 01: (SRI) Phoenix, Arizona USA	Enrolled	Self-administration 1 (Visit 10)		Posttraumatic Symptom Checklist (PCL-5)					27-Nov-2017		40		100000161614
01129	Site 01: (SRI) Phoenix, Arizona USA	Enrolled	Self-administration 1 (Visit 10)		Posttraumatic Symptom Checklist (PCL-5)					07-Feb-2018		6		100000161626
01130	Site 01: (SRI) Phoenix, Arizona USA	Enrolled	Self-administration 1 (Visit 10)		Posttraumatic Symptom Checklist (PCL-5)					07-Dec-2017		1		100000161638
01131	Site 01: (SRI) Phoenix, Arizona USA	Enrolled	Self-administration 1 (Visit 10)		Posttraumatic Symptom Checklist (PCL-5)					20-Dec-2017		8		100000161650
01132	Site 01: (SRI) Phoenix, Arizona USA	Enrolled	Self-administration 1 (Visit 10)		Posttraumatic Symptom Checklist (PCL-5)					17-Jan-2018		39		100000161662
01133	Site 01: (SRI) Phoenix, Arizona USA	Enrolled	Self-administration 1 (Visit 10)		Posttraumatic Symptom Checklist (PCL-5)					25-Jan-2018		15		100000161674
01134	Site 01: (SRI) Phoenix, Arizona USA	Enrolled	Self-administration 1 (Visit 10)		Posttraumatic Symptom Checklist (PCL-5)					09-Feb-2018		6		100000161686
01135	Site 01: (SRI) Phoenix, Arizona USA	Enrolled	Self-administration 1 (Visit 10)		Posttraumatic Symptom Checklist (PCL-5)					19-Feb-2018		4		100000161696
01136	Site 01: (SRI) Phoenix, Arizona USA	Enrolled	Self-administration 1 (Visit 10)		Posttraumatic Symptom Checklist (PCL-5)					27-Feb-2018		8		100000161708
01137	Site 01: (SRI) Phoenix, Arizona USA	Enrolled	Self-administration 1 (Visit 10)		Posttraumatic Symptom Checklist (PCL-5)					06-Mar-2018		13		100000161716
01138	Site 01: (SRI) Phoenix, Arizona USA	Enrolled	Self-administration 1 (Visit 10)		Posttraumatic Symptom Checklist (PCL-5)					16-Mar-2018		27		100000161723
01139	Site 01: (SRI) Phoenix, Arizona USA	Enrolled	Self-administration 1 (Visit 10)		Posttraumatic Symptom Checklist (PCL-5)					26-Mar-2018		6		100000161735
01140	Site 01: (SRI) Phoenix, Arizona USA	Enrolled	Self-administration 1 (Visit 10)		Posttraumatic Symptom Checklist (PCL-5)					21-Mar-2018		13		100000161746
01141	Site 01: (SRI) Phoenix, Arizona USA	Enrolled	Self-administration 1 (Visit 10)		Posttraumatic Symptom Checklist (PCL-5)					23-Mar-2018		27		100000161758
01143	Site 01: (SRI) Phoenix, Arizona USA	Enrolled	Self-administration 1 (Visit 10)		Posttraumatic Symptom Checklist (PCL-5)					10-Apr-2018		16		100000161772
01144	Site 01: (SRI) Phoenix, Arizona USA	Enrolled	Self-administration 1 (Visit 10)		Posttraumatic Symptom Checklist (PCL-5)					18-Apr-2018		18		100000161784
01146	Site 01: (SRI) Phoenix, Arizona USA	Enrolled	Self-administration 1 (Visit 10)		Posttraumatic Symptom Checklist (PCL-5)					26-Apr-2018		5		100000161799
01147	Site 01: (SRI) Phoenix, Arizona USA	Enrolled	Self-administration 1 (Visit 10)		Posttraumatic Symptom Checklist (PCL-5)					02-May-2018		22		100000161811
01148	Site 01: (SRI) Phoenix, Arizona USA	Enrolled	Self-administration 1 (Visit 10)		Posttraumatic Symptom Checklist (PCL-5)					11-May-2018		36		100000161823
01149	Site 01: (SRI) Phoenix, Arizona USA	Enrolled	Self-administration 1 (Visit 10)		Posttraumatic Symptom Checklist (PCL-5)					08-May-2018		25		100000161834
01150	Site 01: (SRI) Phoenix, Arizona USA	Enrolled	Self-administration 1 (Visit 10)		Posttraumatic Symptom Checklist (PCL-5)					21-May-2018		20		100000161846
01151	Site 01: (SRI) Phoenix, Arizona USA	Enrolled	Self-administration 1 (Visit 10)		Posttraumatic Symptom Checklist (PCL-5)					14-May-2018		13		100000161858
01152	Site 01: (SRI) Phoenix, Arizona USA	Enrolled	Self-administration 1 (Visit 10)		Posttraumatic Symptom Checklist (PCL-5)					08-May-2018		12		100000161870
01153	Site 01: (SRI) Phoenix, Arizona USA	Enrolled	Self-administration 1 (Visit 10)		Posttraumatic Symptom Checklist (PCL-5)					18-May-2018		17		100000161882
01155	Site 01: (SRI) Phoenix, Arizona USA	Enrolled	Self-administration 1 (Visit 10)		Posttraumatic Symptom Checklist (PCL-5)					22-May-2018		11		100000161894
01156	Site 01: (SRI) Phoenix, Arizona USA	Enrolled	Self-administration 1 (Visit 10)		Posttraumatic Symptom Checklist (PCL-5)					29-May-2018		2		100000161906
01157	Site 01: (SRI) Phoenix, Arizona USA	Enrolled	Self-administration 1 (Visit 10)		Posttraumatic Symptom Checklist (PCL-5)					08-Jun-2018		18		100000161917
01158	Site 01: (SRI) Phoenix, Arizona USA	Enrolled	Self-administration 1 (Visit 10)		Posttraumatic Symptom Checklist (PCL-5)					08-Jun-2018		17		100000161927
01159	Site 01: (SRI) Phoenix, Arizona USA	Enrolled	Self-administration 1 (Visit 10)		Posttraumatic Symptom Checklist (PCL-5)					13-Jun-2018		19		100000161938
01160	Site 01: (SRI) Phoenix, Arizona USA	Enrolled	Self-administration 1 (Visit 10)		Posttraumatic Symptom Checklist (PCL-5)					13-Jun-2018		19		100000161949
01161	Site 01: (SRI) Phoenix, Arizona USA	Enrolled	Self-administration 1 (Visit 10)		Posttraumatic Symptom Checklist (PCL-5)					27-Jun-2018		33		100000161961
01162	Site 01: (SRI) Phoenix, Arizona USA	Enrolled	Self-administration 1 (Visit 10)		Posttraumatic Symptom Checklist (PCL-5)					29-Jun-2018		8		100000161973
01163	Site 01: (SRI) Phoenix, Arizona USA	Enrolled	Self-administration 1 (Visit 10)		Posttraumatic Symptom Checklist (PCL-5)					12-Jul-2018		14		100000161985
01164	Site 01: (SRI) Phoenix, Arizona USA	Enrolled	Self-administration 1 (Visit 10)		Posttraumatic Symptom Checklist (PCL-5)					19-Jul-2018		8		100000161997
01166	Site 01: (SRI) Phoenix, Arizona USA	Enrolled	Self-administration 1 (Visit 10)		Posttraumatic Symptom Checklist (PCL-5)					31-Jul-2018		44		100000162013
01167	Site 01: (SRI) Phoenix, Arizona USA	Enrolled	Self-administration 1 (Visit 10)		Posttraumatic Symptom Checklist (PCL-5)					22-Aug-2018		69		100000162021
01168	Site 01: (SRI) Phoenix, Arizona USA	Enrolled	Self-administration 1 (Visit 10)		Posttraumatic Symptom Checklist (PCL-5)					10-Aug-2018		22		100000162033
01169	Site 01: (SRI) Phoenix, Arizona USA	Enrolled	Self-administration 1 (Visit 10)		Posttraumatic Symptom Checklist (PCL-5)					24-Aug-2018		31		100000162045
01170	Site 01: (SRI) Phoenix, Arizona USA	Enrolled	Self-administration 1 (Visit 10)		Posttraumatic Symptom Checklist (PCL-5)					29-Aug-2018		24		100000162057
01171	Site 01: (SRI) Phoenix, Arizona USA	Enrolled	Self-administration 1 (Visit 10)		Posttraumatic Symptom Checklist (PCL-5)					30-Aug-2018		31		100000162069
01172	Site 01: (SRI) Phoenix, Arizona USA	Enrolled	Self-administration 1 (Visit 10)		Posttraumatic Symptom Checklist (PCL-5)					04-Sep-2018		43		100000162081
01173	Site 01: (SRI) Phoenix, Arizona USA	Enrolled	Self-administration 1 (Visit 10)		Posttraumatic Symptom Checklist (PCL-5)					20-Sep-2018		42		100000268403
01175	Site 01: (SRI) Phoenix, Arizona USA	Enrolled	Self-administration 1 (Visit 10)		Posttraumatic Symptom Checklist (PCL-5)					22-Oct-2018		41		100000268422
01176	Site 01: (SRI) Phoenix, Arizona USA	Enrolled	Self-administration 1 (Visit 10)		Posttraumatic Symptom Checklist (PCL-5)					09-Oct-2018		24		100000268434
01177	Site 01: (SRI) Phoenix, Arizona USA	Enrolled	Self-administration 1 (Visit 10)		Posttraumatic Symptom Checklist (PCL-5)					11-Oct-2018		18		100000268446
01178	Site 01: (SRI) Phoenix, Arizona USA	Enrolled	Self-administration 1 (Visit 10)		Posttraumatic Symptom Checklist (PCL-5)					24-Oct-2018		15		100000268458
01179	Site 01: (SRI) Phoenix, Arizona USA	Enrolled	Self-administration 1 (Visit 10)		Posttraumatic Symptom Checklist (PCL-5)					22-Oct-2018		11		100000268470
01180	Site 01: (SRI) Phoenix, Arizona USA	Enrolled	Self-administration 1 (Visit 10)		Posttraumatic Symptom Checklist (PCL-5)					19-Nov-2018		12		100000268482
01101	Site 01: (SRI) Phoenix, Arizona USA	Enrolled	Self-administration 2 (Visit 11)		Posttraumatic Symptom Checklist (PCL-5)					06-Apr-2017		15		100000147770
01102	Site 01: (SRI) Phoenix, Arizona USA	Enrolled	Self-administration 2 (Visit 11)		Posttraumatic Symptom Checklist (PCL-5)					03-Apr-2017		12		100000147775
01103	Site 01: (SRI) Phoenix, Arizona USA	Enrolled	Self-administration 2 (Visit 11)		Posttraumatic Symptom Checklist (PCL-5)					20-Apr-2017		20		100000147780
01104	Site 01: (SRI) Phoenix, Arizona USA	Enrolled	Self-administration 2 (Visit 11)		Posttraumatic Symptom Checklist (PCL-5)					10-May-2017		32		100000147789
01105	Site 01: (SRI) Phoenix, Arizona USA	Enrolled	Self-administration 2 (Visit 11)		Posttraumatic Symptom Checklist (PCL-5)					11-May-2017		26		100000147798
01106	Site 01: (SRI) Phoenix, Arizona USA	Enrolled	Self-administration 2 (Visit 11)		Posttraumatic Symptom Checklist (PCL-5)					19-May-2017		7		100000147809
01107	Site 01: (SRI) Phoenix, Arizona USA	Enrolled	Self-administration 2 (Visit 11)		Posttraumatic Symptom Checklist (PCL-5)					02-Jun-2017		31		100000147819
01108	Site 01: (SRI) Phoenix, Arizona USA	Enrolled	Self-administration 2 (Visit 11)		Posttraumatic Symptom Checklist (PCL-5)					06-Jun-2017		65		100000147831
01109	Site 01: (SRI) Phoenix, Arizona USA	Enrolled	Self-administration 2 (Visit 11)		Posttraumatic Symptom Checklist (PCL-5)					26-Jun-2017		30		100000147843
01112	Site 01: (SRI) Phoenix, Arizona USA	Enrolled	Self-administration 2 (Visit 11)		Posttraumatic Symptom Checklist (PCL-5)					22-Jun-2017		10		100000161458
01110	Site 01: (SRI) Phoenix, Arizona USA	Enrolled	Self-administration 2 (Visit 11)		Posttraumatic Symptom Checklist (PCL-5)					16-Jun-2017		26		100000147854
01111	Site 01: (SRI) Phoenix, Arizona USA	Enrolled	Self-administration 2 (Visit 11)		Posttraumatic Symptom Checklist (PCL-5)					22-Jun-2017		47		100000161446
01113	Site 01: (SRI) Phoenix, Arizona USA	Enrolled	Self-administration 2 (Visit 11)		Posttraumatic Symptom Checklist (PCL-5)					27-Jun-2017		23		100000161470
01114	Site 01: (SRI) Phoenix, Arizona USA	Enrolled	Self-administration 2 (Visit 11)		Posttraumatic Symptom Checklist (PCL-5)					27-Jun-2017		17		100000161481
01115	Site 01: (SRI) Phoenix, Arizona USA	Enrolled	Self-administration 2 (Visit 11)		Posttraumatic Symptom Checklist (PCL-5)					13-Jul-2017		13		100000161493
01116	Site 01: (SRI) Phoenix, Arizona USA	Enrolled	Self-administration 2 (Visit 11)		Posttraumatic Symptom Checklist (PCL-5)					28-Jul-2017		4		100000161505
01117	Site 01: (SRI) Phoenix, Arizona USA	Enrolled	Self-administration 2 (Visit 11)		Posttraumatic Symptom Checklist (PCL-5)					20-Jul-2017		16		100000161516
01118	Site 01: (SRI) Phoenix, Arizona USA	Enrolled	Self-administration 2 (Visit 11)		Posttraumatic Symptom Checklist (PCL-5)					27-Jul-2017		29		100000161528
01122	Site 01: (SRI) Phoenix, Arizona USA	Enrolled	Self-administration 2 (Visit 11)		Posttraumatic Symptom Checklist (PCL-5)					28-Sep-2017		16		100000161557
01123	Site 01: (SRI) Phoenix, Arizona USA	Enrolled	Self-administration 2 (Visit 11)		Posttraumatic Symptom Checklist (PCL-5)					27-Sep-2017		19		100000161569
01125	Site 01: (SRI) Phoenix, Arizona USA	Enrolled	Self-administration 2 (Visit 11)		Posttraumatic Symptom Checklist (PCL-5)					26-Oct-2017		42		100000161585
01127	Site 01: (SRI) Phoenix, Arizona USA	Enrolled	Self-administration 2 (Visit 11)		Posttraumatic Symptom Checklist (PCL-5)					10-Nov-2017		23		100000161603
01128	Site 01: (SRI) Phoenix, Arizona USA	Enrolled	Self-administration 2 (Visit 11)		Posttraumatic Symptom Checklist (PCL-5)					04-Dec-2017		38		100000161615
01129	Site 01: (SRI) Phoenix, Arizona USA	Enrolled	Self-administration 2 (Visit 11)		Posttraumatic Symptom Checklist (PCL-5)					08-Feb-2018		8		100000161627
01130	Site 01: (SRI) Phoenix, Arizona USA	Enrolled	Self-administration 2 (Visit 11)		Posttraumatic Symptom Checklist (PCL-5)					13-Dec-2017		0		100000161639
01131	Site 01: (SRI) Phoenix, Arizona USA	Enrolled	Self-administration 2 (Visit 11)		Posttraumatic Symptom Checklist (PCL-5)					29-Dec-2017		8		100000161651
01132	Site 01: (SRI) Phoenix, Arizona USA	Enrolled	Self-administration 2 (Visit 11)		Posttraumatic Symptom Checklist (PCL-5)					29-Jan-2018		57		100000161663
01133	Site 01: (SRI) Phoenix, Arizona USA	Enrolled	Self-administration 2 (Visit 11)		Posttraumatic Symptom Checklist (PCL-5)					01-Feb-2018		16		100000161675
01134	Site 01: (SRI) Phoenix, Arizona USA	Enrolled	Self-administration 2 (Visit 11)		Posttraumatic Symptom Checklist (PCL-5)					16-Feb-2018		3		100000161687
01135	Site 01: (SRI) Phoenix, Arizona USA	Enrolled	Self-administration 2 (Visit 11)		Posttraumatic Symptom Checklist (PCL-5)					27-Feb-2018		12		100000161697
01136	Site 01: (SRI) Phoenix, Arizona USA	Enrolled	Self-administration 2 (Visit 11)		Posttraumatic Symptom Checklist (PCL-5)					06-Mar-2018		6		100000161709
01138	Site 01: (SRI) Phoenix, Arizona USA	Enrolled	Self-administration 2 (Visit 11)		Posttraumatic Symptom Checklist (PCL-5)					23-Mar-2018		19		100000161724
01139	Site 01: (SRI) Phoenix, Arizona USA	Enrolled	Self-administration 2 (Visit 11)		Posttraumatic Symptom Checklist (PCL-5)					04-Apr-2018		9		100000161736
01140	Site 01: (SRI) Phoenix, Arizona USA	Enrolled	Self-administration 2 (Visit 11)		Posttraumatic Symptom Checklist (PCL-5)					28-Mar-2018		12		100000161747
01141	Site 01: (SRI) Phoenix, Arizona USA	Enrolled	Self-administration 2 (Visit 11)		Posttraumatic Symptom Checklist (PCL-5)					29-Mar-2018		17		100000161759
01143	Site 01: (SRI) Phoenix, Arizona USA	Enrolled	Self-administration 2 (Visit 11)		Posttraumatic Symptom Checklist (PCL-5)					17-Apr-2018		19		100000161773
01144	Site 01: (SRI) Phoenix, Arizona USA	Enrolled	Self-administration 2 (Visit 11)		Posttraumatic Symptom Checklist (PCL-5)					25-Apr-2018		16		100000161785
01146	Site 01: (SRI) Phoenix, Arizona USA	Enrolled	Self-administration 2 (Visit 11)		Posttraumatic Symptom Checklist (PCL-5)					03-May-2018		5		100000161800
01147	Site 01: (SRI) Phoenix, Arizona USA	Enrolled	Self-administration 2 (Visit 11)		Posttraumatic Symptom Checklist (PCL-5)					09-May-2018		21		100000161812
01148	Site 01: (SRI) Phoenix, Arizona USA	Enrolled	Self-administration 2 (Visit 11)		Posttraumatic Symptom Checklist (PCL-5)					17-May-2018		26		100000161824
01149	Site 01: (SRI) Phoenix, Arizona USA	Enrolled	Self-administration 2 (Visit 11)		Posttraumatic Symptom Checklist (PCL-5)					18-May-2018		24		100000161835
01150	Site 01: (SRI) Phoenix, Arizona USA	Enrolled	Self-administration 2 (Visit 11)		Posttraumatic Symptom Checklist (PCL-5)					29-May-2018		12		100000161847
01151	Site 01: (SRI) Phoenix, Arizona USA	Enrolled	Self-administration 2 (Visit 11)		Posttraumatic Symptom Checklist (PCL-5)					21-May-2018		17		100000161859
01152	Site 01: (SRI) Phoenix, Arizona USA	Enrolled	Self-administration 2 (Visit 11)		Posttraumatic Symptom Checklist (PCL-5)					15-May-2018		12		100000161871
01155	Site 01: (SRI) Phoenix, Arizona USA	Enrolled	Self-administration 2 (Visit 11)		Posttraumatic Symptom Checklist (PCL-5)					29-May-2018		3		100000161895
01156	Site 01: (SRI) Phoenix, Arizona USA	Enrolled	Self-administration 2 (Visit 11)		Posttraumatic Symptom Checklist (PCL-5)					07-Jun-2018		2		100000161907
01157	Site 01: (SRI) Phoenix, Arizona USA	Enrolled	Self-administration 2 (Visit 11)		Posttraumatic Symptom Checklist (PCL-5)					13-Jun-2018		21		100000161918
01158	Site 01: (SRI) Phoenix, Arizona USA	Enrolled	Self-administration 2 (Visit 11)		Posttraumatic Symptom Checklist (PCL-5)			No	0	18-Jun-2018		10		100000161928
01159	Site 01: (SRI) Phoenix, Arizona USA	Enrolled	Self-administration 2 (Visit 11)		Posttraumatic Symptom Checklist (PCL-5)					21-Jun-2018		17		100000161939
01160	Site 01: (SRI) Phoenix, Arizona USA	Enrolled	Self-administration 2 (Visit 11)		Posttraumatic Symptom Checklist (PCL-5)					20-Jun-2018		15		100000161950
01161	Site 01: (SRI) Phoenix, Arizona USA	Enrolled	Self-administration 2 (Visit 11)		Posttraumatic Symptom Checklist (PCL-5)					05-Jul-2018		38		100000161962
01162	Site 01: (SRI) Phoenix, Arizona USA	Enrolled	Self-administration 2 (Visit 11)		Posttraumatic Symptom Checklist (PCL-5)					06-Jul-2018		23		100000161974
01163	Site 01: (SRI) Phoenix, Arizona USA	Enrolled	Self-administration 2 (Visit 11)		Posttraumatic Symptom Checklist (PCL-5)					19-Jul-2018		15		100000161986
01164	Site 01: (SRI) Phoenix, Arizona USA	Enrolled	Self-administration 2 (Visit 11)		Posttraumatic Symptom Checklist (PCL-5)					27-Jul-2018		6		100000161998
01167	Site 01: (SRI) Phoenix, Arizona USA	Enrolled	Self-administration 2 (Visit 11)		Posttraumatic Symptom Checklist (PCL-5)					29-Aug-2018		64		100000162022
01168	Site 01: (SRI) Phoenix, Arizona USA	Enrolled	Self-administration 2 (Visit 11)		Posttraumatic Symptom Checklist (PCL-5)					16-Aug-2018		15		100000162034
01169	Site 01: (SRI) Phoenix, Arizona USA	Enrolled	Self-administration 2 (Visit 11)		Posttraumatic Symptom Checklist (PCL-5)			No	0	30-Aug-2018		33		100000162046
01170	Site 01: (SRI) Phoenix, Arizona USA	Enrolled	Self-administration 2 (Visit 11)		Posttraumatic Symptom Checklist (PCL-5)					07-Sep-2018		30		100000162058
01171	Site 01: (SRI) Phoenix, Arizona USA	Enrolled	Self-administration 2 (Visit 11)		Posttraumatic Symptom Checklist (PCL-5)					07-Sep-2018		33		100000162070
01172	Site 01: (SRI) Phoenix, Arizona USA	Enrolled	Self-administration 2 (Visit 11)		Posttraumatic Symptom Checklist (PCL-5)					11-Sep-2018		44		100000162082
01173	Site 01: (SRI) Phoenix, Arizona USA	Enrolled	Self-administration 2 (Visit 11)		Posttraumatic Symptom Checklist (PCL-5)					27-Sep-2018		41		100000268404
01175	Site 01: (SRI) Phoenix, Arizona USA	Enrolled	Self-administration 2 (Visit 11)		Posttraumatic Symptom Checklist (PCL-5)					31-Oct-2018		41		100000268423
01176	Site 01: (SRI) Phoenix, Arizona USA	Enrolled	Self-administration 2 (Visit 11)		Posttraumatic Symptom Checklist (PCL-5)					17-Oct-2018		23		100000268435
01177	Site 01: (SRI) Phoenix, Arizona USA	Enrolled	Self-administration 2 (Visit 11)		Posttraumatic Symptom Checklist (PCL-5)					17-Oct-2018		13		100000268447
01178	Site 01: (SRI) Phoenix, Arizona USA	Enrolled	Self-administration 2 (Visit 11)		Posttraumatic Symptom Checklist (PCL-5)					23-Oct-2018		20		100000268459
01179	Site 01: (SRI) Phoenix, Arizona USA	Enrolled	Self-administration 2 (Visit 11)		Posttraumatic Symptom Checklist (PCL-5)					29-Oct-2018		36		100000268471
01180	Site 01: (SRI) Phoenix, Arizona USA	Enrolled	Self-administration 2 (Visit 11)		Posttraumatic Symptom Checklist (PCL-5)					28-Nov-2018		10		100000268483
01101	Site 01: (SRI) Phoenix, Arizona USA	Enrolled	Cessation 2 (Visit 13)		Posttraumatic Symptom Checklist (PCL-5)					17-Apr-2017		17		100000147771
01102	Site 01: (SRI) Phoenix, Arizona USA	Enrolled	Cessation 2 (Visit 13)		Posttraumatic Symptom Checklist (PCL-5)					11-Apr-2017		10		100000147776
01103	Site 01: (SRI) Phoenix, Arizona USA	Enrolled	Cessation 2 (Visit 13)		Posttraumatic Symptom Checklist (PCL-5)					28-Apr-2017		24		100000147781
01104	Site 01: (SRI) Phoenix, Arizona USA	Enrolled	Cessation 2 (Visit 13)		Posttraumatic Symptom Checklist (PCL-5)					19-May-2017		22		100000147790
01105	Site 01: (SRI) Phoenix, Arizona USA	Enrolled	Cessation 2 (Visit 13)		Posttraumatic Symptom Checklist (PCL-5)					18-May-2017		25		100000147799
01106	Site 01: (SRI) Phoenix, Arizona USA	Enrolled	Cessation 2 (Visit 13)		Posttraumatic Symptom Checklist (PCL-5)			Yes	1					9726315
01107	Site 01: (SRI) Phoenix, Arizona USA	Enrolled	Cessation 2 (Visit 13)		Posttraumatic Symptom Checklist (PCL-5)			No	0	09-Jun-2017		40		100000147820
01108	Site 01: (SRI) Phoenix, Arizona USA	Enrolled	Cessation 2 (Visit 13)		Posttraumatic Symptom Checklist (PCL-5)					13-Jun-2017		65		100000147832
01109	Site 01: (SRI) Phoenix, Arizona USA	Enrolled	Cessation 2 (Visit 13)		Posttraumatic Symptom Checklist (PCL-5)					05-Jul-2017		19		100000147844
01112	Site 01: (SRI) Phoenix, Arizona USA	Enrolled	Cessation 2 (Visit 13)		Posttraumatic Symptom Checklist (PCL-5)					28-Jun-2017		17		100000161459
01110	Site 01: (SRI) Phoenix, Arizona USA	Enrolled	Cessation 2 (Visit 13)		Posttraumatic Symptom Checklist (PCL-5)					23-Jun-2017		25		100000147855
01111	Site 01: (SRI) Phoenix, Arizona USA	Enrolled	Cessation 2 (Visit 13)		Posttraumatic Symptom Checklist (PCL-5)					28-Jun-2017		47		100000161447
01113	Site 01: (SRI) Phoenix, Arizona USA	Enrolled	Cessation 2 (Visit 13)		Posttraumatic Symptom Checklist (PCL-5)					05-Jul-2017		14		100000161471
01114	Site 01: (SRI) Phoenix, Arizona USA	Enrolled	Cessation 2 (Visit 13)		Posttraumatic Symptom Checklist (PCL-5)					05-Jul-2017		13		100000161482
01115	Site 01: (SRI) Phoenix, Arizona USA	Enrolled	Cessation 2 (Visit 13)		Posttraumatic Symptom Checklist (PCL-5)					19-Jul-2017		11		100000161494
01116	Site 01: (SRI) Phoenix, Arizona USA	Enrolled	Cessation 2 (Visit 13)		Posttraumatic Symptom Checklist (PCL-5)					04-Aug-2017		5		100000161506
01117	Site 01: (SRI) Phoenix, Arizona USA	Enrolled	Cessation 2 (Visit 13)		Posttraumatic Symptom Checklist (PCL-5)					27-Jul-2017		25		100000161517
01118	Site 01: (SRI) Phoenix, Arizona USA	Enrolled	Cessation 2 (Visit 13)		Posttraumatic Symptom Checklist (PCL-5)					03-Aug-2017		24		100000161529
01122	Site 01: (SRI) Phoenix, Arizona USA	Enrolled	Cessation 2 (Visit 13)		Posttraumatic Symptom Checklist (PCL-5)					06-Oct-2017		12		100000161558
01123	Site 01: (SRI) Phoenix, Arizona USA	Enrolled	Cessation 2 (Visit 13)		Posttraumatic Symptom Checklist (PCL-5)					04-Oct-2017		15		100000161570
01125	Site 01: (SRI) Phoenix, Arizona USA	Enrolled	Cessation 2 (Visit 13)		Posttraumatic Symptom Checklist (PCL-5)					02-Nov-2017		39		100000161586
01127	Site 01: (SRI) Phoenix, Arizona USA	Enrolled	Cessation 2 (Visit 13)		Posttraumatic Symptom Checklist (PCL-5)					17-Nov-2017		22		100000161604
01128	Site 01: (SRI) Phoenix, Arizona USA	Enrolled	Cessation 2 (Visit 13)		Posttraumatic Symptom Checklist (PCL-5)					11-Dec-2017		42		100000161616
01129	Site 01: (SRI) Phoenix, Arizona USA	Enrolled	Cessation 2 (Visit 13)		Posttraumatic Symptom Checklist (PCL-5)					22-Feb-2018		18		100000161628
01130	Site 01: (SRI) Phoenix, Arizona USA	Enrolled	Cessation 2 (Visit 13)		Posttraumatic Symptom Checklist (PCL-5)					20-Dec-2017		2		100000161640
01131	Site 01: (SRI) Phoenix, Arizona USA	Enrolled	Cessation 2 (Visit 13)		Posttraumatic Symptom Checklist (PCL-5)					08-Jan-2018		8		100000161652
01132	Site 01: (SRI) Phoenix, Arizona USA	Enrolled	Cessation 2 (Visit 13)		Posttraumatic Symptom Checklist (PCL-5)					09-Feb-2018		68		100000161664
01133	Site 01: (SRI) Phoenix, Arizona USA	Enrolled	Cessation 2 (Visit 13)		Posttraumatic Symptom Checklist (PCL-5)					08-Feb-2018		18		100000161676
01134	Site 01: (SRI) Phoenix, Arizona USA	Enrolled	Cessation 2 (Visit 13)		Posttraumatic Symptom Checklist (PCL-5)					02-Mar-2018		23		100000161688
01135	Site 01: (SRI) Phoenix, Arizona USA	Enrolled	Cessation 2 (Visit 13)		Posttraumatic Symptom Checklist (PCL-5)					12-Mar-2018		12		100000161698
01136	Site 01: (SRI) Phoenix, Arizona USA	Enrolled	Cessation 2 (Visit 13)		Posttraumatic Symptom Checklist (PCL-5)					14-Mar-2018		6		100000161710
01138	Site 01: (SRI) Phoenix, Arizona USA	Enrolled	Cessation 2 (Visit 13)		Posttraumatic Symptom Checklist (PCL-5)					03-Apr-2018		29		100000161725
01139	Site 01: (SRI) Phoenix, Arizona USA	Enrolled	Cessation 2 (Visit 13)		Posttraumatic Symptom Checklist (PCL-5)					10-Apr-2018		8		100000161737
01140	Site 01: (SRI) Phoenix, Arizona USA	Enrolled	Cessation 2 (Visit 13)		Posttraumatic Symptom Checklist (PCL-5)					06-Apr-2018		18		100000161748
01141	Site 01: (SRI) Phoenix, Arizona USA	Enrolled	Cessation 2 (Visit 13)		Posttraumatic Symptom Checklist (PCL-5)					05-Apr-2018		20		100000161760
01143	Site 01: (SRI) Phoenix, Arizona USA	Enrolled	Cessation 2 (Visit 13)		Posttraumatic Symptom Checklist (PCL-5)					26-Apr-2018		16		100000161774
01144	Site 01: (SRI) Phoenix, Arizona USA	Enrolled	Cessation 2 (Visit 13)		Posttraumatic Symptom Checklist (PCL-5)					02-May-2018		17		100000161786
01146	Site 01: (SRI) Phoenix, Arizona USA	Enrolled	Cessation 2 (Visit 13)		Posttraumatic Symptom Checklist (PCL-5)					10-May-2018		12		100000161801
01147	Site 01: (SRI) Phoenix, Arizona USA	Enrolled	Cessation 2 (Visit 13)		Posttraumatic Symptom Checklist (PCL-5)					16-May-2018		18		100000161813
01148	Site 01: (SRI) Phoenix, Arizona USA	Enrolled	Cessation 2 (Visit 13)		Posttraumatic Symptom Checklist (PCL-5)					07-Jun-2018		39		100000161825
01149	Site 01: (SRI) Phoenix, Arizona USA	Enrolled	Cessation 2 (Visit 13)		Posttraumatic Symptom Checklist (PCL-5)					25-May-2018		33		100000161836
01150	Site 01: (SRI) Phoenix, Arizona USA	Enrolled	Cessation 2 (Visit 13)		Posttraumatic Symptom Checklist (PCL-5)			No	0	05-Jun-2018		19		100000161848
01151	Site 01: (SRI) Phoenix, Arizona USA	Enrolled	Cessation 2 (Visit 13)		Posttraumatic Symptom Checklist (PCL-5)					29-May-2018		26		100000161860
01152	Site 01: (SRI) Phoenix, Arizona USA	Enrolled	Cessation 2 (Visit 13)		Posttraumatic Symptom Checklist (PCL-5)			No	0	22-May-2018		11		100000161872
01155	Site 01: (SRI) Phoenix, Arizona USA	Enrolled	Cessation 2 (Visit 13)		Posttraumatic Symptom Checklist (PCL-5)					06-Jun-2018		1		100000161896
01156	Site 01: (SRI) Phoenix, Arizona USA	Enrolled	Cessation 2 (Visit 13)		Posttraumatic Symptom Checklist (PCL-5)					15-Jun-2018		2		100000161908
01157	Site 01: (SRI) Phoenix, Arizona USA	Enrolled	Cessation 2 (Visit 13)		Posttraumatic Symptom Checklist (PCL-5)					26-Jun-2018		22		100000161919
01158	Site 01: (SRI) Phoenix, Arizona USA	Enrolled	Cessation 2 (Visit 13)		Posttraumatic Symptom Checklist (PCL-5)			No	0	25-Jun-2018		10		100000161929
01159	Site 01: (SRI) Phoenix, Arizona USA	Enrolled	Cessation 2 (Visit 13)		Posttraumatic Symptom Checklist (PCL-5)					28-Jun-2018		25		100000161940
01160	Site 01: (SRI) Phoenix, Arizona USA	Enrolled	Cessation 2 (Visit 13)		Posttraumatic Symptom Checklist (PCL-5)					27-Jun-2018		19		100000161951
01161	Site 01: (SRI) Phoenix, Arizona USA	Enrolled	Cessation 2 (Visit 13)		Posttraumatic Symptom Checklist (PCL-5)					12-Jul-2018		48		100000161963
01162	Site 01: (SRI) Phoenix, Arizona USA	Enrolled	Cessation 2 (Visit 13)		Posttraumatic Symptom Checklist (PCL-5)					13-Jul-2018		24		100000161975
01163	Site 01: (SRI) Phoenix, Arizona USA	Enrolled	Cessation 2 (Visit 13)		Posttraumatic Symptom Checklist (PCL-5)					25-Jul-2018		17		100000161987
01164	Site 01: (SRI) Phoenix, Arizona USA	Enrolled	Cessation 2 (Visit 13)		Posttraumatic Symptom Checklist (PCL-5)					03-Aug-2018		21		100000161999
01167	Site 01: (SRI) Phoenix, Arizona USA	Enrolled	Cessation 2 (Visit 13)		Posttraumatic Symptom Checklist (PCL-5)					05-Sep-2018		67		100000162023
01168	Site 01: (SRI) Phoenix, Arizona USA	Enrolled	Cessation 2 (Visit 13)		Posttraumatic Symptom Checklist (PCL-5)					24-Aug-2018		13		100000162035
01169	Site 01: (SRI) Phoenix, Arizona USA	Enrolled	Cessation 2 (Visit 13)		Posttraumatic Symptom Checklist (PCL-5)					07-Sep-2018		26		100000162047
01170	Site 01: (SRI) Phoenix, Arizona USA	Enrolled	Cessation 2 (Visit 13)		Posttraumatic Symptom Checklist (PCL-5)					17-Sep-2018		23		100000162059
01171	Site 01: (SRI) Phoenix, Arizona USA	Enrolled	Cessation 2 (Visit 13)		Posttraumatic Symptom Checklist (PCL-5)					14-Sep-2018		32		100000162071
01172	Site 01: (SRI) Phoenix, Arizona USA	Enrolled	Cessation 2 (Visit 13)		Posttraumatic Symptom Checklist (PCL-5)					21-Sep-2018		45		100000162083
01173	Site 01: (SRI) Phoenix, Arizona USA	Enrolled	Cessation 2 (Visit 13)		Posttraumatic Symptom Checklist (PCL-5)					08-Oct-2018		48		100000268405
01175	Site 01: (SRI) Phoenix, Arizona USA	Enrolled	Cessation 2 (Visit 13)		Posttraumatic Symptom Checklist (PCL-5)					14-Nov-2018		44		100000268424
01176	Site 01: (SRI) Phoenix, Arizona USA	Enrolled	Cessation 2 (Visit 13)		Posttraumatic Symptom Checklist (PCL-5)					31-Oct-2018		21		100000268436
01177	Site 01: (SRI) Phoenix, Arizona USA	Enrolled	Cessation 2 (Visit 13)		Posttraumatic Symptom Checklist (PCL-5)					22-Oct-2018		24		100000268448
01178	Site 01: (SRI) Phoenix, Arizona USA	Enrolled	Cessation 2 (Visit 13)		Posttraumatic Symptom Checklist (PCL-5)					07-Nov-2018		18		100000268460
01179	Site 01: (SRI) Phoenix, Arizona USA	Enrolled	Cessation 2 (Visit 13)		Posttraumatic Symptom Checklist (PCL-5)					05-Nov-2018		27		100000268472
01180	Site 01: (SRI) Phoenix, Arizona USA	Enrolled	Cessation 2 (Visit 13)		Posttraumatic Symptom Checklist (PCL-5)					05-Dec-2018		17		100000268484
01101	Site 01: (SRI) Phoenix, Arizona USA	Enrolled	Cessation 2 1-week Follow-up (Visit 13.1)		Posttraumatic Symptom Checklist (PCL-5)					25-Apr-2017		19		100000147773
01102	Site 01: (SRI) Phoenix, Arizona USA	Enrolled	Cessation 2 1-week Follow-up (Visit 13.1)		Posttraumatic Symptom Checklist (PCL-5)			Yes	1					100000246926
01103	Site 01: (SRI) Phoenix, Arizona USA	Enrolled	Cessation 2 1-week Follow-up (Visit 13.1)		Posttraumatic Symptom Checklist (PCL-5)					05-May-2017		18		100000147784
01104	Site 01: (SRI) Phoenix, Arizona USA	Enrolled	Cessation 2 1-week Follow-up (Visit 13.1)		Posttraumatic Symptom Checklist (PCL-5)					26-May-2017		40		100000147792
01105	Site 01: (SRI) Phoenix, Arizona USA	Enrolled	Cessation 2 1-week Follow-up (Visit 13.1)		Posttraumatic Symptom Checklist (PCL-5)					26-May-2017		28		100000147802
01106	Site 01: (SRI) Phoenix, Arizona USA	Enrolled	Cessation 2 1-week Follow-up (Visit 13.1)		Posttraumatic Symptom Checklist (PCL-5)			Yes	1					9726326
01107	Site 01: (SRI) Phoenix, Arizona USA	Enrolled	Cessation 2 1-week Follow-up (Visit 13.1)		Posttraumatic Symptom Checklist (PCL-5)					23-Jun-2017		36		100000147824
01108	Site 01: (SRI) Phoenix, Arizona USA	Enrolled	Cessation 2 1-week Follow-up (Visit 13.1)		Posttraumatic Symptom Checklist (PCL-5)					20-Jun-2017		51		100000147836
01109	Site 01: (SRI) Phoenix, Arizona USA	Enrolled	Cessation 2 1-week Follow-up (Visit 13.1)		Posttraumatic Symptom Checklist (PCL-5)			Yes	1					100000247722
01112	Site 01: (SRI) Phoenix, Arizona USA	Enrolled	Cessation 2 1-week Follow-up (Visit 13.1)		Posttraumatic Symptom Checklist (PCL-5)					08-Jul-2017		25		100000161463
01110	Site 01: (SRI) Phoenix, Arizona USA	Enrolled	Cessation 2 1-week Follow-up (Visit 13.1)		Posttraumatic Symptom Checklist (PCL-5)					03-Jul-2017		26		100000147859
01111	Site 01: (SRI) Phoenix, Arizona USA	Enrolled	Cessation 2 1-week Follow-up (Visit 13.1)		Posttraumatic Symptom Checklist (PCL-5)					05-Jul-2017		41		100000161451
01113	Site 01: (SRI) Phoenix, Arizona USA	Enrolled	Cessation 2 1-week Follow-up (Visit 13.1)		Posttraumatic Symptom Checklist (PCL-5)					13-Jul-2017		20		100000161474
01114	Site 01: (SRI) Phoenix, Arizona USA	Enrolled	Cessation 2 1-week Follow-up (Visit 13.1)		Posttraumatic Symptom Checklist (PCL-5)					14-Jul-2017		21		100000161486
01115	Site 01: (SRI) Phoenix, Arizona USA	Enrolled	Cessation 2 1-week Follow-up (Visit 13.1)		Posttraumatic Symptom Checklist (PCL-5)					26-Jul-2017		29		100000161498
01116	Site 01: (SRI) Phoenix, Arizona USA	Enrolled	Cessation 2 1-week Follow-up (Visit 13.1)		Posttraumatic Symptom Checklist (PCL-5)					11-Aug-2017		3		100000161509
01117	Site 01: (SRI) Phoenix, Arizona USA	Enrolled	Cessation 2 1-week Follow-up (Visit 13.1)		Posttraumatic Symptom Checklist (PCL-5)					03-Aug-2017		31		100000161520
01118	Site 01: (SRI) Phoenix, Arizona USA	Enrolled	Cessation 2 1-week Follow-up (Visit 13.1)		Posttraumatic Symptom Checklist (PCL-5)					10-Aug-2017		36		100000161533
01122	Site 01: (SRI) Phoenix, Arizona USA	Enrolled	Cessation 2 1-week Follow-up (Visit 13.1)		Posttraumatic Symptom Checklist (PCL-5)					13-Oct-2017		15		100000161562
01123	Site 01: (SRI) Phoenix, Arizona USA	Enrolled	Cessation 2 1-week Follow-up (Visit 13.1)		Posttraumatic Symptom Checklist (PCL-5)					13-Oct-2017		17		100000161574
01125	Site 01: (SRI) Phoenix, Arizona USA	Enrolled	Cessation 2 1-week Follow-up (Visit 13.1)		Posttraumatic Symptom Checklist (PCL-5)			Yes	1					100000252055
01127	Site 01: (SRI) Phoenix, Arizona USA	Enrolled	Cessation 2 1-week Follow-up (Visit 13.1)		Posttraumatic Symptom Checklist (PCL-5)					24-Nov-2017		18		100000161608
01128	Site 01: (SRI) Phoenix, Arizona USA	Enrolled	Cessation 2 1-week Follow-up (Visit 13.1)		Posttraumatic Symptom Checklist (PCL-5)					19-Dec-2017		30		100000161620
01129	Site 01: (SRI) Phoenix, Arizona USA	Enrolled	Cessation 2 1-week Follow-up (Visit 13.1)		Posttraumatic Symptom Checklist (PCL-5)					01-Mar-2018		14		100000161632
01130	Site 01: (SRI) Phoenix, Arizona USA	Enrolled	Cessation 2 1-week Follow-up (Visit 13.1)		Posttraumatic Symptom Checklist (PCL-5)					29-Dec-2017		0		100000161644
01131	Site 01: (SRI) Phoenix, Arizona USA	Enrolled	Cessation 2 1-week Follow-up (Visit 13.1)		Posttraumatic Symptom Checklist (PCL-5)					12-Jan-2018		32		100000161656
01132	Site 01: (SRI) Phoenix, Arizona USA	Enrolled	Cessation 2 1-week Follow-up (Visit 13.1)		Posttraumatic Symptom Checklist (PCL-5)					25-Feb-2018		66		100000161668
01133	Site 01: (SRI) Phoenix, Arizona USA	Enrolled	Cessation 2 1-week Follow-up (Visit 13.1)		Posttraumatic Symptom Checklist (PCL-5)					15-Feb-2018		33		100000161680
01134	Site 01: (SRI) Phoenix, Arizona USA	Enrolled	Cessation 2 1-week Follow-up (Visit 13.1)		Posttraumatic Symptom Checklist (PCL-5)			Yes	1					100000253201
01135	Site 01: (SRI) Phoenix, Arizona USA	Enrolled	Cessation 2 1-week Follow-up (Visit 13.1)		Posttraumatic Symptom Checklist (PCL-5)					20-Mar-2018		14		100000161702
01138	Site 01: (SRI) Phoenix, Arizona USA	Enrolled	Cessation 2 1-week Follow-up (Visit 13.1)		Posttraumatic Symptom Checklist (PCL-5)					10-Apr-2018		30		100000161729
01139	Site 01: (SRI) Phoenix, Arizona USA	Enrolled	Cessation 2 1-week Follow-up (Visit 13.1)		Posttraumatic Symptom Checklist (PCL-5)					20-Apr-2018		4		100000161740
01140	Site 01: (SRI) Phoenix, Arizona USA	Enrolled	Cessation 2 1-week Follow-up (Visit 13.1)		Posttraumatic Symptom Checklist (PCL-5)					13-Apr-2018		13		100000161752
01141	Site 01: (SRI) Phoenix, Arizona USA	Enrolled	Cessation 2 1-week Follow-up (Visit 13.1)		Posttraumatic Symptom Checklist (PCL-5)					12-Apr-2018		42		100000161764
01143	Site 01: (SRI) Phoenix, Arizona USA	Enrolled	Cessation 2 1-week Follow-up (Visit 13.1)		Posttraumatic Symptom Checklist (PCL-5)					03-May-2018		35		100000161778
01144	Site 01: (SRI) Phoenix, Arizona USA	Enrolled	Cessation 2 1-week Follow-up (Visit 13.1)		Posttraumatic Symptom Checklist (PCL-5)					09-May-2018		26		100000161790
01146	Site 01: (SRI) Phoenix, Arizona USA	Enrolled	Cessation 2 1-week Follow-up (Visit 13.1)		Posttraumatic Symptom Checklist (PCL-5)					17-May-2018		10		100000161805
01147	Site 01: (SRI) Phoenix, Arizona USA	Enrolled	Cessation 2 1-week Follow-up (Visit 13.1)		Posttraumatic Symptom Checklist (PCL-5)					23-May-2018		40		100000161817
01148	Site 01: (SRI) Phoenix, Arizona USA	Enrolled	Cessation 2 1-week Follow-up (Visit 13.1)		Posttraumatic Symptom Checklist (PCL-5)			No	0	28-Jun-2018		47		100000161828
01149	Site 01: (SRI) Phoenix, Arizona USA	Enrolled	Cessation 2 1-week Follow-up (Visit 13.1)		Posttraumatic Symptom Checklist (PCL-5)					31-May-2018		21		100000161840
01150	Site 01: (SRI) Phoenix, Arizona USA	Enrolled	Cessation 2 1-week Follow-up (Visit 13.1)		Posttraumatic Symptom Checklist (PCL-5)					11-Jun-2018		11		100000161852
01151	Site 01: (SRI) Phoenix, Arizona USA	Enrolled	Cessation 2 1-week Follow-up (Visit 13.1)		Posttraumatic Symptom Checklist (PCL-5)					11-Jun-2018		28		100000161864
01152	Site 01: (SRI) Phoenix, Arizona USA	Enrolled	Cessation 2 1-week Follow-up (Visit 13.1)		Posttraumatic Symptom Checklist (PCL-5)			No	0	30-May-2018		9		100000161876
01155	Site 01: (SRI) Phoenix, Arizona USA	Enrolled	Cessation 2 1-week Follow-up (Visit 13.1)		Posttraumatic Symptom Checklist (PCL-5)					14-Jun-2018		12		100000161900
01156	Site 01: (SRI) Phoenix, Arizona USA	Enrolled	Cessation 2 1-week Follow-up (Visit 13.1)		Posttraumatic Symptom Checklist (PCL-5)					22-Jun-2018		3		100000161912
01157	Site 01: (SRI) Phoenix, Arizona USA	Enrolled	Cessation 2 1-week Follow-up (Visit 13.1)		Posttraumatic Symptom Checklist (PCL-5)					03-Jul-2018		33		100000161921
01158	Site 01: (SRI) Phoenix, Arizona USA	Enrolled	Cessation 2 1-week Follow-up (Visit 13.1)		Posttraumatic Symptom Checklist (PCL-5)					05-Jul-2018		15		100000161932
01159	Site 01: (SRI) Phoenix, Arizona USA	Enrolled	Cessation 2 1-week Follow-up (Visit 13.1)		Posttraumatic Symptom Checklist (PCL-5)					06-Jul-2018		19		100000161943
01160	Site 01: (SRI) Phoenix, Arizona USA	Enrolled	Cessation 2 1-week Follow-up (Visit 13.1)		Posttraumatic Symptom Checklist (PCL-5)					06-Jul-2018		25		100000161955
01161	Site 01: (SRI) Phoenix, Arizona USA	Enrolled	Cessation 2 1-week Follow-up (Visit 13.1)		Posttraumatic Symptom Checklist (PCL-5)					20-Jul-2018		51		100000161967
01162	Site 01: (SRI) Phoenix, Arizona USA	Enrolled	Cessation 2 1-week Follow-up (Visit 13.1)		Posttraumatic Symptom Checklist (PCL-5)			No	0	23-Jul-2018		37		100000161979
01163	Site 01: (SRI) Phoenix, Arizona USA	Enrolled	Cessation 2 1-week Follow-up (Visit 13.1)		Posttraumatic Symptom Checklist (PCL-5)					01-Aug-2018		21		100000161991
01164	Site 01: (SRI) Phoenix, Arizona USA	Enrolled	Cessation 2 1-week Follow-up (Visit 13.1)		Posttraumatic Symptom Checklist (PCL-5)					10-Aug-2018		30		100000162002
01167	Site 01: (SRI) Phoenix, Arizona USA	Enrolled	Cessation 2 1-week Follow-up (Visit 13.1)		Posttraumatic Symptom Checklist (PCL-5)			No	0	20-Sep-2018		67		100000162027
01168	Site 01: (SRI) Phoenix, Arizona USA	Enrolled	Cessation 2 1-week Follow-up (Visit 13.1)		Posttraumatic Symptom Checklist (PCL-5)					30-Aug-2018		19		100000162039
01169	Site 01: (SRI) Phoenix, Arizona USA	Enrolled	Cessation 2 1-week Follow-up (Visit 13.1)		Posttraumatic Symptom Checklist (PCL-5)					17-Sep-2018		47		100000162051
01170	Site 01: (SRI) Phoenix, Arizona USA	Enrolled	Cessation 2 1-week Follow-up (Visit 13.1)		Posttraumatic Symptom Checklist (PCL-5)					25-Sep-2018		19		100000162063
01171	Site 01: (SRI) Phoenix, Arizona USA	Enrolled	Cessation 2 1-week Follow-up (Visit 13.1)		Posttraumatic Symptom Checklist (PCL-5)			No	0	26-Sep-2018		60		100000162075
01172	Site 01: (SRI) Phoenix, Arizona USA	Enrolled	Cessation 2 1-week Follow-up (Visit 13.1)		Posttraumatic Symptom Checklist (PCL-5)			No	0	29-Sep-2018		52		100000162087
01173	Site 01: (SRI) Phoenix, Arizona USA	Enrolled	Cessation 2 1-week Follow-up (Visit 13.1)		Posttraumatic Symptom Checklist (PCL-5)					18-Oct-2018		39		100000268409
01175	Site 01: (SRI) Phoenix, Arizona USA	Enrolled	Cessation 2 1-week Follow-up (Visit 13.1)		Posttraumatic Symptom Checklist (PCL-5)					24-Nov-2018		51		100000268428
01176	Site 01: (SRI) Phoenix, Arizona USA	Enrolled	Cessation 2 1-week Follow-up (Visit 13.1)		Posttraumatic Symptom Checklist (PCL-5)					12-Nov-2018		21		100000268440
01177	Site 01: (SRI) Phoenix, Arizona USA	Enrolled	Cessation 2 1-week Follow-up (Visit 13.1)		Posttraumatic Symptom Checklist (PCL-5)					29-Oct-2018		15		100000268452
01178	Site 01: (SRI) Phoenix, Arizona USA	Enrolled	Cessation 2 1-week Follow-up (Visit 13.1)		Posttraumatic Symptom Checklist (PCL-5)					15-Nov-2018		16		100000268464
01179	Site 01: (SRI) Phoenix, Arizona USA	Enrolled	Cessation 2 1-week Follow-up (Visit 13.1)		Posttraumatic Symptom Checklist (PCL-5)					19-Nov-2018		59		100000268476
01180	Site 01: (SRI) Phoenix, Arizona USA	Enrolled	Cessation 2 1-week Follow-up (Visit 13.1)		Posttraumatic Symptom Checklist (PCL-5)					15-Dec-2018		16		100000268488
01101	Site 01: (SRI) Phoenix, Arizona USA	Enrolled	Final Outcome (Visit 14)		Posttraumatic Symptom Checklist (PCL-5)					01-May-2017		20		100000147772
01102	Site 01: (SRI) Phoenix, Arizona USA	Enrolled	Final Outcome (Visit 14)		Posttraumatic Symptom Checklist (PCL-5)					17-Apr-2017		17		100000147777
01103	Site 01: (SRI) Phoenix, Arizona USA	Enrolled	Final Outcome (Visit 14)		Posttraumatic Symptom Checklist (PCL-5)					11-May-2017		12		100000147782
01104	Site 01: (SRI) Phoenix, Arizona USA	Enrolled	Final Outcome (Visit 14)		Posttraumatic Symptom Checklist (PCL-5)					01-Jun-2017		26		100000147791
01105	Site 01: (SRI) Phoenix, Arizona USA	Enrolled	Final Outcome (Visit 14)		Posttraumatic Symptom Checklist (PCL-5)					02-Jun-2017		43		100000147800
01106	Site 01: (SRI) Phoenix, Arizona USA	Enrolled	Final Outcome (Visit 14)		Posttraumatic Symptom Checklist (PCL-5)					16-Jun-2017		4		100000147810
01107	Site 01: (SRI) Phoenix, Arizona USA	Enrolled	Final Outcome (Visit 14)		Posttraumatic Symptom Checklist (PCL-5)					26-Jun-2017		32		100000147821
01108	Site 01: (SRI) Phoenix, Arizona USA	Enrolled	Final Outcome (Visit 14)		Posttraumatic Symptom Checklist (PCL-5)					26-Jun-2017		54		100000147833
01109	Site 01: (SRI) Phoenix, Arizona USA	Enrolled	Final Outcome (Visit 14)		Posttraumatic Symptom Checklist (PCL-5)					24-Jul-2017		31		100000147845
01112	Site 01: (SRI) Phoenix, Arizona USA	Enrolled	Final Outcome (Visit 14)		Posttraumatic Symptom Checklist (PCL-5)					12-Jul-2017		34		100000161460
01110	Site 01: (SRI) Phoenix, Arizona USA	Enrolled	Final Outcome (Visit 14)		Posttraumatic Symptom Checklist (PCL-5)					07-Jul-2017		26		100000147856
01111	Site 01: (SRI) Phoenix, Arizona USA	Enrolled	Final Outcome (Visit 14)		Posttraumatic Symptom Checklist (PCL-5)					13-Jul-2017		43		100000161448
01113	Site 01: (SRI) Phoenix, Arizona USA	Enrolled	Final Outcome (Visit 14)		Posttraumatic Symptom Checklist (PCL-5)					20-Jul-2017		20		100000161472
01114	Site 01: (SRI) Phoenix, Arizona USA	Enrolled	Final Outcome (Visit 14)		Posttraumatic Symptom Checklist (PCL-5)					12-Jul-2017		38		100000161483
01115	Site 01: (SRI) Phoenix, Arizona USA	Enrolled	Final Outcome (Visit 14)		Posttraumatic Symptom Checklist (PCL-5)					03-Aug-2017		32		100000161495
01116	Site 01: (SRI) Phoenix, Arizona USA	Enrolled	Final Outcome (Visit 14)		Posttraumatic Symptom Checklist (PCL-5)					18-Aug-2017		0		100000161507
01117	Site 01: (SRI) Phoenix, Arizona USA	Enrolled	Final Outcome (Visit 14)		Posttraumatic Symptom Checklist (PCL-5)					10-Aug-2017		24		100000161518
01118	Site 01: (SRI) Phoenix, Arizona USA	Enrolled	Final Outcome (Visit 14)		Posttraumatic Symptom Checklist (PCL-5)					17-Aug-2017		29		100000161530
01122	Site 01: (SRI) Phoenix, Arizona USA	Enrolled	Final Outcome (Visit 14)		Posttraumatic Symptom Checklist (PCL-5)					20-Oct-2017		18		100000161559
01123	Site 01: (SRI) Phoenix, Arizona USA	Enrolled	Final Outcome (Visit 14)		Posttraumatic Symptom Checklist (PCL-5)					20-Oct-2017		14		100000161571
01125	Site 01: (SRI) Phoenix, Arizona USA	Enrolled	Final Outcome (Visit 14)		Posttraumatic Symptom Checklist (PCL-5)					16-Nov-2017		48		100000161587
01127	Site 01: (SRI) Phoenix, Arizona USA	Enrolled	Final Outcome (Visit 14)		Posttraumatic Symptom Checklist (PCL-5)					01-Dec-2017		18		100000161605
01128	Site 01: (SRI) Phoenix, Arizona USA	Enrolled	Final Outcome (Visit 14)		Posttraumatic Symptom Checklist (PCL-5)					29-Dec-2017		38		100000161617
01129	Site 01: (SRI) Phoenix, Arizona USA	Enrolled	Final Outcome (Visit 14)		Posttraumatic Symptom Checklist (PCL-5)					08-Mar-2018		15		100000161629
01130	Site 01: (SRI) Phoenix, Arizona USA	Enrolled	Final Outcome (Visit 14)		Posttraumatic Symptom Checklist (PCL-5)					05-Jan-2018				100000161641
01131	Site 01: (SRI) Phoenix, Arizona USA	Enrolled	Final Outcome (Visit 14)		Posttraumatic Symptom Checklist (PCL-5)					17-Jan-2018		40		100000161653
01132	Site 01: (SRI) Phoenix, Arizona USA	Enrolled	Final Outcome (Visit 14)		Posttraumatic Symptom Checklist (PCL-5)					27-Feb-2018		44		100000161665
01133	Site 01: (SRI) Phoenix, Arizona USA	Enrolled	Final Outcome (Visit 14)		Posttraumatic Symptom Checklist (PCL-5)					22-Feb-2018		13		100000161677
01134	Site 01: (SRI) Phoenix, Arizona USA	Enrolled	Final Outcome (Visit 14)		Posttraumatic Symptom Checklist (PCL-5)					16-Mar-2018		9		100000236908
01135	Site 01: (SRI) Phoenix, Arizona USA	Enrolled	Final Outcome (Visit 14)		Posttraumatic Symptom Checklist (PCL-5)					26-Mar-2018		9		100000161699
01138	Site 01: (SRI) Phoenix, Arizona USA	Enrolled	Final Outcome (Visit 14)		Posttraumatic Symptom Checklist (PCL-5)					16-Apr-2018		26		100000161726
01139	Site 01: (SRI) Phoenix, Arizona USA	Enrolled	Final Outcome (Visit 14)		Posttraumatic Symptom Checklist (PCL-5)					24-Apr-2018		1		100000161738
01140	Site 01: (SRI) Phoenix, Arizona USA	Enrolled	Final Outcome (Visit 14)		Posttraumatic Symptom Checklist (PCL-5)					23-Apr-2018		15		100000161749
01141	Site 01: (SRI) Phoenix, Arizona USA	Enrolled	Final Outcome (Visit 14)		Posttraumatic Symptom Checklist (PCL-5)					18-Apr-2018		46		100000161761
01143	Site 01: (SRI) Phoenix, Arizona USA	Enrolled	Final Outcome (Visit 14)		Posttraumatic Symptom Checklist (PCL-5)					08-May-2018		33		100000161775
01144	Site 01: (SRI) Phoenix, Arizona USA	Enrolled	Final Outcome (Visit 14)		Posttraumatic Symptom Checklist (PCL-5)					16-May-2018		28		100000161787
01146	Site 01: (SRI) Phoenix, Arizona USA	Enrolled	Final Outcome (Visit 14)		Posttraumatic Symptom Checklist (PCL-5)					28-May-2018		6		100000161802
01147	Site 01: (SRI) Phoenix, Arizona USA	Enrolled	Final Outcome (Visit 14)		Posttraumatic Symptom Checklist (PCL-5)					29-May-2018		49		100000161814
01148	Site 01: (SRI) Phoenix, Arizona USA	Enrolled	Final Outcome (Visit 14)		Posttraumatic Symptom Checklist (PCL-5)					22-Jun-2018		39		100000161826
01149	Site 01: (SRI) Phoenix, Arizona USA	Enrolled	Final Outcome (Visit 14)		Posttraumatic Symptom Checklist (PCL-5)					15-Jun-2018		27		100000161837
01150	Site 01: (SRI) Phoenix, Arizona USA	Enrolled	Final Outcome (Visit 14)		Posttraumatic Symptom Checklist (PCL-5)					18-Jun-2018		18		100000161849
01151	Site 01: (SRI) Phoenix, Arizona USA	Enrolled	Final Outcome (Visit 14)		Posttraumatic Symptom Checklist (PCL-5)					14-Jun-2018		16		100000161861
01152	Site 01: (SRI) Phoenix, Arizona USA	Enrolled	Final Outcome (Visit 14)		Posttraumatic Symptom Checklist (PCL-5)					06-Jun-2018		3		100000161873
01155	Site 01: (SRI) Phoenix, Arizona USA	Enrolled	Final Outcome (Visit 14)		Posttraumatic Symptom Checklist (PCL-5)					22-Jun-2018		11		100000161897
01156	Site 01: (SRI) Phoenix, Arizona USA	Enrolled	Final Outcome (Visit 14)		Posttraumatic Symptom Checklist (PCL-5)					29-Jun-2018		3		100000161909
01157	Site 01: (SRI) Phoenix, Arizona USA	Enrolled	Final Outcome (Visit 14)		Posttraumatic Symptom Checklist (PCL-5)			Yes	1					100000253266
01158	Site 01: (SRI) Phoenix, Arizona USA	Enrolled	Final Outcome (Visit 14)		Posttraumatic Symptom Checklist (PCL-5)					09-Jul-2018		14		100000161930
01159	Site 01: (SRI) Phoenix, Arizona USA	Enrolled	Final Outcome (Visit 14)		Posttraumatic Symptom Checklist (PCL-5)					13-Jul-2018		14		100000161941
01160	Site 01: (SRI) Phoenix, Arizona USA	Enrolled	Final Outcome (Visit 14)		Posttraumatic Symptom Checklist (PCL-5)					11-Jul-2018		16		100000161952
01161	Site 01: (SRI) Phoenix, Arizona USA	Enrolled	Final Outcome (Visit 14)		Posttraumatic Symptom Checklist (PCL-5)					26-Jul-2018		46		100000161964
01162	Site 01: (SRI) Phoenix, Arizona USA	Enrolled	Final Outcome (Visit 14)		Posttraumatic Symptom Checklist (PCL-5)					25-Jul-2018		29		100000161976
01163	Site 01: (SRI) Phoenix, Arizona USA	Enrolled	Final Outcome (Visit 14)		Posttraumatic Symptom Checklist (PCL-5)			No	0	08-Aug-2018		16		100000161988
01164	Site 01: (SRI) Phoenix, Arizona USA	Enrolled	Final Outcome (Visit 14)		Posttraumatic Symptom Checklist (PCL-5)					07-Nov-2018		24		100000267801
01167	Site 01: (SRI) Phoenix, Arizona USA	Enrolled	Final Outcome (Visit 14)		Posttraumatic Symptom Checklist (PCL-5)					20-Sep-2018		63		100000162024
01168	Site 01: (SRI) Phoenix, Arizona USA	Enrolled	Final Outcome (Visit 14)		Posttraumatic Symptom Checklist (PCL-5)					11-Sep-2018		11		100000162036
01169	Site 01: (SRI) Phoenix, Arizona USA	Enrolled	Final Outcome (Visit 14)		Posttraumatic Symptom Checklist (PCL-5)					21-Sep-2018		58		100000162048
01170	Site 01: (SRI) Phoenix, Arizona USA	Enrolled	Final Outcome (Visit 14)		Posttraumatic Symptom Checklist (PCL-5)					01-Oct-2018		14		100000162060
01171	Site 01: (SRI) Phoenix, Arizona USA	Enrolled	Final Outcome (Visit 14)		Posttraumatic Symptom Checklist (PCL-5)					28-Sep-2018		64		100000162072
01172	Site 01: (SRI) Phoenix, Arizona USA	Enrolled	Final Outcome (Visit 14)		Posttraumatic Symptom Checklist (PCL-5)					04-Oct-2018		45		100000162084
01173	Site 01: (SRI) Phoenix, Arizona USA	Enrolled	Final Outcome (Visit 14)		Posttraumatic Symptom Checklist (PCL-5)					22-Oct-2018		45		100000268406
01175	Site 01: (SRI) Phoenix, Arizona USA	Enrolled	Final Outcome (Visit 14)		Posttraumatic Symptom Checklist (PCL-5)					30-Nov-2018		49		100000268425
01176	Site 01: (SRI) Phoenix, Arizona USA	Enrolled	Final Outcome (Visit 14)		Posttraumatic Symptom Checklist (PCL-5)					16-Nov-2018		23		100000268437
01177	Site 01: (SRI) Phoenix, Arizona USA	Enrolled	Final Outcome (Visit 14)		Posttraumatic Symptom Checklist (PCL-5)					06-Nov-2018		21		100000268449
01178	Site 01: (SRI) Phoenix, Arizona USA	Enrolled	Final Outcome (Visit 14)		Posttraumatic Symptom Checklist (PCL-5)					26-Nov-2018		22		100000268461
01179	Site 01: (SRI) Phoenix, Arizona USA	Enrolled	Final Outcome (Visit 14)		Posttraumatic Symptom Checklist (PCL-5)					19-Nov-2018		56		100000268473
01180	Site 01: (SRI) Phoenix, Arizona USA	Enrolled	Final Outcome (Visit 14)		Posttraumatic Symptom Checklist (PCL-5)					19-Dec-2018		15		100000268485
