# Supplementary material for: The short-term impact of 3 smoked cannabis preparations versus placebo on PTSD symptoms: A randomized cross-over clinical trial
Source: PLoS One. 2021 Mar 17;16(3):e0246990. doi: 10.1371/journal.pone.0246990 (PMC7968689; doi:10.1371/journal.pone.0246990)
Supplement: S10 File — (TXT) [file pone.0246990.s012.txt]

SubjectID	Site	SubjectStatus	Visit	VisitRepeatLabel	Form	FormRepeatLabel	FormEntryDate	BASELINE_DATE_OF_PHYSICAL	BASELINE_DATE_OF_PHYSICAL_CODED	BASELINE_WEIGHT	BASELINE_WEIGHT_CODED	BASELINE_HEIGHT	BASELINE_HEIGHT_CODED	BASELINE_SBP	BASELINE_SBP_CODED	BASELINE_DBP	BASELINE_DBP_CODED	BASELINE_PULSE	BASELINE_PULSE_CODED	BASELINE_TEMPERATURE	BASELINE_TEMPERATURE_CODED	BASELINE_ECG	BASELINE_ECG_CODED	SubjectVisitFormID
01101	Site 01: (SRI) Phoenix, Arizona USA	Enrolled	Screen 1		Physical Examination			13-Jan-2017		96.4		182.9		127		90		85		37		Normal	1	9117631
01102	Site 01: (SRI) Phoenix, Arizona USA	Enrolled	Screen 1		Physical Examination			17-Jan-2017		184.1		180.3		168		95		78		35.8		Abnormal, Not Clinically Significant	2	9139100
01103	Site 01: (SRI) Phoenix, Arizona USA	Enrolled	Screen 1		Physical Examination			23-Jan-2017		105.9		172		121		95		83		35.72		Normal	1	9150584
01104	Site 01: (SRI) Phoenix, Arizona USA	Enrolled	Screen 1		Physical Examination			08-Feb-2017		100.5		190.5		137		90		86		36.5		Normal	1	9185861
01105	Site 01: (SRI) Phoenix, Arizona USA	Enrolled	Screen 1		Physical Examination			16-Feb-2017		96.36		172.72		150		90		68		36.39		Normal	1	9189604
01106	Site 01: (SRI) Phoenix, Arizona USA	Enrolled	Screen 1		Physical Examination			02-Mar-2017		106.8		175.3		128		69		81		36.4		Normal	1	9213639
01107	Site 01: (SRI) Phoenix, Arizona USA	Enrolled	Screen 1		Physical Examination			17-Mar-2017		84.1		185		121		84		90		36.9		Abnormal, Not Clinically Significant	2	9232272
01108	Site 01: (SRI) Phoenix, Arizona USA	Enrolled	Screen 1		Physical Examination			22-Mar-2017		90		182.8		132		89		70		36.5		Normal	1	9269256
01109	Site 01: (SRI) Phoenix, Arizona USA	Enrolled	Screen 1		Physical Examination			22-Mar-2017		131.54		182.9						64		36.7		Normal	1	9269581
01112	Site 01: (SRI) Phoenix, Arizona USA	Enrolled	Screen 1		Physical Examination			29-Mar-2017		111.13		187.96		133		77		58		36.7		Abnormal, Not Clinically Significant	2	9591982
01110	Site 01: (SRI) Phoenix, Arizona USA	Enrolled	Screen 1		Physical Examination			22-Mar-2017		85.28		177.8		137		91		59		36.5		Normal	1	9400430
01111	Site 01: (SRI) Phoenix, Arizona USA	Enrolled	Screen 1		Physical Examination			17-Mar-2017		112.72		193		139		95		89		37.2		Normal	1	9427045
01113	Site 01: (SRI) Phoenix, Arizona USA	Enrolled	Screen 1		Physical Examination			23-Mar-2017		124.74		180.3		120		72		72		36.4		Normal	1	9650640
01114	Site 01: (SRI) Phoenix, Arizona USA	Enrolled	Screen 1		Physical Examination			29-Mar-2017		155.45		180.3		178		94		72		36.6		Normal	1	9652227
01115	Site 01: (SRI) Phoenix, Arizona USA	Enrolled	Screen 1		Physical Examination			10-Apr-2017		104.5		182.9		130		85		69		36.9		Normal	1	9668719
01116	Site 01: (SRI) Phoenix, Arizona USA	Enrolled	Screen 1		Physical Examination			18-May-2017		87.36		187.96		131		74		72		37		Abnormal, Not Clinically Significant	2	9670892
01117	Site 01: (SRI) Phoenix, Arizona USA	Enrolled	Screen 1		Physical Examination			13-Apr-2017		109.8		190.5		119		81		84		36.1		Normal	1	9680970
01118	Site 01: (SRI) Phoenix, Arizona USA	Enrolled	Screen 1		Physical Examination			29-Mar-2017		152.27		185.4		120		91		101		36.1		Abnormal, Not Clinically Significant	2	9786876
01119	Site 01: (SRI) Phoenix, Arizona USA	Enrolled	Screen 1		Physical Examination			18-May-2017		76.4		170.2		153		90		64		36.2		Normal	1	9770816
01120	Site 01: (SRI) Phoenix, Arizona USA	Enrolled	Screen 1		Physical Examination			09-Jun-2017		130.9		172.7		139		71		69		37		Abnormal, Not Clinically Significant	2	9806873
01121	Site 01: (SRI) Phoenix, Arizona USA	Enrolled	Screen 1		Physical Examination			27-Jun-2017		91.63		177.8		136		81		53		36.6		Abnormal, Not Clinically Significant	2	9953138
01122	Site 01: (SRI) Phoenix, Arizona USA	Enrolled	Screen 1		Physical Examination			12-Jul-2017		139.5		177.8		131		93		78		36.6		Normal	1	9953222
01123	Site 01: (SRI) Phoenix, Arizona USA	Enrolled	Screen 1		Physical Examination			23-Jun-2017		142.06		185.42		147		114		83		36.8		Abnormal, Not Clinically Significant	2	9956788
01124	Site 01: (SRI) Phoenix, Arizona USA	Enrolled	Screen 1		Physical Examination			21-Jul-2017		90.7		185.4		123		87		89		36.7		Abnormal, Not Clinically Significant	2	10002026
01125	Site 01: (SRI) Phoenix, Arizona USA	Enrolled	Screen 1		Physical Examination			07-Aug-2017		115.9		152.4		134		72		72		35.8		Normal	1	10002109
01126	Site 01: (SRI) Phoenix, Arizona USA	Enrolled	Screen 1		Physical Examination			07-Aug-2017		94.35		187.96		122		70		81				Abnormal, Not Clinically Significant	2	10004119
01127	Site 01: (SRI) Phoenix, Arizona USA	Enrolled	Screen 1		Physical Examination			31-Aug-2017		84.4		180.3		127		84		74		36.6		Normal	1	10036771
01128	Site 01: (SRI) Phoenix, Arizona USA	Enrolled	Screen 1		Physical Examination			30-Aug-2017		106.2		172.7		135		103		82		36.7		Abnormal, Not Clinically Significant	2	10064467
01129	Site 01: (SRI) Phoenix, Arizona USA	Enrolled	Screen 1		Physical Examination			14-Sep-2017		90.72		165.1		116		84		76		35.67		Normal	1	10068155
01130	Site 01: (SRI) Phoenix, Arizona USA	Enrolled	Screen 1		Physical Examination			05-Oct-2017		89.81		177.8		122		76		78		36.22		Abnormal, Not Clinically Significant	2	10078253
01131	Site 01: (SRI) Phoenix, Arizona USA	Enrolled	Screen 1		Physical Examination			11-Oct-2017		67.7		166.4		152		92		60		36.7		Normal	1	10079651
01132	Site 01: (SRI) Phoenix, Arizona USA	Enrolled	Screen 1		Physical Examination			29-Sep-2017		87.7		167.6		123		83		64		37		Normal	1	10085582
01133	Site 01: (SRI) Phoenix, Arizona USA	Enrolled	Screen 1		Physical Examination			09-Nov-2017		68.95		167.64		100		71		60		36.4		Abnormal, Not Clinically Significant	2	10143199
01134	Site 01: (SRI) Phoenix, Arizona USA	Enrolled	Screen 1		Physical Examination			26-Sep-2017		93.44		167.64		136		78		74		36.22		Normal	1	11360604
01135	Site 01: (SRI) Phoenix, Arizona USA	Enrolled	Screen 1		Physical Examination			06-Dec-2017		133.81		182.88		144		87		89		37.06		Normal	1	11362888
01136	Site 01: (SRI) Phoenix, Arizona USA	Enrolled	Screen 1		Physical Examination			13-Dec-2017		71.3		172.72		153		99		59		36.2		Abnormal, Not Clinically Significant	2	11375332
01137	Site 01: (SRI) Phoenix, Arizona USA	Enrolled	Screen 1		Physical Examination			04-Dec-2017		91.72		180.34		120		82		83		36.4		Abnormal, Not Clinically Significant	2	11423364
01138	Site 01: (SRI) Phoenix, Arizona USA	Enrolled	Screen 1		Physical Examination			19-Dec-2017		101.6		172.72		137		89		101		36.5		Normal	1	11423447
01139	Site 01: (SRI) Phoenix, Arizona USA	Enrolled	Screen 1		Physical Examination			18-Dec-2017		107.96		180.34		150		91		78		36.4		Abnormal, Not Clinically Significant	2	11436881
01140	Site 01: (SRI) Phoenix, Arizona USA	Enrolled	Screen 1		Physical Examination			19-Dec-2017		95.25		185.4		133		69		81		37.1		Abnormal, Not Clinically Significant	2	11439478
01141	Site 01: (SRI) Phoenix, Arizona USA	Enrolled	Screen 1		Physical Examination			21-Dec-2017		74.8		177.8		117		78		68		35.9		Normal	1	11439548
01142	Site 01: (SRI) Phoenix, Arizona USA	Enrolled	Screen 1		Physical Examination			18-Dec-2017		87.99		180.3		164		112		76		36.5		Abnormal, Not Clinically Significant	2	11440125
01143	Site 01: (SRI) Phoenix, Arizona USA	Enrolled	Screen 1		Physical Examination			21-Dec-2017		88.5		165.1		147		75		76		36		Normal	1	11464353
01144	Site 01: (SRI) Phoenix, Arizona USA	Enrolled	Screen 1		Physical Examination			29-Jan-2018		152.9		180.34		140		92		72		36.2		Abnormal, Not Clinically Significant	2	11468988
01145	Site 01: (SRI) Phoenix, Arizona USA	Enrolled	Screen 1		Physical Examination			30-Jan-2018		76.66		172.72		118		103		67		36.1		Normal	1	11473708
01146	Site 01: (SRI) Phoenix, Arizona USA	Enrolled	Screen 1		Physical Examination			16-Jan-2018		125.66		180.34		116		98		116		35.9		Abnormal, Not Clinically Significant	2	11474029
01147	Site 01: (SRI) Phoenix, Arizona USA	Enrolled	Screen 1		Physical Examination			04-Jan-2018		115.67		172.72		137		90		82		36.7		Normal	1	11481203
01148	Site 01: (SRI) Phoenix, Arizona USA	Enrolled	Screen 1		Physical Examination			02-Feb-2018		97.52		165.1		124		86		94		36.7		Normal	1	11481502
01149	Site 01: (SRI) Phoenix, Arizona USA	Enrolled	Screen 1		Physical Examination			12-Jan-2018		99.79		187.96		156		99		81		36.6		Abnormal, Not Clinically Significant	2	11527503
01150	Site 01: (SRI) Phoenix, Arizona USA	Enrolled	Screen 1		Physical Examination			16-Feb-2018		53.07		154.94		130		85		59		35.6		Abnormal, Not Clinically Significant	2	11528260
01151	Site 01: (SRI) Phoenix, Arizona USA	Enrolled	Screen 1		Physical Examination			12-Feb-2018		96.16		177.8		139		93		70		36.4		Abnormal, Not Clinically Significant	2	11528444
01152	Site 01: (SRI) Phoenix, Arizona USA	Enrolled	Screen 1		Physical Examination			22-Feb-2018		83.461		185.42		121		91		79		36.3		Normal	1	11530981
01153	Site 01: (SRI) Phoenix, Arizona USA	Enrolled	Screen 1		Physical Examination			20-Feb-2018		139.25		185.42		155		108		92		36.5		Normal	1	11537682
01154	Site 01: (SRI) Phoenix, Arizona USA	Enrolled	Screen 1		Physical Examination			06-Feb-2018		74.39		180.34		146		108		85		35.6		Normal	1	11539410
01155	Site 01: (SRI) Phoenix, Arizona USA	Enrolled	Screen 1		Physical Examination			05-Feb-2018		73.5		172.72		186		77		56		36.8		Abnormal, Not Clinically Significant	2	11594805
01156	Site 01: (SRI) Phoenix, Arizona USA	Enrolled	Screen 1		Physical Examination			13-Mar-2018		65.77		182.88		123		81		71		36.4		Normal	1	11603538
01157	Site 01: (SRI) Phoenix, Arizona USA	Enrolled	Screen 1		Physical Examination			01-Mar-2018		107.04		175.26		127		91		72		36.5		Normal	1	11605534
01158	Site 01: (SRI) Phoenix, Arizona USA	Enrolled	Screen 1		Physical Examination			06-Mar-2018		114.76		177.8		135		89		78		37.1		Abnormal, Not Clinically Significant	2	11611246
01159	Site 01: (SRI) Phoenix, Arizona USA	Enrolled	Screen 1		Physical Examination			15-Mar-2018		108.86		177.8		179		80		87		35.9		Abnormal, Not Clinically Significant	2	11611593
01160	Site 01: (SRI) Phoenix, Arizona USA	Enrolled	Screen 1		Physical Examination			26-Mar-2018		77.66		172.72		126		79		58		36.1		Abnormal, Not Clinically Significant	2	11622354
01161	Site 01: (SRI) Phoenix, Arizona USA	Enrolled	Screen 1		Physical Examination			26-Mar-2018		101.24		170.18		160		101		64		36.5		Abnormal, Not Clinically Significant	2	11622894
01162	Site 01: (SRI) Phoenix, Arizona USA	Enrolled	Screen 1		Physical Examination			10-Apr-2018		116.12		185.42		141		79		85		36.2		Normal	1	11644452
01163	Site 01: (SRI) Phoenix, Arizona USA	Enrolled	Screen 1		Physical Examination			04-Apr-2018		56.25		167		119		83		77		36.1		Abnormal, Not Clinically Significant	2	11650271
01164	Site 01: (SRI) Phoenix, Arizona USA	Enrolled	Screen 1		Physical Examination			18-Apr-2018		97.11		180.34		171		109		60		36.4		Abnormal, Not Clinically Significant	2	11651067
01165	Site 01: (SRI) Phoenix, Arizona USA	Enrolled	Screen 1		Physical Examination			07-Feb-2018		124.73		182.88		137		107		83		36.4		Abnormal, Not Clinically Significant	2	100000035133
01166	Site 01: (SRI) Phoenix, Arizona USA	Enrolled	Screen 1		Physical Examination			07-May-2018		110.49		177.8		126		94		84		36.5		Abnormal, Not Clinically Significant	2	100000035209
01167	Site 01: (SRI) Phoenix, Arizona USA	Enrolled	Screen 1		Physical Examination			31-May-2018		123.47		180.34		144		98		87		36.4		Abnormal, Not Clinically Significant	2	100000041550
01168	Site 01: (SRI) Phoenix, Arizona USA	Enrolled	Screen 1		Physical Examination			29-May-2018		96.62		182.88		112		86		74		36.1		Abnormal, Not Clinically Significant	2	100000041841
01169	Site 01: (SRI) Phoenix, Arizona USA	Enrolled	Screen 1		Physical Examination			06-Jun-2018		122		180.3		114		81		89		36.7		Abnormal, Not Clinically Significant	2	100000064133
01170	Site 01: (SRI) Phoenix, Arizona USA	Enrolled	Screen 1		Physical Examination			07-Jun-2018		78.65		167.64		114		74		63		36.3		Abnormal, Not Clinically Significant	2	100000079355
01171	Site 01: (SRI) Phoenix, Arizona USA	Enrolled	Screen 1		Physical Examination			10-May-2018		133.08		175.26		135		94		84		36.4		Normal	1	100000081538
01172	Site 01: (SRI) Phoenix, Arizona USA	Enrolled	Screen 1		Physical Examination			19-Jun-2018		92.08		167.6		130		100		107		36.8		Normal	1	100000081640
01173	Site 01: (SRI) Phoenix, Arizona USA	Enrolled	Screen 1		Physical Examination			25-Jun-2018		88.72		177.8		114		82		61		36.7		Normal	1	100000088990
01174	Site 01: (SRI) Phoenix, Arizona USA	Enrolled	Screen 1		Physical Examination			05-Jun-2018		57.7		167.64		114		78		62		36.9		Normal	1	100000089067
01175	Site 01: (SRI) Phoenix, Arizona USA	Enrolled	Screen 1		Physical Examination			11-Jul-2018		89.53		175.26		122		84		86		36.6		Normal	1	100000103042
01176	Site 01: (SRI) Phoenix, Arizona USA	Enrolled	Screen 1		Physical Examination			05-Jul-2018		112.85		170.18		131		91		65		36.6		Normal	1	100000102251
01177	Site 01: (SRI) Phoenix, Arizona USA	Enrolled	Screen 1		Physical Examination			06-Aug-2018		66.22		165.1		116		92		71		36.5		Normal	1	100000128029
01178	Site 01: (SRI) Phoenix, Arizona USA	Enrolled	Screen 1		Physical Examination			06-Aug-2018		90.17		182.88		175		96		58		36.3		Abnormal, Not Clinically Significant	2	100000139309
01179	Site 01: (SRI) Phoenix, Arizona USA	Enrolled	Screen 1		Physical Examination			30-Jul-2018		62.78		172.72		123		82		60		36.2		Normal	1	100000141651
01180	Site 01: (SRI) Phoenix, Arizona USA	Enrolled	Screen 1		Physical Examination			29-Aug-2018		100.52		182.88		114		73		76		36.1		Normal	1	100000177383
