# Supplementary material for: The short-term impact of 3 smoked cannabis preparations versus placebo on PTSD symptoms: A randomized cross-over clinical trial
Source: PLoS One. 2021 Mar 17;16(3):e0246990. doi: 10.1371/journal.pone.0246990 (PMC7968689; doi:10.1371/journal.pone.0246990)
Supplement: S11 File — (TXT) [file pone.0246990.s013.txt]

SubjectID	Site	SubjectStatus	Visit	VisitRepeatLabel	Form	FormRepeatLabel	FormEntryDate	BANG_NONE	BANG_NONE_CODED	BANG_DATE_OF_ADMINISTRATION	BANG_DATE_OF_ADMINISTRATI_CODED	BANG_OSA_RISK	BANG_OSA_RISK_CODED	SubjectVisitFormID
01101	Site 01: (SRI) Phoenix, Arizona USA	Enrolled	Screen 1		Obstructive Sleep Apnea Questionnaire (STOP-Bang)					13-Jan-2017		High Risk of OSA	3	9117648
01102	Site 01: (SRI) Phoenix, Arizona USA	Enrolled	Screen 1		Obstructive Sleep Apnea Questionnaire (STOP-Bang)					17-Jan-2017		High Risk of OSA	3	9139109
01103	Site 01: (SRI) Phoenix, Arizona USA	Enrolled	Screen 1		Obstructive Sleep Apnea Questionnaire (STOP-Bang)					06-Feb-2017		Intermediate Risk of OSA	2	9150598
01104	Site 01: (SRI) Phoenix, Arizona USA	Enrolled	Screen 1		Obstructive Sleep Apnea Questionnaire (STOP-Bang)					08-Feb-2017		High Risk of OSA	3	9185870
01105	Site 01: (SRI) Phoenix, Arizona USA	Enrolled	Screen 1		Obstructive Sleep Apnea Questionnaire (STOP-Bang)					16-Feb-2017		High Risk of OSA	3	9189615
01106	Site 01: (SRI) Phoenix, Arizona USA	Enrolled	Screen 1		Obstructive Sleep Apnea Questionnaire (STOP-Bang)					02-Mar-2017		Intermediate Risk of OSA	2	100000147861
01107	Site 01: (SRI) Phoenix, Arizona USA	Enrolled	Screen 1		Obstructive Sleep Apnea Questionnaire (STOP-Bang)					17-Mar-2017		Low Risk of OSA	1	100000147862
01108	Site 01: (SRI) Phoenix, Arizona USA	Enrolled	Screen 1		Obstructive Sleep Apnea Questionnaire (STOP-Bang)					22-Mar-2017		High Risk of OSA	3	100000147863
01109	Site 01: (SRI) Phoenix, Arizona USA	Enrolled	Screen 1		Obstructive Sleep Apnea Questionnaire (STOP-Bang)					22-Mar-2017		High Risk of OSA	3	100000147864
01112	Site 01: (SRI) Phoenix, Arizona USA	Enrolled	Screen 1		Obstructive Sleep Apnea Questionnaire (STOP-Bang)					29-Mar-2017		High Risk of OSA	3	100000162089
01110	Site 01: (SRI) Phoenix, Arizona USA	Enrolled	Screen 1		Obstructive Sleep Apnea Questionnaire (STOP-Bang)					22-Mar-2017		High Risk of OSA	3	100000147865
01111	Site 01: (SRI) Phoenix, Arizona USA	Enrolled	Screen 1		Obstructive Sleep Apnea Questionnaire (STOP-Bang)					17-Mar-2017		High Risk of OSA	3	100000162088
01113	Site 01: (SRI) Phoenix, Arizona USA	Enrolled	Screen 1		Obstructive Sleep Apnea Questionnaire (STOP-Bang)					23-Mar-2017		Low Risk of OSA	1	100000162090
01114	Site 01: (SRI) Phoenix, Arizona USA	Enrolled	Screen 1		Obstructive Sleep Apnea Questionnaire (STOP-Bang)					29-Mar-2017		High Risk of OSA	3	100000162091
01115	Site 01: (SRI) Phoenix, Arizona USA	Enrolled	Screen 1		Obstructive Sleep Apnea Questionnaire (STOP-Bang)					10-Apr-2017		Intermediate Risk of OSA	2	100000162092
01116	Site 01: (SRI) Phoenix, Arizona USA	Enrolled	Screen 1		Obstructive Sleep Apnea Questionnaire (STOP-Bang)					15-Feb-2017		High Risk of OSA	3	100000162093
01117	Site 01: (SRI) Phoenix, Arizona USA	Enrolled	Screen 1		Obstructive Sleep Apnea Questionnaire (STOP-Bang)					13-Apr-2017		High Risk of OSA	3	100000162094
01118	Site 01: (SRI) Phoenix, Arizona USA	Enrolled	Screen 1		Obstructive Sleep Apnea Questionnaire (STOP-Bang)					29-Mar-2017		High Risk of OSA	3	100000162095
01119	Site 01: (SRI) Phoenix, Arizona USA	Enrolled	Screen 1		Obstructive Sleep Apnea Questionnaire (STOP-Bang)					18-May-2017		High Risk of OSA	3	100000162096
01120	Site 01: (SRI) Phoenix, Arizona USA	Enrolled	Screen 1		Obstructive Sleep Apnea Questionnaire (STOP-Bang)					09-Jun-2017		High Risk of OSA	3	100000162097
01121	Site 01: (SRI) Phoenix, Arizona USA	Enrolled	Screen 1		Obstructive Sleep Apnea Questionnaire (STOP-Bang)					27-Jun-2017		High Risk of OSA	3	100000162098
01122	Site 01: (SRI) Phoenix, Arizona USA	Enrolled	Screen 1		Obstructive Sleep Apnea Questionnaire (STOP-Bang)					12-Jul-2017		High Risk of OSA	3	100000162099
01123	Site 01: (SRI) Phoenix, Arizona USA	Enrolled	Screen 1		Obstructive Sleep Apnea Questionnaire (STOP-Bang)					23-Jun-2017		High Risk of OSA	3	100000162100
01124	Site 01: (SRI) Phoenix, Arizona USA	Enrolled	Screen 1		Obstructive Sleep Apnea Questionnaire (STOP-Bang)					21-Jul-2017		High Risk of OSA	3	100000162101
01125	Site 01: (SRI) Phoenix, Arizona USA	Enrolled	Screen 1		Obstructive Sleep Apnea Questionnaire (STOP-Bang)					07-Aug-2017		High Risk of OSA	3	100000162102
01126	Site 01: (SRI) Phoenix, Arizona USA	Enrolled	Screen 1		Obstructive Sleep Apnea Questionnaire (STOP-Bang)					07-Aug-2017		High Risk of OSA	3	100000162103
01127	Site 01: (SRI) Phoenix, Arizona USA	Enrolled	Screen 1		Obstructive Sleep Apnea Questionnaire (STOP-Bang)					31-Aug-2017		Low Risk of OSA	1	100000162104
01128	Site 01: (SRI) Phoenix, Arizona USA	Enrolled	Screen 1		Obstructive Sleep Apnea Questionnaire (STOP-Bang)					30-Aug-2017		High Risk of OSA	3	100000162105
01129	Site 01: (SRI) Phoenix, Arizona USA	Enrolled	Screen 1		Obstructive Sleep Apnea Questionnaire (STOP-Bang)					14-Sep-2017		Low Risk of OSA	1	100000162106
01130	Site 01: (SRI) Phoenix, Arizona USA	Enrolled	Screen 1		Obstructive Sleep Apnea Questionnaire (STOP-Bang)					05-Oct-2017		Low Risk of OSA	1	100000162107
01131	Site 01: (SRI) Phoenix, Arizona USA	Enrolled	Screen 1		Obstructive Sleep Apnea Questionnaire (STOP-Bang)					11-Oct-2017		Low Risk of OSA	1	100000162108
01132	Site 01: (SRI) Phoenix, Arizona USA	Enrolled	Screen 1		Obstructive Sleep Apnea Questionnaire (STOP-Bang)					29-Sep-2017		Low Risk of OSA	1	100000162109
01133	Site 01: (SRI) Phoenix, Arizona USA	Enrolled	Screen 1		Obstructive Sleep Apnea Questionnaire (STOP-Bang)					09-Nov-2017		Low Risk of OSA	1	100000162110
01134	Site 01: (SRI) Phoenix, Arizona USA	Enrolled	Screen 1		Obstructive Sleep Apnea Questionnaire (STOP-Bang)					26-Sep-2017		Low Risk of OSA	1	100000162111
01135	Site 01: (SRI) Phoenix, Arizona USA	Enrolled	Screen 1		Obstructive Sleep Apnea Questionnaire (STOP-Bang)					06-Dec-2017		High Risk of OSA	3	100000162112
01136	Site 01: (SRI) Phoenix, Arizona USA	Enrolled	Screen 1		Obstructive Sleep Apnea Questionnaire (STOP-Bang)					13-Dec-2017		Low Risk of OSA	1	100000162113
01137	Site 01: (SRI) Phoenix, Arizona USA	Enrolled	Screen 1		Obstructive Sleep Apnea Questionnaire (STOP-Bang)					04-Dec-2017		Low Risk of OSA	1	100000162114
01138	Site 01: (SRI) Phoenix, Arizona USA	Enrolled	Screen 1		Obstructive Sleep Apnea Questionnaire (STOP-Bang)					19-Dec-2017		Intermediate Risk of OSA	2	100000162115
01139	Site 01: (SRI) Phoenix, Arizona USA	Enrolled	Screen 1		Obstructive Sleep Apnea Questionnaire (STOP-Bang)					18-Dec-2017		High Risk of OSA	3	100000162116
01140	Site 01: (SRI) Phoenix, Arizona USA	Enrolled	Screen 1		Obstructive Sleep Apnea Questionnaire (STOP-Bang)					19-Dec-2017		Intermediate Risk of OSA	2	100000162117
01141	Site 01: (SRI) Phoenix, Arizona USA	Enrolled	Screen 1		Obstructive Sleep Apnea Questionnaire (STOP-Bang)					21-Dec-2017		Low Risk of OSA	1	100000162118
01142	Site 01: (SRI) Phoenix, Arizona USA	Enrolled	Screen 1		Obstructive Sleep Apnea Questionnaire (STOP-Bang)					18-Dec-2017		High Risk of OSA	3	100000162119
01143	Site 01: (SRI) Phoenix, Arizona USA	Enrolled	Screen 1		Obstructive Sleep Apnea Questionnaire (STOP-Bang)					21-Dec-2017		Low Risk of OSA	1	100000162120
01144	Site 01: (SRI) Phoenix, Arizona USA	Enrolled	Screen 1		Obstructive Sleep Apnea Questionnaire (STOP-Bang)					29-Jan-2018		High Risk of OSA	3	100000162121
01145	Site 01: (SRI) Phoenix, Arizona USA	Enrolled	Screen 1		Obstructive Sleep Apnea Questionnaire (STOP-Bang)					30-Jan-2018		Low Risk of OSA	1	100000162122
01146	Site 01: (SRI) Phoenix, Arizona USA	Enrolled	Screen 1		Obstructive Sleep Apnea Questionnaire (STOP-Bang)					16-Jan-2018		High Risk of OSA	3	100000162123
01147	Site 01: (SRI) Phoenix, Arizona USA	Enrolled	Screen 1		Obstructive Sleep Apnea Questionnaire (STOP-Bang)					30-Jan-2018		High Risk of OSA	3	100000162124
01148	Site 01: (SRI) Phoenix, Arizona USA	Enrolled	Screen 1		Obstructive Sleep Apnea Questionnaire (STOP-Bang)					02-Feb-2018		High Risk of OSA	3	100000162125
01149	Site 01: (SRI) Phoenix, Arizona USA	Enrolled	Screen 1		Obstructive Sleep Apnea Questionnaire (STOP-Bang)					12-Jan-2018		Intermediate Risk of OSA	2	100000162126
01150	Site 01: (SRI) Phoenix, Arizona USA	Enrolled	Screen 1		Obstructive Sleep Apnea Questionnaire (STOP-Bang)					16-Feb-2018		Low Risk of OSA	1	100000162127
01151	Site 01: (SRI) Phoenix, Arizona USA	Enrolled	Screen 1		Obstructive Sleep Apnea Questionnaire (STOP-Bang)					12-Feb-2018		High Risk of OSA	3	100000162128
01152	Site 01: (SRI) Phoenix, Arizona USA	Enrolled	Screen 1		Obstructive Sleep Apnea Questionnaire (STOP-Bang)					22-Feb-2018		High Risk of OSA	3	100000162129
01153	Site 01: (SRI) Phoenix, Arizona USA	Enrolled	Screen 1		Obstructive Sleep Apnea Questionnaire (STOP-Bang)					20-Feb-2018		Low Risk of OSA	1	100000162130
01154	Site 01: (SRI) Phoenix, Arizona USA	Enrolled	Screen 1		Obstructive Sleep Apnea Questionnaire (STOP-Bang)					06-Feb-2018		High Risk of OSA	3	100000162131
01155	Site 01: (SRI) Phoenix, Arizona USA	Enrolled	Screen 1		Obstructive Sleep Apnea Questionnaire (STOP-Bang)					05-Feb-2018		High Risk of OSA	3	100000162132
01156	Site 01: (SRI) Phoenix, Arizona USA	Enrolled	Screen 1		Obstructive Sleep Apnea Questionnaire (STOP-Bang)					13-Mar-2018		Low Risk of OSA	1	100000162133
01157	Site 01: (SRI) Phoenix, Arizona USA	Enrolled	Screen 1		Obstructive Sleep Apnea Questionnaire (STOP-Bang)					01-Mar-2018		High Risk of OSA	3	100000162134
01158	Site 01: (SRI) Phoenix, Arizona USA	Enrolled	Screen 1		Obstructive Sleep Apnea Questionnaire (STOP-Bang)					06-Mar-2018		High Risk of OSA	3	100000162135
01159	Site 01: (SRI) Phoenix, Arizona USA	Enrolled	Screen 1		Obstructive Sleep Apnea Questionnaire (STOP-Bang)					15-Mar-2018		Intermediate Risk of OSA	2	100000162136
01160	Site 01: (SRI) Phoenix, Arizona USA	Enrolled	Screen 1		Obstructive Sleep Apnea Questionnaire (STOP-Bang)					26-Mar-2018		Intermediate Risk of OSA	2	100000162137
01161	Site 01: (SRI) Phoenix, Arizona USA	Enrolled	Screen 1		Obstructive Sleep Apnea Questionnaire (STOP-Bang)					26-Mar-2018		High Risk of OSA	3	100000162138
01162	Site 01: (SRI) Phoenix, Arizona USA	Enrolled	Screen 1		Obstructive Sleep Apnea Questionnaire (STOP-Bang)					10-Apr-2018		High Risk of OSA	3	100000162139
01163	Site 01: (SRI) Phoenix, Arizona USA	Enrolled	Screen 1		Obstructive Sleep Apnea Questionnaire (STOP-Bang)					04-Apr-2018		High Risk of OSA	3	100000162140
01164	Site 01: (SRI) Phoenix, Arizona USA	Enrolled	Screen 1		Obstructive Sleep Apnea Questionnaire (STOP-Bang)					18-Apr-2018		High Risk of OSA	3	100000162141
01165	Site 01: (SRI) Phoenix, Arizona USA	Enrolled	Screen 1		Obstructive Sleep Apnea Questionnaire (STOP-Bang)					30-Apr-2018		Intermediate Risk of OSA	2	100000162142
01166	Site 01: (SRI) Phoenix, Arizona USA	Enrolled	Screen 1		Obstructive Sleep Apnea Questionnaire (STOP-Bang)					07-May-2018		Low Risk of OSA	1	100000162143
01167	Site 01: (SRI) Phoenix, Arizona USA	Enrolled	Screen 1		Obstructive Sleep Apnea Questionnaire (STOP-Bang)					31-May-2018		High Risk of OSA	3	100000162144
01168	Site 01: (SRI) Phoenix, Arizona USA	Enrolled	Screen 1		Obstructive Sleep Apnea Questionnaire (STOP-Bang)					29-May-2018		Low Risk of OSA	1	100000162145
01169	Site 01: (SRI) Phoenix, Arizona USA	Enrolled	Screen 1		Obstructive Sleep Apnea Questionnaire (STOP-Bang)					06-Jun-2018		High Risk of OSA	3	100000162146
01170	Site 01: (SRI) Phoenix, Arizona USA	Enrolled	Screen 1		Obstructive Sleep Apnea Questionnaire (STOP-Bang)					07-Jun-2018		High Risk of OSA	3	100000162147
01171	Site 01: (SRI) Phoenix, Arizona USA	Enrolled	Screen 1		Obstructive Sleep Apnea Questionnaire (STOP-Bang)					10-May-2018		High Risk of OSA	3	100000162148
01172	Site 01: (SRI) Phoenix, Arizona USA	Enrolled	Screen 1		Obstructive Sleep Apnea Questionnaire (STOP-Bang)					19-Jun-2018		High Risk of OSA	3	100000162149
01173	Site 01: (SRI) Phoenix, Arizona USA	Enrolled	Screen 1		Obstructive Sleep Apnea Questionnaire (STOP-Bang)					25-Jun-2018		High Risk of OSA	3	100000268489
01174	Site 01: (SRI) Phoenix, Arizona USA	Enrolled	Screen 1		Obstructive Sleep Apnea Questionnaire (STOP-Bang)					05-Jun-2018		Low Risk of OSA	1	100000268490
01175	Site 01: (SRI) Phoenix, Arizona USA	Enrolled	Screen 1		Obstructive Sleep Apnea Questionnaire (STOP-Bang)					11-Jul-2018		Intermediate Risk of OSA	2	100000268491
01176	Site 01: (SRI) Phoenix, Arizona USA	Enrolled	Screen 1		Obstructive Sleep Apnea Questionnaire (STOP-Bang)					05-Jul-2018		High Risk of OSA	3	100000268492
01177	Site 01: (SRI) Phoenix, Arizona USA	Enrolled	Screen 1		Obstructive Sleep Apnea Questionnaire (STOP-Bang)					06-Aug-2018		Low Risk of OSA	1	100000268493
01178	Site 01: (SRI) Phoenix, Arizona USA	Enrolled	Screen 1		Obstructive Sleep Apnea Questionnaire (STOP-Bang)					06-Aug-2018		Intermediate Risk of OSA	2	100000268494
01179	Site 01: (SRI) Phoenix, Arizona USA	Enrolled	Screen 1		Obstructive Sleep Apnea Questionnaire (STOP-Bang)					30-Jul-2018		Low Risk of OSA	1	100000268495
01180	Site 01: (SRI) Phoenix, Arizona USA	Enrolled	Screen 1		Obstructive Sleep Apnea Questionnaire (STOP-Bang)					29-Aug-2018		Intermediate Risk of OSA	2	100000268496
