# Supplementary material for: The short-term impact of 3 smoked cannabis preparations versus placebo on PTSD symptoms: A randomized cross-over clinical trial
Source: PLoS One. 2021 Mar 17;16(3):e0246990. doi: 10.1371/journal.pone.0246990 (PMC7968689; doi:10.1371/journal.pone.0246990)
Supplement: S12 File — (XLSX) [file pone.0246990.s014.xlsx]

## Sheet: PATIENTSVISITSFinal14Feb2019
SITE_NUMBER	SCREENING_NUM	SubjectID	benzos	TREATMENT_ID	TREATMENT	VISIT_TYPE	VISIT_DT	VISIT_DT_LCL	VISIT_DT_ENTERED
1	S1033	1101	0	1	High THC	Stage 2 Rand	19Mar2017 02:02:38 (Pacific Time)	2017-03-19 03:02:00	2017-03-19 03:02:00
1	S1033	1101	0	3	THC/CBD	Stage 1 Rand (Enrollment)	03Feb2017 11:05:05 (Pacific Time)	2017-02-03 12:05:00	2017-02-03 12:05:00
1	S1022	1102	1	1	High THC	Stage 1 Rand (Enrollment)	08Feb2017 04:53:16 (Pacific Time)	2017-02-08 05:53:00	2017-02-08 05:53:00
1	S1022	1102	1	2	High CBD	Stage 2 Rand	19Mar2017 02:03:29 (Pacific Time)	2017-03-19 03:03:00	2017-03-19 03:03:00
1	S1067	1103	1	1	High THC	Stage 2 Rand	05Apr2017 02:23:33 (Pacific Time)	2017-04-05 03:23:00	2017-04-05 03:23:00
1	S1067	1103	1	4	Placebo	Stage 1 Rand (Enrollment)	22Feb2017 02:13:32 (Pacific Time)	2017-02-22 03:13:00	2017-02-22 03:13:00
1	S1079	1104	0	1	High THC	Stage 2 Rand	25Apr2017 11:02:30 (Pacific Time)	2017-04-25 12:02:00	2017-04-25 12:02:00
1	S1079	1104	0	2	High CBD	Stage 1 Rand (Enrollment)	09Mar2017 11:13:26 (Pacific Time)	2017-03-09 12:13:00	2017-03-09 12:13:00
1	S1056	1105	0	2	High CBD	Stage 1 Rand (Enrollment)	09Mar2017 11:15:32 (Pacific Time)	2017-03-09 12:15:00	2017-03-09 12:15:00
1	S1056	1105	0	3	THC/CBD	Stage 2 Rand	25Apr2017 10:12:51 (Pacific Time)	2017-04-25 11:12:00	2017-04-25 11:12:00
1	S1100	1106	1	2	High CBD	Stage 2 Rand	04May2017 10:41:58 (Pacific Time)	2017-05-04 11:41:00	2017-05-04 11:41:00
1	S1100	1106	1	4	Placebo	Stage 1 Rand (Enrollment)	30Mar2017 09:37:14 (Pacific Time)	2017-03-30 10:37:00	2017-03-30 10:37:00
1	S1065	1107	0	1	High THC	Stage 1 Rand (Enrollment)	10Apr2017 11:53:10 (Pacific Time)	2017-04-10 12:53:00	2017-04-10 12:53:00
1	S1065	1107	0	3	THC/CBD	Stage 2 Rand	17May2017 01:26:57 (Pacific Time)	2017-05-17 02:26:00	2017-05-17 02:26:00
1	S1120	1108	1	2	High CBD	Stage 2 Rand	22May2017 03:00:05 (Pacific Time)	2017-05-22 04:00:00	2017-05-22 04:00:00
1	S1120	1108	1	3	THC/CBD	Stage 1 Rand (Enrollment)	17Apr2017 12:24:39 (Pacific Time)	2017-04-17 01:24:00	2017-04-17 01:24:00
1	S1110	1109	1	1	High THC	Stage 2 Rand	06Jun2017 10:41:49 (Pacific Time)	2017-06-06 11:41:00	2017-06-06 11:41:00
1	S1110	1109	1	2	High CBD	Stage 1 Rand (Enrollment)	19Apr2017 09:07:41 (Pacific Time)	2017-04-19 10:07:00	2017-04-19 10:07:00
1	S1099	1110	0	2	High CBD	Stage 2 Rand	01Jun2017 11:57:43 (Pacific Time)	2017-06-01 12:57:00	2017-06-01 12:57:00
1	S1099	1110	0	4	Placebo	Stage 1 Rand (Enrollment)	27Apr2017 11:01:59 (Pacific Time)	2017-04-27 12:01:00	2017-04-27 12:01:00
1	S1127	1111	0	2	High CBD	Stage 2 Rand	07Jun2017 12:47:37 (Pacific Time)	2017-06-07 01:47:00	2017-06-07 01:47:00
1	S1127	1111	0	3	THC/CBD	Stage 1 Rand (Enrollment)	27Apr2017 11:04:39 (Pacific Time)	2017-04-27 12:04:00	2017-04-27 12:04:00
1	S1047	1112	0	1	High THC	Stage 1 Rand (Enrollment)	01May2017 12:12:21 (Pacific Time)	2017-05-01 01:12:00	2017-05-01 01:12:00
1	S1047	1112	0	2	High CBD	Stage 2 Rand	06Jun2017 10:42:32 (Pacific Time)	2017-06-06 11:42:00	2017-06-06 11:42:00
1	S1119	1113	1	1	High THC	Stage 1 Rand (Enrollment)	01May2017 12:14:02 (Pacific Time)	2017-05-01 01:14:00	2017-05-01 01:14:00
1	S1119	1113	1	3	THC/CBD	Stage 2 Rand	12Jun2017 04:42:14 (Pacific Time)	2017-06-12 05:42:00	2017-06-12 05:42:00
1	S1140	1114	0	1	High THC	Stage 2 Rand	12Jun2017 01:31:47 (Pacific Time)	2017-06-12 02:31:00	2017-06-12 02:31:00
1	S1140	1114	0	3	THC/CBD	Stage 1 Rand (Enrollment)	04May2017 12:58:12 (Pacific Time)	2017-05-04 01:58:00	2017-05-04 01:58:00
1	S1151	1115	1	2	High CBD	Stage 1 Rand (Enrollment)	16May2017 09:42:16 (Pacific Time)	2017-05-16 10:42:00	2017-05-16 10:42:00
1	S1151	1115	1	3	THC/CBD	Stage 2 Rand	26Jun2017 11:07:28 (Pacific Time)	2017-06-26 12:07:00	2017-06-26 12:07:00
1	S1072	1116	0	1	High THC	Stage 2 Rand	13Jul2017 02:23:50 (Pacific Time)	2017-07-13 03:23:00	2017-07-13 03:23:00
1	S1072	1116	0	4	Placebo	Stage 1 Rand (Enrollment)	18May2017 02:38:57 (Pacific Time)	2017-05-18 03:38:00	2017-05-18 03:38:00
1	S1161	1117	1	2	High CBD	Stage 2 Rand	05Jul2017 01:20:52 (Pacific Time)	2017-07-05 02:20:00	2017-07-05 02:20:00
1	S1161	1117	1	3	THC/CBD	Stage 1 Rand (Enrollment)	29May2017 09:06:46 (Pacific Time)	2017-05-29 10:06:00	2017-05-29 10:06:00
1	S1111	1118	1	1	High THC	Stage 2 Rand	11Jul2017 12:40:51 (Pacific Time)	2017-07-11 01:40:00	2017-07-11 01:40:00
1	S1111	1118	1	4	Placebo	Stage 1 Rand (Enrollment)	31May2017 10:01:18 (Pacific Time)	2017-05-31 11:01:00	2017-05-31 11:01:00
1	S1131	1119	1	1	High THC	Stage 1 Rand (Enrollment)	26Jun2017 09:05:15 (Pacific Time)	2017-06-26 10:05:00	2017-06-26 10:05:00
1	S1208	1120	1	2	High CBD	Stage 1 Rand (Enrollment)	07Jul2017 05:17:58 (Pacific Time)	2017-07-07 06:17:00	2017-07-07 06:17:00
1	S1233	1121	0	1	High THC	Stage 2 Rand	14Sep2017 11:28:52 (Pacific Time)	2017-09-14 12:28:00	2017-09-14 12:28:00
1	S1233	1121	0	3	THC/CBD	Stage 1 Rand (Enrollment)	07Aug2017 09:54:33 (Pacific Time)	2017-08-07 10:54:00	2017-08-07 10:54:00
1	S1255	1122	0	2	High CBD	Stage 2 Rand	14Sep2017 11:29:26 (Pacific Time)	2017-09-14 12:29:00	2017-09-14 12:29:00
1	S1255	1122	0	4	Placebo	Stage 1 Rand (Enrollment)	09Aug2017 09:37:20 (Pacific Time)	2017-08-09 10:37:00	2017-08-09 10:37:00
1	S1229	1123	0	2	High CBD	Stage 1 Rand (Enrollment)	10Aug2017 08:51:14 (Pacific Time)	2017-08-10 09:51:00	2017-08-10 09:51:00
1	S1229	1123	0	3	THC/CBD	Stage 2 Rand	12Sep2017 09:13:20 (Pacific Time)	2017-09-12 10:13:00	2017-09-12 10:13:00
1	S1277	1124	0	1	High THC	Stage 1 Rand (Enrollment)	15Aug2017 09:20:59 (Pacific Time)	2017-08-15 10:20:00	2017-08-15 10:20:00
1	S1299	1125	1	2	High CBD	Stage 2 Rand	11Oct2017 10:01:49 (Pacific Time)	2017-10-11 11:01:00	2017-10-11 11:01:00
1	S1299	1125	1	3	THC/CBD	Stage 1 Rand (Enrollment)	29Aug2017 09:14:51 (Pacific Time)	2017-08-29 10:14:00	2017-08-29 10:14:00
1	S1292	1126	1	1	High THC	Stage 2 Rand	16Oct2017 11:52:37 (Pacific Time)	2017-10-16 12:52:00	2017-10-16 12:52:00
1	S1292	1126	1	4	Placebo	Stage 1 Rand (Enrollment)	06Sep2017 11:23:15 (Pacific Time)	2017-09-06 12:23:00	2017-09-06 12:23:00
1	S1305	1127	1	1	High THC	Stage 1 Rand (Enrollment)	20Sep2017 10:03:46 (Pacific Time)	2017-09-20 11:03:00	2017-09-20 11:03:00
1	S1305	1127	1	2	High CBD	Stage 2 Rand	26Oct2017 09:12:03 (Pacific Time)	2017-10-26 10:12:00	2017-10-26 10:12:00
1	S1293	1128	1	1	High THC	Stage 2 Rand	19Nov2017 02:01:37 (Pacific Time)	2017-11-19 03:01:00	2017-11-19 03:01:00
1	S1293	1128	1	2	High CBD	Stage 1 Rand (Enrollment)	11Oct2017 08:05:59 (Pacific Time)	2017-10-11 09:05:00	2017-10-11 09:05:00
1	S1316	1129	1	1	High THC	Stage 2 Rand	30Jan2018 12:27:15 (Pacific Time)	2018-01-30 01:27:00	2018-01-30 01:27:00
1	S1316	1129	1	3	THC/CBD	Stage 1 Rand (Enrollment)	23Oct2017 10:50:02 (Pacific Time)	2017-10-23 11:50:00	2017-10-23 11:50:00
1	S1343	1130	1	2	High CBD	Stage 1 Rand (Enrollment)	26Oct2017 09:11:19 (Pacific Time)	2017-10-26 10:11:00	2017-10-26 10:11:00
1	S1343	1130	1	3	THC/CBD	Stage 2 Rand	30Nov2017 12:04:10 (Pacific Time)	2017-11-30 01:04:00	2017-11-30 01:04:00
1	S1346	1131	0	1	High THC	Stage 1 Rand (Enrollment)	01Nov2017 12:44:49 (Pacific Time)	2017-11-01 01:44:00	2017-11-01 01:44:00
1	S1346	1131	0	3	THC/CBD	Stage 2 Rand	11Dec2017 08:31:01 (Pacific Time)	2017-12-11 09:31:00	2017-12-11 09:31:00
1	S1337	1132	1	2	High CBD	Stage 2 Rand	11Jan2018 09:14:43 (Pacific Time)	2018-01-11 10:14:00	2018-01-11 10:14:00
1	S1337	1132	1	4	Placebo	Stage 1 Rand (Enrollment)	14Nov2017 10:42:38 (Pacific Time)	2017-11-14 11:42:00	2017-11-14 11:42:00
1	S1365	1133	1	1	High THC	Stage 2 Rand	15Jan2018 03:36:06 (Pacific Time)	2018-01-15 04:36:00	2018-01-15 04:36:00
1	S1365	1133	1	2	High CBD	Stage 1 Rand (Enrollment)	12Dec2017 07:10:48 (Pacific Time)	2017-12-12 08:10:00	2017-12-12 08:10:00
1	S1334	1134	1	1	High THC	Stage 2 Rand	01Feb2018 11:33:06 (Pacific Time)	2018-02-01 12:33:00	2018-02-01 12:33:00
1	S1334	1134	1	4	Placebo	Stage 1 Rand (Enrollment)	21Dec2017 08:56:43 (Pacific Time)	2017-12-21 09:56:00	2017-12-21 09:56:00
1	S1403	1135	0	2	High CBD	Stage 2 Rand	12Feb2018 09:08:24 (Pacific Time)	2018-02-12 10:08:00	2018-02-12 10:08:00
1	S1403	1135	0	3	THC/CBD	Stage 1 Rand (Enrollment)	02Jan2018 08:18:56 (Pacific Time)	2018-01-02 09:18:00	2018-01-02 09:18:00
1	S1414	1136	0	1	High THC	Stage 1 Rand (Enrollment)	07Jan2018 01:31:13 (Pacific Time)	2018-01-07 02:31:00	2018-01-07 02:31:00
1	S1414	1136	0	3	THC/CBD	Stage 2 Rand	20Feb2018 08:53:17 (Pacific Time)	2018-02-20 09:53:00	2018-02-20 09:53:00
1	S1407	1137	1	1	High THC	Stage 2 Rand	21Feb2018 12:44:19 (Pacific Time)	2018-02-21 01:44:00	2018-02-21 01:44:00
1	S1407	1137	1	3	THC/CBD	Stage 1 Rand (Enrollment)	14Jan2018 01:43:43 (Pacific Time)	2018-01-14 02:43:00	2018-01-14 02:43:00
1	S1246	1138	0	1	High THC	Stage 1 Rand (Enrollment)	30Jan2018 09:29:43 (Pacific Time)	2018-01-30 10:29:00	2018-01-30 10:29:00
1	S1246	1138	0	2	High CBD	Stage 2 Rand	08Mar2018 10:22:05 (Pacific Time)	2018-03-08 11:22:00	2018-03-08 11:22:00
1	S1396	1139	0	2	High CBD	Stage 2 Rand	18Mar2018 12:33:53 (Pacific Time)	2018-03-18 01:33:00	2018-03-18 01:33:00
1	S1396	1139	0	4	Placebo	Stage 1 Rand (Enrollment)	02Feb2018 01:15:33 (Pacific Time)	2018-02-02 02:15:00	2018-02-02 02:15:00
1	S1413	1140	0	1	High THC	Stage 2 Rand	12Mar2018 03:28:25 (Pacific Time)	2018-03-12 04:28:00	2018-03-12 04:28:00
1	S1413	1140	0	2	High CBD	Stage 1 Rand (Enrollment)	05Feb2018 10:06:29 (Pacific Time)	2018-02-05 11:06:00	2018-02-05 11:06:00
1	S1330	1141	0	2	High CBD	Stage 1 Rand (Enrollment)	08Feb2018 08:24:53 (Pacific Time)	2018-02-08 09:24:00	2018-02-08 09:24:00
1	S1330	1141	0	3	THC/CBD	Stage 2 Rand	15Mar2018 12:58:01 (Pacific Time)	2018-03-15 01:58:00	2018-03-15 01:58:00
1	S1412	1142	0	3	THC/CBD	Stage 1 Rand (Enrollment)	12Feb2018 09:07:39 (Pacific Time)	2018-02-12 10:07:00	2018-02-12 10:07:00
1	S1378	1143	0	1	High THC	Stage 2 Rand	03Apr2018 10:40:54 (Pacific Time)	2018-04-03 11:40:00	2018-04-03 11:40:00
1	S1378	1143	0	4	Placebo	Stage 1 Rand (Enrollment)	27Feb2018 09:17:14 (Pacific Time)	2018-02-27 10:17:00	2018-02-27 10:17:00
1	S1482	1144	1	1	High THC	Stage 1 Rand (Enrollment)	01Mar2018 08:58:36 (Pacific Time)	2018-03-01 09:58:00	2018-03-01 09:58:00
1	S1482	1144	1	2	High CBD	Stage 2 Rand	09Apr2018 06:16:47 (Pacific Time)	2018-04-09 07:16:00	2018-04-09 07:16:00
1	S1437	1145	0	3	THC/CBD	Stage 1 Rand (Enrollment)	06Mar2018 08:28:33 (Pacific Time)	2018-03-06 09:28:00	2018-03-06 09:28:00
1	S1430	1146	1	1	High THC	Stage 2 Rand	11Apr2018 09:14:35 (Pacific Time)	2018-04-11 10:14:00	2018-04-11 10:14:00
1	S1430	1146	1	2	High CBD	Stage 1 Rand (Enrollment)	06Mar2018 08:29:41 (Pacific Time)	2018-03-06 09:29:00	2018-03-06 09:29:00
1	S1415	1147	1	1	High THC	Stage 1 Rand (Enrollment)	12Mar2018 10:47:50 (Pacific Time)	2018-03-12 11:47:00	2018-03-12 11:47:00
1	S1415	1147	1	3	THC/CBD	Stage 2 Rand	23Apr2018 09:43:28 (Pacific Time)	2018-04-23 10:43:00	2018-04-23 10:43:00
1	S1444	1148	1	2	High CBD	Stage 2 Rand	29Apr2018 12:12:27 (Pacific Time)	2018-04-29 01:12:00	2018-04-29 01:12:00
1	S1444	1148	1	4	Placebo	Stage 1 Rand (Enrollment)	14Mar2018 10:26:30 (Pacific Time)	2018-03-14 11:26:00	2018-03-14 11:26:00
1	S1439	1149	0	1	High THC	Stage 1 Rand (Enrollment)	18Mar2018 12:34:51 (Pacific Time)	2018-03-18 01:34:00	2018-03-18 01:34:00
1	S1439	1149	0	2	High CBD	Stage 2 Rand	29Apr2018 12:09:03 (Pacific Time)	2018-04-29 01:09:00	2018-04-29 01:09:00
1	S1487	1150	0	1	High THC	Stage 2 Rand	06May2018 04:56:34 (Pacific Time)	2018-05-06 05:56:00	2018-05-06 05:56:00
1	S1487	1150	0	3	THC/CBD	Stage 1 Rand (Enrollment)	22Mar2018 10:15:56 (Pacific Time)	2018-03-22 11:15:00	2018-03-22 11:15:00
1	S1473	1151	0	1	High THC	Stage 2 Rand	06May2018 04:52:41 (Pacific Time)	2018-05-06 05:52:00	2018-05-06 05:52:00
1	S1473	1151	0	4	Placebo	Stage 1 Rand (Enrollment)	26Mar2018 10:07:03 (Pacific Time)	2018-03-26 11:07:00	2018-03-26 11:07:00
1	S1509	1152	0	2	High CBD	Stage 1 Rand (Enrollment)	26Mar2018 11:21:45 (Pacific Time)	2018-03-26 12:21:00	2018-03-26 12:21:00
1	S1509	1152	0	3	THC/CBD	Stage 2 Rand	29Apr2018 12:09:53 (Pacific Time)	2018-04-29 01:09:00	2018-04-29 01:09:00
1	S1500	1153	0	2	High CBD	Stage 2 Rand	06May2018 04:54:19 (Pacific Time)	2018-05-06 05:54:00	2018-05-06 05:54:00
1	S1500	1153	0	4	Placebo	Stage 1 Rand (Enrollment)	28Mar2018 09:40:25 (Pacific Time)	2018-03-28 10:40:00	2018-03-28 10:40:00
1	S1466	1154	1	2	High CBD	Stage 2 Rand	06May2018 04:56:54 (Pacific Time)	2018-05-06 05:56:00	2018-05-06 05:56:00
1	S1466	1154	1	3	THC/CBD	Stage 1 Rand (Enrollment)	03Apr2018 10:05:53 (Pacific Time)	2018-04-03 11:05:00	2018-04-03 11:05:00
1	S1457	1155	1	1	High THC	Stage 1 Rand (Enrollment)	05Apr2018 05:27:45 (Pacific Time)	2018-04-05 06:27:00	2018-04-05 06:27:00
1	S1457	1155	1	3	THC/CBD	Stage 2 Rand	14May2018 09:58:18 (Pacific Time)	2018-05-14 10:58:00	2018-05-14 10:58:00
1	S1519	1156	0	1	High THC	Stage 2 Rand	16May2018 04:51:13 (Pacific Time)	2018-05-16 05:51:00	2018-05-16 05:51:00
1	S1519	1156	0	2	High CBD	Stage 1 Rand (Enrollment)	13Apr2018 05:02:16 (Pacific Time)	2018-04-13 06:02:00	2018-04-13 06:02:00
1	S1518	1157	0	2	High CBD	Stage 1 Rand (Enrollment)	13Apr2018 05:03:55 (Pacific Time)	2018-04-13 06:03:00	2018-04-13 06:03:00
1	S1518	1157	0	3	THC/CBD	Stage 2 Rand	28May2018 10:09:10 (Pacific Time)	2018-05-28 11:09:00	2018-05-28 11:09:00
1	S1514	1158	1	1	High THC	Stage 1 Rand (Enrollment)	23Apr2018 09:42:12 (Pacific Time)	2018-04-23 10:42:00	2018-04-23 10:42:00
1	S1514	1158	1	2	High CBD	Stage 2 Rand	28May2018 10:10:29 (Pacific Time)	2018-05-28 11:10:00	2018-05-28 11:10:00
1	S1525	1159	0	1	High THC	Stage 2 Rand	05Jun2018 10:29:34 (Pacific Time)	2018-06-05 11:29:00	2018-06-05 11:29:00
1	S1525	1159	0	4	Placebo	Stage 1 Rand (Enrollment)	23Apr2018 09:45:15 (Pacific Time)	2018-04-23 10:45:00	2018-04-23 10:45:00
1	S1526	1160	1	1	High THC	Stage 2 Rand	05Jun2018 10:29:58 (Pacific Time)	2018-06-05 11:29:00	2018-06-05 11:29:00
1	S1526	1160	1	3	THC/CBD	Stage 1 Rand (Enrollment)	02May2018 03:44:59 (Pacific Time)	2018-05-02 04:44:00	2018-05-02 04:44:00
1	S1536	1161	0	2	High CBD	Stage 2 Rand	18Jun2018 09:56:08 (Pacific Time)	2018-06-18 10:56:00	2018-06-18 10:56:00
1	S1536	1161	0	3	THC/CBD	Stage 1 Rand (Enrollment)	06May2018 01:36:11 (Pacific Time)	2018-05-06 02:36:00	2018-05-06 02:36:00
1	S1544	1162	1	2	High CBD	Stage 1 Rand (Enrollment)	15May2018 04:36:03 (Pacific Time)	2018-05-15 05:36:00	2018-05-15 05:36:00
1	S1544	1162	1	3	THC/CBD	Stage 2 Rand	19Jun2018 03:03:55 (Pacific Time)	2018-06-19 04:03:00	2018-06-19 04:03:00
1	S1542	1163	0	1	High THC	Stage 1 Rand (Enrollment)	22May2018 09:51:47 (Pacific Time)	2018-05-22 10:51:00	2018-05-22 10:51:00
1	S1542	1163	0	3	THC/CBD	Stage 2 Rand	05Jul2018 09:43:23 (Pacific Time)	2018-07-05 10:43:00	2018-07-05 10:43:00
1	S1549	1164	0	2	High CBD	Stage 2 Rand	10Jul2018 10:30:12 (Pacific Time)	2018-07-10 11:30:00	2018-07-10 11:30:00
1	S1549	1164	0	4	Placebo	Stage 1 Rand (Enrollment)	23May2018 10:45:57 (Pacific Time)	2018-05-23 11:45:00	2018-05-23 11:45:00
1	S1478	1165	1	3	THC/CBD	Stage 1 Rand (Enrollment)	11Jun2018 10:53:09 (Pacific Time)	2018-06-11 11:53:00	2018-06-11 11:53:00
1	S1556	1166	1	1	High THC	Stage 1 Rand (Enrollment)	11Jun2018 10:54:21 (Pacific Time)	2018-06-11 11:54:00	2018-06-11 11:54:00
1	S1556	1166	1	2	High CBD	Stage 2 Rand	23Jul2018 10:39:52 (Pacific Time)	2018-07-23 11:39:00	2018-07-23 11:39:00
1	S1590	1167	1	2	High CBD	Stage 2 Rand	13Aug2018 09:51:49 (Pacific Time)	2018-08-13 10:51:00	2018-08-13 10:51:00
1	S1590	1167	1	4	Placebo	Stage 1 Rand (Enrollment)	25Jun2018 11:35:40 (Pacific Time)	2018-06-25 12:35:00	2018-06-25 12:35:00
1	S1592	1168	0	1	High THC	Stage 2 Rand	30Jul2018 01:01:05 (Pacific Time)	2018-07-30 02:01:00	2018-07-30 02:01:00
1	S1592	1168	0	2	High CBD	Stage 1 Rand (Enrollment)	25Jun2018 12:43:43 (Pacific Time)	2018-06-25 01:43:00	2018-06-25 01:43:00
1	S1615	1169	0	1	High THC	Stage 2 Rand	15Aug2018 03:01:33 (Pacific Time)	2018-08-15 04:01:00	2018-08-15 04:01:00
1	S1615	1169	0	2	High CBD	Stage 1 Rand (Enrollment)	12Jul2018 10:08:36 (Pacific Time)	2018-07-12 11:08:00	2018-07-12 11:08:00
1	S1510	1170	1	1	High THC	Stage 1 Rand (Enrollment)	12Jul2018 12:17:23 (Pacific Time)	2018-07-12 01:17:00	2018-07-12 01:17:00
1	S1510	1170	1	3	THC/CBD	Stage 2 Rand	17Aug2018 10:10:20 (Pacific Time)	2018-08-17 11:10:00	2018-08-17 11:10:00
1	S1579	1171	0	1	High THC	Stage 2 Rand	22Aug2018 12:13:27 (Pacific Time)	2018-08-22 01:13:00	2018-08-22 01:13:00
1	S1579	1171	0	4	Placebo	Stage 1 Rand (Enrollment)	19Jul2018 09:49:01 (Pacific Time)	2018-07-19 10:49:00	2018-07-19 10:49:00
1	S1606	1172	0	1	High THC	Stage 2 Rand	27Aug2018 12:34:40 (Pacific Time)	2018-08-27 01:34:00	2018-08-27 01:34:00
1	S1606	1172	0	3	THC/CBD	Stage 1 Rand (Enrollment)	19Jul2018 10:02:52 (Pacific Time)	2018-07-19 11:02:00	2018-07-19 11:02:00
1	S1608	1173	1	2	High CBD	Stage 2 Rand	07Sep2018 02:03:17 (Pacific Time)	2018-09-07 03:03:00	2018-09-07 03:03:00
1	S1608	1173	1	3	THC/CBD	Stage 1 Rand (Enrollment)	30Jul2018 09:12:51 (Pacific Time)	2018-07-30 10:12:00	2018-07-30 10:12:00
1	S1573	1174	0	2	High CBD	Stage 2 Rand	14Sep2018 09:34:54 (Pacific Time)	2018-09-14 10:34:00	2018-09-14 10:34:00
1	S1573	1174	0	4	Placebo	Stage 1 Rand (Enrollment)	03Aug2018 05:01:40 (Pacific Time)	2018-08-03 06:01:00	2018-08-03 06:01:00
1	S1554	1175	0	1	High THC	Stage 2 Rand	12Oct2018 10:17:28 (Pacific Time)	2018-10-12 11:17:00	2018-10-12 11:17:00
1	S1554	1175	0	2	High CBD	Stage 1 Rand (Enrollment)	05Aug2018 01:46:38 (Pacific Time)	2018-08-05 02:46:00	2018-08-05 02:46:00
1	S1618	1176	1	1	High THC	Stage 1 Rand (Enrollment)	05Aug2018 04:10:56 (Pacific Time)	2018-08-05 05:10:00	2018-08-05 05:10:00
1	S1618	1176	1	2	High CBD	Stage 2 Rand	28Sep2018 09:17:30 (Pacific Time)	2018-09-28 10:17:00	2018-09-28 10:17:00
1	S1641	1177	0	2	High CBD	Stage 1 Rand (Enrollment)	28Aug2018 09:42:28 (Pacific Time)	2018-08-28 10:42:00	2018-08-28 10:42:00
1	S1641	1177	0	3	THC/CBD	Stage 2 Rand	01Oct2018 11:03:28 (Pacific Time)	2018-10-01 12:03:00	2018-10-01 12:03:00
1	S1602	1178	0	1	High THC	Stage 2 Rand	12Oct2018 12:20:05 (Pacific Time)	2018-10-12 01:20:00	2018-10-12 01:20:00
1	S1602	1178	0	3	THC/CBD	Stage 1 Rand (Enrollment)	04Sep2018 09:11:06 (Pacific Time)	2018-09-04 10:11:00	2018-09-04 10:11:00
1	S1647	1179	1	1	High THC	Stage 2 Rand	12Oct2018 10:59:46 (Pacific Time)	2018-10-12 11:59:00	2018-10-12 11:59:00
1	S1647	1179	1	4	Placebo	Stage 1 Rand (Enrollment)	07Sep2018 02:56:47 (Pacific Time)	2018-09-07 03:56:00	2018-09-07 03:56:00
1	S1667	1180	0	1	High THC	Stage 1 Rand (Enrollment)	01Oct2018 10:29:21 (Pacific Time)	2018-10-01 11:29:00	2018-10-01 11:29:00
1	S1667	1180	0	3	THC/CBD	Stage 2 Rand	12Nov2018 09:53:06 (Pacific Time)	2018-11-12 10:53:00	2018-11-12 10:53:00
